# Supplementary material for: Regional Differences in Human Biliary Tissues and Corresponding In Vitro–Derived Organoids
Source: Hepatology. 2021 Feb 6;73(1):247–67. doi: 10.1002/hep.31252 (PMC8641381; doi:10.1002/hep.31252)
Supplement: Supplementary file 2 — File S1 [file HEP-73-247-s010.xlsx]

## Sheet: CBD vs PancD Tissue DGE
ENSG ID	Gene_name	log2FoldChange	padj	CBD Tissue Base Mean	PancD Tissue Base Mean
ENSG00000135226	UGT2B28	7.78132	3.22704e-15	881.92	0.781504			Upregulated in CBD Tissue	Log2FoldChange > 1
ENSG00000084674	APOB	6.5635	4.17416e-15	869.373	5.72886			Upregulated in PancD Tissue	Log2FoldChange < -1
ENSG00000091138	SLC26A3	6.44518	4.43172e-11	166.232	0.187031
ENSG00000081479	LRP2	6.41114	6.06878e-21	1761.67	17.4066
ENSG00000242515	UGT1A10	6.35659	1.1943e-15	1134.21	7.38113
ENSG00000242366	UGT1A8	6.35186	5.57928e-09	838.324	2.28845
ENSG00000081800	SLC13A1	6.25309	9.1757e-11	683.76	4.35236
ENSG00000100505	TRIM9	6.1809	1.91171e-29	847.321	10.7595
ENSG00000175745	NR2F1	5.69773	2.34941e-43	3370.37	55.4601
ENSG00000178445	GLDC	5.66989	2.73075e-15	270.623	1.80202
ENSG00000066230	SLC9A3	5.64428	1.65535e-16	2725.55	36.9722
ENSG00000140465	CYP1A1	5.64311	1.50759e-06	1593.72	0.918616
ENSG00000215695	RSC1A1	5.64028	3.43592e-10	85.274	0
ENSG00000138061	CYP1B1	5.4604	8.08839e-16	2098.82	31.2788
ENSG00000104804	TULP2	5.45183	8.63437e-06	49.2502	0.168721
ENSG00000080618	CPB2	5.34899	4.52135e-15	961.378	19.3833
ENSG00000123560	PLP1	5.31325	4.67655e-07	65.4472	0.525203
ENSG00000183729	NPBWR1	4.98299	3.25748e-08	225.029	4.1122
ENSG00000244474	UGT1A4	4.92866	4.41466e-05	128.432	0
ENSG00000170373	CST1	4.85573	8.79163e-07	2384.12	28.5112
ENSG00000144852	NR1I2	4.77874	1.68317e-10	510.761	13.6957
ENSG00000204599	TRIM39	4.75947	7.44686e-10	41.5798	0.254314
ENSG00000094963	FMO2	4.70465	3.02913e-08	1357.33	45.0368
ENSG00000086205	FOLH1	4.6784	4.398e-10	419.041	11.2558
ENSG00000109181	UGT2B10	4.57526	5.75528e-10	572.141	19.5456
ENSG00000248672	LY75-CD302	4.53494	2.84371e-06	82.6018	0
ENSG00000171004	HS6ST2	4.49721	2.2107e-07	142.78	2.1325
ENSG00000281028	AC104662.2	4.45777	5.77395e-07	26.418	0
ENSG00000167165	UGT1A6	4.4026	5.769e-08	154.969	4.075
ENSG00000125740	FOSB	4.39345	4.30702e-05	17125	692.652
ENSG00000183098	GPC6	4.36803	3.76024e-05	760.024	21.7474
ENSG00000023839	ABCC2	4.35903	1.15701e-08	2071.13	68.278
ENSG00000143278	F13B	4.35087	7.8695e-05	11.4495	0
ENSG00000197410	DCHS2	4.33593	7.65454e-08	557.662	22.1035
ENSG00000174482	LINGO2	4.32461	9.75496e-11	81.0966	3.37252
ENSG00000158816	VWA5B1	4.31073	8.56486e-11	128.921	5.75874
ENSG00000121270	ABCC11	4.29939	2.17248e-06	206.587	6.35634
ENSG00000005108	THSD7A	4.27739	2.51796e-16	747.262	32.6933
ENSG00000156269	NAA11	4.26505	1.96565e-05	51.0451	1.37158
ENSG00000170044	ZPLD1	4.2647	4.69269e-13	413.797	17.95
ENSG00000008226	DLEC1	4.24364	1.24739e-07	510.705	19.3339
ENSG00000130477	UNC13A	4.23589	5.62829e-07	235.147	9.28861
ENSG00000168631	DPCR1	4.23019	7.1679e-06	4934.45	162.995
ENSG00000121742	GJB6	4.19574	3.51973e-08	196.149	10.1735
ENSG00000124882	EREG	4.19495	2.39473e-08	2105.93	72.6898
ENSG00000111962	UST	4.18886	1.6865e-10	326.045	13.9619
ENSG00000165029	ABCA1	4.17673	9.70572e-14	1179.62	56.3074
ENSG00000117281	CD160	4.17618	2.37373e-05	85.8707	2.40471
ENSG00000113492	AGXT2	4.15178	3.7917e-07	92.1363	5.0939
ENSG00000258677	AC022826.2	4.05853	3.18217e-05	24.1574	0
ENSG00000174358	SLC6A19	4.03895	3.69844e-07	7008.63	357.401
ENSG00000143921	ABCG8	4.02789	7.03712e-06	176.722	8.68427
ENSG00000185739	SRL	4.00685	1.2419e-16	82.5464	4.6842
ENSG00000184507	NUTM1	3.97056	1.60333e-05	14.2928	0.299207
ENSG00000142494	SLC47A1	3.96475	1.95134e-13	472.574	27.2654
ENSG00000162772	ATF3	3.90212	3.8732e-05	9321.15	469.426
ENSG00000113889	KNG1	3.89175	0.000203874	34.0759	1.24213
ENSG00000094755	GABRP	3.89038	5.15756e-10	17349.8	967.159
ENSG00000266302	AC098850.4	3.85791	0.000292192	13.3666	0
ENSG00000270249	AC093668.1	3.85381	0.000120871	23.3981	0
ENSG00000112494	UNC93A	3.84967	2.19713e-06	39.3492	1.59691
ENSG00000162383	SLC1A7	3.82446	9.47238e-06	39.039	1.96716
ENSG00000198075	SULT1C4	3.80498	5.64647e-15	1865.93	129.852
ENSG00000272410	AC022384.1	3.77988	0.000400991	50.9611	0
ENSG00000115474	KCNJ13	3.77846	0.000334396	21.9193	0.727727
ENSG00000198670	LPA	3.71827	0.000562411	31.9452	2.19653
ENSG00000166589	CDH16	3.70628	1.56998e-05	145.596	8.87621
ENSG00000241119	UGT1A9	3.69855	0.00377998	17.2228	0
ENSG00000162344	FGF19	3.6871	6.25619e-08	22214	1345.42
ENSG00000137265	IRF4	3.67714	0.000137495	57.133	2.78961
ENSG00000109819	PPARGC1A	3.66761	6.54684e-15	1325.52	90.8939
ENSG00000167653	PSCA	3.63665	0.00020464	1642.26	87.6334
ENSG00000161031	PGLYRP2	3.63608	0.000185461	41.8562	2.46608
ENSG00000163209	SPRR3	3.63557	5.91053e-06	260.461	9.71262
ENSG00000164363	SLC6A18	3.6196	0.00494695	11.8044	0
ENSG00000102359	SRPX2	3.60823	1.20839e-05	75.5896	2.72927
ENSG00000165471	MBL2	3.60438	0.000226846	11.8548	0.29811
ENSG00000163492	CCDC141	3.57445	3.2063e-10	577.697	45.7185
ENSG00000182504	CEP97	3.56954	0.000522255	690.837	13.3567
ENSG00000110244	APOA4	3.56594	0.00565008	16.6751	0.29811
ENSG00000213759	UGT2B11	3.54904	1.55994e-07	610.642	46.2564
ENSG00000198576	ARC	3.54708	0.00193888	77.2566	3.79761
ENSG00000171819	ANGPTL7	3.53883	0.00518427	19.4948	0.697242
ENSG00000108602	ALDH3A1	3.5124	1.81934e-06	1544.24	76.7416
ENSG00000134538	SLCO1B1	3.5025	6.61906e-05	28.526	1.06093
ENSG00000153707	PTPRD	3.50187	1.34028e-05	229.727	13.8907
ENSG00000138075	ABCG5	3.49413	1.16657e-05	187.237	14.2769
ENSG00000170369	CST2	3.49	0.000972783	40.694	0.977629
ENSG00000108342	CSF3	3.48449	0.00177256	6.32793	0.184793
ENSG00000131730	CKMT2	3.48363	9.9952e-06	75.9719	3.4835
ENSG00000174145	NWD2	3.46848	0.00333953	31.6959	1.44234
ENSG00000134240	HMGCS2	3.46198	0.000716443	2383.65	188.366
ENSG00000263429	TMEM238L	3.45226	2.85079e-05	688.067	54.6926
ENSG00000120093	HOXB3	3.44964	1.54762e-05	917.207	72.6326
ENSG00000151948	GLT1D1	3.41815	2.67749e-06	386.686	32.8225
ENSG00000198756	COLGALT2	3.41348	3.16585e-06	310.833	20.1567
ENSG00000137819	PAQR5	3.40928	3.35984e-08	388.085	29.3431
ENSG00000130528	HRC	3.40188	0.00166849	16.402	0.693491
ENSG00000074047	GLI2	3.38802	0.00102716	33.331	0.135553
ENSG00000188487	INSC	3.38667	0.000148296	16.5163	0.758315
ENSG00000187987	ZSCAN23	3.38519	5.53347e-05	19.352	0.902881
ENSG00000198610	AKR1C4	3.38202	3.10287e-09	3577.26	320.742
ENSG00000156689	GLYATL2	3.3787	5.07478e-07	137.761	11.0374
ENSG00000176595	KBTBD11	3.37444	0.00481532	108.267	0.29811
ENSG00000134343	ANO3	3.36132	7.10241e-07	167.548	14.0156
ENSG00000143369	ECM1	3.36038	5.06266e-10	1344.52	109.134
ENSG00000144407	PTH2R	3.33875	1.2738e-06	261.506	24.8618
ENSG00000185811	IKZF1	3.33229	0.00103765	1408.12	127.919
ENSG00000173269	MMRN2	3.32971	1.2007e-07	61.8676	4.67431
ENSG00000181541	MAB21L2	3.31174	3.23326e-05	80.0093	6.10565
ENSG00000155754	C2CD6	3.30115	0.00668666	115.231	3.47124
ENSG00000164175	SLC45A2	3.29897	0.00602852	9.91388	0.443317
ENSG00000169429	CXCL8	3.29613	0.00056282	2164.37	75.4085
ENSG00000138311	ZNF365	3.29471	2.39643e-06	212.816	22.8261
ENSG00000182782	HCAR2	3.29401	0.00903263	17.5365	0.931487
ENSG00000122584	NXPH1	3.27865	0.00608943	8.99876	0.288854
ENSG00000121769	FABP3	3.27862	7.11783e-08	67.9879	6.25845
ENSG00000137801	THBS1	3.27806	0.00188299	4594.43	130.854
ENSG00000162267	ITIH3	3.26231	0.00265897	7.46048	0.164219
ENSG00000168685	IL7R	3.26223	0.000153984	480.149	43.2036
ENSG00000134760	DSG1	3.23386	0.00061137	45.5913	3.99835
ENSG00000156738	MS4A1	3.22061	0.00017647	103.803	9.33588
ENSG00000101445	PPP1R16B	3.21889	0.00563833	443.527	25.8503
ENSG00000169474	SPRR1A	3.2175	0.000657819	46.8265	0.762818
ENSG00000239389	PCDHA13	3.19749	2.51974e-07	58.5407	5.13317
ENSG00000038427	VCAN	3.19466	2.14506e-06	731.332	49.9753
ENSG00000086991	NOX4	3.18899	0.000156471	28.8694	2.20343
ENSG00000198822	GRM3	3.17607	0.00365026	62.1123	4.93913
ENSG00000196091	MYBPC1	3.17593	0.000381672	71.8303	6.50994
ENSG00000120693	SMAD9	3.16798	7.72659e-07	175.828	16.2814
ENSG00000159618	ADGRG5	3.14566	1.77456e-08	806.549	83.5367
ENSG00000180871	CXCR2	3.14562	0.002737	279.974	25.2121
ENSG00000153234	NR4A2	3.14532	4.37295e-06	2184.8	214.665
ENSG00000197353	LYPD2	3.12836	0.00772006	9.3668	0
ENSG00000138166	DUSP5	3.10732	2.64683e-05	2367.52	228.603
ENSG00000125780	TGM3	3.10343	8.85936e-06	119.832	12.0821
ENSG00000155269	GPR78	3.09932	0.00877908	4.49245	0
ENSG00000174450	GOLGA6L2	3.09628	0.00143338	9.65899	0.59622
ENSG00000134121	CHL1	3.08716	0.000316634	315.205	31.5527
ENSG00000152977	ZIC1	3.08306	0.00409987	15.447	0.54245
ENSG00000170367	CST5	3.08264	0.00391156	9.56633	0.465744
ENSG00000172602	RND1	3.07199	2.2702e-11	672.304	74.7162
ENSG00000196376	SLC35F1	3.0679	0.00590886	15.2281	1.23741
ENSG00000178597	PSAPL1	3.06313	0.00425287	16.5954	0.762818
ENSG00000189280	GJB5	3.06302	1.47002e-06	141.622	15.0078
ENSG00000160179	ABCG1	3.06229	2.52794e-06	1309.8	140.712
ENSG00000275993	CU639417.1	3.06147	8.52615e-06	6391.98	656.018
ENSG00000152137	HSPB8	3.0527	0.000154269	216.778	16.9072
ENSG00000229972	IQCF3	3.04921	0.00862496	7.28754	0.374543
ENSG00000161944	ASGR2	3.04673	1.54951e-06	365.678	39.8651
ENSG00000010932	FMO1	3.0454	0.001728	98.287	11.6161
ENSG00000177938	CAPZA3	3.03933	0.00849497	7.76689	0.381409
ENSG00000158186	MRAS	3.03907	6.99792e-05	136.601	12.586
ENSG00000204544	MUC21	3.03898	0.0117649	8.85064	0.326009
ENSG00000169306	IL1RAPL1	3.03849	0.000245405	74.3717	7.14164
ENSG00000124233	SEMG1	3.03545	0.0002064	94.6468	9.94599
ENSG00000061455	PRDM6	3.02987	0.00325504	120.946	9.9643
ENSG00000162365	CYP4A22	3.02968	6.4602e-05	531.419	64.44
ENSG00000183091	NEB	3.02342	2.5053e-08	9287.68	1119.9
ENSG00000196600	SLC22A25	3.01031	7.47544e-07	54.103	6.14557
ENSG00000255398	HCAR3	3.00942	0.0214718	9.2604	0
ENSG00000108551	RASD1	3.00743	0.00446863	1954.09	172.04
ENSG00000156886	ITGAD	2.99433	0.0242903	13.9665	0.206034
ENSG00000131482	G6PC	2.98759	0.00010851	2653.46	345.721
ENSG00000141434	MEP1B	2.98246	0.00684395	37.3939	2.76586
ENSG00000261667	LY6L	2.97883	0.0232442	11.8319	0.762818
ENSG00000184999	SLC22A10	2.97784	0.000193235	14.3173	0.842508
ENSG00000153086	ACMSD	2.97721	8.40421e-07	724.255	89.2039
ENSG00000259316	AC087632.1	2.97503	0.00108932	11.9771	0.385575
ENSG00000137878	GCOM1	2.96753	1.42544e-08	241.306	26.5147
ENSG00000166592	RRAD	2.96749	0.00141027	178.158	18.4563
ENSG00000215529	EFCAB8	2.96674	0.00954519	6.51576	0.18978
ENSG00000112837	TBX18	2.96671	0.00179396	30.7503	2.9931
ENSG00000123561	SERPINA7	2.96221	0.0185413	26.8831	2.69456
ENSG00000198780	FAM169A	2.95579	4.30268e-09	70.0152	7.35205
ENSG00000180532	ZSCAN4	2.94566	0.0132052	5.11372	0
ENSG00000215182	MUC5AC	2.94565	2.81448e-05	1537.35	128.802
ENSG00000107742	SPOCK2	2.9405	1.46045e-06	5085.63	526.095
ENSG00000122756	CNTFR	2.93407	1.36511e-05	1023.16	134.969
ENSG00000162779	AXDND1	2.93405	0.000166876	72.4338	8.03486
ENSG00000165828	PRAP1	2.92965	0.00371883	59.0696	3.54089
ENSG00000136826	KLF4	2.92832	0.000392924	1940.4	188.189
ENSG00000138039	LHCGR	2.92718	0.0160376	9.19843	0.338277
ENSG00000240224	UGT1A5	2.9251	0.0263042	47.0523	0
ENSG00000179242	CDH4	2.92372	9.25666e-05	273.931	28.018
ENSG00000166220	TBATA	2.92108	7.49438e-05	20.756	2.37392
ENSG00000179388	EGR3	2.91847	0.00112501	458.862	48.8012
ENSG00000185038	MROH2A	2.90711	0.0178583	12.6525	0.613131
ENSG00000141338	ABCA8	2.90595	0.00393507	48.471	4.40018
ENSG00000165841	CYP2C19	2.89947	4.26156e-06	182.896	22.4951
ENSG00000187048	CYP4A11	2.89426	0.00116617	800.177	101.948
ENSG00000120129	DUSP1	2.88988	0.000261164	12703.7	1498.38
ENSG00000168079	SCARA5	2.88854	0.00199829	131.782	14.2159
ENSG00000010818	HIVEP2	2.8884	1.13518e-07	2018.03	245.165
ENSG00000101441	CST4	2.88733	0.00140639	94.3059	9.02659
ENSG00000211452	DIO1	2.88127	0.000987785	355.75	43.8768
ENSG00000121594	CD80	2.87412	0.00439847	26.034	3.31303
ENSG00000173114	LRRN3	2.87042	0.000893932	48.3844	5.27441
ENSG00000214216	IQCJ	2.86762	0.0137047	3.65064	0
ENSG00000166523	CLEC4E	2.86581	8.12569e-05	687.33	95.856
ENSG00000119508	NR4A3	2.86409	0.00844103	777.158	98.5898
ENSG00000064300	NGFR	2.86389	0.0173069	17.9433	0.94905
ENSG00000166046	TCP11L2	2.85792	0.000133452	321.799	33.5526
ENSG00000189292	ALKAL2	2.8544	6.77679e-05	387.583	45.7415
ENSG00000258989	AL355916.3	2.84877	0.0103105	14.7068	0.59622
ENSG00000253649	PRSS51	2.8479	0.0129796	6.16138	0.357135
ENSG00000205835	GMNC	2.84786	0.00541506	9.66605	1.05971
ENSG00000065534	MYLK	2.84686	4.49708e-05	85.7608	7.71886
ENSG00000111732	AICDA	2.84553	0.00300006	65.5253	7.61384
ENSG00000178115	GOLGA8Q	2.84409	0.0167809	5.406	0
ENSG00000115616	SLC9A2	2.84168	0.000598065	49.7688	2.07019
ENSG00000111405	ENDOU	2.83939	0.0138862	8.25077	0.584459
ENSG00000130856	ZNF236	2.8322	0.000104229	876.325	99.3991
ENSG00000119042	SATB2	2.82637	1.53364e-07	164.756	20.841
ENSG00000109471	IL2	2.82139	0.0239966	3.85824	0
ENSG00000090104	RGS1	2.82075	0.00790897	1631.84	235.012
ENSG00000122786	CALD1	2.81608	1.24739e-07	2839.74	351.207
ENSG00000196109	ZNF676	2.81162	4.34674e-06	31.4948	4.66435
ENSG00000146070	PLA2G7	2.80699	0.00579339	56.0961	4.59637
ENSG00000134352	IL6ST	2.80623	9.32656e-11	7830.24	1041.49
ENSG00000147488	ST18	2.80417	0.00048083	167.293	20.9376
ENSG00000166147	FBN1	2.80399	0.000508577	123.449	13.3366
ENSG00000155974	GRIP1	2.79944	5.49965e-05	276.412	32.1236
ENSG00000212907	MT-ND4L	2.79573	7.31229e-10	242321	33102.2
ENSG00000243135	UGT1A3	2.78988	0.018844	30.4998	2.31012
ENSG00000147647	DPYS	2.78693	1.18937e-05	894.511	129.653
ENSG00000171759	PAH	2.78438	1.35795e-07	18972	2669.88
ENSG00000008118	CAMK1G	2.78283	0.0285229	11.6469	1.21066
ENSG00000158987	RAPGEF6	2.77897	2.87358e-05	1163	141.124
ENSG00000121053	EPX	2.77746	0.0145247	7.4372	0.381409
ENSG00000125999	BPIFB1	2.77097	0.000159207	235.11	26.4153
ENSG00000116141	MARK1	2.76156	0.00417237	284.426	36.7594
ENSG00000147138	GPR174	2.75958	0.0231145	33.9492	4.49361
ENSG00000121966	CXCR4	2.7574	0.00311504	2053.58	227.282
ENSG00000187479	C11orf96	2.75706	0.00457352	220.504	28.3199
ENSG00000138135	CH25H	2.75515	0.0418437	72.6944	3.43372
ENSG00000162949	CAPN13	2.75259	6.69143e-05	158.612	21.2737
ENSG00000078018	MAP2	2.7522	6.68032e-09	915.515	123.191
ENSG00000035499	DEPDC1B	2.74836	2.37524e-10	1096.82	150.345
ENSG00000126353	CCR7	2.74583	0.0166268	13.9582	1.65981
ENSG00000071677	PRLH	2.7411	0.0405601	6.59766	0.381409
ENSG00000146216	TTBK1	2.73812	0.00101811	248.74	33.9812
ENSG00000118503	TNFAIP3	2.73569	8.24231e-06	3165.77	433.505
ENSG00000265118	AC134669.2	2.73088	0.0217974	32.8034	3.89375
ENSG00000009694	TENM1	2.72883	0.000925726	50.9672	6.75229
ENSG00000107560	RAB11FIP2	2.72479	5.99336e-09	1386.65	193.268
ENSG00000124564	SLC17A3	2.72132	0.0221579	3.92462	0
ENSG00000131620	ANO1	2.71809	4.95009e-06	5472.91	720.244
ENSG00000068489	PRR11	2.71073	0.00146488	55.5449	3.63895
ENSG00000198753	PLXNB3	2.70927	2.67137e-07	622.472	82.6328
ENSG00000256162	SMLR1	2.70626	0.00695143	34.7777	4.65744
ENSG00000106302	HYAL4	2.70398	0.00332262	35.2783	3.79258
ENSG00000134460	IL2RA	2.6965	0.0239492	44.4076	4.19878
ENSG00000244067	GSTA2	2.696	0.000326119	5106.22	803.169
ENSG00000170423	KRT78	2.69548	0.0239092	18.2097	1.47296
ENSG00000117425	PTCH2	2.69273	0.00215452	232.919	33.6732
ENSG00000188803	SHISA6	2.69021	0.00370193	79.7714	9.50193
ENSG00000137225	CAPN11	2.68942	0.0150846	7.28131	1.23093
ENSG00000197653	DNAH10	2.68772	0.000243177	24.496	3.00104
ENSG00000124334	IL9R	2.68262	0.0192276	87.6866	9.80798
ENSG00000142973	CYP4B1	2.67716	0.000150711	40.3024	5.36613
ENSG00000198650	TAT	2.67275	1.17164e-06	104.75	15.7456
ENSG00000235109	ZSCAN31	2.67101	2.81213e-05	391.381	51.8414
ENSG00000196660	SLC30A10	2.66486	1.79973e-06	229.666	34.3648
ENSG00000108582	CPD	2.66344	5.88751e-12	18009.1	2710.12
ENSG00000134007	ADAM20	2.66239	0.0231032	3.05345	0
ENSG00000100652	SLC10A1	2.66015	3.28753e-05	108.95	17.2501
ENSG00000169760	NLGN1	2.65376	2.64683e-05	347.655	50.3432
ENSG00000268870	AC008758.5	2.65289	0.0310834	8.29326	0
ENSG00000165868	HSPA12A	2.64643	4.72524e-05	112.085	14.6692
ENSG00000130513	GDF15	2.64381	0.00086522	4691.51	483.743
ENSG00000124635	HIST1H2BJ	2.64141	0.00675992	6.60454	0
ENSG00000204099	NEU4	2.63802	0.0203188	5.32624	0
ENSG00000132465	JCHAIN	2.63724	0.0269689	134.906	18.2313
ENSG00000144057	ST6GAL2	2.63595	0.00424913	19.7039	1.07545
ENSG00000144712	CAND2	2.63473	4.2784e-05	129.767	19.3804
ENSG00000109047	RCVRN	2.63286	0.0387676	4.67802	0.0969027
ENSG00000165194	PCDH19	2.62825	0.0294266	19.9794	0.472311
ENSG00000163519	TRAT1	2.62634	0.00393802	17.2008	2.3275
ENSG00000096088	PGC	2.6249	0.0112188	1607.26	239.257
ENSG00000189195	AC104836.1	2.62239	0.000408853	16.7745	2.13231
ENSG00000139292	LGR5	2.62078	0.000635497	82.2526	7.20268
ENSG00000135094	SDS	2.61796	0.00951848	112.526	16.4661
ENSG00000137857	DUOX1	2.61649	3.51286e-05	1760.78	259.434
ENSG00000173578	XCR1	2.61472	0.0238319	15.6512	1.16786
ENSG00000170807	LMOD2	2.60678	0.00483924	12.1624	1.4328
ENSG00000078589	P2RY10	2.60637	0.0287188	75.9999	12.39
ENSG00000108511	HOXB6	2.60402	0.00875005	30.7396	3.516
ENSG00000268223	ARL14EPL	2.5975	0.03509	3.38764	0
ENSG00000181143	MUC16	2.59677	0.0348871	185.96	15.5083
ENSG00000267261	AC099811.2	2.59326	0.0116717	11.1855	0
ENSG00000164256	PRDM9	2.59278	0.0311325	6.28476	0.467707
ENSG00000120210	INSL6	2.58935	0.0401521	4.25881	0.193467
ENSG00000083067	TRPM3	2.58743	5.76537e-05	123.076	18.9825
ENSG00000171049	FPR2	2.58601	0.0239826	41.4668	6.00596
ENSG00000119686	FLVCR2	2.58525	0.000553892	244.053	31.8208
ENSG00000068650	ATP11A	2.58298	1.01141e-18	8885.15	1441.04
ENSG00000106128	GHRHR	2.58264	0.00817342	33.9673	4.78131
ENSG00000174946	GPR171	2.58097	0.0219678	781.251	138.685
ENSG00000215183	MSMP	2.57828	0.00146011	33.4366	3.59155
ENSG00000120903	CHRNA2	2.57334	0.0046213	12.6019	1.84669
ENSG00000154016	GRAP	2.57238	0.000693997	84.5552	11.7146
ENSG00000259024	TVP23C-CDRT4	2.56829	0.000775332	25.6096	2.09864
ENSG00000163568	AIM2	2.56596	0.0249337	7.69042	1.39241
ENSG00000276490	AL583836.1	2.5659	1.46468e-06	294.583	45.3192
ENSG00000114349	GNAT1	2.56315	0.0497846	7.53481	0.164863
ENSG00000136235	GPNMB	2.559	0.0138134	482.319	76.031
ENSG00000169856	ONECUT1	2.55636	0.00159558	1063.99	175.932
ENSG00000198062	POTEH	2.55002	0.0111977	13.2682	1.78866
ENSG00000101938	CHRDL1	2.54305	0.000951921	53.0194	8.55543
ENSG00000128342	LIF	2.54241	1.51361e-05	545.401	74.8384
ENSG00000155657	TTN	2.54144	0.000147918	1416.4	222.095
ENSG00000066382	MPPED2	2.54024	0.00120917	113.608	17.2472
ENSG00000114771	AADAC	2.54023	0.000630721	1004.99	157.078
ENSG00000075891	PAX2	2.53829	0.0132135	29.5645	3.33157
ENSG00000071991	CDH19	2.53563	0.0159815	35.4983	4.43979
ENSG00000075651	PLD1	2.53084	8.89606e-10	19354.3	3262.52
ENSG00000163993	S100P	2.53077	0.0168966	812.981	74.8525
ENSG00000275395	FCGBP	2.5281	0.000168655	34587.4	5759.87
ENSG00000221874	ZNF816-ZNF321P	2.52711	0.0349981	24.6364	1.78866
ENSG00000180089	TMEM86B	2.51597	6.91254e-08	1750.3	299.318
ENSG00000166391	MOGAT2	2.51308	0.0391472	8.15183	0.707057
ENSG00000181222	POLR2A	2.51069	9.72508e-17	7785.46	1325.5
ENSG00000257315	ZBED6	2.50591	8.44652e-06	447.991	69.6661
ENSG00000114439	BBX	2.50364	1.88618e-09	3200.43	530.211
ENSG00000077274	CAPN6	2.49984	0.000223062	1137.09	172.855
ENSG00000113070	HBEGF	2.49953	0.006662	6107.65	919.046
ENSG00000243232	PCDHAC2	2.49495	0.0014222	537.579	80.3639
ENSG00000143226	FCGR2A	2.49288	0.00936151	2428.3	460.086
ENSG00000151067	CACNA1C	2.488	0.0025715	116.269	18.0392
ENSG00000135116	HRK	2.48414	0.0200313	39.1101	3.98452
ENSG00000154678	PDE1C	2.48201	0.00221639	127.774	20.1935
ENSG00000127241	MASP1	2.47466	0.00016786	656.721	103.79
ENSG00000121743	GJA3	2.47309	0.0122329	5.70633	0.381409
ENSG00000151320	AKAP6	2.4674	5.41481e-05	185.504	29.4691
ENSG00000124134	KCNS1	2.45726	7.5251e-11	1948.29	350.702
ENSG00000198786	MT-ND5	2.45196	4.37448e-06	1.1279e+06	193667
ENSG00000123358	NR4A1	2.45087	0.00365961	11159.4	2022.64
ENSG00000150687	PRSS23	2.44441	1.98962e-07	1413.53	233.128
ENSG00000179593	ALOX15B	2.44225	0.0101359	76.4537	11.3759
ENSG00000180061	TMEM150B	2.44108	0.00150031	28.8868	5.15067
ENSG00000206013	IFITM5	2.43423	0.0449686	3.68023	0.381409
ENSG00000162706	CADM3	2.42942	0.0271101	20.6681	2.94175
ENSG00000272442	AL353588.1	2.42463	0.000248475	24.1017	3.779
ENSG00000205838	TTC23L	2.42125	0.00346566	19.0364	2.73119
ENSG00000274322	AL136531.2	2.41889	4.10673e-05	119.101	20.7546
ENSG00000164530	PI16	2.4168	0.0353871	21.145	2.57142
ENSG00000145675	PIK3R1	2.41477	4.53985e-07	3203.97	555.046
ENSG00000137699	TRIM29	2.41347	0.000177975	729.737	111.146
ENSG00000142178	SIK1	2.4105	0.000164378	3862.95	674.345
ENSG00000173917	HOXB2	2.40927	9.40827e-05	1301.25	243.595
ENSG00000015592	STMN4	2.40886	0.0153256	5.92516	0.883367
ENSG00000136859	ANGPTL2	2.40528	0.00852129	23.9357	3.01938
ENSG00000166016	ABTB2	2.40111	4.86614e-06	226.684	38.0102
ENSG00000100697	DICER1	2.40099	2.40264e-08	2250.54	398.832
ENSG00000162621	LRRC53	2.4008	0.0437059	2.52793	0
ENSG00000167080	B4GALNT2	2.39796	5.85233e-09	247.545	44.3995
ENSG00000259075	POC1B-GALNT4	2.39541	2.21887e-06	129.805	22.3396
ENSG00000164128	NPY1R	2.39405	0.000138175	269.657	49.6086
ENSG00000115155	OTOF	2.39398	0.0200313	34.8329	5.61099
ENSG00000114127	XRN1	2.39364	8.95486e-08	1624.92	290.053
ENSG00000042781	USH2A	2.39336	0.0162923	34.9715	4.70985
ENSG00000169469	SPRR1B	2.39032	0.0125604	27.0935	1.06093
ENSG00000131379	C3orf20	2.3877	0.0198269	9.06397	0.939105
ENSG00000128422	KRT17	2.38274	0.0427624	1021.64	46.3035
ENSG00000154380	ENAH	2.38162	4.6936e-17	5278.91	988.275
ENSG00000157131	C8A	2.38011	8.07744e-05	176.544	31.0124
ENSG00000153283	CD96	2.37673	0.00290287	535.275	97.7953
ENSG00000169184	MN1	2.3748	0.000313914	330.366	57.4982
ENSG00000255432	AP001458.2	2.37457	0.0337252	6.69992	0
ENSG00000228075	BOD1L2	2.36887	0.0404481	4.27273	0.465744
ENSG00000256966	AL513165.2	2.36799	0.0403058	5.8413	0
ENSG00000177076	ACER2	2.36623	2.55746e-05	60.347	9.47818
ENSG00000204335	SP5	2.36374	0.00386807	11.7815	0.62908
ENSG00000111716	LDHB	2.3625	2.47945e-16	4344.44	814.118
ENSG00000120440	TTLL2	2.36129	0.0034527	10.7407	1.62693
ENSG00000077782	FGFR1	2.35851	7.40612e-06	739.74	130.642
ENSG00000163806	SPDYA	2.35027	0.00687274	58.2155	9.53051
ENSG00000130844	ZNF331	2.34673	3.88724e-05	2429.99	454.642
ENSG00000164591	MYOZ3	2.34592	0.00545356	29.4637	4.74205
ENSG00000178279	TNP2	2.34362	0.0222777	5.91781	0.920892
ENSG00000011465	DCN	2.33862	0.0116831	26892.1	6041.28
ENSG00000147003	TMEM27	2.33408	2.30431e-06	927.739	168.867
ENSG00000105255	FSD1	2.33142	0.033708	22.3096	3.69725
ENSG00000170011	MYRIP	2.32655	0.000656936	103.166	19.2588
ENSG00000173208	ABCD2	2.32593	0.00963159	34.7403	6.48602
ENSG00000139988	RDH12	2.32589	4.27888e-05	1021.82	192.733
ENSG00000118137	APOA1	2.32055	0.00131494	56.6073	11.2381
ENSG00000169851	PCDH7	2.32026	3.83957e-05	71.6995	10.652
ENSG00000104722	NEFM	2.31963	0.0387676	8.22149	0.826294
ENSG00000118492	ADGB	2.31533	0.0300203	89.9977	13.5786
ENSG00000104290	FZD3	2.30625	9.44034e-05	711.643	125.901
ENSG00000154478	GPR26	2.30571	0.0149083	10.6879	1.82478
ENSG00000107863	ARHGAP21	2.30552	8.23393e-15	4088.59	803.189
ENSG00000101230	ISM1	2.30469	0.0494803	4.26466	0.381409
ENSG00000131059	BPIFA3	2.30234	0.0382404	5.41721	0.651757
ENSG00000066933	MYO9A	2.30178	0.000233428	565.587	99.7838
ENSG00000163710	PCOLCE2	2.29812	0.0167869	12.0529	1.79448
ENSG00000124216	SNAI1	2.29592	0.0356908	31.5206	4.95935
ENSG00000122877	EGR2	2.29258	0.0367589	187.509	34.3032
ENSG00000131459	GFPT2	2.2901	0.0367852	64.4985	9.62339
ENSG00000149571	KIRREL3	2.2889	0.00668605	14.7111	2.22272
ENSG00000169116	PARM1	2.28755	0.000909614	7215.05	1520.31
ENSG00000124253	PCK1	2.28314	0.0200313	3267.03	552.16
ENSG00000177144	NUDT4P1	2.28307	4.08923e-06	265.951	48.9133
ENSG00000147434	CHRNA6	2.28017	0.041071	13.2931	2.29899
ENSG00000135046	ANXA1	2.27677	0.00212064	3079.89	510.7
ENSG00000179761	PIPOX	2.27193	0.000212693	86.6318	17.1448
ENSG00000041515	MYO16	2.26642	0.0016688	34.3901	5.67408
ENSG00000135333	EPHA7	2.26472	0.00433413	19.9528	3.85771
ENSG00000240764	PCDHGC5	2.26463	0.0470746	9.45419	1.33959
ENSG00000132855	ANGPTL3	2.26444	0.0156115	52.9429	14.2406
ENSG00000125046	SSUH2	2.26419	0.000809535	61.2885	12.0119
ENSG00000107518	ATRNL1	2.26417	0.0348274	17.9583	1.88248
ENSG00000163462	TRIM46	2.26352	0.00421079	362.506	72.8464
ENSG00000188505	NCCRP1	2.26347	0.00355942	80.0601	14.7861
ENSG00000197385	ZNF860	2.26174	8.10796e-05	29.163	4.89056
ENSG00000088053	GP6	2.25676	0.0246961	10.995	2.01683
ENSG00000152782	PANK1	2.25599	7.48602e-09	203.636	39.3053
ENSG00000124782	RREB1	2.25517	3.23748e-06	2996.18	584.319
ENSG00000134363	FST	2.25238	0.000571072	36.4928	7.11694
ENSG00000138207	RBP4	2.24961	0.00470952	1674.74	347.951
ENSG00000139625	MAP3K12	2.2481	0.00982865	351.117	55.9143
ENSG00000172215	CXCR6	2.24475	0.00662935	237.112	51.5643
ENSG00000130829	DUSP9	2.24404	0.0155009	12.8524	2.29375
ENSG00000060749	QSER1	2.23762	1.33569e-08	1125.17	226.264
ENSG00000091157	WDR7	2.23688	2.68608e-11	1614.75	333.815
ENSG00000152954	NRSN1	2.23667	0.034154	7.59976	1.00178
ENSG00000105738	SIPA1L3	2.23592	2.60051e-05	3035.7	594.541
ENSG00000122121	XPNPEP2	2.23539	0.0371817	6.21043	0.687378
ENSG00000167874	TMEM88	2.23418	0.012811	167.142	32.6201
ENSG00000005844	ITGAL	2.23249	0.0383508	637.581	138.312
ENSG00000170160	CCDC144A	2.2283	6.87242e-05	242.56	47.8541
ENSG00000130055	GDPD2	2.22568	0.000615649	30.1072	6.57041
ENSG00000167619	TMEM145	2.22551	0.00963358	71.6973	12.9112
ENSG00000144218	AFF3	2.22379	0.0130485	51.7837	9.71298
ENSG00000186510	CLCNKA	2.21974	0.0135551	33.7591	7.0646
ENSG00000159388	BTG2	2.21925	0.00108644	5156.35	1005.48
ENSG00000139200	PIANP	2.21924	0.0436977	23.8236	2.03614
ENSG00000186197	EDARADD	2.21808	0.000476892	217.287	47.76
ENSG00000124743	KLHL31	2.21742	0.000432936	91.5099	17.5386
ENSG00000070193	FGF10	2.21513	0.0434717	8.33703	1.43944
ENSG00000112139	MDGA1	2.2127	0.0495254	76.2542	10.7481
ENSG00000113742	CPEB4	2.21201	5.80528e-18	2684.89	569.947
ENSG00000112394	SLC16A10	2.21139	0.0335326	83.5013	9.76579
ENSG00000103222	ABCC1	2.21065	0.000104771	315.308	57.6066
ENSG00000135111	TBX3	2.20965	3.49489e-08	303.798	60.4258
ENSG00000005381	MPO	2.20651	0.0463668	42.9943	7.08673
ENSG00000133067	LGR6	2.2047	0.00447317	67.6152	10.4967
ENSG00000099937	SERPIND1	2.20003	0.0345719	15.3973	2.68887
ENSG00000115295	CLIP4	2.19799	0.000474342	257.659	46.5083
ENSG00000106772	PRUNE2	2.19774	0.00136806	51.8626	10.0832
ENSG00000155052	CNTNAP5	2.19547	0.0477586	3.98527	0.170445
ENSG00000160870	CYP3A7	2.19478	2.26257e-05	365.955	76.5466
ENSG00000001084	GCLC	2.1944	7.04492e-09	2478.74	518.565
ENSG00000110848	CD69	2.19221	0.00887189	396.807	90.8634
ENSG00000112706	IMPG1	2.1919	0.0216062	22.1777	4.43058
ENSG00000055957	ITIH1	2.19017	1.8553e-06	77.0413	17.0653
ENSG00000109321	AREG	2.1845	0.00923481	4656.59	814.28
ENSG00000152661	GJA1	2.18312	0.00851042	454.043	63.6146
ENSG00000149516	MS4A3	2.18198	0.033827	10.4546	1.7103
ENSG00000180083	WFDC11	2.17394	0.0294059	7.11858	1.32004
ENSG00000170959	DCDC1	2.16998	0.00240644	73.6751	14.3502
ENSG00000101307	SIRPB1	2.16749	0.00813665	201.173	40.6294
ENSG00000115607	IL18RAP	2.16744	0.0213583	114.283	26.8937
ENSG00000150907	FOXO1	2.1673	0.00241829	1032.69	195.89
ENSG00000057704	TMCC3	2.16719	0.0111946	216.227	39.8968
ENSG00000198796	ALPK2	2.16664	0.00288325	27.9678	5.25367
ENSG00000003096	KLHL13	2.16247	0.021105	83.0839	15.9532
ENSG00000178385	PLEKHM3	2.15637	7.64087e-08	79.9969	17.8073
ENSG00000185666	SYN3	2.15125	0.00502991	20.7523	4.39971
ENSG00000178789	CD300LB	2.14857	0.0398029	36.979	8.03237
ENSG00000166483	WEE1	2.14606	0.000577234	8876.1	1960.9
ENSG00000187097	ENTPD5	2.1456	2.01683e-10	1286.67	281.559
ENSG00000162924	REL	2.14546	3.33586e-07	1322.23	285.989
ENSG00000164265	SCGB3A2	2.14455	0.00963358	145.656	26.9643
ENSG00000166947	EPB42	2.14352	0.0173645	10.9577	2.29322
ENSG00000170743	SYT9	2.14347	0.0031374	183.274	38.5054
ENSG00000102962	CCL22	2.14242	0.0111563	70.8369	15.4877
ENSG00000261150	EPPK1	2.13926	6.80669e-05	1931.44	406.098
ENSG00000151014	NOCT	2.1383	0.00205664	272.596	54.9817
ENSG00000128594	LRRC4	2.13816	0.00679265	41.8709	7.16135
ENSG00000127366	TAS2R5	2.13797	0.00724532	13.6393	2.66986
ENSG00000065833	ME1	2.13546	0.000105321	913.748	188.283
ENSG00000164949	GEM	2.13488	0.00458387	973.252	203.143
ENSG00000169507	SLC38A11	2.13101	2.87086e-05	3297.92	724.09
ENSG00000215644	GCGR	2.12868	0.0289881	45.6982	10.4653
ENSG00000147912	FBXO10	2.12544	3.08084e-05	180.596	38.2145
ENSG00000074276	CDHR2	2.12494	0.00114735	3747.64	833.197
ENSG00000124198	ARFGEF2	2.12303	6.99475e-08	2325.66	508.276
ENSG00000166575	TMEM135	2.12268	2.61956e-06	941.933	206.678
ENSG00000125257	ABCC4	2.12204	1.5627e-09	1389.25	305.894
ENSG00000048740	CELF2	2.12059	0.00372047	655.932	126.401
ENSG00000163116	STPG2	2.11948	0.0137047	14.895	3.11955
ENSG00000182667	NTM	2.11741	0.0445221	19.4341	3.39017
ENSG00000181016	LSMEM1	2.11701	0.00289511	133.327	28.622
ENSG00000155066	PROM2	2.11455	1.34024e-07	12261.6	2716.52
ENSG00000149403	GRIK4	2.11247	0.0280154	15.3087	2.64519
ENSG00000181856	SLC2A4	2.11162	1.06349e-05	44.3364	9.73502
ENSG00000100884	CPNE6	2.10947	0.037229	80.6706	18.4457
ENSG00000105866	SP4	2.10593	0.000142629	338.837	72.5581
ENSG00000020633	RUNX3	2.10553	0.0284777	445.584	101.148
ENSG00000157510	AFAP1L1	2.10547	7.03093e-05	149.757	31.366
ENSG00000144230	GPR17	2.10124	0.0282589	18.4095	2.88343
ENSG00000106536	POU6F2	2.10052	0.00846155	531.193	119.966
ENSG00000138356	AOX1	2.10008	0.000499267	738.322	163.951
ENSG00000203985	LDLRAD1	2.09834	0.00893833	15.3553	2.48114
ENSG00000177398	UMODL1	2.0964	0.0487166	6.05339	1.2268
ENSG00000206384	COL6A6	2.09573	0.0146272	22.973	4.63553
ENSG00000103995	CEP152	2.09573	0.00436831	240.923	46.3979
ENSG00000137502	RAB30	2.09309	5.2573e-06	309.072	67.8433
ENSG00000112902	SEMA5A	2.08903	3.41943e-09	2002.86	459.12
ENSG00000101958	GLRA2	2.08831	0.0180032	49.8521	11.5888
ENSG00000138650	PCDH10	2.08754	0.034154	18.1018	3.49835
ENSG00000203710	CR1	2.08746	0.0117514	82.4274	18.0592
ENSG00000169604	ANTXR1	2.08703	0.0287576	84.9171	11.6481
ENSG00000048052	HDAC9	2.08604	9.63255e-05	255.929	54.8707
ENSG00000151090	THRB	2.08433	3.06666e-05	192.601	41.3321
ENSG00000166159	LRTM2	2.08221	0.0466365	8.67658	1.39956
ENSG00000143248	RGS5	2.07855	0.00044548	102.246	21.7116
ENSG00000165061	ZMAT4	2.07667	0.0461283	6.27071	1.14788
ENSG00000180776	ZDHHC20	2.07465	1.118e-11	2506.43	575.66
ENSG00000130827	PLXNA3	2.07465	9.27714e-06	1638.43	361.272
ENSG00000188958	UTS2B	2.07412	1.10446e-08	157.283	36.93
ENSG00000128591	FLNC	2.07172	0.00137307	33.2578	6.473
ENSG00000007944	MYLIP	2.07022	2.69896e-05	1441.72	332.643
ENSG00000134376	CRB1	2.06934	0.04822	40.1846	7.65173
ENSG00000134802	SLC43A3	2.06642	8.85301e-05	276.422	60.656
ENSG00000152495	CAMK4	2.06578	0.0218312	324.871	75.6882
ENSG00000139354	GAS2L3	2.06472	3.20222e-09	1298.45	300.291
ENSG00000162825	NBPF20	2.06432	2.36148e-07	366.414	85.2301
ENSG00000085265	FCN1	2.06324	0.0330756	165.669	39.5218
ENSG00000105088	OLFM2	2.06275	0.00252247	126.666	26.1081
ENSG00000137460	FHDC1	2.06249	8.00762e-09	605.17	139.506
ENSG00000204909	SPINK9	2.05871	0.000833082	20.7825	4.44564
ENSG00000172508	CARNS1	2.05571	0.0056839	228.708	48.8603
ENSG00000163734	CXCL3	2.05477	0.00994356	1004.29	189.242
ENSG00000169902	TPST1	2.05334	0.000593212	161.868	35.6736
ENSG00000221995	TIAF1	2.04869	0.000177156	217.562	49.535
ENSG00000174514	MFSD4A	2.04491	5.51546e-06	1357.76	320.581
ENSG00000163959	SLC51A	2.04424	0.0007749	221.431	50.8251
ENSG00000177807	KCNJ10	2.04292	0.000996553	29.6464	6.61753
ENSG00000099834	CDHR5	2.04143	0.000167901	1306.67	303.315
ENSG00000205336	ADGRG1	2.04075	6.45878e-39	9121.61	2204.26
ENSG00000133742	CA1	2.04005	0.0448091	40.0873	9.57621
ENSG00000153317	ASAP1	2.03468	3.7365e-10	726.143	170.762
ENSG00000072840	EVC	2.03312	4.44718e-09	1506.81	358.538
ENSG00000130518	KIAA1683	2.02966	0.0180949	1507.77	363.945
ENSG00000127329	PTPRB	2.02792	9.54226e-08	587.438	137.499
ENSG00000165584	SSX3	2.02577	0.0405874	6.05431	1.24233
ENSG00000108950	FAM20A	2.0257	0.0100181	70.2598	14.8375
ENSG00000158859	ADAMTS4	2.02488	0.00529174	85.9584	19.0564
ENSG00000242550	SERPINB10	2.02469	0.0154061	10.8674	2.29023
ENSG00000137142	IGFBPL1	2.02253	0.000118112	51.8105	12.2967
ENSG00000126231	PROZ	2.02138	0.043205	20.5922	3.74061
ENSG00000186529	CYP4F3	2.02076	0.000327401	5160.07	1211.42
ENSG00000166004	CEP295	2.02	0.000890442	428.24	93.0656
ENSG00000171724	VAT1L	2.01782	0.0205831	46.8027	11.2505
ENSG00000109756	RAPGEF2	2.01681	1.84653e-13	1625.53	394.032
ENSG00000144406	UNC80	2.01531	2.69254e-06	330.337	79.5756
ENSG00000078401	EDN1	2.01336	5.63608e-05	584.452	130.657
ENSG00000150637	CD226	2.01308	0.014865	307.116	71.63
ENSG00000006468	ETV1	2.01022	3.48198e-10	2643.77	642.377
ENSG00000152207	CYSLTR2	2.00857	0.0089675	58.7016	12.7812
ENSG00000140090	SLC24A4	2.00561	0.0354275	34.4958	5.58904
ENSG00000033867	SLC4A7	2.00523	8.61903e-06	894.876	209.237
ENSG00000173706	HEG1	2.00209	0.0116724	149.551	29.6118
ENSG00000152952	PLOD2	2.00046	6.0455e-05	388.173	84.4674
ENSG00000169629	RGPD8	1.99907	0.00054092	123.112	29.2964
ENSG00000161405	IKZF3	1.99832	0.00739543	494.29	126.269
ENSG00000128683	GAD1	1.9977	0.0207662	6.47085	0.663305
ENSG00000138813	C4orf17	1.9958	0.0221501	15.01	2.87913
ENSG00000114796	KLHL24	1.98571	8.53584e-06	1110.74	265.976
ENSG00000120729	MYOT	1.98518	0.0479369	12.8738	2.96458
ENSG00000275066	SYNRG	1.98075	8.69827e-08	873.044	214.018
ENSG00000081041	CXCL2	1.9804	0.0228083	2661.98	581.093
ENSG00000064651	SLC12A2	1.97873	1.26334e-06	7121.13	1700.74
ENSG00000110324	IL10RA	1.9774	0.0124571	548.444	130.653
ENSG00000103175	WFDC1	1.97724	0.00064622	174.297	42.1716
ENSG00000169862	CTNND2	1.97296	0.00906293	1697.49	430.212
ENSG00000129595	EPB41L4A	1.97152	1.12125e-07	3481.49	866.059
ENSG00000139970	RTN1	1.97107	0.00386349	499.723	124.291
ENSG00000197872	FAM49A	1.96876	0.0338816	123.826	29.344
ENSG00000103056	SMPD3	1.96825	1.21873e-07	4490.58	1117.56
ENSG00000039068	CDH1	1.96517	8.46686e-15	23026.2	5798.18
ENSG00000136051	WASHC4	1.96299	1.28422e-13	3534.2	892.016
ENSG00000076555	ACACB	1.96198	2.85808e-05	1133.47	275.634
ENSG00000141506	PIK3R5	1.96191	0.03717	251.092	66.1785
ENSG00000066405	CLDN18	1.96051	0.0433321	85.4351	17.0306
ENSG00000115008	IL1A	1.95739	0.0192968	45.6631	7.95254
ENSG00000100767	PAPLN	1.95621	0.00323698	227.349	52.6828
ENSG00000129244	ATP1B2	1.95335	0.038566	19.4545	3.91325
ENSG00000125462	C1orf61	1.95177	0.0295593	38.3687	9.38817
ENSG00000189325	C6orf222	1.95131	0.00648754	175.35	41.3117
ENSG00000165181	C9orf84	1.95108	0.0137226	10.6251	2.25006
ENSG00000166450	PRTG	1.94646	0.0198453	24.1386	4.83337
ENSG00000197714	ZNF460	1.94617	1.80164e-05	125.043	30.0686
ENSG00000037749	MFAP3	1.94461	4.91268e-08	322.003	80.289
ENSG00000155307	SAMSN1	1.94082	0.0464649	349.43	96.4374
ENSG00000150764	DIXDC1	1.93871	1.12024e-05	316.743	79.3153
ENSG00000113946	CLDN16	1.93831	0.00109951	159.342	38.6977
ENSG00000067082	KLF6	1.93775	0.000595	9391.7	2332.51
ENSG00000016082	ISL1	1.93732	0.0191703	239.917	62.7707
ENSG00000139144	PIK3C2G	1.93531	0.00349616	507.068	122.813
ENSG00000147588	PMP2	1.93462	0.0208116	39.0599	10.4965
ENSG00000168918	INPP5D	1.93356	0.00195183	583.448	139.375
ENSG00000170417	TMEM182	1.93289	4.72573e-08	425.749	110.299
ENSG00000163376	KBTBD8	1.93221	0.00301729	107.236	24.5939
ENSG00000115935	WIPF1	1.93054	0.00573272	780.786	201.751
ENSG00000196767	POU3F4	1.92985	0.000790605	40.5447	10.6416
ENSG00000156140	ADAMTS3	1.91855	0.0277989	11.0967	2.52048
ENSG00000177272	KCNA3	1.91728	0.00714624	49.4956	12.0908
ENSG00000124875	CXCL6	1.91702	0.00035866	114.004	26.416
ENSG00000140807	NKD1	1.91466	0.000214833	381.301	93.3343
ENSG00000243156	MICAL3	1.91404	4.77582e-06	1586.22	407.747
ENSG00000115041	KCNIP3	1.91384	1.43524e-05	262.778	67.7616
ENSG00000177294	FBXO39	1.91377	0.0140167	14.6699	3.48682
ENSG00000069188	SDK2	1.91314	0.02068	570	128.425
ENSG00000171931	FBXW10	1.91221	0.00579339	74.2002	17.5651
ENSG00000135870	RC3H1	1.90951	8.3068e-07	1940.65	499.177
ENSG00000157103	SLC6A1	1.90822	0.0490774	22.0732	5.26314
ENSG00000079841	RIMS1	1.90798	0.000103196	76.6013	19.7182
ENSG00000080298	RFX3	1.90782	5.13157e-05	337.023	83.9042
ENSG00000198431	TXNRD1	1.90687	1.74181e-05	4330.69	1091.71
ENSG00000124422	USP22	1.90226	3.83651e-08	4989.75	1286.85
ENSG00000187098	MITF	1.90172	1.12363e-12	1487.88	390.439
ENSG00000197563	PIGN	1.9003	2.42746e-08	922.252	238.805
ENSG00000168447	SCNN1B	1.90027	0.00599138	25.5492	6.62136
ENSG00000100385	IL2RB	1.89906	0.0320188	354.614	101.655
ENSG00000156931	VPS8	1.89892	5.13098e-07	1102.33	284.692
ENSG00000081853	PCDHGA2	1.89626	0.00217456	133.613	33.4672
ENSG00000162739	SLAMF6	1.89576	0.0372642	150.575	41.5781
ENSG00000214193	SH3D21	1.89353	0.00175076	182.98	43.4684
ENSG00000196369	SRGAP2B	1.89252	0.00706437	141.696	30.12
ENSG00000169031	COL4A3	1.89111	1.34972e-05	939.146	245.594
ENSG00000173212	MAB21L3	1.88921	8.38339e-07	157.047	40.9035
ENSG00000143028	SYPL2	1.88796	0.0306662	32.7208	7.42475
ENSG00000120471	TP53AIP1	1.88598	0.0368711	38.4361	9.46453
ENSG00000170558	CDH2	1.88554	0.0147657	56.1947	10.993
ENSG00000196233	LCOR	1.88516	0.000109381	1286.88	324.91
ENSG00000102189	EEA1	1.88479	2.21171e-07	1186.49	309.905
ENSG00000197629	MPEG1	1.88289	0.0157127	268.812	73.858
ENSG00000106823	ECM2	1.87749	0.0412831	23.8085	5.20622
ENSG00000163635	ATXN7	1.87535	2.58167e-08	1154.51	307.063
ENSG00000124091	GCNT7	1.87424	0.0353475	9.12572	2.29058
ENSG00000102174	PHEX	1.87418	0.000200454	90.1362	23.2167
ENSG00000144893	MED12L	1.87052	0.04822	84.4453	20.3625
ENSG00000115159	GPD2	1.86937	1.16379e-16	2043.24	552.375
ENSG00000138136	LBX1	1.86583	0.0490708	4.87508	1.06093
ENSG00000205869	KRTAP5-1	1.86308	0.0461047	12.4955	2.88467
ENSG00000100592	DAAM1	1.86272	2.58904e-08	767.498	204.779
ENSG00000153902	LGI4	1.86138	0.0432259	48.7757	12.8462
ENSG00000158458	NRG2	1.86053	0.00102791	64.0357	16.0839
ENSG00000114554	PLXNA1	1.85994	7.53263e-06	709.202	183.764
ENSG00000154319	FAM167A	1.85874	0.000731653	262.053	67.3872
ENSG00000168781	PPIP5K1	1.85756	6.33079e-07	1225.73	325.001
ENSG00000155530	LRGUK	1.85546	0.00706955	45.8967	11.6308
ENSG00000271793	AL589666.1	1.85009	7.66697e-05	149	38.1348
ENSG00000172831	CES2	1.8496	1.13721e-06	9070.43	2459.86
ENSG00000102802	MEDAG	1.84795	0.0171977	51.7032	12.5044
ENSG00000144821	MYH15	1.84576	0.00382733	58.1443	15.919
ENSG00000123384	LRP1	1.84557	3.07926e-06	8555.6	2285.96
ENSG00000164483	SAMD3	1.84553	0.0265509	69.2343	18.0776
ENSG00000057657	PRDM1	1.84494	0.0143802	326.027	81.0422
ENSG00000188211	NCR3LG1	1.84372	0.000415493	204.545	51.4195
ENSG00000081237	PTPRC	1.84273	0.0328395	1717.85	523.542
ENSG00000152926	ZNF117	1.84196	7.17897e-06	2390.07	652.314
ENSG00000154258	ABCA9	1.84123	0.0210525	109.899	28.397
ENSG00000178502	KLHL11	1.84076	2.10429e-06	89.1861	23.5091
ENSG00000196172	ZNF681	1.83978	0.000540788	208	53.7575
ENSG00000105369	CD79A	1.83743	0.0418138	10.3274	2.22737
ENSG00000180432	CYP8B1	1.837	0.0277369	18.0576	4.39457
ENSG00000198270	TMEM116	1.83573	7.01576e-06	305.126	81.8579
ENSG00000133026	MYH10	1.83514	1.14631e-05	1287.4	345.157
ENSG00000196177	ACADSB	1.83355	9.2425e-12	1048.18	288.457
ENSG00000162981	FAM84A	1.83254	0.0033895	305.602	78.6111
ENSG00000189233	NUGGC	1.83223	0.0178618	55.8999	15.3199
ENSG00000205683	DPF3	1.8321	0.00128982	137.025	35.4084
ENSG00000139613	SMARCC2	1.83162	3.18104e-08	2807.45	767.604
ENSG00000281106	TMEM272	1.82988	0.0284627	33.2393	9.45322
ENSG00000197408	CYP2B6	1.82932	0.000194969	302.878	86.6312
ENSG00000170370	EMX2	1.82929	0.0372642	45.4354	10.463
ENSG00000143614	GATAD2B	1.82842	0.00283596	420.672	107.395
ENSG00000135373	EHF	1.82834	1.034e-08	5571	1519.63
ENSG00000148700	ADD3	1.82799	2.69115e-05	7504.3	2026
ENSG00000127249	ATP13A4	1.82624	0.00333042	2144.01	594.103
ENSG00000104043	ATP8B4	1.8254	0.033101	99.3953	26.9436
ENSG00000153294	ADGRF4	1.82359	0.0189502	113.172	26.5673
ENSG00000168421	RHOH	1.8215	0.0315189	138.756	38.8734
ENSG00000168502	MTCL1	1.82079	1.24666e-08	2015.09	552.556
ENSG00000136573	BLK	1.81943	0.00418246	47.9317	12.8559
ENSG00000213077	FAM106A	1.81775	0.0468676	11.708	2.96797
ENSG00000170145	SIK2	1.81613	1.19985e-10	2399.51	669.433
ENSG00000092421	SEMA6A	1.81558	2.86882e-07	3439.99	977.608
ENSG00000069869	NEDD4	1.81518	1.74448e-06	1947.9	540.059
ENSG00000059758	CDK17	1.81315	7.84308e-09	937.389	260.231
ENSG00000165197	VEGFD	1.81143	0.0234323	28.6589	8.53573
ENSG00000258227	CLEC5A	1.81124	0.0469384	126.176	35.667
ENSG00000077044	DGKD	1.80871	7.13442e-08	264.17	73.5742
ENSG00000170345	FOS	1.80695	0.0173687	18811.9	5191.86
ENSG00000083290	ULK2	1.80643	5.78654e-06	299.875	82.0361
ENSG00000108256	NUFIP2	1.80432	4.03304e-07	3400.99	941.672
ENSG00000102466	FGF14	1.80324	0.0302927	74.2204	19.2425
ENSG00000169258	GPRIN1	1.80232	0.0142951	36.69	7.9897
ENSG00000109265	KIAA1211	1.80221	3.01642e-05	2452.47	689.065
ENSG00000169255	B3GALNT1	1.80099	6.33755e-06	138.104	38.2519
ENSG00000134539	KLRD1	1.79978	0.0254453	1003.76	285.667
ENSG00000183206	POTEC	1.79861	6.04789e-06	63.1557	17.7689
ENSG00000183977	PP2D1	1.79781	0.0172674	16.4182	4.05968
ENSG00000196081	ZNF724	1.79684	0.000530293	33.088	9.34926
ENSG00000138378	STAT4	1.79616	0.0271689	228.2	63.5081
ENSG00000183783	KCTD8	1.79053	0.00229025	165.705	49.7852
ENSG00000162975	KCNF1	1.78892	0.0355244	22.2116	6.01751
ENSG00000214435	AS3MT	1.78813	5.97142e-05	156.507	43.3666
ENSG00000127863	TNFRSF19	1.78759	0.0102567	187.719	46.8645
ENSG00000048392	RRM2B	1.78716	0.00211153	1066.15	272.782
ENSG00000113494	PRLR	1.78638	0.0107467	315.41	90.4435
ENSG00000124486	USP9X	1.78428	8.93324e-16	6020.55	1730.98
ENSG00000158321	AUTS2	1.78333	2.99126e-09	1178.92	336.076
ENSG00000166845	C18orf54	1.78326	0.0180122	35.4314	8.22808
ENSG00000121807	CCR2	1.78318	0.043606	104.069	32.6768
ENSG00000135218	CD36	1.78177	0.0295158	105.432	29.4213
ENSG00000149488	TMC2	1.78098	0.00966933	80.0069	22.4602
ENSG00000174130	TLR6	1.78072	0.00631687	111.631	29.4842
ENSG00000184634	MED12	1.78046	1.00504e-06	1226.83	347.127
ENSG00000076641	PAG1	1.77999	0.00166006	1057.65	285.912
ENSG00000105855	ITGB8	1.77995	4.16612e-06	2011.31	566.633
ENSG00000133808	MICALCL	1.77671	0.00483128	62.0319	17.2232
ENSG00000158966	CACHD1	1.7757	0.00623536	36.9344	9.17083
ENSG00000152467	ZSCAN1	1.77488	0.0284068	35.8265	11.1858
ENSG00000162105	SHANK2	1.77471	3.62771e-06	921.073	261.18
ENSG00000101695	RNF125	1.77332	0.00172617	284.712	78.0226
ENSG00000205085	FAM71F2	1.77261	0.00661969	142.311	38.7741
ENSG00000151150	ANK3	1.77188	2.62667e-06	2619.23	747.473
ENSG00000113749	HRH2	1.77129	0.0499731	26.9606	7.44072
ENSG00000102908	NFAT5	1.77125	1.14946e-07	1834.02	523.396
ENSG00000074410	CA12	1.76963	0.000128136	927.861	247.647
ENSG00000173546	CSPG4	1.76905	0.0386935	17.2036	4.1955
ENSG00000175928	LRRN1	1.76636	3.09035e-06	1354.89	385.282
ENSG00000149311	ATM	1.76447	0.00224505	1405.21	382.857
ENSG00000109452	INPP4B	1.76384	5.75105e-06	1155.52	327.181
ENSG00000198003	CCDC151	1.76339	0.0423901	15.335	3.85879
ENSG00000279765	AC013394.1	1.76156	0.00817343	74.2199	20.1341
ENSG00000164142	FAM160A1	1.76082	5.37805e-05	264.368	74.9782
ENSG00000018280	SLC11A1	1.76072	0.0420658	483.909	141.18
ENSG00000160223	ICOSLG	1.76061	9.71692e-06	495.635	142.17
ENSG00000135913	USP37	1.76013	0.000774448	349.034	96.7542
ENSG00000139508	SLC46A3	1.75982	9.80816e-08	1930.81	565.312
ENSG00000151962	RBM46	1.75841	0.0150673	43.5495	11.4814
ENSG00000077092	RARB	1.7581	2.04219e-09	567.995	166.333
ENSG00000123329	ARHGAP9	1.7554	0.0320973	608.08	199.131
ENSG00000185477	GPRIN3	1.75312	8.64997e-05	2414.26	710.253
ENSG00000196110	ZNF699	1.74984	0.000246237	77.7401	22.0909
ENSG00000171060	C8orf74	1.74921	0.0202316	4.95377	0.931434
ENSG00000069702	TGFBR3	1.7472	2.53528e-05	1543.64	446.119
ENSG00000113263	ITK	1.74702	0.0342729	358.682	108.669
ENSG00000147689	FAM83A	1.74485	0.0070626	25.9426	6.51913
ENSG00000204569	PPP1R10	1.74426	0.000145516	482.551	138.198
ENSG00000105926	MPP6	1.74352	0.00875787	3245.45	972.222
ENSG00000258461	AC012651.1	1.74256	0.00196583	145.223	41.4962
ENSG00000121207	LRAT	1.74237	1.01181e-06	875.839	255.599
ENSG00000164597	COG5	1.7419	3.65053e-06	1466.12	423.363
ENSG00000116138	DNAJC16	1.73915	2.81353e-09	1407.77	413.967
ENSG00000186115	CYP4F2	1.73728	0.0252878	344.002	99.685
ENSG00000006125	AP2B1	1.73412	0.000153984	5424.77	1526.74
ENSG00000214097	SMCO1	1.73406	0.0178676	12.0384	3.01865
ENSG00000196876	SCN8A	1.73373	0.00112134	409.56	121.516
ENSG00000123104	ITPR2	1.73161	0.00018838	3244.42	936.294
ENSG00000176406	RIMS2	1.73125	0.0117118	48.0346	13.7153
ENSG00000122194	PLG	1.72992	0.00834607	190.374	54.6852
ENSG00000011566	MAP4K3	1.72937	3.81057e-05	1096.8	314.9
ENSG00000106976	DNM1	1.72875	0.000442408	5502.57	1603.33
ENSG00000180611	MB21D2	1.72701	3.12691e-06	384.223	113.348
ENSG00000165895	ARHGAP42	1.72682	7.17897e-06	1172.11	346.258
ENSG00000179869	ABCA13	1.72619	0.0143802	149.09	42.2366
ENSG00000171989	LDHAL6B	1.72356	0.0150027	30.0048	8.74146
ENSG00000115468	EFHD1	1.72231	0.0255627	24.6771	7.1275
ENSG00000198886	MT-ND4	1.72214	0.00026649	2.07893e+06	615915
ENSG00000168779	SHOX2	1.72199	0.0132523	27.0947	8.94244
ENSG00000033178	UBA6	1.72068	2.66433e-07	1051.44	309.002
ENSG00000102763	VWA8	1.7172	7.68612e-18	1447.64	436.54
ENSG00000034677	RNF19A	1.71684	1.07759e-08	2337.67	694.974
ENSG00000143127	ITGA10	1.7162	0.021049	52.4068	13.7824
ENSG00000134852	CLOCK	1.71508	6.0412e-05	946.573	274.384
ENSG00000072274	TFRC	1.7149	0.000927444	5716.04	1640.59
ENSG00000102780	DGKH	1.71483	0.00100093	1274.04	369.474
ENSG00000266733	TBC1D29	1.71424	0.00765689	15.9348	4.48786
ENSG00000196209	SIRPB2	1.71339	0.0369439	39.3541	11.2522
ENSG00000103089	FA2H	1.71223	6.64006e-06	2681.97	794.322
ENSG00000115598	IL1RL2	1.71201	3.95104e-05	124.79	37.1565
ENSG00000197520	FAM177B	1.71105	0.00190028	686.029	204.884
ENSG00000172771	EFCAB12	1.70887	0.00130043	136.206	39.5957
ENSG00000188783	PRELP	1.70855	0.0475119	56.288	16.149
ENSG00000178177	LCORL	1.70735	8.84161e-08	837.589	251.793
ENSG00000140526	ABHD2	1.70622	4.51248e-12	16777.3	5083.79
ENSG00000078687	TNRC6C	1.7052	0.000401194	952.71	281.441
ENSG00000197943	PLCG2	1.70088	0.0333269	3461.03	1090.55
ENSG00000167281	RBFOX3	1.70063	0.0235155	15.308	4.12217
ENSG00000189433	GJB4	1.69743	0.00296252	382.589	113.011
ENSG00000124181	PLCG1	1.69553	5.89202e-05	769.765	225.633
ENSG00000073921	PICALM	1.69266	5.07467e-10	5989.92	1825.38
ENSG00000188488	SERPINA5	1.69145	0.00308866	6901.96	2006.18
ENSG00000086619	ERO1B	1.68935	0.0035718	2527.2	773.054
ENSG00000142102	PGGHG	1.68876	0.0448039	22713.2	7124.75
ENSG00000222009	BTBD19	1.68656	0.0175	471.422	139.705
ENSG00000140022	STON2	1.68643	5.83028e-08	286.78	86.9353
ENSG00000078043	PIAS2	1.68416	4.28271e-07	845.827	255.189
ENSG00000114019	AMOTL2	1.68399	0.000165166	528.349	151.968
ENSG00000074054	CLASP1	1.68314	1.41406e-09	1371.18	419.126
ENSG00000054598	FOXC1	1.68186	8.87038e-05	1008.74	305.473
ENSG00000074603	DPP8	1.68168	1.70765e-08	1683.42	513.744
ENSG00000031081	ARHGAP31	1.68125	0.0179393	549.171	160.538
ENSG00000113319	RASGRF2	1.681	0.0162399	116.176	31.0052
ENSG00000186260	MKL2	1.67997	3.02697e-07	980.95	298.202
ENSG00000163848	ZNF148	1.67875	1.49507e-06	1439.63	436.914
ENSG00000180332	KCTD4	1.67679	0.0309542	25.917	8.22958
ENSG00000102935	ZNF423	1.67622	0.025884	102.201	30.8996
ENSG00000102910	LONP2	1.67605	4.8967e-19	4943.8	1536.98
ENSG00000164342	TLR3	1.67429	1.6754e-12	1707.57	529.284
ENSG00000177606	JUN	1.67312	0.00165455	8924.84	2701.04
ENSG00000138593	SECISBP2L	1.67311	5.31889e-06	1814.2	550.434
ENSG00000009413	REV3L	1.67258	3.36647e-10	1211.25	373.85
ENSG00000092445	TYRO3	1.67255	0.00220181	45.3016	12.0069
ENSG00000263001	GTF2I	1.67153	6.03063e-09	8050.14	2476.39
ENSG00000118922	KLF12	1.67136	0.0494803	124.295	34.5717
ENSG00000180730	SHISA2	1.66944	0.0203322	487.835	152.991
ENSG00000198690	FAN1	1.66907	0.00240872	301.228	88.5476
ENSG00000072210	ALDH3A2	1.66745	1.57359e-10	10164.9	3152.6
ENSG00000155980	KIF5A	1.66726	0.00094383	23.524	6.8512
ENSG00000080345	RIF1	1.66682	7.686e-07	2554.07	791.78
ENSG00000136237	RAPGEF5	1.66671	3.20932e-05	1574.78	485.984
ENSG00000140396	NCOA2	1.66569	1.84269e-07	2535.07	786.854
ENSG00000198948	MFAP3L	1.6634	0.00377998	88.4743	28.806
ENSG00000250644	AC068580.4	1.66072	0.00459717	182.175	50.7864
ENSG00000084112	SSH1	1.66034	3.38733e-07	1371.77	422.233
ENSG00000137710	RDX	1.65946	0.000176779	1657.79	500.491
ENSG00000184949	FAM227A	1.6591	0.010996	118.917	33.1322
ENSG00000111859	NEDD9	1.65579	0.00753634	3656.42	1095.7
ENSG00000254245	PCDHGA3	1.65446	0.0318652	44.9802	13.4164
ENSG00000159337	PLA2G4D	1.65416	0.0489755	16.071	4.2801
ENSG00000124215	CDH26	1.65351	0.00563469	34.0104	9.78171
ENSG00000169894	MUC3A	1.65213	0.000668162	73244	23069.7
ENSG00000075223	SEMA3C	1.65138	3.40392e-06	222.542	68.0348
ENSG00000131378	RFTN1	1.65128	0.0410566	165.587	45.6877
ENSG00000198695	MT-ND6	1.65108	0.00451308	471668	145570
ENSG00000248383	PCDHAC1	1.65101	0.0173902	139.317	41.2906
ENSG00000154309	DISP1	1.64665	6.83369e-14	971.706	308.746
ENSG00000077616	NAALAD2	1.64607	0.0088901	18.3917	5.1118
ENSG00000106780	MEGF9	1.64541	6.15843e-06	470.631	144.713
ENSG00000174373	RALGAPA1	1.64467	0.000182612	1660.5	514.237
ENSG00000158406	HIST1H4H	1.64441	0.0230604	25.7357	6.91875
ENSG00000114450	GNB4	1.64437	0.00831648	140.675	42.3479
ENSG00000188994	ZNF292	1.64426	1.15025e-06	1844.11	578.087
ENSG00000139547	RDH16	1.64399	0.0148677	40.2559	12.6264
ENSG00000150722	PPP1R1C	1.64223	0.00012223	254.271	78.791
ENSG00000088836	SLC4A11	1.64193	0.00432035	157.846	43.6408
ENSG00000115904	SOS1	1.64146	2.51163e-09	2084.06	658.243
ENSG00000197535	MYO5A	1.64008	0.0112233	235.546	68.7869
ENSG00000179292	TMEM151A	1.63939	0.00196537	137.707	42.0183
ENSG00000100934	SEC23A	1.63924	0.000220769	1045.14	317.447
ENSG00000019505	SYT13	1.63918	8.89507e-09	5798.45	1823.06
ENSG00000073150	PANX2	1.63889	0.0101003	74.8801	23.3939
ENSG00000163328	GPR155	1.63767	0.000850258	328.211	99.1283
ENSG00000160218	TRAPPC10	1.63671	2.21283e-05	1296.16	405.01
ENSG00000124571	XPO5	1.63617	2.60652e-07	915.719	286.678
ENSG00000186188	FFAR4	1.63374	0.0013208	82.3729	25.5504
ENSG00000154556	SORBS2	1.63259	0.00013013	3295.38	1029.35
ENSG00000053438	NNAT	1.63125	0.00780846	14.6754	4.51599
ENSG00000149289	ZC3H12C	1.63058	0.000158034	539.547	169.055
ENSG00000089154	GCN1	1.63041	4.09029e-06	2521.77	789.608
ENSG00000153933	DGKE	1.62934	3.94288e-05	837.71	262.938
ENSG00000106327	TFR2	1.62912	0.0142532	196.274	62.4496
ENSG00000196220	SRGAP3	1.62792	8.60971e-05	234.415	72.0291
ENSG00000106546	AHR	1.62679	7.0983e-06	8392.5	2650.11
ENSG00000198720	ANKRD13B	1.62579	0.0111155	73.2128	20.8652
ENSG00000146197	SCUBE3	1.62496	0.0321571	43.1132	13.7741
ENSG00000228253	MT-ATP8	1.62493	0.00243202	148871	47110.3
ENSG00000077157	PPP1R12B	1.62407	8.86004e-11	881.357	282.798
ENSG00000139364	TMEM132B	1.62328	0.0263326	31.3159	8.79375
ENSG00000104812	GYS1	1.62152	5.26275e-11	1268.74	404.601
ENSG00000187474	FPR3	1.62132	0.0222442	112.08	35.9509
ENSG00000198677	TTC37	1.62044	3.90545e-09	2025.11	646.008
ENSG00000140839	CLEC18B	1.61963	0.0376241	71.683	22.0965
ENSG00000084734	GCKR	1.61922	0.0129571	644.269	199.766
ENSG00000091009	RBM27	1.61906	2.4698e-07	1267.26	403.408
ENSG00000116194	ANGPTL1	1.61805	0.0293543	508.038	165.441
ENSG00000136040	PLXNC1	1.61684	0.0327907	241.408	76.2132
ENSG00000128923	MINDY2	1.61618	2.43598e-06	889.785	282.609
ENSG00000101745	ANKRD12	1.61562	0.0017454	1957.16	610.204
ENSG00000197386	HTT	1.61495	2.6667e-05	2154.05	678.896
ENSG00000143147	GPR161	1.6138	0.044994	65.0654	17.5978
ENSG00000136021	SCYL2	1.61324	4.93083e-07	1699.95	540.876
ENSG00000188981	MSANTD1	1.61277	0.00174179	21.2023	6.79941
ENSG00000118058	KMT2A	1.61259	0.000184639	2920.92	928.821
ENSG00000152270	PDE3B	1.60892	0.0295883	176.919	53.531
ENSG00000049192	ADAMTS6	1.60763	0.0347201	19.7812	4.78746
ENSG00000125657	TNFSF9	1.60647	0.0477982	38.8512	8.79071
ENSG00000168490	PHYHIP	1.60632	0.00485027	116.62	37.1946
ENSG00000105339	DENND3	1.60577	2.468e-06	1411.36	454.832
ENSG00000180999	C1orf105	1.60417	0.046554	9.53425	3.234
ENSG00000143442	POGZ	1.6029	0.000138475	2626.99	837.941
ENSG00000113758	DBN1	1.60214	0.000356945	473.021	142.914
ENSG00000164684	ZNF704	1.60127	7.28712e-05	2808.05	907.478
ENSG00000204531	POU5F1	1.60112	0.00858584	187.154	59.2425
ENSG00000091129	NRCAM	1.59954	5.3821e-05	6621.88	2146.59
ENSG00000154065	ANKRD29	1.59939	0.0147657	38.3413	11.5898
ENSG00000160551	TAOK1	1.59832	6.85007e-06	1898.73	608.294
ENSG00000163534	FCRL1	1.59699	0.0197388	25.0572	7.94372
ENSG00000161021	MAML1	1.59553	8.86004e-11	1376.49	449.021
ENSG00000110756	HPS5	1.59361	8.88179e-05	541.879	173.862
ENSG00000046653	GPM6B	1.59245	0.0255304	102.036	32.6361
ENSG00000261934	PCDHGA9	1.59202	0.0174112	162.805	50.7337
ENSG00000113924	HGD	1.59171	1.71002e-08	3304.03	1079.65
ENSG00000012983	MAP4K5	1.59065	5.95094e-10	1600.7	522.983
ENSG00000281593	AC006978.2	1.59031	6.46767e-05	154.382	49.5948
ENSG00000101349	PAK5	1.58978	0.00165425	601.061	208.38
ENSG00000144791	LIMD1	1.58945	2.58676e-08	1881.4	616.523
ENSG00000204634	TBC1D8	1.58926	1.74181e-05	3234.82	1054.07
ENSG00000181626	ANKRD62	1.58704	0.0389502	14.2729	4.28938
ENSG00000107779	BMPR1A	1.58703	1.46477e-10	1168.15	384.17
ENSG00000140367	UBE2Q2	1.58697	4.14459e-12	503.811	165.659
ENSG00000089723	OTUB2	1.58663	0.000438446	43.171	12.1875
ENSG00000169181	GSG1L	1.58554	0.0117724	103.876	34.1056
ENSG00000148516	ZEB1	1.58541	0.0297578	101.318	30.5482
ENSG00000188897	AC099489.1	1.58378	0.026566	69.1324	22.3098
ENSG00000166340	TPP1	1.58197	2.43656e-06	3844.83	1255.47
ENSG00000074416	MGLL	1.58151	2.48656e-05	5000.76	1613.57
ENSG00000078114	NEBL	1.57981	0.00135474	1592.94	509.058
ENSG00000073464	CLCN4	1.57895	0.00320902	199.361	62.9547
ENSG00000162433	AK4	1.57817	5.87698e-05	4134.56	1344.31
ENSG00000125255	SLC10A2	1.57798	0.0201929	31.0315	9.31158
ENSG00000185864	NPIPB4	1.57443	0.00141147	1021.55	331.295
ENSG00000118961	LDAH	1.57414	6.79666e-07	510.605	167.715
ENSG00000163898	LIPH	1.57317	7.47544e-07	3860.2	1278.78
ENSG00000161243	FBXO27	1.57291	0.0157183	154.593	48.7294
ENSG00000141068	KSR1	1.57139	1.75758e-06	439.347	144.377
ENSG00000100292	HMOX1	1.57129	0.0104578	513.34	171.507
ENSG00000144645	OSBPL10	1.57084	7.06806e-05	253.693	80.0819
ENSG00000181827	RFX7	1.56797	3.18103e-06	644.911	210.998
ENSG00000154783	FGD5	1.56758	0.0178017	515.118	171.638
ENSG00000112992	NNT	1.56751	6.11942e-14	1602.4	534.415
ENSG00000023909	GCLM	1.5659	0.000786401	3113.32	1022.95
ENSG00000173889	PHC3	1.56512	0.000530584	1566.13	509.001
ENSG00000174197	MGA	1.5647	7.52346e-05	1087.97	357.838
ENSG00000242110	AMACR	1.56468	0.00069326	1860.9	612.941
ENSG00000131016	AKAP12	1.56408	0.0477982	86.95	21.1857
ENSG00000115112	TFCP2L1	1.56374	0.0223845	2732.72	900.821
ENSG00000172955	ADH6	1.5628	0.00898557	1272.97	413.36
ENSG00000155849	ELMO1	1.56263	0.017067	573.13	197.829
ENSG00000163449	TMEM169	1.56074	0.000696047	243.257	79.3465
ENSG00000100354	TNRC6B	1.56043	3.70055e-05	2069.64	685.702
ENSG00000136267	DGKB	1.55876	0.0380409	31.11	10.1369
ENSG00000167755	KLK6	1.5579	0.036583	62.6337	12.5353
ENSG00000081320	STK17B	1.55756	0.00122972	1166.81	379.518
ENSG00000050438	SLC4A8	1.557	0.021325	37.6053	10.2506
ENSG00000169499	PLEKHA2	1.55614	1.37501e-05	1393.1	460.204
ENSG00000182446	NPLOC4	1.55235	1.4131e-06	2861.72	953.132
ENSG00000102531	FNDC3A	1.55165	3.21435e-09	4466.1	1503.04
ENSG00000126012	KDM5C	1.55095	1.73108e-09	3532.71	1190.41
ENSG00000197283	SYNGAP1	1.54978	0.0275902	287.954	89.0663
ENSG00000101596	SMCHD1	1.54863	2.58772e-05	1579.07	523.973
ENSG00000165092	ALDH1A1	1.54457	4.10796e-05	15452.5	5193.79
ENSG00000048991	R3HDM1	1.544	0.00236897	771.851	247.581
ENSG00000139287	TPH2	1.54347	0.0069961	80.0449	26.706
ENSG00000143797	MBOAT2	1.5387	0.000533115	658.553	217.974
ENSG00000172139	SLC9C1	1.53642	0.0486578	15.5164	4.90307
ENSG00000106829	TLE4	1.53635	4.04902e-10	1057.44	361.822
ENSG00000166436	TRIM66	1.5363	0.000666909	409.955	135.213
ENSG00000139278	GLIPR1	1.53503	0.0471796	590.367	191.7
ENSG00000173821	RNF213	1.53502	6.95039e-05	7290.89	2456.2
ENSG00000115165	CYTIP	1.53431	0.0338109	277.924	82.6201
ENSG00000187546	AGMO	1.53399	6.86384e-05	525.841	179.425
ENSG00000163625	WDFY3	1.53345	3.00325e-05	2152.49	725.81
ENSG00000107159	CA9	1.53266	0.0318086	1458.03	429.831
ENSG00000183760	ACP7	1.53206	0.00223196	57.0137	19.5024
ENSG00000185920	PTCH1	1.53037	0.0426321	438.348	139.177
ENSG00000163539	CLASP2	1.52907	6.75649e-07	1054.4	358.304
ENSG00000143398	PIP5K1A	1.5288	5.78779e-14	1567.3	539.331
ENSG00000183742	MACC1	1.52834	0.000273813	1264.08	418.233
ENSG00000166035	LIPC	1.52821	0.0162109	30.5008	9.41801
ENSG00000181634	TNFSF15	1.52812	0.00849619	666.436	199.56
ENSG00000085224	ATRX	1.52764	2.33635e-06	2257.52	765.701
ENSG00000175497	DPP10	1.52682	0.00400904	138.932	46.0351
ENSG00000010292	NCAPD2	1.52554	1.33598e-05	1152.83	388.309
ENSG00000134909	ARHGAP32	1.52499	2.0554e-07	3157.4	1081.57
ENSG00000164023	SGMS2	1.52489	0.00192109	5528.66	1867.73
ENSG00000172878	METAP1D	1.52471	0.0175087	90.1411	27.78
ENSG00000198074	AKR1B10	1.52333	0.0149077	14509.5	4915.64
ENSG00000168461	RAB31	1.52238	0.0365813	796.341	262.031
ENSG00000100979	PLTP	1.52231	0.0496411	569.423	190.075
ENSG00000147459	DOCK5	1.52108	1.02778e-08	2612.29	893.674
ENSG00000169989	TIGD4	1.51887	0.00984114	22.5723	7.55213
ENSG00000167306	MYO5B	1.51784	8.71231e-05	4537.81	1534.19
ENSG00000070190	DAPP1	1.51778	0.0009128	271.387	91.6107
ENSG00000148225	WDR31	1.51727	0.000444287	174.972	59.4722
ENSG00000168067	MAP4K2	1.51604	8.44047e-05	269.647	90.7104
ENSG00000206538	VGLL3	1.51559	0.0174028	61.9596	19.0069
ENSG00000065243	PKN2	1.51509	1.6754e-12	1793.01	621.237
ENSG00000155966	AFF2	1.51479	0.00186484	602.816	207.475
ENSG00000138395	CDK15	1.51421	0.0282507	11.5988	3.65371
ENSG00000172661	WASHC2C	1.51267	1.98029e-05	1459.16	499.375
ENSG00000167216	KATNAL2	1.51161	0.00136068	62.6218	20.6422
ENSG00000104938	CLEC4M	1.51142	0.0134414	24.3391	7.94813
ENSG00000188343	FAM92A	1.51112	2.99531e-10	233.178	80.127
ENSG00000131558	EXOC4	1.5107	2.33102e-15	1746.25	608.58
ENSG00000172296	SPTLC3	1.50962	4.596e-05	1192.34	412.327
ENSG00000117114	ADGRL2	1.50958	9.6699e-07	1944.88	672.683
ENSG00000168172	HOOK3	1.50957	3.44334e-09	2037.34	706.187
ENSG00000140199	SLC12A6	1.50918	4.28311e-05	810.344	277.201
ENSG00000082898	XPO1	1.50878	5.81278e-06	4651.13	1599.28
ENSG00000068024	HDAC4	1.50871	8.05089e-05	726.593	247.911
ENSG00000138448	ITGAV	1.5087	9.766e-07	6139.31	2130.25
ENSG00000198836	OPA1	1.50804	1.86533e-07	2266.76	781.463
ENSG00000101842	VSIG1	1.50788	0.018141	384.931	114.222
ENSG00000143061	IGSF3	1.5078	0.00177737	598.954	197.094
ENSG00000249242	TMEM150C	1.50679	0.00110278	305.183	106.959
ENSG00000183354	KIAA2026	1.50616	1.65544e-07	1522.75	530.259
ENSG00000126550	HTN1	1.50541	0.0209956	47.7312	15.95
ENSG00000005889	ZFX	1.50507	3.26906e-05	1181.63	407.991
ENSG00000143418	CERS2	1.50396	3.10036e-06	7287.89	2523.55
ENSG00000151790	TDO2	1.50262	0.0300123	26.3237	11.5425
ENSG00000167703	SLC43A2	1.50196	0.00368255	633.165	214.849
ENSG00000158711	ELK4	1.50187	3.61919e-08	1697.42	590.574
ENSG00000145626	UGT3A1	1.50126	0.0297406	11.9435	3.82729
ENSG00000147082	CCNB3	1.501	0.0350606	72.4761	23.9733
ENSG00000090905	TNRC6A	1.49934	0.000117461	2066.07	711.206
ENSG00000111837	MAK	1.49927	0.0223784	29.1962	9.64406
ENSG00000198763	MT-ND2	1.49791	0.000751415	909130	317920
ENSG00000198804	MT-CO1	1.49786	0.00141027	3.325e+06	1.1552e+06
ENSG00000143858	SYT2	1.49434	0.00537122	41.4464	14.3418
ENSG00000149294	NCAM1	1.4941	0.0149942	102.725	31.6408
ENSG00000170542	SERPINB9	1.49367	0.0209956	579.524	185.035
ENSG00000155506	LARP1	1.49226	1.84269e-07	4551.03	1586.83
ENSG00000181019	NQO1	1.49225	0.000328799	12961.1	4503.45
ENSG00000103196	CRISPLD2	1.49217	0.0490518	126.485	39.27
ENSG00000143297	FCRL5	1.49115	0.00109692	78.2241	26.0999
ENSG00000188234	AGAP4	1.49073	0.00116801	459.668	157.623
ENSG00000163960	UBXN7	1.49004	1.1857e-05	588.754	203.517
ENSG00000198792	TMEM184B	1.48914	4.71095e-09	2059.91	720.626
ENSG00000161298	ZNF382	1.48854	0.00516398	59.2636	19.8412
ENSG00000081913	PHLPP1	1.48737	2.44006e-06	1089.73	381.931
ENSG00000130948	HSD17B3	1.48546	0.0198687	400.374	149.229
ENSG00000144035	NAT8	1.48545	0.0427336	36.6239	13.3346
ENSG00000177138	FAM9B	1.48467	0.034752	25.1198	8.36422
ENSG00000198727	MT-CYB	1.48223	0.00201477	1.19235e+06	420508
ENSG00000258539	AC068896.1	1.48222	0.0182568	24.5962	8.31184
ENSG00000026751	SLAMF7	1.48173	0.0414145	228.95	74.3085
ENSG00000120709	FAM53C	1.48125	0.000146245	999.28	346.89
ENSG00000115226	FNDC4	1.4811	0.00499033	475.104	159.133
ENSG00000179151	EDC3	1.47989	5.62834e-05	722.196	253.032
ENSG00000272031	ANKRD34A	1.47728	0.0141957	2699.24	934.096
ENSG00000112320	SOBP	1.47601	0.00255007	213.344	74.0904
ENSG00000072364	AFF4	1.47487	6.76094e-08	3783.41	1339.77
ENSG00000205339	IPO7	1.47357	1.05116e-05	4206.14	1470.73
ENSG00000196437	ZNF569	1.47333	0.0024244	133.495	46.4039
ENSG00000198889	DCAF12L1	1.47241	0.0388048	161.171	52.5536
ENSG00000069424	KCNAB2	1.47172	0.0349513	242.118	84.0791
ENSG00000132361	CLUH	1.47143	3.29672e-05	3752.38	1319.97
ENSG00000184368	MAP7D2	1.47136	0.00196394	35.1218	12.2734
ENSG00000134294	SLC38A2	1.47118	0.00537686	5196.71	1753.18
ENSG00000020577	SAMD4A	1.47071	0.0144766	288.726	92.2432
ENSG00000134278	SPIRE1	1.46997	0.000295868	771.381	268.704
ENSG00000214128	TMEM213	1.46689	0.0450366	45.3917	14.1015
ENSG00000197020	ZNF100	1.46687	0.0445744	30.9645	9.13082
ENSG00000253910	PCDHGB2	1.46644	0.00982865	211.597	74.8469
ENSG00000157483	MYO1E	1.46503	1.32642e-08	5165.21	1850.03
ENSG00000213949	ITGA1	1.46333	0.00758557	611.35	204.697
ENSG00000157107	FCHO2	1.46312	9.66474e-07	1434.94	512.973
ENSG00000076770	MBNL3	1.46247	0.000210708	913.057	320.949
ENSG00000081052	COL4A4	1.46212	9.49491e-06	1243.04	442.379
ENSG00000188171	ZNF626	1.4621	4.96916e-05	473.349	169.055
ENSG00000008294	SPAG9	1.46163	0.000115646	2449.29	866.552
ENSG00000173598	NUDT4	1.46119	1.43239e-06	13007.8	4632.68
ENSG00000107669	ATE1	1.46101	8.61427e-05	1683.51	597.091
ENSG00000268643	AC006486.1	1.46096	0.0463691	132.794	42.2748
ENSG00000175868	CALCB	1.46002	0.0208758	39.0932	13.6948
ENSG00000085511	MAP3K4	1.45983	4.69565e-05	1124.87	401.494
ENSG00000170873	MTSS1	1.45912	0.00832043	2221.97	780.704
ENSG00000138756	BMP2K	1.45912	6.96902e-05	865.816	304.483
ENSG00000109458	GAB1	1.45687	0.000334396	925.511	329.825
ENSG00000272391	POM121C	1.45642	1.68329e-10	2065	744.104
ENSG00000165392	WRN	1.45533	4.8102e-07	551.212	197.944
ENSG00000251537	AC005324.3	1.45482	0.0447224	30.115	9.66397
ENSG00000119682	AREL1	1.45458	6.58797e-06	1150.29	409.479
ENSG00000109072	VTN	1.45124	0.00864303	10668.7	4006.43
ENSG00000144792	ZNF660	1.44988	0.0255317	27.0848	9.84569
ENSG00000196535	MYO18A	1.44978	0.000442408	6763.54	2414.04
ENSG00000115365	LANCL1	1.44939	1.43916e-05	1382.44	496.686
ENSG00000188452	CERKL	1.44864	0.00128982	216.963	78.4132
ENSG00000128656	CHN1	1.4482	0.0310303	103.679	36.2159
ENSG00000153822	KCNJ16	1.44816	0.00869975	3633.99	1384.18
ENSG00000188352	FOCAD	1.44788	0.000700237	800.43	282.256
ENSG00000145819	ARHGAP26	1.44715	6.89346e-05	3286.22	1172.58
ENSG00000060237	WNK1	1.44681	6.12148e-05	3966	1418.55
ENSG00000119737	GPR75	1.44659	0.0260222	57.3891	19.3246
ENSG00000121060	TRIM25	1.44595	2.16444e-08	1815.19	654.219
ENSG00000107263	RAPGEF1	1.44549	2.03901e-05	2177.77	785.991
ENSG00000161267	BDH1	1.44548	6.91903e-05	731.04	262.515
ENSG00000169213	RAB3B	1.4451	0.00162407	3744.09	1338.57
ENSG00000174839	DENND6A	1.44496	1.53079e-05	806.62	288.913
ENSG00000165650	PDZD8	1.44447	3.7696e-05	5292.02	1891.1
ENSG00000151164	RAD9B	1.44409	0.0298568	37.7155	14.0752
ENSG00000144320	LNPK	1.44247	0.00197859	850.414	295.83
ENSG00000127954	STEAP4	1.44237	0.000730372	2256.19	824.861
ENSG00000083312	TNPO1	1.44181	8.07395e-06	3244.41	1167.55
ENSG00000142627	EPHA2	1.44141	0.01558	6927.51	2367.72
ENSG00000211445	GPX3	1.43788	0.0108388	484.628	166.399
ENSG00000143514	TP53BP2	1.43772	2.46622e-08	1737.42	632.821
ENSG00000001629	ANKIB1	1.43671	5.11197e-05	1284	459.714
ENSG00000132170	PPARG	1.43629	0.0174798	411.009	141.066
ENSG00000113369	ARRDC3	1.43593	0.00446863	1142.27	397.554
ENSG00000107957	SH3PXD2A	1.435	1.31399e-05	2211.94	806.77
ENSG00000198265	HELZ	1.43375	6.52261e-07	1588.87	580.193
ENSG00000185900	POMK	1.43294	0.000177194	91.9947	33.2591
ENSG00000115009	CCL20	1.43267	0.044447	473.979	153.93
ENSG00000175595	ERCC4	1.43244	3.18217e-05	249.796	90.1141
ENSG00000173930	SLCO4C1	1.43204	0.00906146	1426.72	528.466
ENSG00000164741	DLC1	1.43184	0.000375234	540.66	194.307
ENSG00000159459	UBR1	1.43172	6.46767e-05	1786.39	647.522
ENSG00000138336	TET1	1.42964	0.0169311	38.925	13.7782
ENSG00000143079	CTTNBP2NL	1.42835	3.17827e-06	1068.29	387.305
ENSG00000065413	ANKRD44	1.42776	0.00754929	856.533	317.946
ENSG00000145348	TBCK	1.42627	0.00134757	1034.57	372.761
ENSG00000135835	KIAA1614	1.42403	0.046029	122.759	52.6497
ENSG00000116675	DNAJC6	1.42394	0.00306393	92.3046	30.3358
ENSG00000256223	ZNF10	1.42288	1.04441e-05	416.016	152.835
ENSG00000171681	ATF7IP	1.42203	5.43396e-05	1749.87	636.698
ENSG00000135338	LCA5	1.42192	0.000180063	254.267	92.1788
ENSG00000119509	INVS	1.42176	3.50046e-06	343.278	124.647
ENSG00000166225	FRS2	1.42112	2.07211e-07	766.596	282.087
ENSG00000165474	GJB2	1.42102	3.7566e-05	1961.2	724.095
ENSG00000008277	ADAM22	1.42093	0.0266324	44.369	15.5688
ENSG00000172469	MANEA	1.42034	7.49002e-08	678.36	249.181
ENSG00000100503	NIN	1.42032	1.87354e-06	854.526	312.789
ENSG00000150867	PIP4K2A	1.42023	0.000244543	1431.62	524.421
ENSG00000073008	PVR	1.41908	6.71056e-06	1106.43	403.485
ENSG00000136925	TSTD2	1.41887	4.8433e-05	820.528	300.31
ENSG00000005339	CREBBP	1.41852	6.80017e-08	4208.11	1562.04
ENSG00000198743	SLC5A3	1.41733	0.00366662	390.461	137.052
ENSG00000181722	ZBTB20	1.41606	0.0293351	131.456	47.0421
ENSG00000058056	USP13	1.41493	1.76795e-05	422.598	155.561
ENSG00000160868	CYP3A4	1.41492	0.0468453	102.281	38.1963
ENSG00000165799	RNASE7	1.41287	0.0119666	505.884	195.242
ENSG00000125633	CCDC93	1.41268	0.000215579	1054.74	384.369
ENSG00000108381	ASPA	1.41175	0.0253041	189.936	68.9653
ENSG00000223547	ZNF844	1.41164	0.00139118	338.635	124.86
ENSG00000131389	SLC6A6	1.41068	0.000257564	3018.46	1095.61
ENSG00000108448	TRIM16L	1.4106	0.00146927	403.659	145.947
ENSG00000177463	NR2C2	1.41051	2.49627e-07	1129.45	416.822
ENSG00000141252	VPS53	1.41047	1.71208e-11	1241.81	463.758
ENSG00000129474	AJUBA	1.41046	0.00517426	638.137	223.815
ENSG00000167723	TRPV3	1.41023	0.0493303	105.403	38.915
ENSG00000188559	RALGAPA2	1.41019	3.50535e-07	4127.44	1533.72
ENSG00000197081	IGF2R	1.40974	3.26749e-05	3906.17	1435.47
ENSG00000113805	CNTN3	1.40967	0.0112989	429.31	156.748
ENSG00000184014	DENND5A	1.4079	1.52845e-05	711.747	261.668
ENSG00000188130	MAPK12	1.40748	0.0154775	37.4225	12.9038
ENSG00000107331	ABCA2	1.40708	0.000189419	2601.1	952.503
ENSG00000159423	ALDH4A1	1.4037	0.000117461	433.598	158.444
ENSG00000139112	GABARAPL1	1.40199	3.35817e-05	3951.04	1482.73
ENSG00000186862	PDZD7	1.40176	0.00270053	135.304	50.0653
ENSG00000116688	MFN2	1.40104	4.96064e-06	2413.4	896.515
ENSG00000164187	LMBRD2	1.40061	3.2689e-05	955.993	355.054
ENSG00000138780	GSTCD	1.40041	0.000184639	389.639	142.617
ENSG00000091039	OSBPL8	1.39985	3.79295e-05	1289.12	476.319
ENSG00000066629	EML1	1.39848	0.0160543	82.82	29.2424
ENSG00000108599	AKAP10	1.39779	0.000143274	1160.51	430.539
ENSG00000153721	CNKSR3	1.39761	0.00109951	424.01	155.684
ENSG00000169684	CHRNA5	1.39654	0.000337984	440.944	164.955
ENSG00000167767	KRT80	1.39646	0.0276388	1806.97	631.487
ENSG00000172403	SYNPO2	1.39642	0.0274045	58.258	21.5851
ENSG00000196814	MVB12B	1.39556	0.0188529	233.14	83.8027
ENSG00000167716	WDR81	1.39425	0.000346899	362.756	131.936
ENSG00000213462	ERV3-1	1.39381	0.000960235	1220.69	455.818
ENSG00000176092	CRYBG2	1.39255	0.0322205	694.011	245.752
ENSG00000132849	PATJ	1.39153	4.29119e-08	3974.38	1501.4
ENSG00000100583	SAMD15	1.3914	0.0417967	71.7737	27.2314
ENSG00000122912	SLC25A16	1.39028	4.15996e-06	785.327	294.827
ENSG00000108510	MED13	1.3901	6.47618e-07	3128.75	1178.02
ENSG00000023171	GRAMD1B	1.39008	3.64127e-12	7666.45	2911.03
ENSG00000140545	MFGE8	1.38961	0.0200313	158.305	52.4623
ENSG00000089597	GANAB	1.38953	7.28454e-07	8009.03	3008.89
ENSG00000111752	PHC1	1.38925	0.000189741	1042.86	390.789
ENSG00000164344	KLKB1	1.38872	0.00813665	339.171	128.787
ENSG00000131437	KIF3A	1.3877	0.0003026	557.008	206.785
ENSG00000083857	FAT1	1.38755	1.9122e-05	5719.31	2132.47
ENSG00000143970	ASXL2	1.38752	1.43156e-05	1034.8	387.268
ENSG00000186806	VSIG10L	1.38686	0.000829913	256.265	96.1432
ENSG00000175216	CKAP5	1.38533	1.79631e-06	1552.54	584.267
ENSG00000165269	AQP7	1.38284	0.000825867	375.938	143.304
ENSG00000100030	MAPK1	1.38265	3.72681e-08	2788.11	1054.77
ENSG00000176597	B3GNT5	1.38154	0.000337906	1710.09	641.75
ENSG00000040199	PHLPP2	1.38146	0.000308433	357.424	132.457
ENSG00000166128	RAB8B	1.38084	6.89624e-05	1208.72	450.894
ENSG00000038219	BOD1L1	1.38039	0.008407	2248.23	835.235
ENSG00000054523	KIF1B	1.38001	1.28689e-07	2210.68	839.673
ENSG00000124003	MOGAT1	1.37737	0.0153384	242.816	92.4591
ENSG00000136478	TEX2	1.37672	2.44126e-06	2576.84	979.256
ENSG00000134982	APC	1.37621	4.98813e-06	1468.55	558.347
ENSG00000106078	COBL	1.37504	8.84222e-06	1906.65	721.608
ENSG00000099290	WASHC2A	1.37499	5.35449e-05	1457.85	550.249
ENSG00000164675	IQUB	1.37321	0.0247992	65.9954	24.6085
ENSG00000136111	TBC1D4	1.37145	0.000598395	1288.39	485.502
ENSG00000119471	HSDL2	1.37114	2.30999e-07	1964.36	750.133
ENSG00000004939	SLC4A1	1.3704	0.0426318	19.3667	6.84108
ENSG00000140263	SORD	1.36999	0.000222487	2660.79	1009.21
ENSG00000135968	GCC2	1.36997	3.65053e-06	4674.85	1788.39
ENSG00000162458	FBLIM1	1.36979	1.4585e-08	5553.97	2126.33
ENSG00000151917	BEND6	1.36823	0.00353999	63.1402	22.8388
ENSG00000197603	C5orf42	1.36819	0.00390443	788.608	298.042
ENSG00000138190	EXOC6	1.36796	2.48369e-08	1595.8	613.114
ENSG00000099139	PCSK5	1.36775	3.45515e-05	2240.52	856.454
ENSG00000167258	CDK12	1.36687	1.06052e-08	1837.49	705.908
ENSG00000188549	C15orf52	1.36587	0.00398603	718.15	262.556
ENSG00000173535	TNFRSF10C	1.36579	0.0354938	250.136	85.6383
ENSG00000123352	SPATS2	1.36567	1.65227e-09	855.872	327.771
ENSG00000164463	CREBRF	1.36423	0.00188802	554.494	209.947
ENSG00000174233	ADCY6	1.36409	2.45074e-05	1544.63	589.276
ENSG00000117461	PIK3R3	1.36356	0.0107329	143.577	49.9687
ENSG00000081181	ARG2	1.3634	0.0252878	531.948	197.005
ENSG00000134769	DTNA	1.36294	0.00577364	553.081	206.193
ENSG00000221955	SLC12A8	1.36149	4.72498e-05	498.594	188.476
ENSG00000056277	ZNF280C	1.36086	1.55431e-06	108.143	40.4102
ENSG00000261732	AL031708.1	1.36077	0.0107887	30.2363	11.1132
ENSG00000139132	FGD4	1.36077	5.02071e-05	2836.99	1092.31
ENSG00000260371	AC026464.3	1.35975	0.000700198	39.3346	13.9849
ENSG00000197879	MYO1C	1.35906	1.60091e-06	4845.65	1855.5
ENSG00000196730	DAPK1	1.35789	2.21664e-06	6108.8	2348.45
ENSG00000141664	ZCCHC2	1.35709	2.50957e-06	1586.76	612.716
ENSG00000101049	SGK2	1.35689	0.000251419	644.169	245.574
ENSG00000188738	FSIP2	1.35634	0.00360693	190.274	71.5652
ENSG00000159842	ABR	1.35601	1.55721e-05	681.737	264.302
ENSG00000065154	OAT	1.35599	0.00160117	3543.84	1340.6
ENSG00000241489	AC244197.3	1.35567	0.00195699	256.351	97.8373
ENSG00000156968	MPV17L	1.35517	0.00370544	2075.07	811.868
ENSG00000100815	TRIP11	1.3544	9.86973e-09	2442.2	946.399
ENSG00000181450	ZNF678	1.35387	6.55888e-05	404.15	154.647
ENSG00000138764	CCNG2	1.3536	0.0158297	449.651	162.522
ENSG00000145700	ANKRD31	1.35348	0.0353025	20.2663	7.93427
ENSG00000183054	RGPD6	1.35325	0.00093354	1453.68	554.859
ENSG00000156273	BACH1	1.35278	0.0433189	1273.99	457.664
ENSG00000176809	LRRC37A3	1.35195	0.00780216	344.358	131.417
ENSG00000026103	FAS	1.35117	5.04202e-05	271.737	102.467
ENSG00000196678	ERI2	1.34908	0.000858005	359.509	135.483
ENSG00000137770	CTDSPL2	1.34828	3.32312e-05	881.619	339.129
ENSG00000139725	RHOF	1.34373	0.0412868	864.199	304.78
ENSG00000139626	ITGB7	1.34195	0.0274346	175.071	65.9288
ENSG00000170325	PRDM10	1.3387	5.2782e-05	461.016	178.9
ENSG00000131374	TBC1D5	1.33864	5.81168e-05	1700.6	660.248
ENSG00000169246	NPIPB3	1.33783	0.0460236	2479.01	934.236
ENSG00000135837	CEP350	1.33633	2.15334e-05	1362.23	530.995
ENSG00000182670	TTC3	1.33554	0.000185538	4134.59	1593.63
ENSG00000170075	GPR37L1	1.33421	0.00511126	29.0299	11.3232
ENSG00000184792	OSBP2	1.33366	4.54391e-07	349.721	136.537
ENSG00000152601	MBNL1	1.33147	7.96675e-05	4267.66	1667.57
ENSG00000119314	PTBP3	1.33128	3.19847e-07	4926.9	1931.12
ENSG00000184408	KCND2	1.33027	0.0416072	193.088	76.538
ENSG00000033327	GAB2	1.32938	0.00308954	778.126	298.649
ENSG00000166897	ELFN2	1.32774	0.0256166	435.192	172.158
ENSG00000206530	CFAP44	1.32758	0.00559358	707.864	273.446
ENSG00000180525	PRR26	1.32738	0.0132472	1356.7	535.469
ENSG00000181904	C5orf24	1.32737	3.95104e-05	1297.33	505.245
ENSG00000151576	QTRT2	1.32569	3.57095e-06	539.05	211.161
ENSG00000077279	DCX	1.3255	0.0463268	18.9449	8.55342
ENSG00000112038	OPRM1	1.32439	0.0361724	18.3539	6.90791
ENSG00000138109	CYP2C9	1.32357	0.00859198	1251.5	494.758
ENSG00000198888	MT-ND1	1.32331	0.0074344	668816	264274
ENSG00000104447	TRPS1	1.32215	2.6667e-05	546.204	213.25
ENSG00000132510	KDM6B	1.3218	0.0235839	3437.14	1336.14
ENSG00000129317	PUS7L	1.32083	0.000117461	743.541	290.343
ENSG00000101004	NINL	1.31984	0.000635497	317.57	122.595
ENSG00000180370	PAK2	1.3198	4.60843e-06	3215.21	1269.46
ENSG00000144369	FAM171B	1.31792	0.00565016	227.054	89.7248
ENSG00000174125	TLR1	1.31767	0.011061	463.983	182.07
ENSG00000072501	SMC1A	1.3167	8.23815e-05	2785.68	1096.78
ENSG00000165023	DIRAS2	1.31667	0.00570992	297.871	117.397
ENSG00000128872	TMOD2	1.31521	0.0287188	285.3	108.488
ENSG00000253159	PCDHGA12	1.31487	0.0212809	77.5032	29.6694
ENSG00000104267	CA2	1.31294	0.000876104	10663.4	4291.79
ENSG00000156162	DPY19L4	1.31272	0.00173532	1170.21	456.303
ENSG00000076067	RBMS2	1.31249	1.36059e-06	1920.46	759.916
ENSG00000110080	ST3GAL4	1.31245	0.00699009	177.399	66.6373
ENSG00000123643	SLC36A1	1.3122	0.000531814	396.385	155.654
ENSG00000112200	ZNF451	1.31193	1.46468e-06	1013.8	402.339
ENSG00000172493	AFF1	1.31163	1.40335e-05	3866.76	1538.34
ENSG00000162409	PRKAA2	1.31084	1.14806e-07	1121.26	447.414
ENSG00000174607	UGT8	1.30996	1.53364e-07	1384.53	550.846
ENSG00000166801	FAM111A	1.30392	0.00068661	1301.54	513.843
ENSG00000184254	ALDH1A3	1.30387	0.0192147	325.363	113.883
ENSG00000080200	CRYBG3	1.30285	0.000116626	620.865	240.138
ENSG00000173276	ZBTB21	1.30227	3.70955e-06	1013.9	407.013
ENSG00000139793	MBNL2	1.30125	0.000211837	2220.87	880.968
ENSG00000118322	ATP10B	1.29984	0.0324012	7453.19	3038
ENSG00000102858	MGRN1	1.2988	7.28828e-07	2082.01	833.787
ENSG00000123552	USP45	1.29832	1.71343e-06	586.478	236.726
ENSG00000163611	SPICE1	1.29828	6.61906e-05	625.743	249.838
ENSG00000189337	KAZN	1.29772	0.000389138	162.966	63.6408
ENSG00000099219	ERMP1	1.29663	2.51681e-08	2389.98	963.249
ENSG00000119927	GPAM	1.29497	0.00494068	391.223	153.103
ENSG00000175832	ETV4	1.29331	0.00107433	983.955	391.739
ENSG00000205922	ONECUT3	1.29276	0.0480841	44.0676	13.7501
ENSG00000004897	CDC27	1.29086	8.93086e-06	1472.88	591.05
ENSG00000164031	DNAJB14	1.28925	0.00105332	1162.32	460.015
ENSG00000168411	RFWD3	1.28915	1.15641e-05	640.999	257.668
ENSG00000043093	DCUN1D1	1.28847	2.76521e-05	1333.07	536.356
ENSG00000132334	PTPRE	1.28778	0.0306373	1012.94	405.408
ENSG00000090061	CCNK	1.28772	0.000519904	1424.08	568.064
ENSG00000114302	PRKAR2A	1.28648	0.000151609	1576.82	631.843
ENSG00000213799	ZNF845	1.28646	0.000517331	349.176	140.132
ENSG00000147133	TAF1	1.28602	1.0445e-05	1192.58	484.519
ENSG00000141505	ASGR1	1.28574	0.0262342	77.451	30.6185
ENSG00000198920	KIAA0753	1.28485	8.12046e-07	601.117	243.155
ENSG00000121039	RDH10	1.28414	2.50452e-05	3881.96	1581.99
ENSG00000186567	CEACAM19	1.28305	0.0145369	614.047	247.057
ENSG00000135862	LAMC1	1.28234	1.91142e-06	3548.53	1437.77
ENSG00000153944	MSI2	1.28202	2.03847e-09	4952.96	2023.09
ENSG00000169914	OTUD3	1.28116	0.0199648	484.295	189.655
ENSG00000005483	KMT2E	1.28065	1.0328e-07	2641.97	1077.75
ENSG00000074966	TXK	1.2803	0.000338621	84.5193	34.0189
ENSG00000196914	ARHGEF12	1.27753	8.97386e-09	7915.68	3242.9
ENSG00000151612	ZNF827	1.27731	9.45494e-05	560.029	226.854
ENSG00000177483	RBM44	1.27705	0.0338536	19.8677	7.93811
ENSG00000121892	PDS5A	1.27687	1.27139e-06	2763.57	1125.03
ENSG00000138767	CNOT6L	1.27682	0.000301666	1189.65	480.78
ENSG00000172943	PHF8	1.27526	8.81776e-05	1199.84	488.857
ENSG00000178665	ZNF713	1.27514	0.00707741	112.538	45.0096
ENSG00000121486	TRMT1L	1.27507	1.47715e-05	645.834	263.694
ENSG00000182247	UBE2E2	1.27459	0.0116765	425.198	169.254
ENSG00000108389	MTMR4	1.27438	3.2498e-05	984.449	400.524
ENSG00000163605	PPP4R2	1.27381	2.36148e-07	1793.9	733.53
ENSG00000182704	TSKU	1.27344	0.00279326	718.309	286.077
ENSG00000197217	ENTPD4	1.27276	4.17705e-05	1770.31	718.774
ENSG00000161813	LARP4	1.27177	9.63255e-05	1371.24	554.958
ENSG00000136738	STAM	1.27174	0.00117728	558.662	223.716
ENSG00000135720	DYNC1LI2	1.2717	1.54147e-08	3862.76	1584.14
ENSG00000100852	ARHGAP5	1.27152	2.11494e-06	4924.35	2018.82
ENSG00000107249	GLIS3	1.27059	6.47969e-05	3258.43	1343.34
ENSG00000111266	DUSP16	1.26918	9.34834e-05	2288.4	937.578
ENSG00000074755	ZZEF1	1.26805	1.15294e-05	2514.36	1033.29
ENSG00000119711	ALDH6A1	1.26804	0.000176775	1251.6	511.61
ENSG00000154511	FAM69A	1.26798	7.11783e-08	487.588	201.167
ENSG00000144815	NXPE3	1.26708	0.0137236	217.606	87.7268
ENSG00000271383	NBPF19	1.26655	0.00171224	1177.44	484.53
ENSG00000196597	ZNF782	1.26551	0.00377998	159.079	64.1802
ENSG00000164951	PDP1	1.26363	0.000368175	2593.41	1073.69
ENSG00000163482	STK36	1.26331	0.00538754	779.297	313.608
ENSG00000165949	IFI27	1.2633	0.0221599	1288.72	506.459
ENSG00000151623	NR3C2	1.26224	0.000144739	1537.89	638.168
ENSG00000184613	NELL2	1.26204	0.0476106	59.4825	24.9108
ENSG00000165934	CPSF2	1.26127	1.70939e-06	1433.88	589.585
ENSG00000118276	B4GALT6	1.26092	9.17745e-05	394.928	162.199
ENSG00000184381	PLA2G6	1.26087	0.0471361	1086.09	431.144
ENSG00000112773	FAM46A	1.25961	0.00443961	4958.61	2052.4
ENSG00000112893	MAN2A1	1.25946	1.49637e-08	3017.13	1250.63
ENSG00000114790	ARHGEF26	1.25917	9.63255e-05	334.022	136.839
ENSG00000183963	SMTN	1.2584	0.012195	482.961	191.143
ENSG00000186174	BCL9L	1.2575	5.15589e-06	2039.07	839.019
ENSG00000176928	GCNT4	1.25728	0.0307733	1543.35	645.086
ENSG00000076108	BAZ2A	1.25706	3.62712e-05	2560.76	1052.81
ENSG00000104356	POP1	1.25686	0.0125703	206.758	81.8987
ENSG00000100523	DDHD1	1.25666	0.000160753	337.634	137.087
ENSG00000171234	UGT2B7	1.2561	0.0438554	1265.83	524.619
ENSG00000271425	NBPF10	1.25598	0.000238967	826.127	342.752
ENSG00000132549	VPS13B	1.25482	0.0407778	987.762	392.608
ENSG00000181192	DHTKD1	1.25357	0.000252225	786.23	321.603
ENSG00000162482	AKR7A3	1.25238	0.00603763	4637.63	1902.58
ENSG00000144445	KANSL1L	1.25167	0.000189295	1883.34	786.593
ENSG00000266074	BAHCC1	1.25165	0.000308959	1765.22	732.791
ENSG00000186951	PPARA	1.25114	0.000230801	1380.78	567.882
ENSG00000237289	CKMT1B	1.25093	0.00276314	1755.24	717.379
ENSG00000110075	PPP6R3	1.25081	1.90758e-07	3213.84	1336.32
ENSG00000111785	RIC8B	1.25056	4.56203e-05	1433.28	598.024
ENSG00000168769	TET2	1.24966	9.92985e-06	867.976	361.613
ENSG00000068885	IFT80	1.24844	0.000222721	728.653	300.637
ENSG00000151726	ACSL1	1.24794	0.0494337	1721.83	675.737
ENSG00000255423	EBLN2	1.24792	0.0144521	28.1584	11.8289
ENSG00000127483	HP1BP3	1.24762	4.5193e-09	4586.86	1915.65
ENSG00000178690	DYNAP	1.24743	0.0193326	19.6826	8.20497
ENSG00000142197	DOPEY2	1.24723	1.69221e-05	831.332	344.174
ENSG00000115827	DCAF17	1.24708	0.000772147	530.78	218.89
ENSG00000138131	LOXL4	1.24516	0.0433611	579.472	215.646
ENSG00000183853	KIRREL1	1.2444	0.029893	34.3095	12.3355
ENSG00000106692	FKTN	1.24343	0.00851148	623.003	252.498
ENSG00000072121	ZFYVE26	1.2428	0.00681155	689.78	283.355
ENSG00000196074	SYCP2	1.24271	0.0311498	382.919	157.78
ENSG00000064042	LIMCH1	1.24242	0.000117461	2909.72	1211.49
ENSG00000138670	RASGEF1B	1.24077	0.00536728	982.158	412.733
ENSG00000106415	GLCCI1	1.23978	0.0110293	163.784	66.2212
ENSG00000055609	KMT2C	1.23975	0.000412265	3047.94	1275.43
ENSG00000140262	TCF12	1.23968	0.0110517	1837.82	748.691
ENSG00000081189	MEF2C	1.23964	0.0473651	797.284	340.228
ENSG00000165813	CCDC186	1.23671	3.48496e-05	1619.82	677.562
ENSG00000109667	SLC2A9	1.23628	0.0288543	117.752	49.8123
ENSG00000167562	ZNF701	1.23499	0.000156471	336.136	141.77
ENSG00000100345	MYH9	1.23255	0.00058668	19809.1	8218.33
ENSG00000162415	ZSWIM5	1.23232	0.0139129	358.541	148.829
ENSG00000082512	TRAF5	1.23214	0.0274506	220.48	87.6117
ENSG00000177706	FAM20C	1.23176	0.000987785	773.012	324.816
ENSG00000133812	SBF2	1.23132	2.80103e-05	1493.64	627.908
ENSG00000130559	CAMSAP1	1.23114	0.00523	924.112	380.541
ENSG00000116191	RALGPS2	1.23089	0.000228667	1527.69	642.744
ENSG00000152818	UTRN	1.22935	0.00210153	2297.68	957.827
ENSG00000153246	PLA2R1	1.22932	0.00206374	1364.32	574.436
ENSG00000107731	UNC5B	1.2291	0.0387676	1099.15	450.397
ENSG00000163629	PTPN13	1.22856	0.000370224	1271.53	531.668
ENSG00000152223	EPG5	1.22848	0.000657844	786.126	329.923
ENSG00000090863	GLG1	1.22837	3.10546e-09	9035.66	3833.05
ENSG00000184545	DUSP8	1.22802	0.0120097	206.543	86.6347
ENSG00000197121	PGAP1	1.22729	0.00706275	209.069	85.9031
ENSG00000164197	RNF180	1.2259	0.0391859	128.889	54.3472
ENSG00000148143	ZNF462	1.22512	0.00170827	796.838	333.327
ENSG00000101298	SNPH	1.22505	0.00366744	352.521	147.491
ENSG00000007202	KIAA0100	1.22495	0.00010699	4106.24	1723.7
ENSG00000184361	SPATA32	1.22492	0.0190234	22.2859	9.36342
ENSG00000075426	FOSL2	1.2246	0.00407808	10215.4	4307.07
ENSG00000183808	RBM12B	1.2238	0.00272192	493.877	206.697
ENSG00000163249	CCNYL1	1.22372	0.00112134	663.626	277.441
ENSG00000165406	MARCH8	1.2236	0.00368267	730.331	306.167
ENSG00000113361	CDH6	1.22324	0.00730311	4490.12	1926.5
ENSG00000142657	PGD	1.22271	0.0015108	6213.74	2586.89
ENSG00000205726	ITSN1	1.22244	0.00158168	1164.58	486.589
ENSG00000117155	SSX2IP	1.22232	5.9608e-05	1084.41	459.075
ENSG00000160007	ARHGAP35	1.22162	2.10462e-05	2765.36	1170.16
ENSG00000091656	ZFHX4	1.22152	0.0154002	165.275	70.0676
ENSG00000069712	KIAA1107	1.22126	0.0293775	176.88	74.1452
ENSG00000130723	PRRC2B	1.22033	4.02823e-06	4450.12	1885.9
ENSG00000163689	C3orf67	1.22027	0.020418	54.9556	22.7687
ENSG00000133302	SLF1	1.22007	0.00516953	166.404	69.8492
ENSG00000039319	ZFYVE16	1.21981	0.000570919	1384.3	582.568
ENSG00000145632	PLK2	1.21978	0.0162923	1005.17	397.866
ENSG00000147124	ZNF41	1.21974	5.75105e-06	428.821	181.462
ENSG00000152582	SPEF2	1.21927	0.0193079	237.025	98.4625
ENSG00000197969	VPS13A	1.21921	7.96422e-05	4224.55	1802.57
ENSG00000133138	TBC1D8B	1.2184	6.12596e-05	961.884	406.664
ENSG00000137216	TMEM63B	1.21723	4.42713e-06	1933.25	820.258
ENSG00000198521	ZNF43	1.21603	0.00246905	490.299	203.846
ENSG00000110321	EIF4G2	1.21574	3.46853e-09	22374.8	9563.34
ENSG00000182224	CYB5D1	1.21572	3.86988e-08	625.617	266.936
ENSG00000116584	ARHGEF2	1.21561	0.00515084	915.606	377.646
ENSG00000105810	CDK6	1.21531	0.00122972	1290.41	537.949
ENSG00000166263	STXBP4	1.21468	0.00363858	419.193	175.611
ENSG00000214954	LRRC69	1.21346	0.0349513	36.62	15.3373
ENSG00000144747	TMF1	1.21269	0.000952914	2219.6	938.88
ENSG00000136044	APPL2	1.2126	2.94343e-07	3559.77	1527.13
ENSG00000110090	CPT1A	1.21251	0.000698965	4760.47	2035.42
ENSG00000159023	EPB41	1.21241	0.00791412	1812.45	758.931
ENSG00000103064	SLC7A6	1.21177	0.0333217	233.975	92.8028
ENSG00000103657	HERC1	1.21157	5.3498e-05	1353.5	580.397
ENSG00000114331	ACAP2	1.2115	0.0282914	1631.39	672.044
ENSG00000111300	NAA25	1.21109	5.15482e-05	631.289	267.426
ENSG00000133704	IPO8	1.21097	0.000920391	1496.51	632.176
ENSG00000156011	PSD3	1.20942	0.0183497	205.493	82.0726
ENSG00000004864	SLC25A13	1.20931	0.000179786	1548.48	658.888
ENSG00000166167	BTRC	1.20811	7.37385e-06	662.287	281.224
ENSG00000095209	TMEM38B	1.20782	0.00236431	290.911	120.795
ENSG00000088367	EPB41L1	1.20771	0.003539	4571.58	1929.77
ENSG00000157450	RNF111	1.20698	1.75256e-07	989.898	425.011
ENSG00000175548	ALG10B	1.2067	6.48466e-06	601.811	258.278
ENSG00000146648	EGFR	1.20612	2.61113e-12	4174.49	1802.54
ENSG00000185722	ANKFY1	1.20371	4.2319e-06	2050.74	880.979
ENSG00000147471	PLPBP	1.2012	1.79055e-05	1718.08	739.034
ENSG00000182150	ERCC6L2	1.20108	0.000143274	414.807	178.19
ENSG00000173559	NABP1	1.2009	0.0255304	318.621	128.669
ENSG00000162512	SDC3	1.20043	0.000131925	2065.32	888.285
ENSG00000156026	MCU	1.20033	1.09263e-06	2174.25	935.871
ENSG00000089902	RCOR1	1.19983	0.000103402	1365.19	582.654
ENSG00000127081	ZNF484	1.19921	0.000322198	160.44	68.0019
ENSG00000051825	MPHOSPH9	1.19792	0.000101596	394.023	167.74
ENSG00000184012	TMPRSS2	1.19752	0.000380687	3359.62	1435.59
ENSG00000145246	ATP10D	1.19697	0.00430082	624.935	267.602
ENSG00000113391	FAM172A	1.19671	0.000227636	853.731	364.043
ENSG00000090857	PDPR	1.19661	0.00236491	1281.62	546.73
ENSG00000142949	PTPRF	1.19628	7.06348e-06	16801.1	7256.33
ENSG00000159579	RSPRY1	1.19628	1.34986e-08	1245.8	538.961
ENSG00000198208	RPS6KL1	1.19583	0.00286829	235.476	100.738
ENSG00000139880	CDH24	1.19545	0.00469553	319.806	134.483
ENSG00000123191	ATP7B	1.19515	0.0017681	2243.18	973.854
ENSG00000138757	G3BP2	1.19487	9.12704e-06	4155.46	1790.95
ENSG00000143390	RFX5	1.1946	0.000423478	589.188	251.641
ENSG00000120256	LRP11	1.19448	9.92935e-05	1135.23	488.138
ENSG00000165288	BRWD3	1.19353	8.61903e-06	1006.21	434.405
ENSG00000118873	RAB3GAP2	1.19333	1.50914e-09	1284.32	556.818
ENSG00000147162	OGT	1.19293	0.0009128	4537.43	1942.19
ENSG00000146426	TIAM2	1.19199	0.000288115	489.056	212.055
ENSG00000108924	HLF	1.19015	0.0449686	291.471	127.074
ENSG00000196935	SRGAP1	1.1899	0.00559678	840.665	359.039
ENSG00000115421	PAPOLG	1.18977	0.00610248	571.845	243.701
ENSG00000152056	AP1S3	1.18888	7.19744e-05	628.903	269.55
ENSG00000170271	FAXDC2	1.18865	0.034154	576.731	243.424
ENSG00000126016	AMOT	1.18781	0.00758339	847.703	361.624
ENSG00000116771	AGMAT	1.18765	0.0393798	127.556	53.9239
ENSG00000144366	GULP1	1.18756	0.000557935	1272.44	546.915
ENSG00000142149	HUNK	1.18602	0.0354655	354.556	153.981
ENSG00000082805	ERC1	1.1856	0.00920945	1045.61	445.636
ENSG00000113504	SLC12A7	1.18547	0.00221155	7883.92	3403.55
ENSG00000118260	CREB1	1.18493	0.0014983	1054.27	453.263
ENSG00000116830	TTF2	1.18475	6.13967e-05	318.505	137.701
ENSG00000102699	PARP4	1.18438	2.71737e-09	6687.65	2924.6
ENSG00000067208	EVI5	1.18419	0.00218252	642.968	276.186
ENSG00000134369	NAV1	1.18381	0.0237787	352.916	146.213
ENSG00000134987	WDR36	1.18348	1.15697e-05	852.09	369.052
ENSG00000198018	ENTPD7	1.18343	0.00533974	299.87	126.187
ENSG00000075826	SEC31B	1.18193	0.0194672	276.929	117.469
ENSG00000196247	ZNF107	1.18193	3.13599e-05	290.789	125.947
ENSG00000126001	CEP250	1.18118	0.00412151	715.212	308.04
ENSG00000138119	MYOF	1.18084	1.02322e-05	2612.14	1130.52
ENSG00000186472	PCLO	1.17999	0.0427229	469.688	204.152
ENSG00000173597	SULT1B1	1.17906	0.0285242	219.655	93.498
ENSG00000151151	IPMK	1.17905	0.000275281	1887.76	829.187
ENSG00000155846	PPARGC1B	1.17885	0.00670014	250.148	108.206
ENSG00000173575	CHD2	1.17825	0.000662827	3468.27	1508.81
ENSG00000164764	SBSPON	1.17821	0.0191703	106.979	47.3653
ENSG00000107036	RIC1	1.17778	0.00132123	594.198	256.925
ENSG00000160211	G6PD	1.1771	0.0403867	3144.85	1317.46
ENSG00000087152	ATXN7L3	1.17553	1.0527e-07	1656.86	727.952
ENSG00000141279	NPEPPS	1.17522	1.08392e-05	3072.25	1340.45
ENSG00000259171	AL163636.2	1.17457	0.00164833	1085.76	479.521
ENSG00000165626	BEND7	1.1743	2.4526e-06	1838.06	811.893
ENSG00000165185	KIAA1958	1.17319	1.0454e-06	467.997	205.389
ENSG00000132464	ENAM	1.17312	0.00478336	265.947	119.337
ENSG00000151693	ASAP2	1.17271	8.17096e-06	1869.49	818.241
ENSG00000117523	PRRC2C	1.1717	2.17121e-05	7016.04	3087.28
ENSG00000196576	PLXNB2	1.17145	7.91905e-05	21857	9551.54
ENSG00000272897	AL109827.1	1.17069	0.00723227	89.1811	38.1681
ENSG00000166266	CUL5	1.1702	0.00034971	1169.99	509.345
ENSG00000138771	SHROOM3	1.16917	5.89643e-06	13344.5	5915.26
ENSG00000106701	FSD1L	1.16874	0.0496355	162.048	70.2096
ENSG00000150477	KIAA1328	1.16815	6.83511e-05	614.573	271.954
ENSG00000157823	AP3S2	1.16793	0.00298073	1173.57	512.322
ENSG00000145016	RUBCN	1.16681	0.000121974	721.462	316.997
ENSG00000009765	IYD	1.16622	0.043605	2944.96	1304.81
ENSG00000108061	SHOC2	1.16556	5.11197e-05	1835.67	809.436
ENSG00000168137	SETD5	1.16465	0.00157218	2160.98	942.56
ENSG00000105856	HBP1	1.16439	0.000830857	1059.35	463.461
ENSG00000096433	ITPR3	1.16417	0.000700198	7480.23	3287.71
ENSG00000123983	ACSL3	1.16399	7.45822e-06	4187.02	1842.83
ENSG00000123066	MED13L	1.16372	0.00130546	2189.34	962.52
ENSG00000241058	NSUN6	1.1627	0.00251554	405.654	178.013
ENSG00000104164	BLOC1S6	1.16259	1.3077e-09	2091.85	929.074
ENSG00000169495	HTRA4	1.16219	0.0491859	23.995	10.6846
ENSG00000048405	ZNF800	1.16194	1.43699e-06	1083.58	481.17
ENSG00000071189	SNX13	1.16154	5.8109e-06	1518.17	672.68
ENSG00000156218	ADAMTSL3	1.16136	0.0196246	119.704	52.3315
ENSG00000145868	FBXO38	1.16114	0.000293649	1036.8	457.131
ENSG00000165671	NSD1	1.1609	6.96343e-06	1915.19	847.323
ENSG00000182545	RNASE10	1.16035	0.00291659	92.1485	40.3933
ENSG00000082438	COBLL1	1.15977	9.45471e-05	2851.72	1269.59
ENSG00000164307	ERAP1	1.15772	0.00136718	2618.42	1154.47
ENSG00000172175	MALT1	1.15768	7.17897e-06	1299.91	574.641
ENSG00000183960	KCNH8	1.1558	0.0120027	866.205	389.02
ENSG00000196950	SLC39A10	1.15484	0.00117378	805.031	352.328
ENSG00000105717	PBX4	1.15466	0.0364837	150.103	65.7072
ENSG00000115760	BIRC6	1.15451	3.0701e-05	2926.79	1304.25
ENSG00000116198	CEP104	1.15284	0.000138762	980.123	434.891
ENSG00000117859	OSBPL9	1.15281	0.00238897	1845.96	810.187
ENSG00000182795	C1orf116	1.15153	0.0034362	3023.98	1327.57
ENSG00000113595	TRIM23	1.15132	0.000240177	257.323	114.815
ENSG00000213096	ZNF254	1.15037	1.04832e-05	824.039	369.15
ENSG00000150995	ITPR1	1.15015	0.0440405	375.97	166.255
ENSG00000163521	GLB1L	1.14988	8.7566e-05	277.321	123.802
ENSG00000161533	ACOX1	1.14955	2.60997e-07	4223.06	1895.2
ENSG00000188827	SLX4	1.14948	1.47425e-05	319.973	141.493
ENSG00000167528	ZNF641	1.1494	0.00851556	513.232	225.188
ENSG00000159658	EFCAB14	1.14938	3.32921e-05	6456.28	2883.77
ENSG00000139908	TSSK4	1.14886	0.0126286	65.2352	28.8084
ENSG00000166747	AP1G1	1.14869	2.17365e-07	3702.26	1657.76
ENSG00000068796	KIF2A	1.14731	0.015833	807.579	350.656
ENSG00000175115	PACS1	1.14729	8.04579e-06	1653.53	740.286
ENSG00000108883	EFTUD2	1.1467	3.67359e-05	1789	796.027
ENSG00000102349	KLF8	1.14657	0.0173902	106.565	46.703
ENSG00000166348	USP54	1.14644	0.000198051	886.055	394.973
ENSG00000174796	THAP6	1.14539	0.00675331	324.004	142.661
ENSG00000170365	SMAD1	1.1443	0.00192109	561.137	250.838
ENSG00000173702	MUC13	1.14421	0.0007871	16457.6	7390.91
ENSG00000112419	PHACTR2	1.14384	0.00203186	1112.81	489.874
ENSG00000168140	VASN	1.1435	0.0212621	442.519	200.461
ENSG00000072858	SIDT1	1.14335	0.000500725	719.591	321.167
ENSG00000121895	TMEM156	1.14308	0.02837	72.2536	31.1232
ENSG00000101577	LPIN2	1.14189	0.00211911	5078.63	2290.61
ENSG00000135678	CPM	1.14122	0.0430373	2745.03	1231.8
ENSG00000125772	GPCPD1	1.14036	0.0114689	1787.76	796.693
ENSG00000120992	LYPLA1	1.14022	0.00433352	1966.18	865.978
ENSG00000239388	ASB14	1.14017	0.0306144	39.8268	17.828
ENSG00000168487	BMP1	1.14015	0.000352585	663.691	294.519
ENSG00000072134	EPN2	1.13964	0.00188331	790.092	351.554
ENSG00000117519	CNN3	1.13879	0.00104835	2241.06	995.049
ENSG00000198814	GK	1.13862	0.00174427	1814.78	817.482
ENSG00000152256	PDK1	1.1382	0.0300212	427.339	181.799
ENSG00000062282	DGAT2	1.13774	0.0238923	97.2333	42.771
ENSG00000150938	CRIM1	1.13726	7.46499e-05	4316.85	1941.21
ENSG00000176463	SLCO3A1	1.13668	0.0117123	1079.59	484.491
ENSG00000123636	BAZ2B	1.13551	0.000167299	1981.21	893.785
ENSG00000123836	PFKFB2	1.13529	8.40624e-05	781.361	350.902
ENSG00000186329	TMEM212	1.13473	0.00723227	121.068	54.4932
ENSG00000151276	MAGI1	1.13463	0.000268224	4668.09	2116.73
ENSG00000166444	ST5	1.13368	0.000395275	1678.83	755.04
ENSG00000135063	FAM189A2	1.13332	0.0187498	78.0017	33.3216
ENSG00000157625	TAB3	1.1333	1.97462e-05	1844.7	834.456
ENSG00000163811	WDR43	1.13255	0.000847198	872.819	388.145
ENSG00000107771	CCSER2	1.13241	0.000144145	813.085	364.175
ENSG00000197312	DDI2	1.1321	7.39646e-05	1758.57	793.805
ENSG00000081386	ZNF510	1.13185	0.000189549	334.839	149.9
ENSG00000164830	OXR1	1.13182	0.000873149	1473.61	663.706
ENSG00000137845	ADAM10	1.13043	0.00114003	4490.53	2014.38
ENSG00000093217	XYLB	1.12873	0.0481038	99.0011	43.9872
ENSG00000109846	CRYAB	1.12856	0.0393851	339.54	159.651
ENSG00000196367	TRRAP	1.1278	1.20596e-07	1938.91	882.181
ENSG00000075399	VPS9D1	1.12775	0.0115767	728.124	325.229
ENSG00000090565	RAB11FIP3	1.12715	0.000381117	644.816	290.64
ENSG00000117707	PROX1	1.1267	0.025022	551.264	239.582
ENSG00000119632	IFI27L2	1.12636	0.0490708	85.2629	36.1045
ENSG00000184434	LRRC19	1.12598	0.00705296	2522.57	1179.92
ENSG00000140835	CHST4	1.12483	4.70889e-05	9089.36	4153.72
ENSG00000166974	MAPRE2	1.12469	0.000115646	2139.68	971.288
ENSG00000164794	KCNV1	1.12382	0.00949812	30.4127	14.1344
ENSG00000114742	WDR48	1.12312	2.60051e-05	1176.36	535.761
ENSG00000056558	TRAF1	1.12295	0.049271	292.118	131.202
ENSG00000156650	KAT6B	1.12238	2.17816e-06	656.713	301.157
ENSG00000104067	TJP1	1.12234	4.35133e-06	3099.81	1413.34
ENSG00000131626	PPFIA1	1.12231	0.000200619	2509.93	1138.14
ENSG00000187372	PCDHB13	1.12225	0.0181803	275.173	126.322
ENSG00000151208	DLG5	1.1214	0.00494695	1095.22	489.866
ENSG00000118369	USP35	1.12128	0.000829913	251.663	112.607
ENSG00000143850	PLEKHA6	1.12084	0.000834079	4245.08	1929.77
ENSG00000048028	USP28	1.12066	2.23597e-05	458.017	207.456
ENSG00000102221	JADE3	1.1203	0.00664115	225.192	99.7185
ENSG00000163644	PPM1K	1.12024	0.0275554	270.899	117.658
ENSG00000085449	WDFY1	1.1197	0.000146245	1704.69	773.442
ENSG00000182957	SPATA13	1.11875	0.000319122	2456.77	1123.28
ENSG00000167600	CYP2S1	1.11847	0.0189275	529.33	228.62
ENSG00000120451	SNX19	1.11761	7.73196e-08	2603.34	1192.06
ENSG00000160271	RALGDS	1.11722	0.0336261	4720.42	2166.28
ENSG00000155629	PIK3AP1	1.11698	0.00107021	2725.12	1245.11
ENSG00000188227	ZNF793	1.1168	0.0395388	259.176	118.43
ENSG00000197134	ZNF257	1.11675	0.00631548	73.3197	34.0405
ENSG00000125630	POLR1B	1.1162	0.000303362	512.21	231.243
ENSG00000128908	INO80	1.1161	0.00012122	1158.08	529.447
ENSG00000117394	SLC2A1	1.11566	0.0314162	3790.19	1664.36
ENSG00000113810	SMC4	1.11515	0.00743638	794.66	353.156
ENSG00000133816	MICAL2	1.11292	0.000124579	1184.91	540.536
ENSG00000169018	FEM1B	1.11217	0.000362834	1971.65	899.46
ENSG00000065183	WDR3	1.11181	4.2784e-05	474.598	215.417
ENSG00000128928	IVD	1.11064	8.19088e-06	3222.54	1483.08
ENSG00000111358	GTF2H3	1.11064	4.66064e-06	483.534	221.925
ENSG00000197555	SIPA1L1	1.11053	2.14277e-08	3959.06	1827.27
ENSG00000196712	NF1	1.11025	1.53294e-05	2813.43	1292.65
ENSG00000163947	ARHGEF3	1.10852	9.34662e-05	1715.33	787.839
ENSG00000133874	RNF122	1.10845	0.0350162	166.629	74.8874
ENSG00000115966	ATF2	1.10736	0.000229067	1343.28	614.678
ENSG00000135414	GDF11	1.10696	0.020274	92.9669	39.9616
ENSG00000087470	DNM1L	1.10684	8.04579e-06	1518.81	696.993
ENSG00000179841	AKAP5	1.10632	0.0181394	122.47	54.9108
ENSG00000196083	IL1RAP	1.1063	4.74317e-09	1886.92	872.542
ENSG00000162434	JAK1	1.10597	2.45152e-05	6961.93	3213.53
ENSG00000142794	NBPF3	1.10562	0.00197966	392.576	179.347
ENSG00000083097	DOPEY1	1.10445	0.000213914	1344.41	620.004
ENSG00000140992	PDPK1	1.10431	5.03585e-05	2352.7	1083.02
ENSG00000110422	HIPK3	1.10423	0.00545356	2575.13	1175.53
ENSG00000122778	KIAA1549	1.10397	3.50331e-05	454.609	209.012
ENSG00000144468	RHBDD1	1.10326	0.00015276	923.426	424.056
ENSG00000185621	LMLN	1.10274	0.00257194	352.843	161.035
ENSG00000147650	LRP12	1.10261	0.00408742	251.404	114.858
ENSG00000185436	IFNLR1	1.10104	0.00251869	592.081	272.949
ENSG00000088179	PTPN4	1.10096	5.58445e-05	545.451	251.23
ENSG00000170092	SPDYE5	1.09997	0.0223256	105.818	48.1989
ENSG00000038382	TRIO	1.09964	0.000150897	1487.11	683.614
ENSG00000119285	HEATR1	1.09899	0.00979213	878.686	399.12
ENSG00000134644	PUM1	1.09823	1.26334e-06	3732.26	1731.54
ENSG00000162769	FLVCR1	1.0979	0.000942589	581.247	267.807
ENSG00000138802	SEC24B	1.09656	6.41458e-08	1557.18	723.365
ENSG00000142677	IL22RA1	1.09607	0.0122969	1161.28	540.742
ENSG00000198455	ZXDB	1.09604	0.0132052	535.839	245.133
ENSG00000083168	KAT6A	1.09593	2.66744e-06	2029.3	942.1
ENSG00000250091	DNAH10OS	1.09586	0.0299525	40.2813	18.3201
ENSG00000131725	WDR44	1.09574	1.09861e-08	1100.28	511.592
ENSG00000150768	DLAT	1.09548	3.25689e-05	1154.53	532.809
ENSG00000182141	ZNF708	1.0954	5.45053e-05	326.051	151.64
ENSG00000095637	SORBS1	1.09534	0.019994	1129.16	529.982
ENSG00000134758	RNF138	1.09508	5.63241e-07	884.939	411.356
ENSG00000027075	PRKCH	1.09496	0.00637343	991.688	454.166
ENSG00000183826	BTBD9	1.09477	2.97725e-06	1145.23	532.601
ENSG00000136048	DRAM1	1.09429	0.000132264	444.727	205.836
ENSG00000154237	LRRK1	1.09327	0.0312619	1848.17	831.767
ENSG00000105220	GPI	1.09296	0.00563273	9986.52	4544.08
ENSG00000168014	C2CD3	1.09255	2.85999e-05	922.243	428.021
ENSG00000149218	ENDOD1	1.09244	5.83028e-08	2066.3	964.928
ENSG00000105576	TNPO2	1.09102	5.84083e-06	1164.62	540.969
ENSG00000174032	SLC25A30	1.0908	0.006454	357.268	162.796
ENSG00000104728	ARHGEF10	1.09035	0.000910354	390.462	180.369
ENSG00000165997	ARL5B	1.09025	0.000392924	1272.67	588.725
ENSG00000036530	CYP46A1	1.09004	0.00494144	254.216	118.505
ENSG00000008394	MGST1	1.08965	0.0114596	13936.2	6448.19
ENSG00000088387	DOCK9	1.08839	6.872e-05	1557.94	725.209
ENSG00000100557	CCDC198	1.08749	0.00165271	3587.8	1689.46
ENSG00000166025	AMOTL1	1.08738	0.0096716	680.599	312.489
ENSG00000163138	PACRGL	1.08631	0.0174604	314.639	145.087
ENSG00000137145	DENND4C	1.08448	8.72822e-06	2009.63	939.915
ENSG00000173218	VANGL1	1.08391	0.012361	345.966	157.321
ENSG00000166938	DIS3L	1.0836	0.00549535	635.443	293.152
ENSG00000092439	TRPM7	1.08358	0.000914336	1327.28	617.922
ENSG00000146463	ZMYM4	1.08314	0.000232339	1686	787.277
ENSG00000172361	CFAP53	1.08249	0.0226429	47.8404	21.9738
ENSG00000115568	ZNF142	1.08249	0.000142195	587.102	273.073
ENSG00000001617	SEMA3F	1.08205	0.00166592	665.551	307.056
ENSG00000135164	DMTF1	1.08148	0.0050346	1203.16	560.06
ENSG00000175727	MLXIP	1.08128	0.0100954	1537.43	708.269
ENSG00000242950	ERVW-1	1.08009	0.00189128	181.18	84.3935
ENSG00000112294	ALDH5A1	1.07883	0.00239667	1135.42	531.379
ENSG00000196268	ZNF493	1.07847	7.9712e-05	735.337	347.541
ENSG00000176293	ZNF135	1.07789	0.0485805	227.862	109.977
ENSG00000047578	KIAA0556	1.07769	0.000294333	779.914	364.78
ENSG00000162437	RAVER2	1.07754	4.51491e-05	1878.33	884.866
ENSG00000096063	SRPK1	1.0774	0.00380047	1883.48	869.134
ENSG00000075711	DLG1	1.0773	0.00683812	2643.29	1220.39
ENSG00000273274	ZBTB8B	1.07621	0.0040368	68.2283	31.8684
ENSG00000077147	TM9SF3	1.07587	4.32068e-07	15239.9	7188.71
ENSG00000163291	PAQR3	1.07562	0.00203918	376.898	175.995
ENSG00000075151	EIF4G3	1.0742	8.83434e-06	2281.56	1071.66
ENSG00000108469	RECQL5	1.07265	0.00112625	1351.43	636.466
ENSG00000078747	ITCH	1.07203	0.00302189	1770.18	826.725
ENSG00000157933	SKI	1.07169	0.0140002	1915.98	889.486
ENSG00000115504	EHBP1	1.07067	0.000657844	2095.6	980.174
ENSG00000110925	CSRNP2	1.06994	0.00751159	775.267	361.355
ENSG00000068654	POLR1A	1.06943	0.0129271	993.5	460.785
ENSG00000173517	PEAK1	1.06942	0.000676636	1447.6	685.005
ENSG00000177189	RPS6KA3	1.06866	0.000147918	3081.13	1455.01
ENSG00000163659	TIPARP	1.06799	0.0309137	3345.48	1571.94
ENSG00000276644	DACH1	1.06795	0.00124325	1216.04	592.308
ENSG00000165555	NOXRED1	1.06727	0.02452	24.9683	11.5596
ENSG00000112782	CLIC5	1.06722	0.0140644	1857.35	868.924
ENSG00000139323	POC1B	1.06721	9.37056e-05	1413.8	668.226
ENSG00000131019	ULBP3	1.06709	0.0436462	48.4778	20.6212
ENSG00000177311	ZBTB38	1.06677	4.16662e-07	4587.68	2179.76
ENSG00000185339	TCN2	1.06675	0.00612594	2346.88	1110.69
ENSG00000166762	CATSPER2	1.06643	0.00291548	306.638	144.752
ENSG00000188167	TMPPE	1.06639	0.00137161	98.002	46.4662
ENSG00000005469	CROT	1.06537	0.00030174	1229.61	584.343
ENSG00000152127	MGAT5	1.06535	0.000187769	3451.89	1629.59
ENSG00000175155	YPEL2	1.06478	0.0174903	1519.78	719.132
ENSG00000139324	TMTC3	1.06424	1.46789e-05	586.024	275.957
ENSG00000162413	KLHL21	1.06359	0.0182647	626.106	290.295
ENSG00000111647	UHRF1BP1L	1.06296	0.00389023	566.215	265.735
ENSG00000170471	RALGAPB	1.06216	4.00499e-09	2054.64	978.662
ENSG00000109686	SH3D19	1.06058	1.10846e-08	3737.3	1782.3
ENSG00000183569	SERHL2	1.06046	0.0253583	112.78	52.7971
ENSG00000112851	ERBIN	1.06028	0.000841262	3576.29	1698.92
ENSG00000177614	PGBD5	1.05996	0.00892424	376.026	180.259
ENSG00000198712	MT-CO2	1.05984	0.0224406	779375	370536
ENSG00000058063	ATP11B	1.05969	1.47234e-06	2697.9	1284.74
ENSG00000141564	RPTOR	1.05936	2.50647e-05	934.73	444.225
ENSG00000072786	STK10	1.05893	0.00796177	921.276	434.659
ENSG00000152556	PFKM	1.05856	1.68403e-05	933.132	444.005
ENSG00000179119	SPTY2D1	1.05748	0.000377177	1643.62	780.234
ENSG00000167524	SGK494	1.05688	0.0160848	108.956	50.9516
ENSG00000111816	FRK	1.05662	1.0534e-07	1976.1	947.065
ENSG00000174804	FZD4	1.05634	0.00726029	302.745	143.238
ENSG00000135677	GNS	1.05595	4.48847e-05	4756.44	2260.96
ENSG00000198482	ZNF808	1.05526	0.000100412	443.076	212.57
ENSG00000160584	SIK3	1.05522	0.00202789	1519.3	724.318
ENSG00000171467	ZNF318	1.05483	0.00137307	1126.27	538.673
ENSG00000065809	FAM107B	1.05452	0.00108644	9950.46	4729.2
ENSG00000144036	EXOC6B	1.05445	0.0001573	633.818	300.621
ENSG00000125845	BMP2	1.05426	0.00912966	3232.84	1548.82
ENSG00000151893	CACUL1	1.05378	0.000316352	1020.66	483.348
ENSG00000108506	INTS2	1.05368	4.62654e-08	444.545	213.816
ENSG00000152078	TMEM56	1.05324	0.046377	405.084	184.847
ENSG00000186088	GSAP	1.05324	0.0101003	1518.3	722.649
ENSG00000215301	DDX3X	1.05295	0.000232901	8512.11	4057.99
ENSG00000197608	ZNF841	1.05168	0.0106154	454.7	213.997
ENSG00000114857	NKTR	1.05115	0.0059643	2233.3	1060.19
ENSG00000126858	RHOT1	1.051	3.25849e-06	884.736	423.675
ENSG00000119638	NEK9	1.05049	9.99198e-05	1898.56	908.271
ENSG00000266714	MYO15B	1.05047	0.0304325	7075.62	3428.12
ENSG00000158473	CD1D	1.05003	0.0328745	217.95	106.684
ENSG00000175104	TRAF6	1.0489	1.52104e-05	485.988	233.458
ENSG00000165802	NSMF	1.04867	3.26749e-05	1861.72	892.753
ENSG00000137478	FCHSD2	1.04858	0.0189659	886.328	420.37
ENSG00000116001	TIA1	1.04835	0.00718003	1928.6	913.386
ENSG00000153982	GDPD1	1.04826	0.0313491	62.4122	28.8607
ENSG00000109189	USP46	1.04823	0.00141845	509.146	242.629
ENSG00000064313	TAF2	1.04807	1.3074e-05	799.201	383.06
ENSG00000173473	SMARCC1	1.04778	0.000220873	1843.47	878.929
ENSG00000187257	RSBN1L	1.04717	8.06594e-06	1188.94	572.512
ENSG00000111424	VDR	1.04693	0.00721069	885.118	418.475
ENSG00000276547	PCDHGB5	1.04599	0.0475932	263.505	121.721
ENSG00000130818	ZNF426	1.04561	6.76056e-06	526.432	254.005
ENSG00000161847	RAVER1	1.04381	0.00601554	634.198	301.368
ENSG00000110395	CBL	1.04366	0.00621407	559.67	265.645
ENSG00000116984	MTR	1.04366	0.00127032	2266.91	1090.73
ENSG00000090975	PITPNM2	1.04354	0.00837669	89.5466	41.4493
ENSG00000197375	SLC22A5	1.04347	0.000303624	1773.32	854.429
ENSG00000012048	BRCA1	1.04136	0.0291693	124.886	59.2766
ENSG00000185946	RNPC3	1.04124	0.0202521	554.752	264.34
ENSG00000079308	TNS1	1.04077	0.0267289	3402.31	1670.41
ENSG00000135540	NHSL1	1.04031	0.0462061	203.213	93.358
ENSG00000136895	GARNL3	1.03923	0.0226429	157.912	76.2943
ENSG00000128268	MGAT3	1.03885	0.0251193	635.596	302.79
ENSG00000105649	RAB3A	1.03819	0.019319	50.6875	23.2579
ENSG00000161217	PCYT1A	1.03748	0.000363061	1575.66	758.449
ENSG00000197971	MBP	1.03721	2.52695e-06	2669.38	1291.47
ENSG00000023228	NDUFS1	1.0372	0.00199404	2681.94	1282.46
ENSG00000219481	NBPF1	1.03643	0.000582029	1199.48	576.434
ENSG00000241978	AKAP2	1.0362	0.00857172	1000.66	480.689
ENSG00000134245	WNT2B	1.03592	0.0491482	132.782	62.6308
ENSG00000177150	FAM210A	1.03576	0.00030862	309.784	147.63
ENSG00000164327	RICTOR	1.0348	0.000361473	1287.43	624.028
ENSG00000075539	FRYL	1.03479	0.000212693	1638.26	793.504
ENSG00000130589	HELZ2	1.03397	0.00666479	1292.42	617.883
ENSG00000146414	SHPRH	1.03365	0.00505005	535.627	254.423
ENSG00000171100	MTM1	1.03355	0.00816224	638.665	305.43
ENSG00000122068	FYTTD1	1.03339	0.00201351	1641.59	788.259
ENSG00000129292	PHF20L1	1.03283	2.05894e-05	1210.86	585.422
ENSG00000103599	IQCH	1.03224	0.0496355	66.944	32.3799
ENSG00000213190	MLLT11	1.03175	0.0241358	56.4045	25.6854
ENSG00000101126	ADNP	1.0317	1.67006e-09	3251.83	1583.52
ENSG00000135048	TMEM2	1.03151	0.000190559	4902.13	2369.9
ENSG00000120063	GNA13	1.03129	0.00357623	2165.43	1047.01
ENSG00000266728	AC015688.5	1.03084	0.0363718	46.2687	20.9641
ENSG00000158636	EMSY	1.03005	0.000121524	632.325	306.751
ENSG00000171940	ZNF217	1.03001	0.00313727	1711.81	825.413
ENSG00000123411	IKZF4	1.02991	0.000786264	254.704	123.262
ENSG00000178567	EPM2AIP1	1.02977	0.00234257	1391.47	671.568
ENSG00000167106	FAM102A	1.02915	0.035354	6480.1	3103.73
ENSG00000226763	SRRM5	1.02907	0.025783	55.2126	26.0483
ENSG00000205189	ZBTB10	1.0285	0.00951566	788.026	383.351
ENSG00000158769	F11R	1.02829	5.29774e-05	8337.23	4054.58
ENSG00000089050	RBBP9	1.02767	0.00161579	777.133	375.596
ENSG00000276293	PIP4K2B	1.02668	0.00010936	1142.91	555.447
ENSG00000057252	SOAT1	1.02649	7.05698e-06	2866.9	1400.98
ENSG00000168310	IRF2	1.02623	0.0011062	1347.91	656.349
ENSG00000148468	FAM171A1	1.02578	0.0046213	3919.96	1902.71
ENSG00000163082	SGPP2	1.02563	0.000634425	1951.83	944.825
ENSG00000159256	MORC3	1.02519	0.000143274	991.79	482.81
ENSG00000136504	KAT7	1.02515	6.15436e-06	1246.31	608.818
ENSG00000135387	CAPRIN1	1.02505	1.58774e-06	5418.91	2641.18
ENSG00000128298	BAIAP2L2	1.02501	0.0034559	4798.16	2332.97
ENSG00000144644	GADL1	1.02462	0.0434099	31.2162	14.9555
ENSG00000180530	NRIP1	1.02416	0.000813741	1887.49	915.141
ENSG00000137393	RNF144B	1.02368	0.0438177	929.545	446.275
ENSG00000080031	PTPRH	1.02349	0.00281306	6648.1	3262.38
ENSG00000204323	SMIM5	1.02273	0.017882	708.629	350.976
ENSG00000115419	GLS	1.02221	8.17357e-07	2354.68	1154.04
ENSG00000116977	LGALS8	1.02094	1.99186e-05	2062.6	1006.22
ENSG00000162378	ZYG11B	1.02077	1.78821e-05	911.397	446.114
ENSG00000101752	MIB1	1.02066	0.000411364	1451.56	708.09
ENSG00000005893	LAMP2	1.02049	2.38617e-08	13984.6	6878.17
ENSG00000096717	SIRT1	1.01901	0.0276644	1021.16	498.259
ENSG00000198301	SDAD1	1.01793	0.000647051	822.861	400.668
ENSG00000065883	CDK13	1.01723	1.3711e-05	1773.74	871.611
ENSG00000012232	EXTL3	1.01704	0.00024762	2043.44	997.852
ENSG00000156030	ELMSAN1	1.01699	0.0011758	1176.45	573.991
ENSG00000073614	KDM5A	1.01625	0.00284807	1366.73	668.243
ENSG00000168077	SCARA3	1.01601	0.0121472	1692.78	822.015
ENSG00000177303	CASKIN2	1.01446	0.000384329	1130.33	553.537
ENSG00000147475	ERLIN2	1.01397	5.78541e-05	3304.22	1623.91
ENSG00000118596	SLC16A7	1.01343	0.0014822	3322.74	1636.84
ENSG00000066739	ATG2B	1.01342	0.0103942	1219.76	597.986
ENSG00000146411	SLC2A12	1.01238	0.0239092	387.034	191.677
ENSG00000116539	ASH1L	1.00979	5.03359e-05	2485.66	1228.04
ENSG00000125447	GGA3	1.00975	6.66409e-05	1269.65	626.225
ENSG00000122741	DCAF10	1.00943	3.07377e-05	1040.27	513.307
ENSG00000054983	GALC	1.00927	0.00901493	1575.4	770.672
ENSG00000131584	ACAP3	1.00884	0.00341352	923.945	449.367
ENSG00000176658	MYO1D	1.00827	9.80799e-06	6118.9	3019.96
ENSG00000157741	UBN2	1.00804	0.00382733	815.532	400.866
ENSG00000198899	MT-ATP6	1.00714	0.0352912	1.19459e+06	594597
ENSG00000108306	FBXL20	1.00713	0.0146712	1070.48	526.393
ENSG00000146021	KLHL3	1.0071	0.0441215	123.775	58.6899
ENSG00000113615	SEC24A	1.00705	0.000250237	1366.38	671.666
ENSG00000183579	ZNRF3	1.00681	0.00453505	991.322	481.194
ENSG00000150457	LATS2	1.00604	0.00692539	428.193	209.243
ENSG00000095574	IKZF5	1.0057	0.0370421	588.269	286.786
ENSG00000163660	CCNL1	1.00555	0.00648205	4920.32	2428.14
ENSG00000109572	CLCN3	1.00553	4.91923e-08	6361.68	3157
ENSG00000160710	ADAR	1.00498	7.29611e-07	6502.39	3219.69
ENSG00000132300	PTCD3	1.00442	0.00798966	1051.43	512.433
ENSG00000136144	RCBTB1	1.00369	0.00554006	476.278	232.643
ENSG00000109680	TBC1D19	1.00367	0.000811758	201.635	99.7895
ENSG00000136636	KCTD3	1.00332	3.71179e-05	3705.82	1838.8
ENSG00000073711	PPP2R3A	1.00222	0.000287312	913.975	452.19
ENSG00000082258	CCNT2	1.00138	0.000113186	1580.35	784.328
ENSG00000148158	SNX30	1.00083	0.0413654	409.784	197.762
ENSG00000160741	CRTC2	1.00073	0.000959299	1063.5	526.988
ENSG00000164494	PDSS2	1.00048	0.0124213	963.802	474.109
ENSG00000178685	PARP10	-1.00047	0.0141738	831.363	1691.81
ENSG00000162302	RPS6KA4	-1.00052	0.00717201	380.455	766.853
ENSG00000117133	RPF1	-1.00066	7.24436e-06	685.199	1378.7
ENSG00000151665	PIGF	-1.00137	9.39921e-05	401.601	813.773
ENSG00000136930	PSMB7	-1.00173	4.21101e-05	1444.45	2914.85
ENSG00000144485	HES6	-1.00268	0.00226833	102.454	204.798
ENSG00000197696	NMB	-1.00308	0.0360592	141.542	289.334
ENSG00000119431	HDHD3	-1.00406	6.75724e-06	1682.12	3406.99
ENSG00000132017	DCAF15	-1.00618	6.61916e-06	473.498	962.155
ENSG00000122481	RWDD3	-1.00636	0.00203805	244.253	502.472
ENSG00000140691	ARMC5	-1.00669	0.00431635	329.052	673.743
ENSG00000262814	MRPL12	-1.00751	0.00462447	694.207	1408.93
ENSG00000198734	F5	-1.0088	0.0384534	12503.7	26822.5
ENSG00000168259	DNAJC7	-1.00913	1.65789e-07	1492.03	3022.3
ENSG00000174744	BRMS1	-1.00955	0.000123385	856.015	1741.45
ENSG00000165704	HPRT1	-1.01053	0.000541593	363.163	736.985
ENSG00000100982	PCIF1	-1.01053	9.04998e-05	797.542	1627.82
ENSG00000163382	NAXE	-1.01103	0.000854099	1070.59	2184.34
ENSG00000185499	MUC1	-1.01191	0.0271689	39957.4	84545.4
ENSG00000068394	GPKOW	-1.01223	1.24751e-08	410.978	834.05
ENSG00000033100	CHPF2	-1.01287	0.000488776	1167.42	2377.96
ENSG00000161914	ZNF653	-1.01322	5.65071e-05	341.781	696.756
ENSG00000108641	B9D1	-1.01339	0.0009128	162.456	332.684
ENSG00000167118	URM1	-1.01349	0.000215472	662.515	1348.7
ENSG00000244274	DBNDD2	-1.01414	0.00166123	418.22	855.378
ENSG00000273899	NOL12	-1.01489	3.79295e-05	361.434	740.634
ENSG00000163159	VPS72	-1.0156	0.00112134	497.78	1014.62
ENSG00000168303	MPLKIP	-1.01572	2.95733e-06	325.929	664.756
ENSG00000177370	TIMM22	-1.0159	3.48592e-06	134.645	274.84
ENSG00000261740	BOLA2-SMG1P6	-1.01625	0.00332158	353.346	721.604
ENSG00000183914	DNAH2	-1.01708	0.0387829	23.5905	49.2073
ENSG00000184967	NOC4L	-1.01808	0.000388634	417.842	855.605
ENSG00000102543	CDADC1	-1.01856	0.00094604	111.155	229.015
ENSG00000149357	LAMTOR1	-1.01861	5.11924e-05	1312.69	2681.5
ENSG00000177854	TMEM187	-1.01868	0.0168882	133.391	275.847
ENSG00000054179	ENTPD2	-1.0188	0.00887129	643.633	1333.68
ENSG00000225526	MKRN2OS	-1.01893	0.000145384	110.621	229.919
ENSG00000154079	SDHAF4	-1.01927	0.0127875	109.239	227.61
ENSG00000090273	NUDC	-1.01936	1.37591e-05	1934.17	3944.65
ENSG00000117410	ATP6V0B	-1.02004	0.000364298	1607.41	3292.45
ENSG00000198585	NUDT16	-1.0201	7.72283e-06	1233.39	2525.51
ENSG00000178988	MRFAP1L1	-1.02123	7.53533e-09	1300.19	2654.17
ENSG00000143771	CNIH4	-1.02137	0.000127467	663.988	1355
ENSG00000141543	EIF4A3	-1.02205	0.000703641	1488.49	3058.05
ENSG00000135045	C9orf40	-1.02289	0.0102092	35.3031	70.5987
ENSG00000031698	SARS	-1.02339	0.00762045	2232.16	4587.79
ENSG00000111671	SPSB2	-1.02356	0.00397768	293.356	607.245
ENSG00000123415	SMUG1	-1.0236	0.00036024	488.139	1009.28
ENSG00000132749	TESMIN	-1.02377	0.0323689	50.9087	105.612
ENSG00000183527	PSMG1	-1.02393	0.00381706	294.534	604.517
ENSG00000130733	YIPF2	-1.02397	3.57936e-05	1129.07	2311.98
ENSG00000100246	DNAL4	-1.02724	0.00163959	430.358	893.511
ENSG00000108984	MAP2K6	-1.02724	0.00637113	140.521	286.71
ENSG00000133250	ZNF414	-1.02745	0.000455548	256.675	533.469
ENSG00000130312	MRPL34	-1.02767	0.000176779	612.201	1254.27
ENSG00000054611	TBC1D22A	-1.02794	3.95772e-10	876.64	1794.01
ENSG00000178105	DDX10	-1.02865	0.00123072	394.98	811.663
ENSG00000170604	IRF2BP1	-1.02904	0.00133068	554.032	1148.77
ENSG00000159352	PSMD4	-1.02936	1.70326e-07	1625.49	3337.33
ENSG00000172531	PPP1CA	-1.03007	7.05698e-06	2363.94	4855.36
ENSG00000160972	PPP1R16A	-1.03053	0.000575581	2439.34	5066.54
ENSG00000062822	POLD1	-1.03094	0.0042246	363.907	756.609
ENSG00000126088	UROD	-1.03097	3.33913e-06	743.456	1533.52
ENSG00000221916	C19orf73	-1.03106	0.0255304	24.8823	53.4191
ENSG00000163879	DNALI1	-1.03175	0.000198157	708.978	1466.41
ENSG00000124357	NAGK	-1.03192	0.000225192	504.058	1042.45
ENSG00000171345	KRT19	-1.03319	0.00704092	37148.7	76969.9
ENSG00000130244	FAM98C	-1.0333	0.000184639	353.306	734.853
ENSG00000160993	ALKBH4	-1.0336	1.51344e-05	166.485	343.289
ENSG00000069998	HDHD5	-1.03373	7.28913e-05	842.716	1746.24
ENSG00000197345	MRPL21	-1.03376	0.000456892	436.879	904.358
ENSG00000103121	CMC2	-1.03522	5.04704e-05	441.767	913.193
ENSG00000161547	SRSF2	-1.03648	0.000722478	4505.26	9374.12
ENSG00000129354	AP1M2	-1.03653	6.2559e-06	2222.15	4595.46
ENSG00000254999	BRK1	-1.03681	4.17157e-07	2274.14	4690.93
ENSG00000185298	CCDC137	-1.03736	0.00439654	339.234	703.732
ENSG00000266967	AARSD1	-1.03743	8.00566e-06	393.944	813.849
ENSG00000280987	MATR3	-1.03771	0.00569819	345.378	715.941
ENSG00000110536	PTPMT1	-1.03927	1.72972e-05	691.525	1432.82
ENSG00000177885	GRB2	-1.03937	1.99618e-07	2890.24	5973.93
ENSG00000168275	COA6	-1.04059	2.49588e-05	271.423	562.41
ENSG00000100029	PES1	-1.04072	5.99152e-05	1242.45	2579.52
ENSG00000143578	CREB3L4	-1.04107	0.000801659	211.083	442.28
ENSG00000134248	LAMTOR5	-1.04123	0.000101283	1647.77	3430.08
ENSG00000183665	TRMT12	-1.04311	2.94547e-05	206.45	430.676
ENSG00000146242	TPBG	-1.04332	9.10389e-05	995.03	2067.73
ENSG00000124006	OBSL1	-1.04344	0.0231826	1144.28	2429.79
ENSG00000144895	EIF2A	-1.04344	0.000230801	1673.18	3472.47
ENSG00000213015	ZNF580	-1.04349	0.000147367	514.178	1074.17
ENSG00000180964	TCEAL8	-1.04406	2.71822e-07	957.731	1981.75
ENSG00000137965	IFI44	-1.04536	0.00514194	799.71	1675.87
ENSG00000183765	CHEK2	-1.04544	0.00104795	70.0469	142.086
ENSG00000232119	MCTS1	-1.04548	7.87309e-05	508.192	1059.06
ENSG00000184281	TSSC4	-1.04551	0.0430804	564.607	1221.11
ENSG00000169105	CHST14	-1.04564	1.25511e-05	195.917	408.976
ENSG00000198176	TFDP1	-1.04598	8.07675e-05	898.747	1869.43
ENSG00000008382	MPND	-1.04684	0.00018736	341.063	714.956
ENSG00000135722	FBXL8	-1.04687	0.00966933	129.729	274.831
ENSG00000183751	TBL3	-1.04703	8.06771e-05	1099.47	2302.66
ENSG00000176396	EID2	-1.04735	9.42779e-06	292.97	609.701
ENSG00000169230	PRELID1	-1.04752	0.00154094	2309.62	4846.94
ENSG00000158526	TSR2	-1.0478	6.25399e-07	595.186	1243.16
ENSG00000100321	SYNGR1	-1.04877	0.0095839	752.32	1614.62
ENSG00000153406	NMRAL1	-1.04903	4.73413e-06	695.709	1455.88
ENSG00000065054	SLC9A3R2	-1.0492	0.00484351	3290.44	6983
ENSG00000122971	ACADS	-1.04934	0.00164909	593.843	1255.03
ENSG00000167741	GGT6	-1.04958	0.0304646	1245.6	2725.41
ENSG00000162300	ZFPL1	-1.04973	0.000147647	630.058	1318.55
ENSG00000090447	TFAP4	-1.05006	0.0246277	136.728	287.937
ENSG00000129535	NRL	-1.05015	0.0292949	46.2435	100.965
ENSG00000100290	BIK	-1.05036	0.0107348	368.37	780.984
ENSG00000205436	EXOC3L4	-1.05043	0.0387379	406.288	897.177
ENSG00000253276	CCDC71L	-1.05079	0.000571072	330.002	692.442
ENSG00000038274	MAT2B	-1.05133	3.28375e-07	1891.83	3951.77
ENSG00000148362	PAXX	-1.0514	0.000964651	489.519	1035.7
[truncated: 1,716 more rows]

## Sheet: GBD vs PancD Tissue DGE
ENSG ID	Gene_name	log2FoldChange	padj	GBD Tissue Base Mean	PancD Tissue Base Mean
ENSG00000091138	SLC26A3	10.2397	2.38304e-25	3253.85	0.187031			Upregulated in GBD Tissue	Log2FoldChange > 1
ENSG00000135226	UGT2B28	9.93115	5.8692e-23	5142.54	0.781504			Upregulated in PancD Tissue	Log2FoldChange < -1
ENSG00000155052	CNTNAP5	9.69378	1.26453e-23	816.639	0.170445
ENSG00000081800	SLC13A1	8.5063	6.3717e-18	4284.22	4.35236
ENSG00000242515	UGT1A10	7.89688	4.33571e-22	3813.38	7.38113
ENSG00000143369	ECM1	7.80413	3.29385e-47	33146.6	109.134
ENSG00000100505	TRIM9	7.51393	3.17829e-40	2284.13	10.7595
ENSG00000163209	SPRR3	7.39634	4.23719e-20	4454.24	9.71262
ENSG00000204099	NEU4	7.33314	2.5613e-12	175.432	0
ENSG00000180432	CYP8B1	7.32698	9.51228e-22	1027.68	4.39457
ENSG00000162383	SLC1A7	7.28449	1.66735e-17	520.757	1.96716
ENSG00000084674	APOB	7.15494	1.62751e-16	1480.05	5.72886
ENSG00000250298	GIMD1	7.13607	2.06737e-10	83.3716	0
ENSG00000244474	UGT1A4	7.09298	6.46242e-09	894.854	0
ENSG00000066230	SLC9A3	6.88268	2.25533e-22	7067.41	36.9722
ENSG00000144852	NR1I2	6.69954	2.90217e-18	2226.88	13.6957
ENSG00000169469	SPRR1B	6.61436	6.92295e-13	699.72	1.06093
ENSG00000164736	SOX17	6.5852	4.44047e-16	1386.25	6.73799
ENSG00000131730	CKMT2	6.57949	8.91937e-17	769.58	3.4835
ENSG00000242366	UGT1A8	6.52742	9.98046e-09	1118.25	2.28845
ENSG00000023839	ABCC2	6.46792	1.59318e-16	10404.6	68.278
ENSG00000167165	UGT1A6	6.44712	9.07405e-15	742.441	4.075
ENSG00000152661	GJA1	6.42738	1.30617e-15	11173.7	63.6146
ENSG00000273777	CEACAM20	6.38814	2.04358e-08	59.6938	0
ENSG00000086205	FOLH1	6.38213	1.08129e-16	1529.95	11.2558
ENSG00000140465	CYP1A1	6.36466	1.66242e-07	3394.06	0.918616
ENSG00000240224	UGT1A5	6.33363	5.67701e-07	1038.07	0
ENSG00000115616	SLC9A2	6.20076	4.878e-14	624.685	2.07019
ENSG00000143278	F13B	6.17415	2.77516e-08	46.6412	0
ENSG00000167434	CA4	6.14516	3.38844e-16	2399.51	26.8584
ENSG00000125255	SLC10A2	6.11039	2.33043e-22	827.462	9.31158
ENSG00000180210	F2	6.07433	2.6164e-20	239.729	2.81575
ENSG00000169474	SPRR1A	6.07158	1.48154e-10	428.169	0.762818
ENSG00000152977	ZIC1	5.90031	3.03964e-08	145.564	0.54245
ENSG00000196090	PTPRT	5.84298	1.42026e-17	976.879	14.0677
ENSG00000161944	ASGR2	5.77235	2.35451e-19	2733.9	39.8651
ENSG00000102359	SRPX2	5.69825	1.18876e-11	365.714	2.72927
ENSG00000137251	TINAG	5.69319	6.50329e-11	321.066	3.70472
ENSG00000135333	EPHA7	5.68359	1.26774e-13	253.542	3.85771
ENSG00000112494	UNC93A	5.63892	8.46824e-12	149.629	1.59691
ENSG00000178445	GLDC	5.63857	5.61081e-14	263.266	1.80202
ENSG00000165841	CYP2C19	5.62348	8.55018e-19	1353.07	22.4951
ENSG00000081479	LRP2	5.60543	5.70603e-15	1041.47	17.4066
ENSG00000060566	CREB3L3	5.57994	1.4174e-07	334.522	4.29879
ENSG00000170370	EMX2	5.52829	3.67446e-11	751.244	10.463
ENSG00000109181	UGT2B10	5.48722	9.65233e-13	1191.44	19.5456
ENSG00000185038	MROH2A	5.43762	8.3354e-06	150.332	0.613131
ENSG00000122584	NXPH1	5.37655	6.5784e-06	51.0334	0.288854
ENSG00000120693	SMAD9	5.37635	1.58742e-16	891.654	16.2814
ENSG00000142319	SLC6A3	5.37631	8.91569e-07	53.605	0.205657
ENSG00000183729	NPBWR1	5.30453	2.33818e-08	309.778	4.1122
ENSG00000114200	BCHE	5.2679	3.65705e-07	322.031	7.03133
ENSG00000118137	APOA1	5.1837	4.01333e-13	474.984	11.2381
ENSG00000175745	NR2F1	5.09116	1.52718e-31	2211.84	55.4601
ENSG00000038427	VCAN	5.0843	2.30552e-13	2897.38	49.9753
ENSG00000165828	PRAP1	5.04663	8.33983e-07	323.733	3.54089
ENSG00000171208	NETO2	5.04231	2.10532e-14	874.843	18.1187
ENSG00000163295	ALPI	5.01339	4.07881e-08	235.599	5.941
ENSG00000213759	UGT2B11	5.00406	9.38725e-13	1849.38	46.2564
ENSG00000147689	FAM83A	4.96348	8.12134e-16	255.65	6.51913
ENSG00000156689	GLYATL2	4.94544	8.24046e-13	445.705	11.0374
ENSG00000134343	ANO3	4.93334	1.36682e-12	546.353	14.0156
ENSG00000174482	LINGO2	4.92385	9.69015e-13	127.724	3.37252
ENSG00000139988	RDH12	4.89537	1.38022e-17	6650.9	192.733
ENSG00000111962	UST	4.8718	1.14113e-12	550.588	13.9619
ENSG00000179593	ALOX15B	4.81131	4.17207e-07	493.33	11.3759
ENSG00000108950	FAM20A	4.80945	4.46528e-10	554.945	14.8375
ENSG00000204599	TRIM39	4.79613	2.44478e-09	43.2837	0.254314
ENSG00000276085	CCL3L3	4.78168	0.000277249	267.51	2.3201
ENSG00000113492	AGXT2	4.77069	2.44418e-08	154.853	5.0939
ENSG00000144057	ST6GAL2	4.7439	3.33045e-07	97.5355	1.07545
ENSG00000029559	IBSP	4.72536	0.000319708	121.197	1.52564
ENSG00000162779	AXDND1	4.71313	2.90107e-09	277.494	8.03486
ENSG00000241119	UGT1A9	4.71017	0.000308737	48.4833	0
ENSG00000125780	TGM3	4.67635	6.92989e-11	391.336	12.0821
ENSG00000121769	FABP3	4.66631	4.878e-14	187.585	6.25845
ENSG00000180251	SLC9A4	4.63373	2.37698e-11	468.779	13.6451
ENSG00000138356	AOX1	4.63022	2.23479e-14	4713.48	163.951
ENSG00000009694	TENM1	4.60997	3.58152e-08	214.93	6.75229
ENSG00000124564	SLC17A3	4.60553	6.0728e-05	15.4963	0
ENSG00000086991	NOX4	4.60167	1.03362e-07	86.68	2.20343
ENSG00000215695	RSC1A1	4.59912	1.66189e-06	40.2965	0
ENSG00000133101	CCNA1	4.50382	1.95468e-08	164.171	4.62799
ENSG00000101977	MCF2	4.48657	5.22382e-09	98.8925	4.05864
ENSG00000157131	C8A	4.47905	2.67553e-13	818.102	31.0124
ENSG00000155754	C2CD6	4.46947	0.000372271	361.915	3.47124
ENSG00000019169	MARCO	4.46246	7.17565e-05	135.356	5.56494
ENSG00000170044	ZPLD1	4.44742	6.5077e-13	483.789	17.95
ENSG00000142494	SLC47A1	4.44376	2.56333e-15	682.366	27.2654
ENSG00000198780	FAM169A	4.42051	3.72113e-18	196.514	7.35205
ENSG00000176919	C8G	4.40862	3.10424e-08	1810.05	70.5432
ENSG00000162344	FGF19	4.40466	7.86159e-10	38632.1	1345.42
ENSG00000157103	SLC6A1	4.39851	2.79739e-06	154.011	5.26314
ENSG00000115474	KCNJ13	4.37684	8.21471e-05	38.0405	0.727727
ENSG00000270249	AC093668.1	4.37245	3.44518e-05	34.694	0
ENSG00000173269	MMRN2	4.34999	2.28812e-11	130.564	4.67431
ENSG00000168447	SCNN1B	4.33658	1.07104e-10	149.136	6.62136
ENSG00000183186	C2CD4C	4.32612	8.19718e-07	1068.56	41.659
ENSG00000124302	CHST8	4.29665	1.14032e-07	170.827	7.3053
ENSG00000169851	PCDH7	4.28855	4.76239e-14	285.795	10.652
ENSG00000134363	FST	4.27992	4.71114e-11	160.552	7.11694
ENSG00000277632	CCL3	4.27971	0.000930939	853.879	24.8325
ENSG00000180061	TMEM150B	4.27457	2.87371e-08	112.369	5.15067
ENSG00000130700	GATA5	4.27153	0.000934575	45.1893	0.381409
ENSG00000021852	C8B	4.24609	6.75273e-05	63.8383	1.9194
ENSG00000243135	UGT1A3	4.20666	0.000517638	106.796	2.31012
ENSG00000169876	MUC17	4.17578	0.000874177	155.312	0.385006
ENSG00000035499	DEPDC1B	4.14335	1.61154e-20	2963.72	150.345
ENSG00000080618	CPB2	4.13856	1.82118e-08	418.538	19.3833
ENSG00000177938	CAPZA3	4.12927	0.000482592	18.8134	0.381409
ENSG00000189280	GJB5	4.11321	4.50117e-10	309.283	15.0078
ENSG00000165868	HSPA12A	4.11181	6.35761e-10	328.322	14.6692
ENSG00000125675	GRIA3	4.10745	1.24773e-05	145.168	5.58025
ENSG00000162949	CAPN13	4.10149	9.35791e-09	433.955	21.2737
ENSG00000136960	ENPP2	4.06934	1.50856e-08	1999.43	107.903
ENSG00000174358	SLC6A19	4.0448	2.00103e-06	7560.78	357.401
ENSG00000185811	IKZF1	4.02568	0.000182559	2729.26	127.919
ENSG00000170153	RNF150	4.02189	9.54493e-08	195.955	9.8682
ENSG00000256162	SMLR1	4.01446	9.89997e-05	101.763	4.65744
ENSG00000172508	CARNS1	3.99629	9.63915e-08	981.425	48.8603
ENSG00000106128	GHRHR	3.98864	6.39925e-05	104.593	4.78131
ENSG00000122786	CALD1	3.97866	6.84472e-13	6576.31	351.207
ENSG00000171431	KRT20	3.97736	0.00153776	81.7446	2.06325
ENSG00000189292	ALKAL2	3.97072	1.11067e-07	910.606	45.7415
ENSG00000158816	VWA5B1	3.96599	2.4484e-08	108.289	5.75874
ENSG00000186198	SLC51B	3.96048	0.00238028	13.2851	0
ENSG00000149633	KIAA1755	3.95314	1.88745e-05	130.483	4.60092
ENSG00000077782	FGFR1	3.94074	3.2257e-13	2313.82	130.642
ENSG00000161031	PGLYRP2	3.92244	0.000157826	56.6676	2.46608
ENSG00000085265	FCN1	3.89765	5.98822e-05	725.101	39.5218
ENSG00000154016	GRAP	3.89751	6.61573e-07	229.612	11.7146
ENSG00000122877	EGR2	3.89315	0.000463568	726.557	34.3032
ENSG00000120949	TNFRSF8	3.89141	1.21318e-07	82.7821	4.87445
ENSG00000186115	CYP4F2	3.87686	4.87544e-07	1737.99	99.685
ENSG00000215182	MUC5AC	3.84999	1.84816e-07	2956.04	128.802
ENSG00000198075	SULT1C4	3.84984	7.25955e-14	1992.36	129.852
ENSG00000197838	CYP2A13	3.84128	0.0041857	27.1688	0.762818
ENSG00000189152	GRAPL	3.84001	0.000506047	34.9268	1.07686
ENSG00000164946	FREM1	3.83809	8.63873e-05	292.221	15.7271
ENSG00000118946	PCDH17	3.82218	9.8824e-06	196.072	11.8819
ENSG00000198753	PLXNB3	3.81814	2.73938e-12	1377.91	82.6328
ENSG00000162981	FAM84A	3.81761	1.18782e-09	1303.86	78.6111
ENSG00000177494	ZBED2	3.80909	6.65152e-07	28.2499	0.679519
ENSG00000002746	HECW1	3.79131	0.000422074	134.254	6.33559
ENSG00000167600	CYP2S1	3.78787	1.11654e-16	3518.93	228.62
ENSG00000167994	RAB3IL1	3.77292	0.00206629	598.25	26.0188
ENSG00000121270	ABCC11	3.77199	0.000132799	146.007	6.35634
ENSG00000204161	C10orf128	3.74653	9.91393e-07	1213.61	82.6767
ENSG00000139970	RTN1	3.73793	6.64888e-08	1880.88	124.291
ENSG00000163568	AIM2	3.72634	0.00136115	19.0038	1.39241
ENSG00000139144	PIK3C2G	3.71922	3.09431e-08	1900.81	122.813
ENSG00000158014	SLC30A2	3.69833	1.24301e-06	3956.91	282.655
ENSG00000145362	ANK2	3.6965	0.000357443	229.832	11.0455
ENSG00000138061	CYP1B1	3.69255	5.97588e-07	584.017	31.2788
ENSG00000163710	PCOLCE2	3.69066	0.000138444	34.2539	1.79448
ENSG00000167080	B4GALNT2	3.68535	2.29531e-18	616.884	44.3995
ENSG00000158786	PLA2G2F	3.67746	2.10528e-05	69.6414	4.06315
ENSG00000204544	MUC21	3.67524	0.00358776	16.6451	0.326009
ENSG00000188130	MAPK12	3.6654	6.48727e-11	185.687	12.9038
ENSG00000100427	MLC1	3.66226	0.00399347	27.015	0.628333
ENSG00000250644	AC068580.4	3.65655	3.78451e-10	767.586	50.7864
ENSG00000138207	RBP4	3.65457	8.39536e-06	5050.15	347.951
ENSG00000171060	C8orf74	3.64646	7.80264e-07	18.7033	0.931434
ENSG00000187045	TMPRSS6	3.64116	1.86038e-05	228.708	15.6307
ENSG00000163959	SLC51A	3.6345	4.6219e-09	715.088	50.8251
ENSG00000166220	TBATA	3.61944	1.94491e-06	34.0903	2.37392
ENSG00000104972	LILRB1	3.61584	0.00212456	86.7368	5.02133
ENSG00000183580	FBXL7	3.6076	0.00577195	35.5972	1.09741
ENSG00000204025	TRPC5OS	3.60474	0.000506047	19.116	1.14421
ENSG00000162267	ITIH3	3.60239	0.00156575	9.02348	0.164219
ENSG00000244067	GSTA2	3.58935	5.64758e-06	10593.9	803.169
ENSG00000152952	PLOD2	3.58149	1.8114e-12	1189.99	84.4674
ENSG00000132688	NES	3.58148	2.36558e-05	219.549	13.0994
ENSG00000167653	PSCA	3.57444	0.000762259	1695.15	87.6334
ENSG00000114771	AADAC	3.57082	4.46764e-06	2244.02	157.078
ENSG00000073756	PTGS2	3.57042	0.000471604	367.422	19.6106
ENSG00000122574	WIPF3	3.56785	8.68371e-17	188.588	13.9159
ENSG00000164175	SLC45A2	3.55949	0.00518438	12.6674	0.443317
ENSG00000092445	TYRO3	3.54836	6.625e-11	165.63	12.0069
ENSG00000187955	COL14A1	3.54275	7.74021e-06	187.775	14.6053
ENSG00000133800	LYVE1	3.53749	0.00139508	283.145	18.0836
ENSG00000005108	THSD7A	3.53535	2.35733e-10	444.408	32.6933
ENSG00000165194	PCDH19	3.5257	0.00479611	35.9341	0.472311
ENSG00000138075	ABCG5	3.5211	4.00923e-05	201.232	14.2769
ENSG00000147434	CHRNA6	3.51957	0.00183627	36.6735	2.29899
ENSG00000111716	LDHB	3.51697	6.77716e-33	9751.54	814.118
ENSG00000180089	TMEM86B	3.51532	4.59094e-13	3633.37	299.318
ENSG00000166147	FBN1	3.51522	3.75143e-05	216.187	13.3366
ENSG00000239389	PCDHA13	3.51093	6.64888e-08	73.3762	5.13317
ENSG00000065534	MYLK	3.50775	2.01905e-06	129.118	7.71886
ENSG00000065833	ME1	3.50744	6.48759e-10	2469.02	188.283
ENSG00000254585	MAGEL2	3.50734	0.0015014	8.56902	0.465744
ENSG00000079215	SLC1A3	3.50629	0.000756039	504.767	29.6801
ENSG00000137675	MMP27	3.50006	0.00697485	13.5078	0
ENSG00000083067	TRPM3	3.49905	1.95699e-07	247.131	18.9825
ENSG00000108602	ALDH3A1	3.49455	1.03327e-05	1497.48	76.7416
ENSG00000166033	HTRA1	3.48967	2.63841e-08	3324.63	253.675
ENSG00000111713	GYS2	3.48863	0.00153071	19.9998	0.977629
ENSG00000115414	FN1	3.47776	3.73328e-06	1534.08	104.183
ENSG00000179292	TMEM151A	3.47718	5.24647e-11	515.715	42.0183
ENSG00000143921	ABCG8	3.47414	0.0003897	125.488	8.68427
ENSG00000077274	CAPN6	3.47003	1.05411e-06	2359.76	172.855
ENSG00000101842	VSIG1	3.46715	4.35778e-08	1582.57	114.222
ENSG00000169306	IL1RAPL1	3.456	9.30435e-05	105.106	7.14164
ENSG00000078018	MAP2	3.4475	3.45689e-12	1510.22	123.191
ENSG00000267261	AC099811.2	3.44119	0.00126765	22.2426	0
ENSG00000259024	TVP23C-CDRT4	3.4375	1.50322e-05	47.9788	2.09864
ENSG00000144648	ACKR2	3.43533	1.38787e-07	150.67	11.7458
ENSG00000152580	IGSF10	3.43524	0.00268869	173.126	8.1372
ENSG00000276490	AL583836.1	3.43046	6.50528e-10	556.309	45.3192
ENSG00000134007	ADAM20	3.42904	0.00432616	6.3676	0
ENSG00000154252	GAL3ST2	3.42281	0.0125176	55.2644	0
ENSG00000134121	CHL1	3.41608	0.000207303	430.654	31.5527
ENSG00000171517	LPAR3	3.41313	7.32878e-06	170.431	14.0492
ENSG00000214435	AS3MT	3.39268	4.97303e-14	486	43.3666
ENSG00000138311	ZNF365	3.39077	5.55508e-06	232.612	22.8261
ENSG00000235109	ZSCAN31	3.38324	4.876e-07	665.088	51.8414
ENSG00000170891	CYTL1	3.38294	0.0083603	50.3215	3.18634
ENSG00000152595	MEPE	3.38209	0.0131773	11.7376	0
ENSG00000163661	PTX3	3.37114	0.00517629	87.3498	4.66331
ENSG00000129538	RNASE1	3.35986	2.34041e-05	5755.69	440.205
ENSG00000153707	PTPRD	3.3558	0.00011663	210.407	13.8907
ENSG00000175591	P2RY2	3.35134	3.9758e-11	381.538	33.0016
ENSG00000171049	FPR2	3.34668	0.00514168	85.5658	6.00596
ENSG00000196369	SRGAP2B	3.34145	3.14684e-06	406.666	30.12
ENSG00000101307	SIRPB1	3.33762	8.18854e-05	503.122	40.6294
ENSG00000184368	MAP7D2	3.33215	5.62173e-13	136.445	12.2734
ENSG00000105290	APLP1	3.33183	1.4278e-07	688.031	57.4468
ENSG00000129455	KLK8	3.32661	0.00153071	18.707	0.150719
ENSG00000266302	AC098850.4	3.3204	0.00451439	8.71275	0
ENSG00000107159	CA9	3.31801	3.08132e-06	5415.81	429.831
ENSG00000149403	GRIK4	3.31608	0.000331648	33.869	2.64519
ENSG00000198074	AKR1B10	3.3112	1.21998e-07	54085.2	4915.64
ENSG00000160870	CYP3A7	3.30992	6.35761e-10	827.192	76.5466
ENSG00000198797	BRINP2	3.30794	0.0014758	53.4502	3.77729
ENSG00000123560	PLP1	3.30693	0.00561784	15.2277	0.525203
ENSG00000106772	PRUNE2	3.30237	3.34746e-06	117.253	10.0832
ENSG00000272636	DOC2B	3.30208	0.00014298	128.854	8.42949
ENSG00000156269	NAA11	3.30022	0.00305035	25.8728	1.37158
ENSG00000160326	SLC2A6	3.29369	1.7686e-09	243.025	21.1501
ENSG00000109819	PPARGC1A	3.28206	6.33464e-11	1010.06	90.8939
ENSG00000154277	UCHL1	3.2758	0.000153	296.633	23.0203
ENSG00000166016	ABTB2	3.26551	2.41426e-09	421.765	38.0102
ENSG00000227471	AKR1B15	3.26524	0.000212065	2242.61	189.855
ENSG00000124635	HIST1H2BJ	3.25551	0.00130835	10.0356	0
ENSG00000166046	TCP11L2	3.25446	4.85887e-05	437.807	33.5526
ENSG00000170801	HTRA3	3.25109	0.0113084	52.4153	3.29794
ENSG00000137674	MMP20	3.24978	0.00540028	29.7713	2.04387
ENSG00000180871	CXCR2	3.24516	0.00419068	339.302	25.2121
ENSG00000101323	HAO1	3.24239	0.00242049	106.926	7.28323
ENSG00000189431	RASSF10	3.24117	1.58489e-11	224.262	21.5955
ENSG00000163492	CCDC141	3.24034	1.11067e-07	469.781	45.7185
ENSG00000215529	EFCAB8	3.23504	0.00896031	8.89011	0.18978
ENSG00000153086	ACMSD	3.23036	5.50539e-07	904.198	89.2039
ENSG00000132465	JCHAIN	3.22676	0.00975205	246.321	18.2313
ENSG00000151967	SCHIP1	3.22636	0.0022832	79.9767	3.39002
ENSG00000168389	MFSD2A	3.22141	1.58811e-05	363.113	30.8101
ENSG00000128342	LIF	3.219	2.05865e-07	881.613	74.8384
ENSG00000186188	FFAR4	3.21747	2.72938e-10	255.039	25.5504
ENSG00000145002	FAM86B2	3.21734	0.00254091	6.35063	0
ENSG00000106327	TFR2	3.21717	1.52868e-06	639.107	62.4496
ENSG00000188488	SERPINA5	3.20944	3.39318e-08	20807.5	2006.18
ENSG00000168542	COL3A1	3.20697	0.00728415	445.004	25.8693
ENSG00000255974	CYP2A6	3.20648	0.0125842	17.1942	1.32062
ENSG00000212907	MT-ND4L	3.19107	2.51906e-11	325207	33102.2
ENSG00000211445	GPX3	3.18955	1.51239e-08	1711.27	166.399
ENSG00000058335	RASGRF1	3.18457	0.00689107	107.203	1.28073
ENSG00000131042	LILRB2	3.18457	0.0193211	69.9051	4.6047
ENSG00000121742	GJB6	3.17581	0.00015187	99.2088	10.1735
ENSG00000151948	GLT1D1	3.17317	5.92191e-05	340.837	32.8225
ENSG00000124882	EREG	3.17212	0.000130668	992.958	72.6898
ENSG00000115226	FNDC4	3.17147	2.07588e-09	1598.21	159.133
ENSG00000101445	PPP1R16B	3.16606	0.0116176	472.664	25.8503
ENSG00000134538	SLCO1B1	3.15449	0.000974223	22.2237	1.06093
ENSG00000136235	GPNMB	3.15302	0.00417307	848.105	76.031
ENSG00000171956	FOXB1	3.14405	0.0117603	26.7926	2.33331
ENSG00000068489	PRR11	3.13987	0.000575893	72.1377	3.63895
ENSG00000198019	FCGR1B	3.13759	0.00517165	244.156	21.999
ENSG00000198889	DCAF12L1	3.12793	1.02725e-05	548.851	52.5536
ENSG00000072657	TRHDE	3.12117	0.00104845	424.905	39.0348
ENSG00000205838	TTC23L	3.12052	0.000431428	33.0373	2.73119
ENSG00000196767	POU3F4	3.11523	9.49852e-08	96.1879	10.6416
ENSG00000168631	DPCR1	3.11517	0.00298576	2231.26	162.995
ENSG00000125046	SSUH2	3.11175	8.06422e-06	113.264	12.0119
ENSG00000175084	DES	3.1091	0.0168139	148.171	11.1056
ENSG00000168079	SCARA5	3.10682	0.00202124	165.532	14.2159
ENSG00000125810	CD93	3.09605	0.00084796	907.819	99.3529
ENSG00000180316	PNPLA1	3.08726	0.00108744	24.9311	2.53387
ENSG00000239998	LILRA2	3.0822	0.00485164	103.951	9.54879
ENSG00000147257	GPC3	3.07564	3.49067e-06	221.521	24.5944
ENSG00000113758	DBN1	3.07475	1.66279e-11	1336.45	142.914
ENSG00000143226	FCGR2A	3.07071	0.00254459	4201.71	460.086
ENSG00000108700	CCL8	3.06927	0.0161189	21.6298	1.52667
ENSG00000168329	CX3CR1	3.06799	0.00690814	3010.55	325.618
ENSG00000117281	CD160	3.06453	0.00592327	58.4186	2.40471
ENSG00000163993	S100P	3.06143	0.00640403	1292.42	74.8525
ENSG00000159618	ADGRG5	3.05895	3.30109e-07	772.761	83.5367
ENSG00000205922	ONECUT3	3.05457	1.56702e-06	154.576	13.7501
ENSG00000158825	CDA	3.05379	0.000590058	82.9674	5.24947
ENSG00000188958	UTS2B	3.03256	3.30823e-16	311.488	36.93
ENSG00000137265	IRF4	3.03068	0.00464187	37.7281	2.78961
ENSG00000136859	ANGPTL2	3.03046	0.00150717	34.2778	3.01938
ENSG00000187688	TRPV2	3.02308	0.00150999	574.081	59.1485
ENSG00000150687	PRSS23	3.01034	1.16948e-09	2112.49	233.128
ENSG00000211452	DIO1	3.00868	0.00148439	423.531	43.8768
ENSG00000161281	COX7A1	2.9994	0.0104072	99.8336	8.65943
ENSG00000088827	SIGLEC1	2.99821	0.0149161	59.495	5.67793
ENSG00000165168	CYBB	2.99808	0.000515688	2488.22	294.634
ENSG00000163053	SLC16A14	2.99393	0.00095368	230.709	22.6138
ENSG00000272410	AC022384.1	2.98487	0.0119551	26.7305	0
ENSG00000107742	SPOCK2	2.98256	5.67833e-06	5223.72	526.095
ENSG00000163377	FAM19A4	2.97759	0.00150744	20.2273	2.35021
ENSG00000172602	RND1	2.97249	1.18782e-09	635.34	74.7162
ENSG00000198786	MT-ND5	2.97064	1.44404e-07	1.66357e+06	193667
ENSG00000055957	ITIH1	2.96884	3.20457e-10	134.797	17.0653
ENSG00000179388	EGR3	2.96868	0.00226868	503.784	48.8012
ENSG00000181804	SLC9A9	2.96029	0.00985261	144.769	14.6292
ENSG00000177144	NUDT4P1	2.95923	1.21048e-08	431.292	48.9133
ENSG00000187097	ENTPD5	2.95838	2.46569e-17	2286.95	281.559
ENSG00000258227	CLEC5A	2.95669	0.00150744	318.29	35.667
ENSG00000182504	CEP97	2.95351	0.00951155	425.413	13.3567
ENSG00000160505	NLRP4	2.9524	0.0311696	6.59705	0
ENSG00000144893	MED12L	2.9511	0.00235977	199.291	20.3625
ENSG00000219438	FAM19A5	2.94727	0.0142666	47.9445	4.34641
ENSG00000144035	NAT8	2.94724	4.94261e-05	109.543	13.3346
ENSG00000019991	HGF	2.93455	0.00801536	149.128	14.427
ENSG00000158458	NRG2	2.93423	4.56243e-07	137.508	16.0839
ENSG00000204711	C9orf135	2.93255	0.0219662	62.2993	4.91568
ENSG00000125355	TMEM255A	2.92641	0.00635245	23.3088	1.68713
ENSG00000090104	RGS1	2.92606	0.0106625	2022.98	235.012
ENSG00000158022	TRIM63	2.92469	0.0016488	138.016	16.4528
ENSG00000115008	IL1A	2.92346	0.000734884	93.7417	7.95254
ENSG00000134955	SLC37A2	2.92291	0.000654306	302.734	33.8894
ENSG00000196209	SIRPB2	2.9225	0.000455969	97.2178	11.2522
ENSG00000029534	ANK1	2.91135	4.44502e-07	250.755	28.9408
ENSG00000138135	CH25H	2.91135	0.0384593	100.689	3.43372
ENSG00000137809	ITGA11	2.91027	0.000742125	103.027	10.989
ENSG00000143171	RXRG	2.90603	0.033536	14.338	0.321051
ENSG00000172137	CALB2	2.90206	0.000778935	138.48	13.1487
ENSG00000135248	FAM71F1	2.89098	0.0341989	8.78137	0.262078
ENSG00000276070	CCL4L2	2.89004	0.0332258	62.2222	5.9239
ENSG00000111732	AICDA	2.88953	0.00594314	91.1159	7.61384
ENSG00000066405	CLDN18	2.88837	0.00395338	181.871	17.0306
ENSG00000169313	P2RY12	2.88627	0.0348904	482.443	52.0795
ENSG00000106034	CPED1	2.88035	0.000714624	279.271	32.1673
ENSG00000269190	FBXO17	2.87925	0.000216546	77.7698	8.25977
ENSG00000171659	GPR34	2.87566	0.001938	635.419	82.0428
ENSG00000141434	MEP1B	2.87342	0.0166594	37.0994	2.76586
ENSG00000108551	RASD1	2.86958	0.0128825	1907.98	172.04
ENSG00000164687	FABP5	2.86599	1.04988e-08	537.106	67.5346
ENSG00000152782	PANK1	2.84779	2.28193e-12	308.621	39.3053
ENSG00000166928	MS4A14	2.83846	0.034375	108.165	11.3604
ENSG00000147036	LANCL3	2.83594	2.61408e-05	236.856	29.266
ENSG00000198842	DUSP27	2.8273	0.0114244	16.4795	2.26592
ENSG00000120280	CXorf21	2.82398	0.018712	139.117	17.1776
ENSG00000107731	UNC5B	2.82188	1.62122e-06	3493.11	450.397
ENSG00000170298	LGALS9B	2.82046	0.00236917	385.915	41.6745
ENSG00000151632	AKR1C2	2.81706	3.69179e-05	20232.4	2580.92
ENSG00000091482	SMPX	2.81558	0.0276872	4.67016	0
ENSG00000187479	C11orf96	2.80867	0.0077217	248.719	28.3199
ENSG00000167759	KLK13	2.80376	0.000419831	39.4247	4.31416
ENSG00000169245	CXCL10	2.80145	0.0112903	202.209	21.4155
ENSG00000133063	CHIT1	2.8009	0.0270225	40.8106	4.01849
ENSG00000064651	SLC12A2	2.80064	4.7229e-11	12733.8	1700.74
ENSG00000137857	DUOX1	2.79776	3.97983e-05	2053.31	259.434
ENSG00000118785	SPP1	2.7967	0.00140445	291498	39684.6
ENSG00000100884	CPNE6	2.79448	0.00844881	149.404	18.4457
ENSG00000101230	ISM1	2.79147	0.0225925	5.75054	0.381409
ENSG00000116774	OLFML3	2.7899	0.001795	689.31	88.7432
ENSG00000221955	SLC12A8	2.78881	1.3715e-16	1355	188.476
ENSG00000103569	AQP9	2.7861	0.03375	294.688	33.6526
ENSG00000061455	PRDM6	2.77592	0.0140182	115.064	9.9643
ENSG00000183023	SLC8A1	2.77592	0.00215978	637.138	79.4955
ENSG00000163507	CIP2A	2.77589	0.00531373	200.523	15.3926
ENSG00000156096	UGT2B4	2.77582	0.0117145	12.0842	0.979236
ENSG00000197629	MPEG1	2.77572	0.000638297	547.143	73.858
ENSG00000144681	STAC	2.77188	0.000193205	129.564	14.2058
ENSG00000169836	TACR3	2.77103	0.0376759	6.81222	0.465744
ENSG00000137819	PAQR5	2.76813	4.32608e-05	245.385	29.3431
ENSG00000166589	CDH16	2.76793	0.0039553	77.1318	8.87621
ENSG00000163464	CXCR1	2.76765	0.0484834	146.063	14.4842
ENSG00000182578	CSF1R	2.76696	0.0133133	2072.23	277.66
ENSG00000169302	STK32A	2.76651	0.00215473	201.287	23.5632
ENSG00000138166	DUSP5	2.76421	0.000662968	1897.42	228.603
ENSG00000094804	CDC6	2.75921	3.73891e-05	888.071	110.12
ENSG00000099769	IGFALS	2.75046	8.97794e-07	1085.69	152.564
ENSG00000198431	TXNRD1	2.74938	2.90107e-09	7901.21	1091.71
ENSG00000275395	FCGBP	2.74589	0.00015575	42255	5759.87
ENSG00000100292	HMOX1	2.74421	1.27525e-05	1226.79	171.507
ENSG00000109471	IL2	2.74193	0.0426958	3.39997	0
ENSG00000101049	SGK2	2.73708	3.50277e-13	1706.73	245.574
ENSG00000188060	RAB42	2.73624	0.000729833	44.2272	5.30995
ENSG00000150337	FCGR1A	2.73602	0.00625109	1022.5	147.568
ENSG00000091831	ESR1	2.72824	0.0100445	165.912	5.59894
ENSG00000164530	PI16	2.72758	0.0257704	28.3291	2.57142
ENSG00000137860	SLC28A2	2.72756	0.000123356	5065.13	740.308
ENSG00000146070	PLA2G7	2.7246	0.0140584	54.4599	4.59637
ENSG00000114554	PLXNA1	2.72048	2.89807e-10	1299.14	183.764
ENSG00000139508	SLC46A3	2.71586	1.6363e-15	3804.55	565.312
ENSG00000146250	PRSS35	2.71348	0.0439848	4.34314	0
ENSG00000121933	TMIGD3	2.71146	0.0074925	439.328	61.476
ENSG00000137225	CAPN11	2.71017	0.023661	7.92321	1.23093
ENSG00000104921	FCER2	2.70767	0.0380646	6.39845	0.426337
ENSG00000198523	PLN	2.70656	0.0146699	29.1647	3.48089
ENSG00000136231	IGF2BP3	2.70206	0.00550294	15.9072	1.23574
ENSG00000158560	DYNC1I1	2.70184	0.0125595	36.4985	3.94691
ENSG00000079841	RIMS1	2.69575	1.23813e-07	135.325	19.7182
ENSG00000135063	FAM189A2	2.69226	1.09443e-08	232.884	33.3216
ENSG00000164199	ADGRV1	2.69028	3.30278e-05	737.166	105.998
ENSG00000173809	TDRD12	2.69006	0.00333932	61.1124	7.92176
ENSG00000021488	SLC7A9	2.68886	0.000524218	48.7193	7.0708
ENSG00000134802	SLC43A3	2.68882	1.31922e-06	435.02	60.656
ENSG00000186474	KLK12	2.68856	0.00838707	40.1947	4.67197
ENSG00000203985	LDLRAD1	2.68745	0.00147903	23.1234	2.48114
ENSG00000164128	NPY1R	2.6859	6.85768e-05	343.859	49.6086
ENSG00000196581	AJAP1	2.68556	0.000268483	138.068	18.7103
ENSG00000128594	LRRC4	2.68352	0.00127899	60.4064	7.16135
ENSG00000142583	SLC2A5	2.68292	0.00699468	666.245	95.9436
ENSG00000135218	CD36	2.68239	0.00153776	213.824	29.4213
ENSG00000107560	RAB11FIP2	2.68188	9.00322e-08	1351.91	193.268
ENSG00000115295	CLIP4	2.6792	6.39925e-05	363.013	46.5083
ENSG00000178279	TNP2	2.67197	0.0134485	7.46648	0.920892
ENSG00000105711	SCN1B	2.67159	5.67701e-07	188.043	28.1933
ENSG00000165471	MBL2	2.67005	0.0156509	6.68329	0.29811
ENSG00000180875	GREM2	2.66973	0.0225433	25.7227	2.83853
ENSG00000124003	MOGAT1	2.66945	3.3653e-06	624.889	92.4591
ENSG00000166391	MOGAT2	2.66845	0.0407347	10.5105	0.707057
ENSG00000066933	MYO9A	2.66643	7.34365e-05	749.219	99.7838
ENSG00000196091	MYBPC1	2.6615	0.00773933	52.9646	6.50994
ENSG00000122756	CNTFR	2.65819	0.000321415	888.905	134.969
ENSG00000128487	SPECC1	2.65407	5.79866e-05	1161.98	155.824
ENSG00000110887	DAO	2.65271	0.0338821	8.59819	0.906411
ENSG00000111249	CUX2	2.64938	0.0159583	15.8178	1.80957
ENSG00000154783	FGD5	2.64711	9.91486e-05	1160.94	171.638
ENSG00000241635	UGT1A1	2.64563	0.0349935	294.602	17.4387
ENSG00000198108	CHSY3	2.6455	0.018973	18.6446	1.98201
ENSG00000113749	HRH2	2.63937	0.00461475	51.5023	7.44072
ENSG00000124233	SEMG1	2.63925	0.0035221	74.9303	9.94599
ENSG00000074211	PPP2R2C	2.63918	0.0058604	60.9577	7.2826
ENSG00000243232	PCDHAC2	2.63865	0.00183639	610.956	80.3639
ENSG00000265118	AC134669.2	2.63364	0.0419402	34.1099	3.89375
ENSG00000120729	MYOT	2.63319	0.0117188	21.6073	2.96458
ENSG00000186583	SPATC1	2.63279	0.0458652	5.33502	0.308142
ENSG00000111452	ADGRD1	2.63277	0.00578569	91.7553	13.6487
ENSG00000131080	EDA2R	2.63236	0.000637418	153.416	19.2093
ENSG00000166004	CEP295	2.63194	4.48371e-05	667.181	93.0656
ENSG00000186723	OR10H1	2.62591	0.0432752	3.48111	0
ENSG00000100767	PAPLN	2.62501	0.000180985	374.09	52.6828
ENSG00000152213	ARL11	2.61863	0.0170099	469.558	61.6179
ENSG00000161911	TREML1	2.61513	0.0291967	33.1171	4.22585
ENSG00000239642	MEIKIN	2.61413	0.0266785	25.9623	3.39835
ENSG00000118777	ABCG2	2.61382	0.00773933	155.53	21.127
ENSG00000134240	HMGCS2	2.61255	0.0230814	1386.48	188.366
ENSG00000197444	OGDHL	2.60922	0.00138161	86.306	11.1023
ENSG00000205835	GMNC	2.60873	0.0218201	10.8111	1.05971
ENSG00000231852	CYP21A2	2.60847	0.0355251	14.058	1.18522
ENSG00000176771	NCKAP5	2.60606	0.000619	125.198	17.4283
ENSG00000158987	RAPGEF6	2.60413	0.000339483	1036.59	141.124
ENSG00000116675	DNAJC6	2.60357	7.50786e-08	210.248	30.3358
ENSG00000147647	DPYS	2.60224	0.000179602	820.211	129.653
ENSG00000131668	BARX1	2.6008	0.00156535	133.709	19.6483
ENSG00000174059	CD34	2.59778	0.000536272	271.935	41.0338
ENSG00000171860	C3AR1	2.59741	0.00161305	707.691	111.751
ENSG00000174600	CMKLR1	2.59726	0.00397541	171.56	25.5958
ENSG00000169896	ITGAM	2.59422	0.0170787	933.189	124.851
ENSG00000166523	CLEC4E	2.59073	0.00119709	599.581	95.856
ENSG00000074410	CA12	2.58819	8.34572e-08	1649.19	247.647
ENSG00000182890	GLUD2	2.58685	0.000171682	131.667	18.8893
ENSG00000196407	THEM5	2.58549	0.000712193	64.021	10.221
ENSG00000213760	ATP6V1G2	2.57829	0.0484926	4.39357	0
ENSG00000135094	SDS	2.57661	0.0193163	119.265	16.4661
ENSG00000058866	DGKG	2.57573	0.00596819	200.085	23.8239
ENSG00000171051	FPR1	2.57292	0.0104316	943.178	151.652
ENSG00000162511	LAPTM5	2.57163	0.0018376	7254.45	1221.52
ENSG00000070087	PFN2	2.57123	2.38569e-11	899.687	142.924
ENSG00000076641	PAG1	2.57067	1.48196e-05	1880.52	285.912
ENSG00000277611	Z98752.3	2.56985	0.0385404	11.6082	0.762818
ENSG00000173598	NUDT4	2.56985	1.25834e-16	28328.7	4632.68
ENSG00000135919	SERPINE2	2.56963	0.00245337	973.563	145.219
ENSG00000154478	GPR26	2.56678	0.0109966	13.2428	1.82478
ENSG00000142619	PADI3	2.56444	0.0368827	7.53432	0.679519
ENSG00000112837	TBX18	2.56419	0.0150782	24.1966	2.9931
ENSG00000186907	RTN4RL2	2.56305	3.41393e-05	173.06	27.8534
ENSG00000197408	CYP2B6	2.55868	6.9839e-07	521.77	86.6312
ENSG00000122861	PLAU	2.55806	0.00161653	382.909	47.0351
ENSG00000140367	UBE2Q2	2.55805	3.10099e-28	990.334	165.659
ENSG00000104043	ATP8B4	2.55504	0.00434673	178.7	26.9436
ENSG00000131482	G6PC	2.55478	0.00282639	2092.91	345.721
ENSG00000183092	BEGAIN	2.55428	0.00323314	188.027	27.886
ENSG00000221995	TIAF1	2.55398	1.0806e-05	315.313	49.535
ENSG00000198695	MT-ND6	2.55348	2.40922e-05	919654	145570
ENSG00000145416	MARCH1	2.55115	0.0010774	648.893	98.7566
ENSG00000145832	SLC25A48	2.5486	0.0131296	25.1638	3.52612
ENSG00000162482	AKR7A3	2.54765	3.21903e-08	11699.9	1902.58
ENSG00000105501	SIGLEC5	2.54651	0.0191548	72.1327	11.0207
ENSG00000136869	TLR4	2.54541	0.00211255	349.259	49.3467
ENSG00000274209	ANTXRL	2.54477	0.0471654	6.2074	0.570837
ENSG00000072694	FCGR2B	2.54051	0.0074724	364.959	55.3314
ENSG00000131711	MAP1B	2.53953	0.000129942	265.089	37.6234
ENSG00000256966	AL513165.2	2.53849	0.0404338	8.39881	0
ENSG00000197410	DCHS2	2.52963	0.00584827	152.846	22.1035
ENSG00000112541	PDE10A	2.52632	4.38201e-05	211.155	37.7453
ENSG00000153294	ADGRF4	2.52607	0.00193606	191.676	26.5673
ENSG00000120440	TTLL2	2.5237	0.00348816	11.5853	1.62693
ENSG00000162747	FCGR3B	2.52353	0.0246897	235.208	37.8705
ENSG00000259075	POC1B-GALNT4	2.52189	3.14768e-06	141.509	22.3396
ENSG00000129682	FGF13	2.5198	0.000206142	1154.84	186.872
ENSG00000066382	MPPED2	2.517	0.00334077	115.407	17.2472
ENSG00000143333	RGS16	2.51626	0.00241661	209.977	32.6774
ENSG00000117600	PLPPR4	2.51476	0.014089	18.9647	2.94506
ENSG00000157150	TIMP4	2.51196	0.0135632	18.7057	1.82375
ENSG00000178562	CD28	2.51125	0.0185294	31.7936	4.32447
ENSG00000119686	FLVCR2	2.50133	0.00228317	231.469	31.8208
ENSG00000169604	ANTXR1	2.50122	0.0138748	115.384	11.6481
ENSG00000165887	ANKRD2	2.49374	0.009025	24.1164	3.18342
ENSG00000137699	TRIM29	2.49233	0.000373922	769.403	111.146
ENSG00000183019	MCEMP1	2.48787	0.0459877	66.6194	9.59745
ENSG00000182667	NTM	2.48621	0.0265676	26.7382	3.39017
ENSG00000169508	GPR183	2.48558	0.0422709	499.434	80.7669
ENSG00000073150	PANX2	2.48215	0.000172026	139.947	23.3939
ENSG00000125618	PAX8	2.48113	0.000230569	1146.3	182.124
ENSG00000099937	SERPIND1	2.48008	0.0258154	20.7966	2.68887
ENSG00000018280	SLC11A1	2.47927	0.00612366	873.82	141.18
ENSG00000119535	CSF3R	2.47919	0.00513903	937.461	160.852
ENSG00000120903	CHRNA2	2.47916	0.0130286	12.5533	1.84669
ENSG00000074276	CDHR2	2.47764	0.000418851	5004.47	833.197
ENSG00000169403	PTAFR	2.47735	0.00305035	509.645	78.3446
ENSG00000244122	UGT1A7	2.47583	0.0392677	16.3659	2.0302
ENSG00000170959	DCDC1	2.47511	0.00128139	93.7689	14.3502
ENSG00000185339	TCN2	2.47498	1.79623e-10	6365.29	1110.69
ENSG00000138109	CYP2C9	2.47285	1.39e-06	2876.62	494.758
ENSG00000224916	APOC4-APOC2	2.47213	0.0489792	102.38	16.8002
ENSG00000008226	DLEC1	2.47146	0.00699457	140.091	19.3339
ENSG00000183160	TMEM119	2.4682	0.0343463	127.845	19.503
ENSG00000128591	FLNC	2.46667	0.000397598	45.4425	6.473
ENSG00000115935	WIPF1	2.45866	0.000934575	1192.64	201.751
ENSG00000135643	KCNMB4	2.45646	0.00875868	99.2741	12.6334
ENSG00000038945	MSR1	2.45452	0.0388528	677.578	104.247
ENSG00000161640	SIGLEC11	2.45224	0.0370526	21.0409	3.75831
ENSG00000140678	ITGAX	2.44984	0.00474636	695.548	118.112
ENSG00000165914	TTC7B	2.44748	0.00134404	262.112	40.4846
ENSG00000167693	NXN	2.44605	0.00028816	361.035	54.7315
ENSG00000141506	PIK3R5	2.44337	0.0143431	390.72	66.1785
ENSG00000174807	CD248	2.43997	0.0296986	85.6386	13.267
ENSG00000003096	KLHL13	2.43952	0.0154516	106.808	15.9532
ENSG00000135540	NHSL1	2.43811	1.97892e-06	548.45	93.358
ENSG00000165949	IFI27	2.43773	1.3253e-05	2998.07	506.459
ENSG00000112276	BVES	2.43517	0.0297997	71.8088	11.3737
ENSG00000103154	NECAB2	2.43052	0.0365296	48.8134	7.95468
ENSG00000134516	DOCK2	2.42884	0.0119988	669.383	118.043
ENSG00000146216	TTBK1	2.42613	0.00846558	208.142	33.9812
ENSG00000115956	PLEK	2.42069	0.00933267	516.246	94.3488
ENSG00000196549	MME	2.4178	0.00548624	3496.74	603.189
ENSG00000170909	OSCAR	2.4178	0.0387319	22.4724	2.71889
ENSG00000198886	MT-ND4	2.41754	1.14125e-06	3.45099e+06	615915
ENSG00000165029	ABCA1	2.41599	0.000123293	337.691	56.3074
ENSG00000069849	ATP1B3	2.41553	0.00186841	2706.56	421.443
ENSG00000178726	THBD	2.41324	0.00213523	572.527	85.8629
ENSG00000155657	TTN	2.41289	0.00102501	1327.16	222.095
ENSG00000101441	CST4	2.40888	0.016841	68.6863	9.02659
ENSG00000167261	DPEP2	2.40638	0.0444182	44.1501	7.45336
ENSG00000125538	IL1B	2.40459	0.00731641	688.965	106.934
ENSG00000117115	PADI2	2.40437	0.0209654	1119.83	164.757
ENSG00000186487	MYT1L	2.40031	0.0163448	20.1113	3.19892
ENSG00000168502	MTCL1	2.39826	6.84472e-13	3018.98	552.556
ENSG00000124731	TREM1	2.3936	0.0254067	94.7185	14.738
ENSG00000196132	MYT1	2.39216	0.034849	24.9026	3.08236
ENSG00000110675	ELMOD1	2.39182	0.00507224	24.4084	4.60031
ENSG00000075618	FSCN1	2.38988	0.00640258	538.055	73.205
ENSG00000105609	LILRB5	2.38766	0.0404106	27.4407	3.98251
ENSG00000198650	TAT	2.38764	6.77832e-05	88.5019	15.7456
ENSG00000156222	SLC28A1	2.38738	0.00163415	85.657	14.7017
ENSG00000137460	FHDC1	2.38677	2.30254e-10	761.516	139.506
ENSG00000077420	APBB1IP	2.38595	0.00347012	1611.22	291.365
ENSG00000222047	C10orf55	2.38415	0.0141609	14.2628	2.18962
ENSG00000197405	C5AR1	2.3836	0.018064	508.536	85.6466
ENSG00000080573	COL5A3	2.38335	0.0151278	62.3188	9.27423
ENSG00000175899	A2M	2.3829	0.0233694	4374.06	746.516
ENSG00000106927	AMBP	2.38289	3.48812e-05	55012.9	10463.9
ENSG00000130827	PLXNA3	2.38134	1.8526e-06	2038.69	361.272
ENSG00000131620	ANO1	2.37941	0.000272327	4312.01	720.244
ENSG00000105967	TFEC	2.37919	0.0275543	214.092	36.1818
ENSG00000248383	PCDHAC1	2.37913	0.00103732	240.786	41.2906
ENSG00000204936	CD177	2.37872	0.0420944	139.965	20.1391
ENSG00000010327	STAB1	2.37671	0.00863062	1965.14	371.089
ENSG00000172831	CES2	2.37554	2.80074e-09	13229.6	2459.86
ENSG00000166927	MS4A7	2.37411	0.0173141	789.199	144.051
ENSG00000234906	APOC2	2.37348	0.001318	670.798	126.395
ENSG00000110848	CD69	2.36947	0.00890921	488.095	90.8634
ENSG00000184381	PLA2G6	2.36796	0.000229508	2442.85	431.144
ENSG00000152207	CYSLTR2	2.36795	0.00383913	76.7798	12.7812
ENSG00000176678	FOXL1	2.36556	0.00296557	921.328	145.449
ENSG00000010610	CD4	2.36446	0.0150117	737.147	132.33
ENSG00000174502	SLC26A9	2.36384	0.0145789	152.457	17.4945
ENSG00000162552	WNT4	2.36329	1.25487e-05	295.736	53.8196
ENSG00000197535	MYO5A	2.36228	0.000497565	401.299	68.7869
ENSG00000130635	COL5A1	2.36198	0.0248849	73.1274	10.1032
ENSG00000185739	SRL	2.36172	1.35048e-05	26.9546	4.6842
ENSG00000124253	PCK1	2.35939	0.0271991	3665.64	552.16
ENSG00000271605	MILR1	2.3587	0.00573694	145.142	23.5409
ENSG00000197093	GAL3ST4	2.35853	0.00236349	370.007	64.9559
ENSG00000129450	SIGLEC9	2.35617	0.00559032	189.43	35.2304
ENSG00000172733	PURG	2.35416	0.0395264	3.81107	0.262001
ENSG00000101670	LIPG	2.35208	0.000206561	2720.14	474.986
ENSG00000198270	TMEM116	2.3497	4.61139e-08	438.736	81.8579
ENSG00000138395	CDK15	2.34471	0.000914732	20.5841	3.65371
ENSG00000131355	ADGRE3	2.34419	0.0463722	18.2257	2.48913
ENSG00000077279	DCX	2.34408	0.000397598	39.4344	8.55342
ENSG00000149150	SLC43A1	2.34402	0.00172384	3991.41	706.517
ENSG00000228253	MT-ATP8	2.34368	3.06644e-05	252915	47110.3
ENSG00000184185	KCNJ12	2.3435	0.00794717	24.1563	3.7457
ENSG00000196600	SLC22A25	2.34211	0.000522096	32.8445	6.14557
ENSG00000145685	LHFPL2	2.33799	0.000850376	911.964	153.323
ENSG00000121966	CXCR4	2.336	0.024725	1551.11	227.282
ENSG00000169255	B3GALNT1	2.33591	2.16705e-08	204.346	38.2519
ENSG00000182704	TSKU	2.33134	8.45568e-08	1520.38	286.077
ENSG00000128683	GAD1	2.32851	0.0117041	7.36163	0.663305
ENSG00000174469	CNTNAP2	2.32775	0.011247	54.804	10.2713
ENSG00000099985	OSM	2.32693	0.0156499	96.2585	17.7867
ENSG00000004846	ABCB5	2.32194	0.00556788	26.6084	4.64984
ENSG00000108448	TRIM16L	2.32104	4.06272e-07	772.854	145.947
ENSG00000261371	PECAM1	2.32081	0.0310121	1230.9	226.54
ENSG00000155659	VSIG4	2.31824	0.00929978	1094.63	226.444
ENSG00000130540	SULT4A1	2.31782	0.0254067	23.7066	3.7996
ENSG00000140323	DISP2	2.31716	0.0253096	205.235	33.7171
ENSG00000181019	NQO1	2.31485	8.73367e-08	23335.6	4503.45
ENSG00000168481	LGI3	2.31144	0.0422267	13.4888	1.95692
ENSG00000128886	ELL3	2.31003	4.29748e-06	79.7125	14.1398
ENSG00000263429	TMEM238L	2.30577	0.0139622	311.363	54.6926
ENSG00000196562	SULF2	2.30237	0.000137873	2390.92	428.163
ENSG00000184507	NUTM1	2.3017	0.0338634	3.83464	0.299207
ENSG00000102466	FGF14	2.30087	0.0091635	112.497	19.2425
ENSG00000122863	CHST3	2.30083	0.000736148	76.4772	12.6017
ENSG00000179242	CDH4	2.29985	0.0060316	175.455	28.018
ENSG00000157322	CLEC18A	2.29823	0.025091	83.8103	13.8093
ENSG00000154025	SLC5A10	2.29793	0.0070702	29.237	5.28337
ENSG00000011566	MAP4K3	2.29694	2.06788e-07	1642.19	314.9
ENSG00000114450	GNB4	2.29561	0.000448513	227.702	42.3479
ENSG00000130176	CNN1	2.29322	0.0435231	27.7598	4.46455
ENSG00000146147	MLIP	2.29225	0.00143304	98.1444	17.0916
ENSG00000130208	APOC1	2.2921	0.0402138	1399.97	253.687
ENSG00000119042	SATB2	2.28973	0.00010747	110.817	20.841
ENSG00000164692	COL1A2	2.28973	0.0227207	353.289	60.4234
ENSG00000111886	GABRR2	2.28481	0.0210562	9.18005	1.02116
ENSG00000155926	SLA	2.28477	0.0379911	724.452	139.708
ENSG00000106066	CPVL	2.28322	0.00678034	641.408	112.573
ENSG00000262655	SPON1	2.28301	0.000625027	133.222	24.4679
ENSG00000000938	FGR	2.2808	0.0130869	323.248	64.2557
ENSG00000162458	FBLIM1	2.28064	3.8102e-20	10499.5	2126.33
ENSG00000026103	FAS	2.27883	2.49928e-11	517.891	102.467
ENSG00000183856	IQGAP3	2.27642	0.000506856	193.48	33.9276
ENSG00000277893	SRD5A2	2.27465	0.0109735	15.6434	2.80345
ENSG00000140090	SLC24A4	2.27194	0.0253794	32.0242	5.58904
ENSG00000178789	CD300LB	2.27085	0.0441576	44.4446	8.03237
ENSG00000203747	FCGR3A	2.26976	0.0387533	2399.7	511.362
ENSG00000121807	CCR2	2.26665	0.0151707	160.997	32.6768
ENSG00000102174	PHEX	2.25971	2.45232e-05	119.796	23.2167
ENSG00000184060	ADAP2	2.25959	0.0150782	467.453	89.006
ENSG00000196109	ZNF676	2.25897	0.000827538	21.7128	4.66435
ENSG00000171115	GIMAP8	2.2578	0.0275759	165.478	31.888
ENSG00000147852	VLDLR	2.25729	0.000647588	273.532	47.4594
ENSG00000168685	IL7R	2.25664	0.021718	239.88	43.2036
ENSG00000164619	BMPER	2.25561	0.0418231	11.1318	1.05461
ENSG00000183963	SMTN	2.25492	1.11267e-05	980.265	191.143
ENSG00000173706	HEG1	2.25438	0.00833843	180.601	29.6118
ENSG00000124212	PTGIS	2.25336	0.0253525	153.769	23.223
ENSG00000197992	CLEC9A	2.2528	0.0439319	41.4172	7.36904
ENSG00000171759	PAH	2.2479	0.000114848	13256	2669.88
ENSG00000028137	TNFRSF1B	2.24674	0.00312383	1504.72	293.699
ENSG00000116701	NCF2	2.24439	0.0141668	318.738	54.1126
ENSG00000186806	VSIG10L	2.24118	1.64156e-07	469.004	96.1432
ENSG00000066629	EML1	2.24051	0.000193231	152.307	29.2424
ENSG00000140749	IGSF6	2.23875	0.0259094	784.645	158.929
ENSG00000139278	GLIPR1	2.23605	0.00554345	1014.89	191.7
ENSG00000070808	CAMK2A	2.23555	0.0366954	8.6743	1.17951
ENSG00000114248	LRRC31	2.2304	0.0143836	26.6622	4.18275
ENSG00000242110	AMACR	2.22631	4.31741e-06	3002.96	612.941
ENSG00000240583	AQP1	2.22342	0.00155256	14322.7	2976.09
ENSG00000123338	NCKAP1L	2.22301	0.0116853	629.719	124.469
ENSG00000197653	DNAH10	2.2194	0.00706515	17.4897	3.00104
ENSG00000132718	SYT11	2.21754	0.0015047	203.866	39.1913
ENSG00000120156	TEK	2.216	0.0281834	20.9719	3.65648
ENSG00000187987	ZSCAN23	2.21524	0.0234126	7.53677	0.902881
ENSG00000109654	TRIM2	2.2102	8.37683e-21	3890.58	827.435
ENSG00000163519	TRAT1	2.20903	0.0320002	14.0099	2.3275
ENSG00000165490	DDIAS	2.20112	0.00329717	44.4708	7.70673
ENSG00000121716	PILRB	2.20061	0.00783834	1054.45	198.072
ENSG00000101004	NINL	2.19121	3.68139e-08	586.727	122.595
ENSG00000171943	SRGAP2C	2.19027	0.000101827	468.844	92.7415
ENSG00000102245	CD40LG	2.18858	0.0414918	30.2776	6.00737
ENSG00000106366	SERPINE1	2.18515	0.0376223	99.2569	16.9088
ENSG00000159189	C1QC	2.18506	0.0491488	2402.68	547.677
ENSG00000174130	TLR6	2.18455	0.00164447	149.781	29.4842
ENSG00000019505	SYT13	2.18362	2.23595e-13	8495.1	1823.06
ENSG00000160211	G6PD	2.1801	0.000185305	6486.3	1317.46
ENSG00000074416	MGLL	2.1799	3.01893e-08	7632	1613.57
ENSG00000145850	TIMD4	2.17974	0.0462431	9.75763	1.68849
ENSG00000130720	FIBCD1	2.17796	0.0283526	19.3728	3.13948
ENSG00000188582	PAQR9	2.17663	0.0067545	27.5486	5.36723
ENSG00000169413	RNASE6	2.17446	0.0480958	393.169	84.3549
ENSG00000171903	CYP4F11	2.17443	0.0209654	6754.06	1324.58
ENSG00000164220	F2RL2	2.17439	0.0156128	57.8804	10.9772
ENSG00000173714	WFIKKN2	2.17302	0.0271848	11.9849	2.28726
ENSG00000232070	TMEM253	2.17234	0.0210682	287.535	54.9449
ENSG00000085276	MECOM	2.17159	0.000518482	396.992	77.315
ENSG00000198003	CCDC151	2.16956	0.0186087	20.3056	3.85879
ENSG00000111424	VDR	2.16925	3.23665e-08	1955.13	418.475
ENSG00000161267	BDH1	2.16737	9.98046e-09	1217.41	262.515
ENSG00000102445	RUBCNL	2.16735	0.0203883	88.2612	17.752
ENSG00000114126	TFDP2	2.16688	2.63089e-10	3479.03	754.206
ENSG00000167216	KATNAL2	2.16515	1.19291e-05	97.6784	20.6422
ENSG00000111404	RERGL	2.16355	0.0346611	14.0879	2.66052
ENSG00000214193	SH3D21	2.16314	0.000896124	222.105	43.4684
ENSG00000250479	CHCHD10	2.16183	7.50786e-08	1657.59	356.388
ENSG00000198804	MT-CO1	2.15702	1.19983e-05	5.36686e+06	1.1552e+06
ENSG00000169122	FAM110B	2.15283	0.00487328	229.915	44.3312
ENSG00000128242	GAL3ST1	2.15196	1.57616e-10	1558.57	342.169
ENSG00000197943	PLCG2	2.14833	0.011368	5082.35	1090.55
ENSG00000113924	HGD	2.14611	3.36459e-13	4878.76	1079.65
ENSG00000181631	P2RY13	2.14576	0.0349935	367.532	82.6833
ENSG00000112799	LY86	2.14571	0.0458987	297.035	67.9872
ENSG00000175497	DPP10	2.14356	0.000117937	218.327	46.0351
ENSG00000173535	TNFRSF10C	2.1427	0.00143807	436.612	85.6383
ENSG00000125657	TNFSF9	2.1415	0.0119186	55.615	8.79071
ENSG00000198888	MT-ND1	2.14027	2.88849e-05	1.21112e+06	264274
ENSG00000167755	KLK6	2.14007	0.00606738	91.3718	12.5353
ENSG00000172183	ISG20	2.13888	1.952e-05	4858.97	1059.44
ENSG00000034677	RNF19A	2.13738	1.18358e-11	3143.09	694.974
ENSG00000196787	HIST1H2AG	2.13404	0.0156656	23.5125	4.11531
ENSG00000197872	FAM49A	2.13398	0.0338175	147.949	29.344
ENSG00000110324	IL10RA	2.13281	0.0130533	638.772	130.653
ENSG00000169554	ZEB2	2.13238	0.00586707	518.595	111.779
ENSG00000259316	AC087632.1	2.12989	0.0411951	8.41039	0.385575
ENSG00000164675	IQUB	2.12762	0.000781693	117.633	24.6085
ENSG00000120057	SFRP5	2.12459	0.0047301	2450.29	563.854
ENSG00000155307	SAMSN1	2.12357	0.0435231	439.416	96.4374
ENSG00000163563	MNDA	2.12348	0.0401757	398.359	91.5388
ENSG00000149435	GGTLC1	2.12318	0.0162622	30.3937	6.54903
ENSG00000127329	PTPRB	2.12034	1.81535e-07	627.81	137.499
ENSG00000127831	VIL1	2.11997	1.44404e-07	8736.25	1924.86
ENSG00000166501	PRKCB	2.1179	0.033823	284.483	59.2613
ENSG00000186529	CYP4F3	2.1165	0.000542861	5616.1	1211.42
ENSG00000109072	VTN	2.11649	0.000259735	17662.3	4006.43
ENSG00000023909	GCLM	2.11404	1.79437e-05	4636.98	1022.95
ENSG00000130477	UNC13A	2.11276	0.0334962	49.9891	9.28861
ENSG00000160179	ABCG1	2.10996	0.00409538	672.42	140.712
ENSG00000143119	CD53	2.10885	0.0219507	1161.29	272.297
ENSG00000197385	ZNF860	2.10552	0.000864742	27.4676	4.89056
ENSG00000171724	VAT1L	2.10481	0.025986	52.1516	11.2505
ENSG00000161133	USP41	2.10457	0.0186312	9.94453	1.86695
ENSG00000120708	TGFBI	2.10397	0.00985885	3107.51	600.206
ENSG00000153317	ASAP1	2.10342	1.07045e-09	762.151	170.762
ENSG00000105928	GSDME	2.1008	0.00166217	262.781	56.4179
ENSG00000117009	KMO	2.10029	0.0318961	66.7707	14.1283
ENSG00000163823	CCR1	2.09975	0.00479611	364.72	84.5633
ENSG00000189195	AC104836.1	2.0981	0.0118966	11.1038	2.13231
ENSG00000158869	FCER1G	2.09625	0.0159909	1404.58	328.781
ENSG00000171931	FBXW10	2.09421	0.00523956	83.7709	17.5651
ENSG00000152137	HSPB8	2.09352	0.0233157	104.637	16.9072
ENSG00000155066	PROM2	2.09113	1.31922e-06	12108.2	2716.52
ENSG00000001084	GCLC	2.08876	3.05282e-07	2309.24	518.565
ENSG00000152315	KCNK13	2.08831	0.0367166	89.5331	19.5875
ENSG00000181541	MAB21L2	2.08782	0.0230812	33.7471	6.10565
ENSG00000174607	UGT8	2.08779	4.39728e-16	2383.85	550.846
ENSG00000158008	EXTL1	2.08401	0.0247114	23.1283	5.82066
ENSG00000060982	BCAT1	2.08331	0.0451913	207.438	38.6912
ENSG00000141540	TTYH2	2.0816	0.0299142	64.9646	13.3839
ENSG00000180549	FUT7	2.07889	0.0177812	24.3601	4.9253
ENSG00000138622	HCN4	2.0759	0.0222145	18.8128	3.05231
ENSG00000237289	CKMT1B	2.07228	1.60502e-06	3144.3	717.379
ENSG00000151014	NOCT	2.07007	0.0066703	264.785	54.9817
ENSG00000168918	INPP5D	2.06791	0.00228474	647.886	139.375
ENSG00000163017	ACTG2	2.06721	0.0277678	65.5463	13.9554
ENSG00000048052	HDAC9	2.06562	0.00042459	251.278	54.8707
ENSG00000100344	PNPLA3	2.06547	0.0174931	92.0026	16.8654
ENSG00000062524	LTK	2.065	0.0496272	115.018	20.9964
ENSG00000163376	KBTBD8	2.06473	0.00347544	116.923	24.5939
ENSG00000114923	SLC4A3	2.06452	0.00562061	25.9388	4.87876
ENSG00000048740	CELF2	2.06331	0.0101696	632.567	126.401
ENSG00000157445	CACNA2D3	2.06291	0.0398526	98.2178	18.2289
ENSG00000158517	NCF1	2.06119	0.0139618	244.886	55.3168
ENSG00000070190	DAPP1	2.06028	1.94737e-05	400.356	91.6107
ENSG00000109758	HGFAC	2.05758	0.0446694	18.6186	4.03843
ENSG00000137462	TLR2	2.0558	0.00796837	691.84	151.169
ENSG00000155966	AFF2	2.0544	6.46205e-05	895.864	207.475
ENSG00000113594	LIFR	2.05369	0.000191235	375.725	82.8183
ENSG00000139725	RHOF	2.04911	0.00271634	1440.45	304.78
ENSG00000205755	CRLF2	2.04792	0.0289763	177.335	38.3918
ENSG00000205336	ADGRG1	2.04376	6.29411e-35	9148.49	2204.26
ENSG00000137878	GCOM1	2.04373	0.000491977	126.392	26.5147
ENSG00000167772	ANGPTL4	2.04344	0.0190732	457.049	92.9093
ENSG00000219607	PPP1R3G	2.04257	0.00490994	60.5871	12.6159
ENSG00000198712	MT-CO2	2.04215	1.4731e-05	1.57748e+06	370536
ENSG00000122862	SRGN	2.03945	0.0471669	2829.22	693.976
ENSG00000163116	STPG2	2.03835	0.0328112	16.3287	3.11955
ENSG00000153283	CD96	2.03734	0.0223691	438.564	97.7953
ENSG00000203710	CR1	2.03683	0.0254272	82.5459	18.0592
ENSG00000198763	MT-ND2	2.03624	1.46831e-05	1.34556e+06	317920
ENSG00000119632	IFI27L2	2.03462	0.000448754	162.844	36.1045
ENSG00000163291	PAQR3	2.03394	9.98046e-09	744.393	175.995
ENSG00000135077	HAVCR2	2.03312	0.0371849	690.071	163.87
ENSG00000116584	ARHGEF2	2.02779	6.13172e-06	1623.49	377.646
ENSG00000107331	ABCA2	2.02661	3.03113e-07	4026.99	952.503
ENSG00000123700	KCNJ2	2.02242	0.00538498	68.4536	13.9247
ENSG00000166143	PPP1R14D	2.01702	4.40969e-05	449.248	109.403
ENSG00000184574	LPAR5	2.01697	4.02406e-05	829.323	197.775
ENSG00000125257	ABCC4	2.0158	9.07911e-08	1291.63	305.894
ENSG00000177294	FBXO39	2.01549	0.0168297	15.9642	3.48682
ENSG00000170271	FAXDC2	2.01418	0.000478483	1049.57	243.424
ENSG00000082074	FYB1	2.0133	0.0233041	1010.8	248.66
ENSG00000101265	RASSF2	2.01138	0.0139112	682.311	147.433
ENSG00000143858	SYT2	2.01027	0.000351055	60.3185	14.3418
ENSG00000151790	TDO2	2.00542	0.00563909	40.9908	11.5425
ENSG00000198727	MT-CYB	2.0051	7.86035e-05	1.74999e+06	420508
ENSG00000128596	CCDC136	2.00465	0.0360941	112.469	25.4982
ENSG00000084734	GCKR	2.00453	0.0040117	867.482	199.766
ENSG00000172243	CLEC7A	2.00425	0.0230194	441.874	103.64
ENSG00000147206	NXF3	1.99871	0.0108624	1012.64	251.48
ENSG00000099834	CDHR5	1.99868	0.000777329	1287.85	303.315
ENSG00000105383	CD33	1.99745	0.0223307	370.087	89.8701
ENSG00000110876	SELPLG	1.99713	0.0302108	1058.21	243.374
ENSG00000112183	RBM24	1.99433	0.00716274	26.0649	5.9652
ENSG00000100504	PYGL	1.99339	0.00523956	435.405	93.3119
ENSG00000110077	MS4A6A	1.99305	0.0268789	1890.44	480.244
ENSG00000006468	ETV1	1.99254	5.68907e-09	2621.01	642.377
ENSG00000114631	PODXL2	1.99188	0.000238839	506.466	119.238
ENSG00000120129	DUSP1	1.9915	0.0280254	6786.28	1498.38
ENSG00000198208	RPS6KL1	1.99097	1.46264e-06	411.714	100.738
ENSG00000272869	AC008575.2	1.99003	0.048622	22.1718	3.26126
ENSG00000152467	ZSCAN1	1.98933	0.0229584	43.2851	11.1858
ENSG00000198915	RASGEF1A	1.9888	0.0299316	81.8123	17.5326
ENSG00000170482	SLC23A1	1.98535	3.8847e-05	400.951	99.1223
ENSG00000223572	CKMT1A	1.9851	9.0532e-06	2929.52	711.507
ENSG00000188981	MSANTD1	1.98483	0.000216546	25.8407	6.79941
ENSG00000146094	DOK3	1.98262	0.000503817	356.079	84.906
ENSG00000100979	PLTP	1.98178	0.0157502	822.4	190.075
ENSG00000179869	ABCA13	1.98168	0.00908431	183.649	42.2366
ENSG00000077063	CTTNBP2	1.98156	0.00505955	474.243	110.345
ENSG00000103313	MEFV	1.97989	0.0349935	50.6394	11.5687
ENSG00000138756	BMP2K	1.97946	3.02527e-07	1249.87	304.483
ENSG00000161929	SCIMP	1.97605	0.0172814	149.262	35.3471
ENSG00000154319	FAM167A	1.97565	0.000954825	284.653	67.3872
ENSG00000197283	SYNGAP1	1.97507	0.00823415	406.836	89.0663
ENSG00000119681	LTBP2	1.97468	0.00162444	192.704	46.5033
ENSG00000131016	AKAP12	1.97465	0.0184261	114.923	21.1857
ENSG00000146021	KLHL3	1.97463	7.79929e-05	246.097	58.6899
ENSG00000155961	RAB39B	1.97373	0.0414077	46.4504	10.3473
ENSG00000124743	KLHL31	1.97267	0.00495989	78.5267	17.5386
ENSG00000144671	SLC22A14	1.9723	0.0330001	14.6746	3.13692
ENSG00000146966	DENND2A	1.97206	0.0107245	74.8221	18.0776
ENSG00000183760	ACP7	1.97141	0.000183464	78.5768	19.5024
ENSG00000101916	TLR8	1.97027	0.0488083	109.101	26.5403
ENSG00000179846	NKPD1	1.96986	0.0232478	37.8773	8.88983
ENSG00000137573	SULF1	1.9692	0.0120609	55.6486	12.5591
ENSG00000181544	FANCB	1.96862	0.0424975	9.58957	1.17316
ENSG00000119973	PRLHR	1.96615	0.00466959	36.7645	8.8709
ENSG00000272442	AL353588.1	1.96516	0.00806324	16.5895	3.779
ENSG00000105088	OLFM2	1.96114	0.00907604	117.557	26.1081
ENSG00000161638	ITGA5	1.95893	0.0151395	617.116	137.429
ENSG00000198720	ANKRD13B	1.95847	0.00421387	92.3092	20.8652
ENSG00000124215	CDH26	1.95621	0.00229213	46.3361	9.78171
ENSG00000175832	ETV4	1.95544	2.13717e-06	1573.91	391.739
ENSG00000196535	MYO18A	1.9529	7.73995e-06	9693.88	2414.04
ENSG00000115252	PDE1A	1.95129	0.0210156	64.2854	15.1865
ENSG00000184371	CSF1	1.94663	6.66969e-06	2476.87	623.572
ENSG00000266074	BAHCC1	1.94507	7.26718e-08	2884.23	732.791
ENSG00000130513	GDF15	1.94502	0.0313674	2710.43	483.743
ENSG00000121281	ADCY7	1.94187	0.0113055	370.527	87.5532
ENSG00000162687	KCNT2	1.94184	0.0319398	83.8368	18.1273
ENSG00000266028	SRGAP2	1.94051	0.0113968	729.759	162.815
ENSG00000158473	CD1D	1.93818	0.000103689	414.297	106.684
ENSG00000167549	CORO6	1.93813	0.0467381	22.8065	3.89836
ENSG00000095303	PTGS1	1.93752	0.0300763	727.515	178.767
ENSG00000153246	PLA2R1	1.93559	3.0801e-06	2256.67	574.436
ENSG00000116690	PRG4	1.93225	0.0316206	34.28	8.00482
ENSG00000162460	TMEM82	1.93215	0.0068057	121.154	31.5908
ENSG00000180776	ZDHHC20	1.93091	3.54087e-09	2265.71	575.66
ENSG00000186407	CD300E	1.93082	0.018354	149.982	36.9575
ENSG00000152377	SPOCK1	1.9291	0.0488458	39.2805	8.36777
ENSG00000140030	GPR65	1.92757	0.0160305	290.587	74.1257
ENSG00000103089	FA2H	1.92706	2.07856e-06	3129.51	794.322
ENSG00000135636	DYSF	1.92702	0.0496602	141.559	30.5149
ENSG00000057704	TMCC3	1.9263	0.0430936	183.839	39.8968
ENSG00000198948	MFAP3L	1.9253	0.00176624	107.241	28.806
ENSG00000198796	ALPK2	1.92448	0.0169524	26.6155	5.25367
ENSG00000142185	TRPM2	1.92366	0.034571	422.861	112.681
ENSG00000181690	PLAG1	1.92284	3.29411e-05	222.833	56.3334
ENSG00000039139	DNAH5	1.9224	0.000638297	326.205	81.609
ENSG00000197380	DACT3	1.92043	0.0275244	49.4792	12.1585
ENSG00000183578	TNFAIP8L3	1.91828	0.0384887	64.9593	15.6519
ENSG00000110076	NRXN2	1.91699	0.0407658	56.6613	14.5602
ENSG00000124181	PLCG1	1.91692	2.3276e-05	899.021	225.633
ENSG00000151320	AKAP6	1.91549	0.0052209	125.246	29.4691
ENSG00000143819	EPHX1	1.91543	1.60967e-07	11974.5	3103.38
ENSG00000011600	TYROBP	1.91488	0.0410975	1153.78	323.577
ENSG00000166340	TPP1	1.91265	7.50786e-08	4857.51	1255.47
ENSG00000081237	PTPRC	1.91121	0.0427234	1958.15	523.542
ENSG00000169258	GPRIN1	1.911	0.0168595	39.0398	7.9897
ENSG00000101210	EEF1A2	1.90779	0.00485164	5517.25	1364.16
ENSG00000073849	ST6GAL1	1.90707	0.0152341	1101.81	249.791
ENSG00000136048	DRAM1	1.90573	8.2817e-11	784.778	205.836
ENSG00000136040	PLXNC1	1.90491	0.0191337	307.152	76.2132
ENSG00000143147	GPR161	1.90378	0.0302779	93.1845	17.5978
ENSG00000169862	CTNND2	1.90113	0.0226575	1686.7	430.212
ENSG00000138778	CENPE	1.89955	0.0244275	69.0009	16.079
ENSG00000130055	GDPD2	1.89504	0.00883013	24.0035	6.57041
ENSG00000103056	SMPD3	1.89258	2.56002e-06	4277.73	1117.56
ENSG00000188452	CERKL	1.89242	7.25293e-05	300.442	78.4132
ENSG00000129038	LOXL1	1.89092	0.000688441	159.005	39.919
ENSG00000103064	SLC7A6	1.88847	0.00138987	377.626	92.8028
ENSG00000140839	CLEC18B	1.88629	0.0244808	88.4974	22.0965
ENSG00000141505	ASGR1	1.88612	0.00175482	118.68	30.6185
ENSG00000109501	WFS1	1.88423	9.43374e-07	1609.1	420.778
ENSG00000172349	IL16	1.8816	0.0112457	279.378	72.9733
ENSG00000105926	MPP6	1.88124	0.00917916	3713.21	972.222
ENSG00000198899	MT-ATP6	1.87942	0.000111893	2.24306e+06	594597
ENSG00000134369	NAV1	1.879	0.000537173	577.671	146.213
ENSG00000164638	SLC29A4	1.87703	0.00404133	198.219	49.4563
ENSG00000165092	ALDH1A1	1.87643	2.88545e-06	19618.2	5193.79
ENSG00000107551	RASSF4	1.87075	0.00580228	877.977	218.154
ENSG00000183597	TANGO2	1.86861	0.0016799	873.925	222.813
ENSG00000137713	PPP2R1B	1.86473	3.2298e-05	2872.94	758.53
ENSG00000129151	BBOX1	1.86438	0.00204079	1108.09	313.177
ENSG00000167601	AXL	1.85623	0.0433149	559.473	126.015
ENSG00000116771	AGMAT	1.85562	0.00183993	208.234	53.9239
ENSG00000167757	KLK11	1.85549	4.31741e-06	6850.3	1840.61
ENSG00000173267	SNCG	1.8548	0.00808779	96.5556	23.7179
ENSG00000115355	CCDC88A	1.85071	0.00858293	380.161	93.1264
ENSG00000123643	SLC36A1	1.84983	3.39754e-06	580.547	155.654
ENSG00000090061	CCNK	1.84965	2.07297e-06	2120.43	568.064
ENSG00000197859	ADAMTSL2	1.84833	0.017046	176.928	47.6553
ENSG00000196188	CTSE	1.84681	0.000672962	3518.51	907.961
ENSG00000117461	PIK3R3	1.8409	0.00107042	200.598	49.9687
ENSG00000135838	NPL	1.84059	3.13743e-07	360.107	98.6038
ENSG00000047597	XK	1.84037	0.00134751	83.093	22.1324
ENSG00000114999	TTL	1.83838	1.52994e-07	1201.17	324.781
ENSG00000244242	IFITM10	1.83725	0.0257738	835.4	203.479
ENSG00000196660	SLC30A10	1.83466	0.00367427	129.072	34.3648
ENSG00000084112	SSH1	1.83401	1.25387e-07	1549.92	422.233
ENSG00000077044	DGKD	1.83202	4.28633e-07	269.593	73.5742
ENSG00000144642	RBMS3	1.83152	0.0199879	308.005	82.0065
ENSG00000136378	ADAMTS7	1.82929	0.00814266	43.5876	12.134
ENSG00000106780	MEGF9	1.82881	2.62503e-06	536.909	144.713
ENSG00000053438	NNAT	1.82709	0.00517165	14.8626	4.51599
ENSG00000163689	C3orf67	1.82613	0.00082944	84.0155	22.7687
ENSG00000144645	OSBPL10	1.8259	1.58311e-05	301.799	80.0819
ENSG00000173559	NABP1	1.82587	0.0011129	495.214	128.669
ENSG00000161298	ZNF382	1.82543	0.00136761	73.7707	19.8412
ENSG00000167851	CD300A	1.82528	0.0329809	539.988	142.178
ENSG00000107796	ACTA2	1.82502	0.00540145	238.157	59.9803
ENSG00000101000	PROCR	1.81973	0.000719657	630.707	170.044
ENSG00000147872	PLIN2	1.81962	0.00229506	6118.2	1669.89
ENSG00000008394	MGST1	1.819	4.33513e-05	23464.6	6448.19
ENSG00000141469	SLC14A1	1.81781	0.01541	3148.69	912.628
ENSG00000144712	CAND2	1.8174	0.0139434	74.0218	19.3804
ENSG00000159423	ALDH4A1	1.81585	2.65896e-06	575.768	158.444
ENSG00000169902	TPST1	1.81568	0.00637467	138.764	35.6736
ENSG00000186951	PPARA	1.81552	3.49411e-07	2049.56	567.882
ENSG00000132535	DLG4	1.81539	0.0112341	223.101	57.7114
ENSG00000147912	FBXO10	1.81538	0.00142454	146.803	38.2145
ENSG00000128578	STRIP2	1.81186	0.00296084	128.073	32.4897
ENSG00000169629	RGPD8	1.81119	0.00492331	107.687	29.2964
ENSG00000086730	LAT2	1.81115	0.00368892	928.524	257.531
ENSG00000138172	CALHM2	1.80976	0.0366954	295.205	79.101
ENSG00000115657	ABCB6	1.80916	2.36709e-05	2569.76	714.175
ENSG00000169031	COL4A3	1.80817	0.000137873	892.003	245.594
ENSG00000197635	DPP4	1.80768	0.00133902	2516.51	688.377
ENSG00000134532	SOX5	1.80748	0.00748532	66.3757	17.3947
ENSG00000103222	ABCC1	1.80518	0.00466959	232.86	57.6066
ENSG00000167588	GPD1	1.80204	0.00443469	1225.4	342.902
ENSG00000117298	ECE1	1.8009	7.25955e-14	2439.76	689.083
ENSG00000183091	NEB	1.80046	0.00362151	3986.22	1119.9
ENSG00000160255	ITGB2	1.80004	0.016337	2841.29	768.238
ENSG00000135519	KCNH3	1.79927	0.0346007	524.017	142.704
ENSG00000185519	FAM131C	1.79717	0.030667	115.246	29.4137
ENSG00000075884	ARHGAP15	1.7967	0.040896	361.855	101.412
ENSG00000134539	KLRD1	1.7952	0.0430396	1052.82	285.667
ENSG00000110080	ST3GAL4	1.79375	0.000476891	248.35	66.6373
ENSG00000123360	PDE1B	1.79134	0.0353385	84.1468	23.7607
ENSG00000132965	ALOX5AP	1.78833	0.0333889	1997.66	606.686
ENSG00000182871	COL18A1	1.78585	0.000498058	9767.83	2701.36
ENSG00000100097	LGALS1	1.78363	0.0397446	912.537	225.487
ENSG00000091986	CCDC80	1.78109	0.0314946	216.129	53.8924
ENSG00000071246	VASH1	1.77928	0.0221838	499.416	132.904
ENSG00000164691	TAGAP	1.77912	0.0447194	363.454	102.322
ENSG00000138964	PARVG	1.77822	0.04256	856.473	255.438
ENSG00000159398	CES5A	1.77813	0.0446089	54.7097	16.001
ENSG00000160223	ICOSLG	1.77742	3.78052e-05	504.943	142.17
ENSG00000115840	SLC25A12	1.77292	0.000235421	110.904	29.7703
ENSG00000168067	MAP4K2	1.7725	1.79395e-05	323.816	90.7104
ENSG00000152503	TRIM36	1.77146	0.0367278	93.8783	24.6487
ENSG00000050438	SLC4A8	1.76489	0.0168054	44.759	10.2506
ENSG00000181222	POLR2A	1.76397	7.93335e-08	4617.37	1325.5
ENSG00000163521	GLB1L	1.75971	7.33313e-09	426.11	123.802
ENSG00000070540	WIPI1	1.75825	5.68247e-08	1650.28	480.37
ENSG00000144406	UNC80	1.7574	0.000189633	277.148	79.5756
ENSG00000157510	AFAP1L1	1.75059	0.00316096	118.441	31.366
ENSG00000142512	SIGLEC10	1.74994	0.0179156	520.745	152.608
ENSG00000151726	ACSL1	1.74406	0.00890896	2474.21	675.737
ENSG00000112992	NNT	1.74354	1.88218e-15	1810.06	534.415
ENSG00000178199	ZC3H12D	1.74313	0.0205552	33.9633	9.04537
ENSG00000243449	C4orf48	1.74173	0.00351384	399.682	113.235
ENSG00000134352	IL6ST	1.74159	0.000346112	3688.47	1041.49
ENSG00000127325	BEST3	1.74144	0.0310582	68.2354	18.661
ENSG00000185745	IFIT1	1.74038	0.0297111	851.963	221.782
ENSG00000131389	SLC6A6	1.73954	2.43959e-05	3805.88	1095.61
ENSG00000149212	SESN3	1.73865	0.00443608	975.987	270.002
ENSG00000156299	TIAM1	1.73542	0.0110127	493.849	135.208
ENSG00000088836	SLC4A11	1.73375	0.00567305	166.137	43.6408
ENSG00000138821	SLC39A8	1.73138	0.0104542	801.899	215.036
ENSG00000057657	PRDM1	1.73081	0.0387169	304.891	81.0422
ENSG00000221926	TRIM16	1.72841	0.00013677	1148.59	327.755
ENSG00000146950	SHROOM2	1.72836	6.79854e-07	538.546	158.497
ENSG00000010818	HIVEP2	1.72827	0.00556788	883.608	245.165
ENSG00000178826	TMEM139	1.72457	1.28301e-06	507.555	149.36
ENSG00000117394	SLC2A1	1.72323	0.00139508	5846.48	1664.36
ENSG00000086300	SNX10	1.72105	0.0301295	182.954	51.5262
ENSG00000115468	EFHD1	1.71769	0.0429747	25.0052	7.1275
ENSG00000073008	PVR	1.71624	2.90372e-07	1362.34	403.485
ENSG00000132170	PPARG	1.71592	0.00815092	505.313	141.066
ENSG00000137807	KIF23	1.71564	0.0173692	71.799	18.6958
ENSG00000106069	CHN2	1.71505	9.03961e-07	571.617	170.415
ENSG00000152154	TMEM178A	1.7149	0.0313153	70.2446	18.3846
ENSG00000130475	FCHO1	1.71273	0.00481227	401.969	116.847
ENSG00000177706	FAM20C	1.71264	1.40043e-05	1086.82	324.816
ENSG00000117500	TMED5	1.71238	1.86328e-10	4837.12	1452.99
ENSG00000181061	HIGD1A	1.71073	0.00010542	7431.55	2200.15
ENSG00000147251	DOCK11	1.70972	0.0170122	350.439	96.7368
ENSG00000112309	B3GAT2	1.70951	0.000729833	64.69	18.3462
ENSG00000136167	LCP1	1.70897	0.0386434	2837.61	843.656
ENSG00000112984	KIF20A	1.70795	0.0363248	39.7162	9.60626
ENSG00000170542	SERPINB9	1.70635	0.0146675	675.339	185.035
ENSG00000146215	CRIP3	1.6995	0.0299616	103.653	30.6382
ENSG00000188549	C15orf52	1.69551	0.000833713	904.849	262.556
ENSG00000109667	SLC2A9	1.69436	0.00448221	166.045	49.8123
ENSG00000188171	ZNF626	1.69313	1.11958e-05	560.156	169.055
ENSG00000189433	GJB4	1.69026	0.00701211	384.802	113.011
ENSG00000123213	NLN	1.68981	9.97765e-07	496.504	148.932
ENSG00000114796	KLHL24	1.67922	0.000679346	897.86	265.976
ENSG00000198938	MT-CO3	1.67874	0.000532331	1.77345e+06	541002
ENSG00000107736	CDH23	1.67436	0.0248111	222.885	68.4441
ENSG00000188921	HACD4	1.67213	0.0256218	219.894	63.6898
ENSG00000135220	UGT2A3	1.66901	0.00371399	6346.82	1996.65
ENSG00000173157	ADAMTS20	1.66827	0.0318789	38.5823	10.9099
ENSG00000143248	RGS5	1.66574	0.0134485	81.293	21.7116
ENSG00000182247	UBE2E2	1.66378	0.00193896	564.261	169.254
ENSG00000253368	TRNP1	1.66302	0.00098398	5178.93	1570.73
ENSG00000138185	ENTPD1	1.66217	0.00963171	1169.08	349.335
ENSG00000198771	RCSD1	1.66059	0.0483706	336.986	103.778
ENSG00000105220	GPI	1.65967	5.67438e-05	14885.6	4544.08
ENSG00000175928	LRRN1	1.65678	5.96181e-05	1258	385.282
ENSG00000162433	AK4	1.65624	0.000100059	4381.89	1344.31
ENSG00000203727	SAMD5	1.65376	0.0070702	316.809	96.2542
ENSG00000114378	HYAL1	1.6534	0.000271387	8005.3	2474.68
ENSG00000176903	PNMA1	1.65329	1.86671e-08	873.236	272.028
ENSG00000130413	STK33	1.64965	0.0252331	171.167	49.0326
ENSG00000105852	PON3	1.64667	0.000697551	401.888	124.683
ENSG00000142973	CYP4B1	1.64602	0.0485173	18.7092	5.36613
ENSG00000173221	GLRX	1.64561	5.60053e-06	2036.37	634.797
ENSG00000179477	ALOX12B	1.64522	0.0459297	20.863	5.57881
ENSG00000140598	EFL1	1.64396	0.00541762	1684.57	511.42
ENSG00000105855	ITGB8	1.64386	0.000100432	1831.34	566.633
ENSG00000154639	CXADR	1.64336	0.000591827	6474.28	1980.44
ENSG00000176092	CRYBG2	1.6404	0.0189975	833.986	245.752
ENSG00000105738	SIPA1L3	1.64017	0.00626606	1989.24	594.541
ENSG00000080561	MID2	1.63979	0.000112649	406.448	126.219
ENSG00000250722	SELENOP	1.63541	0.0125842	7828.73	2454.72
ENSG00000118369	USP35	1.63491	3.28555e-06	361.209	112.607
ENSG00000169116	PARM1	1.63464	0.0387018	4722.12	1520.31
ENSG00000043462	LCP2	1.63202	0.0391133	539.448	171.371
ENSG00000184949	FAM227A	1.63032	0.0234362	114.06	33.1322
ENSG00000140835	CHST4	1.6278	1.7978e-08	12959.9	4153.72
ENSG00000142657	PGD	1.62752	6.73023e-05	8267.97	2586.89
ENSG00000117984	CTSD	1.62468	3.70452e-06	74769.7	23750.5
ENSG00000186197	EDARADD	1.62321	0.0252296	147.866	47.76
ENSG00000140931	CMTM3	1.62222	0.025986	349.648	103.209
ENSG00000213965	NUDT19	1.62059	5.85355e-07	251.057	79.8758
ENSG00000067057	PFKP	1.61953	0.00575972	3521.51	1056.82
ENSG00000160868	CYP3A4	1.61874	0.0349078	123.06	38.1963
ENSG00000187546	AGMO	1.61747	0.000106925	559.983	179.425
ENSG00000175489	LRRC25	1.61565	0.0417927	158.394	51.556
ENSG00000172123	SLFN12	1.61434	0.00105796	172.781	54.3604
ENSG00000172469	MANEA	1.61418	8.34381e-09	775.86	249.181
ENSG00000166167	BTRC	1.61357	1.23779e-08	879.178	281.224
ENSG00000072210	ALDH3A2	1.6108	7.82627e-09	9782.66	3152.6
ENSG00000157036	EXOG	1.61036	0.0140528	359.044	106.022
ENSG00000128656	CHN1	1.60574	0.0273517	118.697	36.2159
ENSG00000196550	FAM72A	1.60197	0.025364	31.9882	9.86675
ENSG00000158321	AUTS2	1.60153	8.66269e-07	1039.45	336.076
ENSG00000122912	SLC25A16	1.60077	6.72905e-07	913.514	294.827
ENSG00000114439	BBX	1.60062	0.000642221	1691.23	530.211
ENSG00000172771	EFCAB12	1.59507	0.00663709	124.535	39.5957
ENSG00000274322	AL136531.2	1.59443	0.018973	66.7059	20.7546
ENSG00000120594	PLXDC2	1.59239	0.0307209	3684.43	1164.43
ENSG00000153933	DGKE	1.59235	0.000235421	820.637	262.938
ENSG00000174939	ASPHD1	1.58956	0.000460658	958.391	309.966
ENSG00000087053	MTMR2	1.58514	9.85672e-07	1758.16	573.504
ENSG00000105750	ZNF85	1.58325	0.0193537	84.4375	26.2385
ENSG00000089723	OTUB2	1.57806	0.00132197	38.6099	12.1875
ENSG00000184014	DENND5A	1.57201	6.76178e-06	797.743	261.668
ENSG00000100412	ACO2	1.57117	3.06343e-10	8830.18	2940.03
ENSG00000076770	MBNL3	1.57084	0.000244877	986.358	320.949
ENSG00000164398	ACSL6	1.57024	0.046566	76.6615	23.7226
ENSG00000124762	CDKN1A	1.5656	0.0337835	3373.3	1005.48
ENSG00000162129	CLPB	1.56536	4.88124e-07	757.034	250.736
ENSG00000143079	CTTNBP2NL	1.56367	1.90553e-06	1172.74	387.305
ENSG00000163803	PLB1	1.56218	0.0449228	161.592	53.6244
ENSG00000198732	SMOC1	1.56134	0.0460658	150.942	44.4001
ENSG00000140022	STON2	1.56066	3.65858e-06	262.68	86.9353
ENSG00000163644	PPM1K	1.55803	0.00360287	368.792	117.658
ENSG00000054967	RELT	1.55658	0.0319561	249.778	77.9377
ENSG00000133392	MYH11	1.55623	0.0391522	140.574	46.194
ENSG00000168781	PPIP5K1	1.55433	0.000159583	989.547	325.001
ENSG00000094755	GABRP	1.55354	0.0376186	3201.3	967.159
ENSG00000123453	SARDH	1.55273	0.0441166	41.8309	13.0783
ENSG00000131725	WDR44	1.55151	5.70603e-15	1509.1	511.592
ENSG00000196081	ZNF724	1.55074	0.00656873	27.0751	9.34926
ENSG00000155849	ELMO1	1.54931	0.0321039	585.734	197.829
ENSG00000154760	SLFN13	1.54878	0.00173257	1000.01	327.767
ENSG00000129667	RHBDF2	1.5438	0.0113246	684.387	218.578
ENSG00000182446	NPLOC4	1.54326	9.52884e-06	2844.43	953.132
ENSG00000135842	FAM129A	1.54271	0.0486315	546.221	172.094
ENSG00000140961	OSGIN1	1.54158	0.00155509	1149.01	383.934
ENSG00000154380	ENAH	1.54156	7.17376e-07	2937.25	988.275
ENSG00000092929	UNC13D	1.54155	0.03529	419.927	125.481
ENSG00000113504	SLC12A7	1.54049	0.000187342	10153.8	3403.55
ENSG00000172403	SYNPO2	1.54024	0.0248802	65.161	21.5851
ENSG00000184408	KCND2	1.53971	0.0287859	229.922	76.538
ENSG00000079156	OSBPL6	1.53657	0.016726	201.045	66.0066
ENSG00000065154	OAT	1.53639	0.000940197	4036.39	1340.6
ENSG00000128298	BAIAP2L2	1.53625	2.76728e-05	6889.13	2332.97
ENSG00000127863	TNFRSF19	1.53473	0.0495578	155.764	46.8645
ENSG00000143390	RFX5	1.53323	2.10528e-05	746.566	251.641
ENSG00000149218	ENDOD1	1.53229	3.03812e-13	2808.17	964.928
ENSG00000183486	MX2	1.53224	0.000159131	963.293	325.662
ENSG00000114019	AMOTL2	1.52779	0.0020313	468.184	151.968
ENSG00000106853	PTGR1	1.5276	0.000837973	10681.6	3634.45
ENSG00000151151	IPMK	1.52563	9.54696e-06	2416.49	829.187
ENSG00000253159	PCDHGA12	1.52397	0.0139434	90.9438	29.6694
ENSG00000109956	B3GAT1	1.52172	0.0387347	138.874	46.2936
ENSG00000143702	CEP170	1.52169	0.011766	524.014	169.832
ENSG00000088386	SLC15A1	1.52135	0.0014569	11349.8	3876.57
ENSG00000093217	XYLB	1.51999	0.0117188	132.108	43.9872
ENSG00000109805	NCAPG	1.51997	0.0268329	62.7901	16.8774
ENSG00000163359	COL6A3	1.5195	0.0488001	276.563	88.4556
ENSG00000198840	MT-ND3	1.51845	0.00240892	621805	214068
ENSG00000162390	ACOT11	1.5155	1.17247e-07	784.289	271.723
ENSG00000265763	ZNF488	1.51536	0.0235655	71.9161	22.7682
ENSG00000109743	BST1	1.50897	0.00119274	204.43	69.1906
ENSG00000221947	XKR9	1.50807	0.027531	401.01	134.475
ENSG00000073921	PICALM	1.50738	3.06843e-07	5269.66	1825.38
ENSG00000140526	ABHD2	1.50278	1.50856e-08	14576.8	5083.79
ENSG00000128590	DNAJB9	1.50268	0.012386	3114.67	1047.48
ENSG00000152926	ZNF117	1.50159	0.000994342	1890.46	652.314
ENSG00000090975	PITPNM2	1.50065	0.000252288	122.798	41.4493
ENSG00000115902	SLC1A4	1.49942	0.029763	693.569	226.293
ENSG00000143178	TBX19	1.49856	3.85816e-05	90.0315	31.6242
ENSG00000106992	AK1	1.49827	0.00116068	3185.57	1097.65
ENSG00000169213	RAB3B	1.49745	0.00280451	3909.96	1338.57
ENSG00000136051	WASHC4	1.49676	2.13061e-07	2554.78	892.016
ENSG00000205060	SLC35B4	1.49364	2.84607e-05	572.565	199.605
ENSG00000188501	LCTL	1.49231	0.0370746	15.9653	5.09927
ENSG00000213190	MLLT11	1.49198	0.00175482	77.0411	25.6854
ENSG00000196678	ERI2	1.49176	0.00071599	399.097	135.483
ENSG00000114770	ABCC5	1.49155	0.000211116	797.136	277.926
ENSG00000100583	SAMD15	1.48876	0.0442021	77.0198	27.2314
ENSG00000144815	NXPE3	1.48844	0.00716274	256.61	87.7268
ENSG00000175984	DENND2C	1.4877	0.0030657	329.773	115.428
ENSG00000138764	CCNG2	1.48701	0.0146675	494.655	162.522
ENSG00000198743	SLC5A3	1.4844	0.00533313	408.824	137.052
ENSG00000204956	PCDHGA1	1.48332	0.0149338	35.2862	11.765
ENSG00000136367	ZFHX2	1.48298	0.0252296	228.328	77.6201
ENSG00000102910	LONP2	1.47863	1.26774e-13	4314.04	1536.98
ENSG00000280537	AC068946.1	1.47644	0.0219872	29.825	10.5882
ENSG00000139354	GAS2L3	1.47075	0.00014889	857.356	300.291
ENSG00000112299	VNN1	1.47069	0.0311223	12471.8	4361.28
ENSG00000021645	NRXN3	1.46785	0.0307708	549.978	188.184
ENSG00000153982	GDPD1	1.46691	0.00419328	82.393	28.8607
ENSG00000124766	SOX4	1.46413	0.0182161	1892.02	627.192
ENSG00000033327	GAB2	1.46406	0.00267399	857.014	298.649
ENSG00000204634	TBC1D8	1.45912	0.000331436	2962.96	1054.07
ENSG00000161381	PLXDC1	1.45907	0.0231453	513.215	185.878
ENSG00000153395	LPCAT1	1.45855	0.000376805	945.676	331.571
ENSG00000171234	UGT2B7	1.45843	0.0301346	1491.49	524.619
ENSG00000083857	FAT1	1.4569	3.30317e-05	5999.19	2132.47
ENSG00000256771	ZNF253	1.4566	0.00329737	485.77	170.322
ENSG00000147010	SH3KBP1	1.45376	0.000617312	1152.21	407.297
ENSG00000139734	DIAPH3	1.45221	0.0430936	30.78	9.68058
ENSG00000177807	KCNJ10	1.45218	0.0433149	19.1983	6.61753
ENSG00000143061	IGSF3	1.45198	0.00640403	574.965	197.094
ENSG00000269028	MTRNR2L12	1.45189	0.00497329	196.591	69.0178
ENSG00000100934	SEC23A	1.45145	0.00326452	914.563	317.447
ENSG00000062282	DGAT2	1.45027	0.00687256	121.086	42.771
ENSG00000141068	KSR1	1.44989	5.57616e-05	403.025	144.377
ENSG00000258461	AC012651.1	1.44925	0.0223374	117.726	41.4962
ENSG00000008853	RHOBTB2	1.44891	0.00329985	707.993	249.397
ENSG00000163931	TKT	1.44882	0.00384911	13279.2	4664.07
ENSG00000103642	LACTB	1.44806	6.61375e-06	882.247	316.428
ENSG00000174125	TLR1	1.44787	0.01022	512.85	182.07
ENSG00000179761	PIPOX	1.44644	0.0429747	47.8678	17.1448
ENSG00000212719	C17orf51	1.44631	0.0478483	122.197	40.269
ENSG00000166575	TMEM135	1.44618	0.00479611	585.454	206.678
ENSG00000131398	KCNC3	1.44249	0.0344632	230.059	78.6518
ENSG00000078081	LAMP3	1.44168	0.016437	123.006	42.1772
ENSG00000125633	CCDC93	1.44099	0.000561788	1081.48	384.369
ENSG00000145675	PIK3R1	1.44046	0.00870947	1602.32	555.046
ENSG00000196172	ZNF681	1.43999	0.0169398	157.542	53.7575
ENSG00000197860	SGTB	1.43897	0.0104802	131.708	45.7667
ENSG00000275004	ZNF280B	1.43823	0.0117041	20.4606	7.30577
ENSG00000100697	DICER1	1.43715	0.00340754	1135.87	398.832
ENSG00000037749	MFAP3	1.43522	0.000315422	225.97	80.289
ENSG00000133985	TTC9	1.43431	0.00583352	889.086	311.964
ENSG00000175318	GRAMD2A	1.43222	0.0265083	40.7373	14.1603
ENSG00000237515	SHISA9	1.43097	0.00786572	173.395	62.7468
ENSG00000123191	ATP7B	1.42918	0.000505406	2662.25	973.854
ENSG00000143418	CERS2	1.42629	4.8505e-05	6914.34	2523.55
ENSG00000184602	SNN	1.42449	5.19246e-06	1417.92	520.836
ENSG00000136738	STAM	1.42329	0.000801262	622.031	223.716
ENSG00000115159	GPD2	1.42261	5.27107e-09	1496.65	552.375
ENSG00000188211	NCR3LG1	1.42128	0.016337	153.152	51.4195
ENSG00000271303	SRXN1	1.4182	0.00256979	2639.25	959.563
ENSG00000174327	SLC16A13	1.41799	0.00428187	813.24	295.563
ENSG00000141480	ARRB2	1.41794	0.00571232	1722.28	632.633
ENSG00000079819	EPB41L2	1.41777	0.00651243	1994.65	711.034
ENSG00000137094	DNAJB5	1.41491	0.0481334	138.699	47.1368
ENSG00000076555	ACACB	1.41164	0.00787191	768.584	275.634
ENSG00000008517	IL32	1.41073	0.0166995	4203.32	1503.29
ENSG00000172164	SNTB1	1.40794	0.0187192	276.9	95.3198
ENSG00000161217	PCYT1A	1.40648	4.96419e-06	2045.86	758.449
ENSG00000033178	UBA6	1.40622	0.000141728	842.897	309.002
ENSG00000150768	DLAT	1.40582	4.74231e-07	1437.33	532.809
ENSG00000065600	TMEM206	1.40302	0.00304751	144.621	52.4257
ENSG00000151150	ANK3	1.4017	0.000845736	2026.9	747.473
ENSG00000100523	DDHD1	1.40048	9.95931e-05	373.694	137.087
ENSG00000158006	PAFAH2	1.3997	0.0033963	1518.41	556.368
ENSG00000114279	FGF12	1.39884	0.0463358	63.2546	22.7671
ENSG00000164620	RELL2	1.39824	0.00607878	338.669	123.509
ENSG00000146477	SLC22A3	1.39666	0.00492331	1994.13	735.691
ENSG00000136021	SCYL2	1.39527	7.53295e-05	1462.41	540.876
ENSG00000148288	GBGT1	1.39407	0.0063593	296.511	111.964
ENSG00000135917	SLC19A3	1.39375	0.018218	1960.42	736.81
ENSG00000168961	LGALS9	1.3899	0.00133512	5038.26	1868.81
ENSG00000160218	TRAPPC10	1.38969	0.00116523	1091.1	405.01
ENSG00000081320	STK17B	1.38894	0.00958676	1038.03	379.518
ENSG00000020577	SAMD4A	1.38864	0.0383428	270.114	92.2432
ENSG00000119471	HSDL2	1.38811	1.14955e-06	1993	750.133
ENSG00000085662	AKR1B1	1.38518	0.000296727	1235.67	463.901
ENSG00000183044	ABAT	1.38468	0.00663703	867.469	318.947
ENSG00000167716	WDR81	1.38249	0.00120551	358.804	131.936
ENSG00000135740	SLC9A5	1.38131	0.0480787	72.3208	25.6196
ENSG00000137502	RAB30	1.38039	0.00846469	189.908	67.8433
ENSG00000113790	EHHADH	1.37724	0.0280774	623.028	227.355
ENSG00000102780	DGKH	1.37618	0.0195076	1005.97	369.474
ENSG00000099219	ERMP1	1.37529	3.18623e-08	2518.81	963.249
ENSG00000169330	KIAA1024	1.37251	0.0200949	54.4217	20.4864
ENSG00000196576	PLXNB2	1.37207	1.61961e-05	25153.5	9551.54
ENSG00000075651	PLD1	1.36841	0.00385459	8593.83	3262.52
ENSG00000171320	ESCO2	1.36545	0.0155642	41.8843	15.1722
ENSG00000119927	GPAM	1.36498	0.0066038	410.249	153.103
ENSG00000198018	ENTPD7	1.36326	0.00293829	339.605	126.187
ENSG00000176928	GCNT4	1.36152	0.0320799	1693.55	645.086
ENSG00000151136	BTBD11	1.36072	0.025523	88.7426	31.4949
ENSG00000065665	SEC61A2	1.35995	0.000297058	222.362	84.5144
ENSG00000124383	MPHOSPH10	1.35883	1.67263e-05	2658.2	1024.77
ENSG00000076864	RAP1GAP	1.3577	0.000253598	9978.8	3869.19
ENSG00000060749	QSER1	1.35279	0.00257114	602.326	226.264
ENSG00000241563	CORT	1.3519	0.0271991	18.7831	7.63439
ENSG00000105339	DENND3	1.35083	0.000338951	1180.88	454.832
ENSG00000165996	HACD1	1.3487	0.00898408	48.4752	19.0066
ENSG00000135709	KIAA0513	1.34869	0.00997453	646.316	243.517
ENSG00000072786	STK10	1.34343	0.00159864	1128.52	434.659
ENSG00000132300	PTCD3	1.3419	0.000840863	1331.61	512.433
ENSG00000124571	XPO5	1.34135	0.000134985	744.682	286.678
ENSG00000050344	NFE2L3	1.34108	0.0149825	238.396	87.7712
ENSG00000107863	ARHGAP21	1.34105	5.63306e-05	2080.08	803.189
ENSG00000112893	MAN2A1	1.33856	1.70262e-08	3189.5	1250.63
ENSG00000110756	HPS5	1.33828	0.00324989	455.7	173.862
ENSG00000249242	TMEM150C	1.33728	0.00933208	272.882	106.959
ENSG00000181856	SLC2A4	1.33696	0.0165432	27.1107	9.73502
ENSG00000121380	BCL2L14	1.33398	0.0494101	59.36	21.7045
ENSG00000137710	RDX	1.33382	0.00731641	1316.86	500.491
ENSG00000151835	SACS	1.33323	0.0144108	385.656	147.436
ENSG00000181634	TNFSF15	1.33214	0.040968	570.285	199.56
ENSG00000100625	SIX4	1.3316	0.016337	21.3708	6.96159
ENSG00000146038	DCDC2	1.33137	0.00275786	1578.87	607.648
ENSG00000137673	MMP7	1.33111	0.0070702	37707.8	14694.6
ENSG00000110031	LPXN	1.33056	0.0118966	497.98	192.526
ENSG00000123352	SPATS2	1.32889	4.54813e-08	831.934	327.771
ENSG00000198189	HSD17B11	1.32848	0.00531373	12731	5014.08
ENSG00000136840	ST6GALNAC4	1.32709	0.00748773	1590.16	616.321
ENSG00000108179	PPIF	1.32621	0.000204593	1683.01	657.533
ENSG00000153721	CNKSR3	1.32544	0.00515481	405.082	155.684
ENSG00000164406	LEAP2	1.3248	0.0305777	396.687	158.482
ENSG00000169679	BUB1	1.32449	0.0338665	71.4359	24.7194
ENSG00000167280	ENGASE	1.32307	0.0325128	853.342	324.992
ENSG00000133216	EPHB2	1.32256	0.0464323	106.881	39.6017
ENSG00000123384	LRP1	1.32201	0.00302577	5914.03	2285.96
ENSG00000141252	VPS53	1.32197	4.25087e-09	1171.23	463.758
ENSG00000104312	RIPK2	1.32089	1.27525e-05	1217.74	479.057
ENSG00000196876	SCN8A	1.31996	0.0295197	310.34	121.516
ENSG00000165424	ZCCHC24	1.31679	0.0342554	103.196	39.2612
ENSG00000130962	PRRG1	1.31674	0.00152761	1160.5	451.928
ENSG00000181904	C5orf24	1.31673	0.000187342	1286.94	505.245
ENSG00000185950	IRS2	1.316	0.0195076	1536.55	599.225
ENSG00000083290	ULK2	1.31599	0.00346823	210.843	82.0361
ENSG00000254726	MEX3A	1.31515	0.0086601	24.6164	8.80497
ENSG00000198677	TTC37	1.31488	1.31459e-05	1636.55	646.008
ENSG00000075399	VPS9D1	1.31285	0.00651243	831.826	325.229
ENSG00000033867	SLC4A7	1.31117	0.0109681	545.407	209.237
ENSG00000102858	MGRN1	1.31103	3.65858e-06	2105.65	833.787
ENSG00000145632	PLK2	1.31097	0.0180378	1062.23	397.866
ENSG00000095209	TMEM38B	1.30953	0.00242049	311.098	120.795
ENSG00000104812	GYS1	1.30946	1.14955e-06	1014.78	404.601
ENSG00000102189	EEA1	1.30729	0.00141752	791.71	309.905
ENSG00000111647	UHRF1BP1L	1.30565	0.000935466	675.411	265.735
ENSG00000174500	GCSAM	1.30136	0.0289541	85.5997	33.3598
ENSG00000134852	CLOCK	1.30133	0.00700544	706.106	274.384
ENSG00000124198	ARFGEF2	1.29987	0.00382078	1299.36	508.276
ENSG00000129465	RIPK3	1.29849	5.07069e-07	1737.24	703.122
ENSG00000112531	QKI	1.29771	0.0398472	1296.85	497.082
ENSG00000169684	CHRNA5	1.29763	0.00261189	412.191	164.955
ENSG00000106976	DNM1	1.29706	0.0205721	4076.13	1603.33
ENSG00000180398	MCFD2	1.29612	0.00107686	5566.73	2215.56
ENSG00000102763	VWA8	1.29601	1.73744e-09	1078.35	436.54
ENSG00000189350	TOGARAM2	1.29419	0.0228313	146.83	57.1622
ENSG00000173041	ZNF680	1.29405	5.89038e-06	533.416	215.655
ENSG00000158201	ABHD3	1.29293	0.00377791	3179.86	1277.64
ENSG00000131584	ACAP3	1.29067	0.000448842	1123.77	449.367
ENSG00000184226	PCDH9	1.28709	0.00808591	569.544	228.429
ENSG00000060237	WNK1	1.28604	0.00128769	3544.88	1418.55
ENSG00000004897	CDC27	1.27923	5.1569e-05	1462.05	591.05
ENSG00000158711	ELK4	1.27708	1.91423e-05	1453.87	590.574
ENSG00000136895	GARNL3	1.27623	0.0091635	187.07	76.2943
ENSG00000145990	GFOD1	1.27307	0.000806732	217.871	89.3444
ENSG00000134824	FADS2	1.27226	0.0403005	216.607	78.1791
ENSG00000140740	UQCRC2	1.27126	6.68603e-07	6230.25	2552.22
ENSG00000197563	PIGN	1.27091	0.000942208	593.425	238.805
ENSG00000181619	GPR135	1.26934	0.0194896	48.8385	20.3044
ENSG00000116138	DNAJC16	1.26725	9.48673e-05	1012.73	413.967
ENSG00000197879	MYO1C	1.267	4.11534e-05	4541.2	1855.5
ENSG00000114127	XRN1	1.26689	0.0150117	733.23	290.053
ENSG00000008294	SPAG9	1.26658	0.00267858	2139.46	866.552
ENSG00000115255	REEP6	1.26423	0.00349758	4107.21	1683.85
ENSG00000081052	COL4A4	1.26319	0.000540082	1081.01	442.379
ENSG00000198792	TMEM184B	1.26308	5.23388e-06	1760.16	720.626
ENSG00000197142	ACSL5	1.26242	0.023673	5169.61	2076.67
ENSG00000116688	MFN2	1.26241	0.00017956	2190.86	896.515
ENSG00000005893	LAMP2	1.26235	5.40538e-11	16567.3	6878.17
ENSG00000197948	FCHSD1	1.26174	0.000892546	931.308	383.098
ENSG00000147650	LRP12	1.26158	0.00233567	282.362	114.858
ENSG00000186174	BCL9L	1.26157	2.40922e-05	2044.18	839.019
ENSG00000164463	CREBRF	1.26057	0.00961906	518.123	209.947
ENSG00000196177	ACADSB	1.2602	2.30303e-05	704.925	288.457
ENSG00000196950	SLC39A10	1.26013	0.00110542	866.604	352.328
ENSG00000074219	TEAD2	1.25327	0.0409067	24.564	7.96148
ENSG00000186862	PDZD7	1.25292	0.0165848	122.622	50.0653
ENSG00000100918	REC8	1.25221	0.000122471	5760.28	2381.53
ENSG00000047578	KIAA0556	1.25123	9.89015e-05	877.386	364.78
ENSG00000138780	GSTCD	1.25098	0.00263986	353.878	142.617
ENSG00000135111	TBX3	1.2504	0.00693707	153.733	60.4258
ENSG00000124532	MRS2	1.24952	2.74343e-05	1134.12	469.971
ENSG00000183628	DGCR6	1.24853	0.00539759	108.988	45.7682
ENSG00000099139	PCSK5	1.24754	0.000609016	2065.37	856.454
ENSG00000196220	SRGAP3	1.24706	0.00797357	177.247	72.0291
ENSG00000006007	GDE1	1.24541	3.13922e-08	2112.73	881.559
ENSG00000142677	IL22RA1	1.24504	0.00862368	1300.56	540.742
ENSG00000082701	GSK3B	1.24444	4.74231e-07	3189.27	1331.48
ENSG00000114812	VIPR1	1.24365	0.00377202	2494.33	1041.33
ENSG00000106125	MINDY4	1.24325	0.000632715	474.534	197.606
ENSG00000154309	DISP1	1.24211	2.3546e-07	732.623	308.746
ENSG00000039068	CDH1	1.24135	1.03181e-05	13895.4	5798.18
ENSG00000068024	HDAC4	1.24108	0.00377495	604.507	247.911
ENSG00000105576	TNPO2	1.24045	1.43822e-06	1292.55	540.969
ENSG00000159228	CBR1	1.23805	0.00330198	4722.11	1964.46
ENSG00000165023	DIRAS2	1.23787	0.0192948	284.918	117.397
ENSG00000007944	MYLIP	1.23744	0.0311106	804.734	332.643
ENSG00000082146	STRADB	1.23714	1.73413e-05	1824.19	768.726
ENSG00000099331	MYO9B	1.23711	0.0209635	2085.58	856.124
ENSG00000168143	FAM83B	1.23681	0.00979055	385.969	157.363
ENSG00000104866	PPP1R37	1.23521	0.000231438	1556.02	649.611
ENSG00000122591	FAM126A	1.23469	0.0329544	270.826	109.391
ENSG00000197081	IGF2R	1.23348	0.00102537	3450.02	1435.47
ENSG00000128268	MGAT3	1.23263	0.0135704	731.852	302.79
ENSG00000166263	STXBP4	1.23094	0.00714454	425.121	175.611
ENSG00000145780	FEM1C	1.22882	0.000865781	1518.58	636.333
ENSG00000078043	PIAS2	1.22814	0.00101406	614.738	255.189
ENSG00000150722	PPP1R1C	1.22772	0.0115899	190.029	78.791
ENSG00000163482	STK36	1.22722	0.0144157	757.615	313.608
ENSG00000105726	ATP13A1	1.22678	1.04395e-05	3429.68	1450.74
ENSG00000173638	SLC19A1	1.22637	0.0416826	305.145	122.306
ENSG00000166128	RAB8B	1.22611	0.00142153	1083.96	450.894
ENSG00000136111	TBC1D4	1.22597	0.00580228	1163.76	485.502
ENSG00000105649	RAB3A	1.22514	0.0106023	57.4209	23.2579
ENSG00000271793	AL589666.1	1.22387	0.0237839	96.4888	38.1348
ENSG00000104738	MCM4	1.22033	0.034321	837.194	338.631
ENSG00000173821	RNF213	1.22017	0.00487701	5853.28	2456.2
ENSG00000249141	AL159163.1	1.21927	0.0190692	123.134	49.2523
ENSG00000171488	LRRC8C	1.21853	0.0353499	286.049	119.695
ENSG00000174796	THAP6	1.2185	0.00833306	344.241	142.661
ENSG00000151117	TMEM86A	1.21787	0.00517555	632.124	266.437
ENSG00000108256	NUFIP2	1.21749	0.00250882	2250.34	941.672
ENSG00000170417	TMEM182	1.21565	0.00260325	257.051	110.299
ENSG00000159023	EPB41	1.2143	0.0156029	1817.94	758.931
ENSG00000248592	TMEM110-MUSTN1	1.21418	0.028063	206.791	85.379
ENSG00000121060	TRIM25	1.21349	1.8361e-05	1546.16	654.219
ENSG00000172296	SPTLC3	1.21136	0.00351384	970.992	412.327
ENSG00000122483	CCDC18	1.21095	0.0348706	118.428	47.882
ENSG00000187098	MITF	1.21027	4.66636e-05	918.03	390.439
ENSG00000104447	TRPS1	1.21023	0.000478948	505.468	213.25
ENSG00000134294	SLC38A2	1.20936	0.0431467	4302.75	1753.18
ENSG00000119682	AREL1	1.20904	0.000736148	970.844	409.479
ENSG00000108582	CPD	1.20886	0.00718282	6467.39	2710.12
ENSG00000164855	TMEM184A	1.20571	0.000100069	1836.31	789.196
ENSG00000260371	AC026464.3	1.20479	0.00708223	36.339	13.9849
ENSG00000124615	MOCS1	1.20371	0.0120107	405.895	172.581
ENSG00000096433	ITPR3	1.20313	0.00135498	7699.6	3287.71
ENSG00000160145	KALRN	1.20176	0.00159035	1590.55	679.192
ENSG00000204160	ZDHHC18	1.20139	2.1704e-05	640.186	274.142
ENSG00000187372	PCDHB13	1.20046	0.0208864	294.15	126.322
ENSG00000196247	ZNF107	1.19999	0.000102834	295.604	125.947
ENSG00000281593	AC006978.2	1.1995	0.00782793	118.905	49.5948
ENSG00000182749	PAQR7	1.19891	0.000432992	741.464	321.619
ENSG00000173218	VANGL1	1.1985	0.0112329	374.463	157.321
ENSG00000155980	KIF5A	1.19792	0.0419965	16.7333	6.8512
ENSG00000009830	POMT2	1.19705	1.47754e-05	661.433	287.943
ENSG00000120053	GOT1	1.19468	0.00138959	7326.47	3167.11
ENSG00000165997	ARL5B	1.19397	0.000349417	1370.76	588.725
ENSG00000063176	SPHK2	1.19396	0.00121183	712.838	306.566
ENSG00000109265	KIAA1211	1.18956	0.0163147	1602.29	689.065
ENSG00000141564	RPTOR	1.18928	1.09663e-05	1021.3	444.225
ENSG00000100354	TNRC6B	1.18926	0.00531373	1606.04	685.702
ENSG00000140807	NKD1	1.1883	0.0496653	223.873	93.3343
ENSG00000213918	DNASE1	1.1879	0.00207611	1282.65	559.372
ENSG00000121895	TMEM156	1.1874	0.0386977	72.2936	31.1232
ENSG00000213096	ZNF254	1.18552	2.71713e-05	845.916	369.15
ENSG00000103381	CPPED1	1.18455	0.000777706	1019.43	441.949
ENSG00000068650	ATP11A	1.1824	0.000380096	3334.12	1441.04
ENSG00000110090	CPT1A	1.18203	0.00266838	4679.27	2035.42
ENSG00000147394	ZNF185	1.18183	0.00661785	1140.12	487.875
ENSG00000167114	SLC27A4	1.18002	0.000524516	1473.34	642.477
ENSG00000100030	MAPK1	1.17858	1.85587e-05	2417.84	1054.77
ENSG00000178177	LCORL	1.17837	0.00105648	582.498	251.793
ENSG00000140853	NLRC5	1.17642	0.00516484	749.914	326.382
ENSG00000144040	SFXN5	1.17531	2.61684e-05	404.222	176.022
ENSG00000104267	CA2	1.17344	0.00748662	9750.78	4291.79
ENSG00000167528	ZNF641	1.17272	0.01453	523.35	225.188
ENSG00000023171	GRAMD1B	1.17177	6.06948e-08	6589.42	2911.03
ENSG00000111846	GCNT2	1.17143	0.0193163	537.092	234.212
ENSG00000163960	UBXN7	1.17108	0.00220388	472.672	203.517
ENSG00000103512	NOMO1	1.16993	0.00226881	2046.63	893.053
ENSG00000082781	ITGB5	1.16799	0.00852397	7030.98	3068.83
ENSG00000067225	PKM	1.167	0.0206093	36106.8	15491.5
ENSG00000178385	PLEKHM3	1.16571	0.0139434	38.5723	17.8073
ENSG00000130997	POLN	1.16319	0.0479118	70.8869	31.6406
ENSG00000148343	MIGA2	1.16041	9.44912e-05	1204.33	534.014
ENSG00000197134	ZNF257	1.1603	0.00921955	76.3089	34.0405
ENSG00000104687	GSR	1.15868	0.000227897	4877.44	2155.39
ENSG00000178814	OPLAH	1.15755	0.00525746	1053.12	465.1
ENSG00000165474	GJB2	1.15666	0.00267399	1633.83	724.095
ENSG00000144791	LIMD1	1.15647	0.000284316	1390.25	616.523
ENSG00000171314	PGAM1	1.15597	7.79994e-05	6627.82	2937.58
ENSG00000165169	DYNLT3	1.15576	1.34313e-05	2749.54	1223.29
ENSG00000042445	RETSAT	1.15463	6.16374e-05	5391.61	2401.47
ENSG00000166974	MAPRE2	1.15383	0.000289944	2187.86	971.288
ENSG00000108883	EFTUD2	1.15302	0.000140455	1797.48	796.027
ENSG00000115652	UXS1	1.15265	2.38463e-05	1126.12	500.811
ENSG00000161847	RAVER1	1.15233	0.00531373	684.156	301.368
ENSG00000157184	CPT2	1.15208	4.48078e-05	1495.9	667.645
ENSG00000170145	SIK2	1.15135	0.000280286	1508.03	669.433
ENSG00000168487	BMP1	1.15098	0.000997243	666.342	294.519
ENSG00000122779	TRIM24	1.15006	1.00516e-05	744.287	330.106
ENSG00000164031	DNAJB14	1.14994	0.00867466	1054.86	460.015
ENSG00000184634	MED12	1.14986	0.00564383	786.495	347.127
ENSG00000107537	PHYH	1.14734	0.000662968	1863.66	833.66
ENSG00000266728	AC015688.5	1.14649	0.0322797	48.0445	20.9641
ENSG00000181381	DDX60L	1.14576	0.000404247	839.113	375.429
ENSG00000132361	CLUH	1.14529	0.00404766	2984.77	1319.97
ENSG00000170899	GSTA4	1.14475	0.00438045	479.652	212.577
ENSG00000198814	GK	1.14462	0.00418444	1832.79	817.482
ENSG00000124422	USP22	1.14411	0.00381047	2926.31	1286.85
ENSG00000120341	SEC16B	1.14362	0.0112341	380.832	170.406
ENSG00000175567	UCP2	1.14286	0.041058	967.175	423.146
ENSG00000075643	MOCOS	1.14275	0.0470853	765.154	334.87
ENSG00000102393	GLA	1.14268	0.0110399	951.182	421.713
ENSG00000186260	MKL2	1.14161	0.00206721	672.13	298.202
ENSG00000164823	OSGIN2	1.14045	5.16197e-06	1115.11	499.02
ENSG00000154511	FAM69A	1.13757	9.67227e-06	446.979	201.167
ENSG00000091140	DLD	1.13684	0.000399436	2752.19	1233.72
ENSG00000142207	URB1	1.13534	0.000855789	688.06	307.522
ENSG00000112715	VEGFA	1.13482	0.0477274	9436.41	4137.45
ENSG00000162426	SLC45A1	1.13426	0.0339037	64.9329	29.4544
ENSG00000188234	AGAP4	1.13394	0.0303823	356.876	157.623
ENSG00000117114	ADGRL2	1.13389	0.00101573	1498.21	672.683
ENSG00000198265	HELZ	1.13373	0.000413478	1287.5	580.193
ENSG00000150961	SEC24D	1.13363	0.00531398	3368.74	1507.23
ENSG00000167106	FAM102A	1.1334	0.0335201	7005.63	3103.73
ENSG00000196110	ZNF699	1.13303	0.0424085	50.8542	22.0909
ENSG00000040199	PHLPP2	1.13147	0.00852397	299.94	132.457
ENSG00000152078	TMEM56	1.13117	0.0499122	425.334	184.847
ENSG00000071127	WDR1	1.13085	0.00283036	7458.91	3337.79
ENSG00000166387	PPFIBP2	1.13042	0.000729833	2043.03	925.911
ENSG00000149091	DGKZ	1.13032	2.93575e-05	2590.75	1174.29
ENSG00000105856	HBP1	1.13024	0.00323931	1035.71	463.461
ENSG00000137076	TLN1	1.12965	0.00211255	6862.24	3092.33
ENSG00000197217	ENTPD4	1.12923	0.00101232	1598.96	718.774
ENSG00000153250	RBMS1	1.12675	0.0136944	661.937	292.431
ENSG00000120256	LRP11	1.12597	0.000865781	1082.83	488.138
ENSG00000163635	ATXN7	1.12545	0.00349642	683.282	307.063
ENSG00000137216	TMEM63B	1.12406	0.000108252	1816.01	820.258
ENSG00000181026	AEN	1.12229	0.029219	2057.26	918.707
ENSG00000198909	MAP3K3	1.12186	0.0134658	517.31	233.515
ENSG00000087586	AURKA	1.11792	0.0462332	159.593	69.5287
ENSG00000241058	NSUN6	1.11734	0.00858293	391.943	178.013
ENSG00000069869	NEDD4	1.11712	0.0104058	1192.54	540.059
ENSG00000185946	RNPC3	1.11693	0.0227599	587.303	264.34
ENSG00000114790	ARHGEF26	1.11565	0.00187165	304.006	136.839
ENSG00000163249	CCNYL1	1.11562	0.00749151	617.213	277.441
ENSG00000051825	MPHOSPH9	1.115	0.00101443	368.499	167.74
ENSG00000100003	SEC14L2	1.11343	0.0304355	889.68	396.391
ENSG00000181444	ZNF467	1.11251	0.0268916	519.331	235.653
ENSG00000133816	MICAL2	1.11196	0.000464436	1184.04	540.536
ENSG00000175104	TRAF6	1.11045	2.26758e-05	509.597	233.458
ENSG00000101347	SAMHD1	1.10941	0.0433714	1949.33	880.331
ENSG00000124588	NQO2	1.10902	0.00330887	1598.64	731.848
ENSG00000139899	CBLN3	1.10746	0.0427173	165.111	75.6792
ENSG00000149577	SIDT2	1.10643	0.000305926	788.451	362.425
ENSG00000090565	RAB11FIP3	1.10638	0.00152541	634.874	290.64
ENSG00000198346	ZNF813	1.10532	0.00337702	362.334	167.264
ENSG00000107104	KANK1	1.10486	5.99643e-06	1373.44	635.394
ENSG00000133740	E2F5	1.10483	6.72179e-07	408.886	188.384
ENSG00000166762	CATSPER2	1.10421	0.00495546	315.398	144.752
ENSG00000026036	RTEL1-TNFRSF6B	1.10419	0.0382678	487.829	221.256
ENSG00000121207	LRAT	1.10195	0.00688815	560.13	255.599
ENSG00000092068	SLC7A8	1.10156	0.0425765	3239.45	1500.38
ENSG00000143970	ASXL2	1.1014	0.00207807	849.059	387.268
ENSG00000035681	NSMAF	1.10137	1.29074e-05	644.15	297.616
ENSG00000185386	MAPK11	1.10096	0.0380927	210.434	96.3892
ENSG00000170954	ZNF415	1.09998	0.0405184	251.268	115.299
ENSG00000160991	ORAI2	1.09878	0.0222529	676.403	307.127
ENSG00000198836	OPA1	1.09863	0.000701433	1703.69	781.463
ENSG00000174442	ZWILCH	1.0985	0.00267251	348.81	159.36
ENSG00000010704	HFE	1.09822	0.000239928	381.626	178.495
ENSG00000119509	INVS	1.0976	0.00138945	272.554	124.647
ENSG00000156413	FUT6	1.09714	0.00256804	2009.82	929.433
ENSG00000113742	CPEB4	1.09355	0.000155738	1231.37	569.947
ENSG00000115598	IL1RL2	1.09343	0.0241717	81.1636	37.1565
ENSG00000142798	HSPG2	1.09221	0.0199697	10032.3	4567.22
ENSG00000180104	EXOC3	1.09029	0.00238016	4669.28	2174.78
ENSG00000198758	EPS8L3	1.09023	0.0111871	8685.37	4029.71
ENSG00000115419	GLS	1.09002	9.62877e-07	2471.79	1154.04
ENSG00000271741	AC114490.2	1.08908	0.000148746	246.222	112.448
ENSG00000128266	GNAZ	1.08829	0.0330096	3081.11	1439.12
ENSG00000152056	AP1S3	1.08701	0.00101125	585.396	269.55
ENSG00000118495	PLAGL1	1.08551	0.00634622	507.605	233.536
ENSG00000100304	TTLL12	1.085	2.63503e-05	3654.81	1709.6
ENSG00000159579	RSPRY1	1.08469	2.02518e-06	1152.1	538.961
ENSG00000126790	L3HYPDH	1.08445	0.00479237	351.757	163.953
ENSG00000106460	TMEM106B	1.0839	0.000779404	3357.97	1560.56
ENSG00000101557	USP14	1.08379	0.000502963	2089.88	972.061
ENSG00000089127	OAS1	1.08356	0.0143368	1183.47	545.093
ENSG00000012048	BRCA1	1.0833	0.0404106	133.379	59.2766
ENSG00000118260	CREB1	1.0814	0.00914024	983.074	453.263
ENSG00000135119	RNFT2	1.07784	0.0248849	105.266	49.971
ENSG00000267534	S1PR2	1.07709	0.0274656	62.3849	28.7859
ENSG00000002016	RAD52	1.07594	0.0422365	338.828	157.433
ENSG00000159840	ZYX	1.07561	0.00361468	6096.19	2853.31
ENSG00000103187	COTL1	1.07528	0.0420408	4254.46	1966.9
ENSG00000113615	SEC24A	1.07371	0.000335081	1432.53	671.666
ENSG00000007202	KIAA0100	1.07068	0.00231646	3683.4	1723.7
ENSG00000179091	CYC1	1.07047	0.0031294	4013.01	1885.37
ENSG00000006125	AP2B1	1.06947	0.045637	3370.75	1526.74
ENSG00000102349	KLF8	1.06887	0.0471669	100.653	46.703
ENSG00000151929	BAG3	1.06874	0.00717449	2215.83	1042.95
ENSG00000070950	RAD18	1.06815	0.0197619	420.848	194.815
ENSG00000155846	PPARGC1B	1.06693	0.0275262	231.957	108.206
ENSG00000163297	ANTXR2	1.06681	0.0172349	1856.21	867.889
ENSG00000135018	UBQLN1	1.06662	1.1078e-05	4508.03	2133.84
ENSG00000160007	ARHGAP35	1.0662	0.000797058	2484.77	1170.16
ENSG00000181751	C5orf30	1.06476	0.0339461	1053.51	493.586
ENSG00000148459	PDSS1	1.0646	0.00833541	184.049	86.3216
ENSG00000102921	N4BP1	1.06314	0.00118562	1398.31	658.892
ENSG00000179151	EDC3	1.06244	0.0110166	537.652	253.032
ENSG00000081177	EXD2	1.06203	3.96517e-06	812.978	387.545
ENSG00000256229	ZNF486	1.06186	0.0020861	418.85	199.294
ENSG00000089597	GANAB	1.06164	0.000701308	6367.14	3008.89
ENSG00000136044	APPL2	1.05892	4.38004e-05	3202.5	1527.13
ENSG00000109756	RAPGEF2	1.0586	0.000702869	833.351	394.032
ENSG00000160691	SHC1	1.05795	0.00118317	3397.5	1612.87
ENSG00000064042	LIMCH1	1.05698	0.00333178	2559.23	1211.49
ENSG00000151093	OXSM	1.05676	0.00119508	289.782	137.03
ENSG00000241978	AKAP2	1.05667	0.0146843	1019.03	480.689
ENSG00000102531	FNDC3A	1.05615	0.000315352	3163.65	1503.04
ENSG00000110321	EIF4G2	1.05599	2.33158e-06	20024.2	9563.34
ENSG00000167306	MYO5B	1.05598	0.0170029	3277.27	1534.19
ENSG00000145016	RUBCN	1.05381	0.0017602	672.008	316.997
ENSG00000104537	ANXA13	1.05157	0.0405456	12086.1	5859.09
ENSG00000139112	GABARAPL1	1.05054	0.00592564	3101.44	1482.73
ENSG00000221843	C2orf16	1.05042	0.0064749	48.3578	23.5063
ENSG00000116830	TTF2	1.04989	0.00138888	290.701	137.701
ENSG00000177463	NR2C2	1.04988	0.000596277	876.687	416.822
ENSG00000136478	TEX2	1.04922	0.0013324	2051.78	979.256
ENSG00000023228	NDUFS1	1.04886	0.00443608	2702.75	1282.46
ENSG00000095574	IKZF5	1.04745	0.0482343	608.63	286.786
ENSG00000153208	MERTK	1.04725	0.0020313	488.435	232.903
ENSG00000119912	IDE	1.04655	4.17132e-05	2040.37	977.543
ENSG00000152556	PFKM	1.04482	9.72004e-05	921.029	444.005
ENSG00000107779	BMPR1A	1.04145	0.000177862	803.23	384.17
ENSG00000135956	TMEM127	1.04064	5.8572e-08	3794.33	1834.83
ENSG00000129595	EPB41L4A	1.04064	0.0161959	1812.49	866.059
ENSG00000108469	RECQL5	1.04046	0.00419489	1320.4	636.466
ENSG00000166455	C16orf46	1.0402	0.00429752	43.0894	20.7581
ENSG00000263001	GTF2I	1.03988	0.00139471	5172.53	2476.39
ENSG00000092439	TRPM7	1.03973	0.00399498	1290.03	617.922
ENSG00000172071	EIF2AK3	1.03871	0.00659463	1253.1	599.459
ENSG00000139613	SMARCC2	1.03833	0.00648302	1608.18	767.604
ENSG00000173702	MUC13	1.03781	0.00612872	15326.3	7390.91
ENSG00000129317	PUS7L	1.0377	0.00731641	613.29	290.343
ENSG00000158769	F11R	1.03711	0.000184081	8393.67	4054.58
ENSG00000114054	PCCB	1.03691	0.00103091	1128.88	542.179
ENSG00000111640	GAPDH	1.03636	0.0267219	61761.6	29314.2
ENSG00000136542	GALNT5	1.03558	0.00906044	1595.77	761.698
ENSG00000058262	SEC61A1	1.03504	0.00821562	13897.4	6676.5
ENSG00000181450	ZNF678	1.0345	0.00693707	321.603	154.647
ENSG00000106829	TLE4	1.0326	0.000177216	746.841	361.822
ENSG00000116455	WDR77	1.02969	0.000357663	868.26	421.36
ENSG00000198521	ZNF43	1.02888	0.0226424	428.715	203.846
ENSG00000055332	EIF2AK2	1.02879	0.000851888	1191.62	574.889
ENSG00000196139	AKR1C3	1.02839	0.0211937	25490	12384.3
ENSG00000099949	LZTR1	1.02812	0.00265927	1231.16	596.983
ENSG00000080031	PTPRH	1.02723	0.00640258	6695.85	3262.38
ENSG00000068654	POLR1A	1.02711	0.0318535	964.211	460.785
ENSG00000158882	TOMM40L	1.02644	0.000212014	386.136	185.441
ENSG00000089154	GCN1	1.02605	0.0114971	1645.66	789.608
ENSG00000147471	PLPBP	1.0252	0.00097085	1521.26	739.034
ENSG00000172264	MACROD2	1.02413	0.00513834	439.643	215.103
ENSG00000162616	DNAJB4	1.02313	0.0377906	533.479	256.402
ENSG00000005889	ZFX	1.02249	0.0137082	844.54	407.991
ENSG00000172115	CYCS	1.02011	0.0317308	5313.8	2561.41
ENSG00000148248	SURF4	1.01945	0.000998394	4461.56	2176.8
ENSG00000184012	TMPRSS2	1.01943	0.00688128	2965.26	1435.59
ENSG00000198682	PAPSS2	1.01855	0.040896	1237.66	598.077
ENSG00000107185	RGP1	1.0179	1.90553e-06	1199.24	585.926
ENSG00000168297	PXK	1.01625	0.000879386	399.984	196.974
ENSG00000108389	MTMR4	1.01613	0.00310247	821.346	400.524
ENSG00000132793	LPIN3	1.01535	0.0281834	1109.13	538.035
ENSG00000141076	UTP4	1.01406	0.003396	347.784	169.051
ENSG00000053770	AP5M1	1.01319	3.91175e-05	1866.69	917.42
ENSG00000171469	ZNF561	1.01303	0.00435198	747.937	364.065
ENSG00000164187	LMBRD2	1.01252	0.00816318	730.288	355.054
ENSG00000112237	CCNC	1.0104	0.00105097	3950.25	1941.31
ENSG00000100503	NIN	1.0098	0.00266172	641.198	312.789
ENSG00000151474	FRMD4A	1.00959	0.0363465	1075.22	526.252
ENSG00000116337	AMPD2	1.00784	4.42863e-05	2184.6	1080.11
ENSG00000211584	SLC48A1	1.00628	0.00105076	1244.54	616.169
ENSG00000138119	MYOF	1.00599	0.000697891	2305.05	1130.52
ENSG00000126012	KDM5C	1.00563	0.000515147	2414.32	1190.41
ENSG00000100347	SAMM50	1.00503	0.0125911	3717.6	1837.88
ENSG00000140795	MYLK3	1.00478	0.0130542	109.218	54.3259
ENSG00000161021	MAML1	1.00285	0.000294973	909.183	449.021
ENSG00000241489	AC244197.3	1.00142	0.0468052	197.827	97.8373
ENSG00000103811	CTSH	1.00127	0.00608439	16317.2	8100.12
ENSG00000103852	TTC23	1.0007	0.000408228	764.47	377.856
ENSG00000126746	ZNF384	1.00067	0.0146964	1029.38	505.702
ENSG00000138190	EXOC6	1.00062	0.000261245	1238.72	613.114
ENSG00000164975	SNAPC3	1.00014	0.000599638	1022.66	504.059
ENSG00000173436	MINOS1	-1.00025	0.00519219	1458.84	2965.32
ENSG00000144485	HES6	-1.00026	0.00595218	101.899	204.798
ENSG00000177685	CRACR2B	-1.00055	0.0173839	1907.86	3911.24
ENSG00000154079	SDHAF4	-1.00075	0.0280664	110.763	227.61
ENSG00000129559	NEDD8	-1.00095	0.00155484	1429.15	2890.71
ENSG00000155957	TMBIM4	-1.00169	6.8503e-06	2430.17	4897.23
ENSG00000178605	GTPBP6	-1.00183	3.95667e-05	1165.22	2359.87
ENSG00000163319	MRPS18C	-1.00237	0.00814266	635.086	1291.48
ENSG00000180992	MRPL14	-1.00271	0.00455188	779.967	1581.86
ENSG00000230124	ACBD6	-1.00556	0.000331169	551.182	1121.24
ENSG00000106399	RPA3	-1.00592	0.00870483	305.228	623.882
ENSG00000178896	EXOSC4	-1.00669	0.00537044	406.306	830.84
ENSG00000152404	CWF19L2	-1.00696	4.09257e-06	275.279	559.226
ENSG00000169991	IFFO2	-1.00715	0.0170929	277.702	556.792
ENSG00000189060	H1F0	-1.00721	0.00521881	4547.47	9250.57
ENSG00000214253	FIS1	-1.00858	0.00567809	2029.19	4157.14
ENSG00000160783	PMF1	-1.00992	0.000831382	1027.97	2093.59
ENSG00000101193	GID8	-1.01199	2.32206e-06	1313.27	2668.35
ENSG00000169026	MFSD7	-1.01292	0.0160305	299.383	625.838
ENSG00000171960	PPIH	-1.01365	0.000185423	336.899	691.791
ENSG00000171045	TSNARE1	-1.01399	0.0176085	179.524	372.002
ENSG00000153140	CETN3	-1.01468	0.00530909	166.431	342.523
ENSG00000183665	TRMT12	-1.01477	0.000225645	210.462	430.676
ENSG00000124074	ENKD1	-1.01608	0.0102741	439.156	913.054
ENSG00000095906	NUBP2	-1.01673	0.000978637	660.213	1354.59
ENSG00000176473	WDR25	-1.01685	0.00203107	191.602	394.49
ENSG00000160606	TLCD1	-1.01735	0.0127676	97.7772	201.355
ENSG00000104979	C19orf53	-1.01743	0.000530056	1271.07	2598.59
ENSG00000108651	UTP6	-1.01769	3.3236e-05	846.978	1738.26
ENSG00000183684	ALYREF	-1.01789	0.00423685	812.021	1667.24
ENSG00000102265	TIMP1	-1.01912	0.00329717	5031.26	10368.8
ENSG00000172590	MRPL52	-1.02005	0.00514293	1064.1	2193.87
ENSG00000179041	RRS1	-1.02041	0.0134206	331.311	685.115
ENSG00000213614	HEXA	-1.02129	3.71483e-05	1336.32	2736.04
ENSG00000204397	CARD16	-1.02175	0.0377451	149.769	315.769
ENSG00000167088	SNRPD1	-1.02184	0.00276922	863.089	1770.51
ENSG00000212864	RNF208	-1.02305	0.0146064	141.788	297.533
ENSG00000175416	CLTB	-1.02316	0.00247364	1735.2	3581.91
ENSG00000072133	RPS6KA6	-1.02367	0.00851552	324.727	670.706
ENSG00000160752	FDPS	-1.02402	0.012568	3008.2	6216.14
ENSG00000197457	STMN3	-1.02467	0.0286569	109.347	231.317
ENSG00000137494	ANKRD42	-1.02488	4.33513e-05	575.737	1184.37
ENSG00000139428	MMAB	-1.02558	0.0200627	807.426	1674.98
ENSG00000171604	CXXC5	-1.02658	6.02629e-05	2767.54	5692.83
ENSG00000120699	EXOSC8	-1.02726	0.0224011	568.318	1173.6
ENSG00000162384	C1orf123	-1.02816	0.00101261	820.312	1701.35
ENSG00000135486	HNRNPA1	-1.02917	1.24773e-05	13900.4	28535.2
ENSG00000169217	CD2BP2	-1.02959	2.48503e-05	1481.17	3048.42
ENSG00000095380	NANS	-1.0297	0.00147903	2469.68	5102.59
ENSG00000169683	LRRC45	-1.03005	0.00938722	358.928	751.78
ENSG00000129158	SERGEF	-1.03052	4.38004e-05	273.902	567.302
ENSG00000176155	CCDC57	-1.03124	0.019228	1316.15	2769.65
ENSG00000130640	TUBGCP2	-1.03168	3.44797e-06	1894.03	3914.04
ENSG00000110651	CD81	-1.0318	0.00164939	7594.29	15733.8
ENSG00000178718	RPP25	-1.03182	0.00308702	484.008	1003.49
ENSG00000196954	CASP4	-1.03257	0.0149697	2053.77	4295.04
ENSG00000110107	PRPF19	-1.03266	0.00175482	1732.62	3580.6
ENSG00000099804	CDC34	-1.03298	3.8383e-05	600.922	1230.37
ENSG00000110328	GALNT18	-1.03366	0.00158603	477.128	995.904
ENSG00000107371	EXOSC3	-1.03392	0.000988634	297.207	604.796
ENSG00000174748	RPL15	-1.03398	9.09024e-06	12670.9	26076.7
ENSG00000125731	SH2D3A	-1.03408	0.000512497	1118.73	2312.29
ENSG00000184220	CMSS1	-1.0341	0.00531373	432.183	893.794
ENSG00000110057	UNC93B1	-1.03416	0.00571368	2589.39	5387.71
ENSG00000158417	EIF5B	-1.03473	4.92108e-06	2530.28	5211.82
ENSG00000146242	TPBG	-1.03493	0.000401952	1000.66	2067.73
ENSG00000123064	DDX54	-1.03537	1.82199e-06	1686.8	3478.31
ENSG00000135390	ATP5G2	-1.03605	0.000483172	3568.57	7400.29
ENSG00000049860	HEXB	-1.03659	0.000347496	4721.9	9796.48
ENSG00000177380	PPFIA3	-1.03828	0.00417307	125.86	264.83
ENSG00000120533	ENY2	-1.03935	0.000205318	1053.63	2183.67
ENSG00000187051	RPS19BP1	-1.03953	0.000502412	1302.39	2709.74
ENSG00000076043	REXO2	-1.04072	2.79739e-05	562.026	1155.33
ENSG00000186010	NDUFA13	-1.04138	0.00321797	3146.28	6586.24
ENSG00000004059	ARF5	-1.0414	5.30423e-05	2561.52	5317
ENSG00000174599	TRAM1L1	-1.04212	0.018897	62.727	133.665
ENSG00000163072	NOSTRIN	-1.04254	0.0214421	490.921	1037.45
ENSG00000146109	ABT1	-1.04278	1.86004e-05	571.268	1181.28
ENSG00000110200	ANAPC15	-1.0431	0.00187273	451.184	940.366
ENSG00000138002	IFT172	-1.04405	0.00907249	1032.32	2186.71
ENSG00000160188	RSPH1	-1.04432	0.0161511	157.749	332.67
ENSG00000188064	WNT7B	-1.04447	0.00351342	892.79	1863.78
ENSG00000179886	TIGD5	-1.04476	0.00779383	115.028	242.678
ENSG00000204220	PFDN6	-1.04487	0.00113076	68.4451	143.168
ENSG00000185442	FAM174B	-1.04506	0.0455785	689.056	1459.98
ENSG00000226742	HSBP1L1	-1.04531	0.000151233	665.47	1393.64
ENSG00000234465	PINLYP	-1.04651	0.0325128	100.071	216.935
ENSG00000092841	MYL6	-1.0474	0.00461939	14218.8	29913.1
ENSG00000188833	ENTPD8	-1.04756	0.00999283	795.933	1700.87
ENSG00000148655	LRMDA	-1.04816	0.00959553	141.93	296.184
ENSG00000128284	APOL3	-1.04847	0.0451986	155.362	331.658
ENSG00000100387	RBX1	-1.04848	0.000397598	1274.79	2665.04
ENSG00000151366	NDUFC2	-1.05107	0.0122022	3387.96	7191.9
ENSG00000198818	SFT2D1	-1.05114	1.26838e-05	1188.61	2487.66
ENSG00000148426	PROSER2	-1.05219	0.0072355	211.364	447.604
ENSG00000189367	KIAA0408	-1.0524	0.00850801	61.9437	132.124
ENSG00000214530	STARD10	-1.05296	0.0072613	8047.22	17058.4
ENSG00000130811	EIF3G	-1.054	6.61129e-11	2676.3	5586.47
ENSG00000130517	PGPEP1	-1.05407	0.00556788	1501.27	3174.58
ENSG00000075188	NUP37	-1.05443	0.00404903	217.001	461.746
ENSG00000142611	PRDM16	-1.05522	0.00827431	441.248	921.611
ENSG00000112312	GMNN	-1.05631	0.00161904	215.902	452.127
ENSG00000008324	SS18L2	-1.05714	0.000125834	342.47	715.445
ENSG00000120742	SERP1	-1.05739	0.00226881	4939.22	10430.1
ENSG00000038274	MAT2B	-1.05759	1.96796e-06	1887.58	3951.77
ENSG00000125656	CLPP	-1.05838	2.28264e-05	663.761	1390.25
ENSG00000242259	C22orf39	-1.05863	8.97794e-07	420.153	888.309
ENSG00000158710	TAGLN2	-1.05864	0.00707324	3926.63	8281.59
ENSG00000154822	PLCL2	-1.05926	0.00415534	768.762	1635.09
ENSG00000214706	IFRD2	-1.05941	0.000528092	1874.64	3962.59
ENSG00000154274	C4orf19	-1.06051	6.00346e-05	522.301	1097.3
ENSG00000158552	ZFAND2B	-1.06061	0.000434811	1294.74	2742.28
ENSG00000123146	ADGRE5	-1.06069	0.0395277	751.477	1599.9
ENSG00000117862	TXNDC12	-1.06088	0.000132707	2332.12	4920
ENSG00000132475	H3F3B	-1.06105	1.36525e-05	10039.4	21085.9
ENSG00000132467	UTP3	-1.06204	1.98377e-05	735.733	1542.94
ENSG00000119185	ITGB1BP1	-1.06231	0.00100172	734.981	1548.17
ENSG00000142186	SCYL1	-1.06277	2.16565e-05	2275.24	4802.16
ENSG00000160679	CHTOP	-1.06311	3.75043e-10	1553.18	3268.7
ENSG00000166189	HPS6	-1.06313	6.0728e-05	450.649	953.779
ENSG00000176973	FAM89B	-1.06313	0.00511601	430.159	912.978
ENSG00000159714	ZDHHC1	-1.06373	0.0145038	417.564	900.02
ENSG00000110060	PUS3	-1.0643	0.00148862	142.774	299.199
ENSG00000139266	MARCH9	-1.06441	8.19163e-06	462.448	973.153
ENSG00000185619	PCGF3	-1.06479	0.00062202	1250.79	2642.03
ENSG00000102871	TRADD	-1.06489	0.00172677	447.11	957.295
ENSG00000131652	THOC6	-1.06507	0.0261293	514.095	1108.78
ENSG00000203724	C1orf53	-1.0651	0.0481313	60.0837	130.184
ENSG00000242616	GNG10	-1.06579	0.000411415	727.448	1529.15
ENSG00000171766	GATM	-1.06607	0.0198503	2880.95	6166.89
ENSG00000116406	EDEM3	-1.06644	0.000552657	1606.16	3400.83
ENSG00000112592	TBP	-1.06836	1.67684e-05	317.832	672.582
ENSG00000173812	EIF1	-1.06839	0.00296162	9806.46	20902
ENSG00000179057	IGSF22	-1.06899	0.0390451	60.4356	134.39
ENSG00000149923	PPP4C	-1.06913	1.57508e-05	1914.67	4052.97
ENSG00000186132	C2orf76	-1.06934	0.000401424	88.0194	188.669
ENSG00000100219	XBP1	-1.07033	0.0323854	10410.7	22498.9
ENSG00000173141	MRPL57	-1.07047	3.62616e-05	887.611	1883.43
ENSG00000075131	TIPIN	-1.07091	0.00603738	46.0324	99.8813
ENSG00000127804	METTL16	-1.07123	5.33809e-06	788.593	1678.58
ENSG00000198746	GPATCH3	-1.07234	0.00118317	258.826	554.547
ENSG00000213397	HAUS7	-1.07238	0.00583439	224.809	482.327
ENSG00000085552	IGSF9	-1.07249	0.033635	198.35	429.791
ENSG00000131981	LGALS3	-1.0726	2.30303e-05	7150.68	15180.1
ENSG00000204628	RACK1	-1.07303	4.46764e-06	13723.9	29041.6
ENSG00000100246	DNAL4	-1.07375	0.00265819	414.395	893.511
ENSG00000100577	GSTZ1	-1.07413	0.019506	367.931	795.086
ENSG00000172086	KRCC1	-1.07456	6.88691e-06	686.197	1459.36
ENSG00000118162	KPTN	-1.07456	0.0386491	116.334	255.66
ENSG00000110723	EXPH5	-1.0747	0.00220174	178.427	379.56
ENSG00000166352	C11orf74	-1.07488	0.000586106	123.989	265.78
ENSG00000182359	KBTBD3	-1.07507	0.0100222	107.003	233.52
ENSG00000270170	NCBP2-AS2	-1.07515	0.000779404	370.557	794.715
ENSG00000117472	TSPAN1	-1.07521	0.00273686	1885.26	4016.11
ENSG00000156928	MALSU1	-1.07568	0.000132421	454.308	971.141
ENSG00000152804	HHEX	-1.0758	0.000299381	2064.7	4418.48
ENSG00000176472	ZNF575	-1.07597	0.0386491	58.785	130.55
ENSG00000129968	ABHD17A	-1.07695	1.74387e-06	1587.47	3381.21
ENSG00000025434	NR1H3	-1.07705	0.0152752	354.857	777.585
ENSG00000221916	C19orf73	-1.07863	0.0370438	24.8494	53.4191
ENSG00000174109	C16orf91	-1.07879	0.00277	192.146	413.821
ENSG00000147526	TACC1	-1.07927	0.00686388	1761.92	3781.98
ENSG00000187049	TMEM216	-1.07931	0.000226617	207.644	448.8
ENSG00000122674	CCZ1	-1.08179	0.000563553	1454.04	3124.12
ENSG00000127954	STEAP4	-1.08197	0.0270144	379.026	824.861
ENSG00000129535	NRL	-1.08244	0.0424085	46.0146	100.965
ENSG00000160113	NR2F6	-1.08434	0.000876816	995.227	2147.37
ENSG00000141101	NOB1	-1.08443	2.05885e-05	627.475	1337.7
ENSG00000153551	CMTM7	-1.08517	0.00321231	526.769	1135.62
ENSG00000185043	CIB1	-1.08607	0.000172465	3302.84	7099.5
ENSG00000179010	MRFAP1	-1.08615	8.13001e-06	5496.98	11745.3
ENSG00000133265	HSPBP1	-1.08658	0.000855822	610.792	1317.22
ENSG00000101421	CHMP4B	-1.08681	1.03901e-06	3937.1	8411.36
ENSG00000173848	NET1	-1.08743	0.000535932	1428.88	3061.89
ENSG00000133983	COX16	-1.08922	0.00257934	1068.21	2308.25
ENSG00000103490	PYCARD	-1.08946	0.032179	247.414	542.578
ENSG00000141499	WRAP53	-1.08985	0.00200963	250.633	551.882
ENSG00000132323	ILKAP	-1.08999	0.000143887	571.063	1236.07
ENSG00000168040	FADD	-1.09009	0.000958309	400.399	865.325
ENSG00000159761	C16orf86	-1.09091	0.0357071	30.8533	70.7049
ENSG00000145494	NDUFS6	-1.09098	0.0063065	1671.91	3638.76
ENSG00000163923	RPL39L	-1.09158	0.0200576	21.9527	46.4492
ENSG00000184840	TMED9	-1.09248	0.00331577	3983.69	8648.27
ENSG00000158526	TSR2	-1.09408	1.46264e-06	576.45	1243.16
ENSG00000103126	AXIN1	-1.09418	0.000922635	975.736	2099.77
ENSG00000272047	GTF2H5	-1.09427	0.000506047	676.059	1463.02
ENSG00000254772	EEF1G	-1.09567	2.72618e-05	17084.6	36773
ENSG00000177700	POLR2L	-1.09698	0.00841931	1557.99	3400.77
ENSG00000054793	ATP9A	-1.0978	0.000223744	1604	3469.88
ENSG00000109390	NDUFC1	-1.09792	0.0017796	1217.47	2649.2
ENSG00000161914	ZNF653	-1.09842	5.71248e-05	319.658	696.756
ENSG00000132780	NASP	-1.09844	0.0249665	852.966	1864.44
ENSG00000012061	ERCC1	-1.09858	0.00042459	972.965	2118.49
ENSG00000175390	EIF3F	-1.09899	5.16409e-07	1584.31	3418.07
ENSG00000112511	PHF1	-1.09904	0.0142045	161.287	356.611
ENSG00000141971	MVB12A	-1.09932	1.14601e-05	608.914	1322.35
ENSG00000117143	UAP1	-1.10153	0.0320253	935.395	2063.06
ENSG00000185420	SMYD3	-1.10187	0.00447907	186.958	413.307
ENSG00000101017	CD40	-1.10504	0.0242417	267.239	604.583
ENSG00000079616	KIF22	-1.10513	0.0124902	451.748	995.446
ENSG00000257949	TEN1	-1.10606	0.00742304	326.188	710.523
ENSG00000133773	CCDC59	-1.10854	0.000594297	399.441	864.013
ENSG00000005187	ACSM3	-1.10872	0.0073554	510.184	1139.49
ENSG00000189283	FHIT	-1.10901	0.00896361	923.963	2060.55
ENSG00000117411	B4GALT2	-1.1091	0.000103927	330.195	712.344
ENSG00000177042	TMEM80	-1.1097	0.0194234	502.672	1121.88
ENSG00000171723	GPHN	-1.11002	0.000169933	739.776	1617.35
ENSG00000183751	TBL3	-1.11007	0.000121635	1050.19	2302.66
ENSG00000196544	BORCS6	-1.11066	0.000156378	269.121	586.126
ENSG00000188760	TMEM198	-1.1109	0.033651	89.3533	199.445
ENSG00000204392	LSM2	-1.11129	0.0335182	63.1615	140.842
ENSG00000008441	NFIX	-1.11176	0.0202692	623.643	1363.68
ENSG00000103266	STUB1	-1.11299	4.23136e-05	1761.59	3848.51
ENSG00000127220	ABHD8	-1.11497	4.05809e-05	263.901	580.324
ENSG00000151657	KIN	-1.11508	0.00108744	395.617	873.827
ENSG00000101457	DNTTIP1	-1.11514	1.85587e-05	527.428	1152.13
ENSG00000205436	EXOC3L4	-1.1169	0.0449318	389.703	897.177
ENSG00000256060	TRAPPC2B	-1.1185	0.000873721	174.619	382.461
ENSG00000137338	PGBD1	-1.12024	0.0259076	29.1583	65.0837
ENSG00000105552	BCAT2	-1.12054	0.00299927	516.603	1148.31
ENSG00000170473	PYM1	-1.12198	9.8332e-06	538.614	1180.25
ENSG00000116396	KCNC4	-1.12223	0.0159402	605.643	1349.06
ENSG00000186184	POLR1D	-1.1225	9.17741e-07	1929.37	4231.58
ENSG00000123737	EXOSC9	-1.12254	0.000206354	346.197	763.037
ENSG00000214063	TSPAN4	-1.12349	0.0176802	120.382	269.88
ENSG00000171443	ZNF524	-1.12369	0.00704261	270.237	603.713
ENSG00000162961	DPY30	-1.12405	5.69127e-06	642.974	1411.81
ENSG00000174775	HRAS	-1.12512	0.00101406	547.231	1205.88
ENSG00000137747	TMPRSS13	-1.12514	0.0425959	29.8461	69.624
ENSG00000106245	BUD31	-1.12672	1.11961e-05	1174.4	2585.08
ENSG00000102543	CDADC1	-1.12724	0.000874177	105.248	229.015
ENSG00000267795	SMIM22	-1.12768	0.00736608	1828.3	4119.45
ENSG00000126249	PDCD2L	-1.12778	0.000278037	75.3037	166.551
ENSG00000100319	ZMAT5	-1.12837	1.48208e-05	228.784	506.631
ENSG00000130956	HABP4	-1.12868	1.28618e-06	381.79	833.998
ENSG00000132635	PCED1A	-1.12892	0.0205552	871.598	1978.54
ENSG00000188986	NELFB	-1.12905	9.7066e-07	1321.89	2917.3
ENSG00000166833	NAV2	-1.12915	0.0349119	92.3987	203.519
ENSG00000137100	DCTN3	-1.12928	1.55552e-06	660.144	1455.43
ENSG00000085231	AK6	-1.13106	0.000282945	232.22	508.45
ENSG00000104872	PIH1D1	-1.13107	1.49422e-08	996.617	2199.96
ENSG00000265241	RBM8A	-1.13145	6.65756e-05	2447.6	5414.47
ENSG00000131495	NDUFA2	-1.13169	0.0008451	1295.61	2885.13
ENSG00000196531	NACA	-1.13191	2.56307e-07	7138.47	15732.5
ENSG00000100632	ERH	-1.13256	0.00108744	1932.18	4287.6
ENSG00000111639	MRPL51	-1.13312	0.000569156	1080.35	2402.24
ENSG00000024862	CCDC28A	-1.13421	0.000729462	454.919	1020.86
ENSG00000138668	HNRNPD	-1.13435	5.75568e-07	3736.85	8259.88
ENSG00000086504	MRPL28	-1.13542	7.11458e-05	685.47	1524.05
ENSG00000141854	MISP3	-1.13542	0.00351384	318.909	721.36
ENSG00000143013	LMO4	-1.13655	0.000207748	1924.79	4277.45
ENSG00000099800	TIMM13	-1.13673	0.000547675	905.63	2017.52
ENSG00000127720	METTL25	-1.1369	0.00107189	99.5961	224.304
ENSG00000138030	KHK	-1.13706	0.0125496	61.4351	135.484
ENSG00000173207	CKS1B	-1.14076	0.00878305	518.724	1167.55
ENSG00000109534	GAR1	-1.14218	3.8847e-05	282.436	624.743
ENSG00000109536	FRG1	-1.14288	2.22473e-06	374.776	835.538
ENSG00000105185	PDCD5	-1.14304	0.000424705	740.048	1654.7
ENSG00000176978	DPP7	-1.14413	5.94675e-05	2018.19	4528.44
ENSG00000145779	TNFAIP8	-1.14511	0.012471	232.082	522.944
ENSG00000197958	RPL12	-1.14679	2.95128e-05	9336.94	20841.2
ENSG00000131116	ZNF428	-1.14903	9.91037e-05	363.947	817.071
ENSG00000198176	TFDP1	-1.14955	6.27256e-05	836.481	1869.43
ENSG00000091947	TMEM101	-1.15011	2.15188e-06	562.812	1272.73
ENSG00000099795	NDUFB7	-1.15057	0.000880666	1923.54	4348.34
ENSG00000105248	CCDC94	-1.15129	0.000185594	515.031	1163.42
ENSG00000159685	CHCHD6	-1.15235	0.000225449	140.472	317.565
ENSG00000166002	SMCO4	-1.15264	0.00669244	648.726	1485.19
ENSG00000134825	TMEM258	-1.15522	0.000490926	1555.17	3521.98
ENSG00000189334	S100A14	-1.15847	0.0316795	1488.76	3403.91
ENSG00000148090	AUH	-1.15943	0.000184321	552.822	1254.66
ENSG00000140365	COMMD4	-1.16103	0.000549852	724.306	1649.28
ENSG00000164713	BRI3	-1.16103	8.73922e-05	2728.73	6186.81
ENSG00000111786	SRSF9	-1.16178	9.31996e-07	2012.65	4529.13
ENSG00000178988	MRFAP1L1	-1.1622	5.75087e-10	1179.71	2654.17
ENSG00000064995	TAF11	-1.16264	3.60205e-06	432.389	979.689
ENSG00000137880	GCHFR	-1.16268	0.0107454	710.62	1643.05
ENSG00000136819	C9orf78	-1.16297	4.5889e-05	1533.62	3473.39
ENSG00000106268	NUDT1	-1.16337	0.0466458	58.6308	139.451
ENSG00000155368	DBI	-1.16403	0.00195198	6246.06	14301.8
ENSG00000175354	PTPN2	-1.16604	1.70717e-08	731.046	1643.15
ENSG00000151332	MBIP	-1.16611	0.00428187	349.916	794.013
ENSG00000166171	DPCD	-1.16694	0.000342424	231.971	528.641
ENSG00000145220	LYAR	-1.16742	0.00127835	162.038	365.832
ENSG00000128272	ATF4	-1.16748	0.0113591	7315.3	16833.7
ENSG00000087077	TRIP6	-1.16767	0.0037724	1336.67	3070.55
ENSG00000246705	H2AFJ	-1.16786	0.0051577	1063.01	2456.08
ENSG00000172057	ORMDL3	-1.16845	0.000181064	1409.53	3220.92
ENSG00000069275	NUCKS1	-1.16929	0.000189633	4195.27	9530.65
ENSG00000125817	CENPB	-1.16935	2.88849e-05	1902.33	4329.89
ENSG00000172586	CHCHD1	-1.16997	8.33339e-05	672.017	1531.7
ENSG00000171863	RPS7	-1.1712	0.000162514	7249.86	16514.2
ENSG00000173486	FKBP2	-1.17182	0.00372937	1656.64	3836.57
ENSG00000182196	ARL6IP4	-1.17194	1.00516e-05	2552.19	5812.14
ENSG00000101940	WDR13	-1.17213	9.39383e-07	2375.09	5417.1
ENSG00000125753	VASP	-1.1726	3.78052e-05	2386.95	5438.95
ENSG00000135108	FBXO21	-1.17277	0.00153175	1126.1	2571
ENSG00000185798	WDR53	-1.17287	0.0002227	117.613	274.662
ENSG00000187630	DHRS4L2	-1.1743	0.000193171	279.05	636.51
ENSG00000007080	CCDC124	-1.17489	0.000228582	695.598	1592.24
ENSG00000160633	SAFB	-1.17551	2.7474e-09	2213.26	5037.41
ENSG00000167186	COQ7	-1.17556	0.00255502	488.442	1125.01
ENSG00000119514	GALNT12	-1.17587	0.000186926	1350.45	3089.86
ENSG00000088356	PDRG1	-1.177	3.41393e-05	217.916	502.654
ENSG00000175756	AURKAIP1	-1.17724	0.00418986	1186.77	2756.83
ENSG00000167508	MVD	-1.1773	0.0418421	1760.42	4148.84
ENSG00000145337	PYURF	-1.17743	1.75723e-06	901.197	2055.03
ENSG00000138495	COX17	-1.17749	0.00175133	1142.27	2638.41
ENSG00000071655	MBD3	-1.17828	0.000214056	1589.8	3655.55
ENSG00000142530	FAM71E1	-1.1784	0.00293543	63.5712	147.353
ENSG00000130724	CHMP2A	-1.17841	0.000248036	3563.47	8200.22
ENSG00000034713	GABARAPL2	-1.1785	3.86912e-06	1601.23	3657.25
ENSG00000204822	MRPL53	-1.17901	0.000132595	967.05	2222.25
ENSG00000161981	SNRNP25	-1.18215	0.0086601	251.515	583.52
ENSG00000184903	IMMP2L	-1.18238	0.00564383	84.7459	196.375
ENSG00000173928	SWSAP1	-1.18304	0.000714687	89.7096	213.035
ENSG00000186918	ZNF395	-1.18425	0.00447201	1015.03	2348.96
ENSG00000174276	ZNHIT2	-1.1857	0.00754931	224.131	525.817
ENSG00000141552	ANAPC11	-1.18621	3.62558e-05	1173.98	2705.62
ENSG00000159079	C21orf59	-1.18651	4.08429e-09	1054.46	2417.69
ENSG00000170604	IRF2BP1	-1.18796	0.000625571	494.488	1148.77
ENSG00000144713	RPL32	-1.18796	0.00013677	7877.44	18161
ENSG00000265681	RPL17	-1.18823	0.00021235	11212.9	25867.6
ENSG00000176022	B3GALT6	-1.18878	1.91742e-05	519.785	1203.06
ENSG00000109881	CCDC34	-1.18896	0.000145354	128.285	296.458
ENSG00000115446	UNC50	-1.18899	0.000120131	1103.42	2559.02
ENSG00000130304	SLC27A1	-1.19038	0.00349334	623.179	1451.51
ENSG00000105289	TJP3	-1.19095	0.000928167	3605.42	8427.15
ENSG00000124659	TBCC	-1.19208	1.53518e-05	339.626	786.266
ENSG00000151718	WWC2	-1.19224	0.0023076	289.003	667.558
ENSG00000183873	SCN5A	-1.19253	0.0202595	31.1118	74.9868
ENSG00000162910	MRPL55	-1.19372	0.0133897	558.137	1320.18
ENSG00000118418	HMGN3	-1.1938	0.000312463	1271.19	2954.53
ENSG00000160256	FAM207A	-1.19518	0.000542136	363.644	849.995
[truncated: 1,103 more rows]

## Sheet: GBD vs CBD Tissue DGE
ENSG ID	Gene_name	log2FoldChange	padj	GBD Tissue Base Mean	CBD Tissue Base Mean
ENSG00000155052	CNTNAP5	7.49831	8.01128e-26	816.639	3.98527			Upregulated in GBD Tissue	Log2FoldChange > 1
ENSG00000114200	BCHE	6.83583	6.92419e-15	322.031	1.45763			Upregulated in CBD Tissue	Log2FoldChange < -1
ENSG00000250298	GIMD1	6.76298	5.24707e-11	83.3716	0.26964
ENSG00000164736	SOX17	6.193	4.10649e-20	1386.25	13.1034
ENSG00000273777	CEACAM20	6.178	3.36277e-09	59.6938	0.27184
ENSG00000133101	CCNA1	5.61373	3.35911e-16	164.171	2.67434
ENSG00000029559	IBSP	5.54343	3.87726e-05	121.197	0.436212
ENSG00000167434	CA4	5.54033	9.60679e-19	2399.51	39.1656
ENSG00000180432	CYP8B1	5.48998	5.18716e-20	1027.68	18.0576
ENSG00000180210	F2	5.1281	1.0737e-28	239.729	6.40337
ENSG00000196090	PTPRT	5.12498	3.27232e-20	976.879	22.4732
ENSG00000204099	NEU4	4.69512	6.65457e-09	175.432	5.32624
ENSG00000137251	TINAG	4.65466	8.44452e-11	321.066	9.74937
ENSG00000125255	SLC10A2	4.53241	3.27232e-20	827.462	31.0315
ENSG00000164946	FREM1	4.52781	9.14121e-08	292.221	8.87133
ENSG00000154252	GAL3ST2	4.47639	0.00136225	55.2644	0
ENSG00000103449	SALL1	4.44621	4.58715e-06	58.7477	1.36983
ENSG00000143369	ECM1	4.44376	8.0317e-23	33146.6	1344.52
ENSG00000171208	NETO2	4.33232	1.4007e-15	874.843	38.7402
ENSG00000175294	CATSPER1	4.33226	8.16027e-08	23.2496	0.638467
ENSG00000130540	SULT4A1	4.30151	4.49889e-06	23.7066	0.678471
ENSG00000180251	SLC9A4	4.27232	5.88474e-14	468.779	20.3864
ENSG00000142319	SLC6A3	4.25419	7.03195e-06	53.605	2.20164
ENSG00000152661	GJA1	4.24426	1.94459e-09	11173.7	454.043
ENSG00000169469	SPRR1B	4.22404	1.46988e-07	699.72	27.0935
ENSG00000197838	CYP2A13	4.18581	0.00236033	27.1688	0.436212
ENSG00000105697	HAMP	4.18538	1.69045e-05	238.162	8.84208
ENSG00000205420	KRT6A	4.04066	0.000431475	37.9287	0.317033
ENSG00000117154	IGSF21	4.01585	1.06287e-05	111.426	4.79491
ENSG00000170153	RNF150	3.95982	3.24318e-10	195.955	10.5188
ENSG00000142583	SLC2A5	3.94657	2.03554e-06	666.245	32.0627
ENSG00000189431	RASSF10	3.92469	7.14156e-24	224.262	13.9126
ENSG00000196735	HLA-DQA1	3.92149	0.000366807	2853.13	106.614
ENSG00000060566	CREB3L3	3.86937	2.5663e-05	334.522	16.0644
ENSG00000130720	FIBCD1	3.85529	1.77892e-05	19.3728	1.40236
ENSG00000136960	ENPP2	3.82875	2.1803e-10	1999.43	117.116
ENSG00000091138	SLC26A3	3.79452	1.41453e-05	3253.85	166.232
ENSG00000163209	SPRR3	3.76077	1.69234e-07	4454.24	260.461
ENSG00000171517	LPAR3	3.71891	1.21342e-09	170.431	11.0967
ENSG00000130700	GATA5	3.70589	0.00402186	45.1893	1.55875
ENSG00000170370	EMX2	3.699	4.3762e-07	751.244	45.4354
ENSG00000154277	UCHL1	3.66567	5.44569e-07	296.633	18.7414
ENSG00000143001	TMEM61	3.65852	2.35115e-06	29.3056	2.12696
ENSG00000101463	SYNDIG1	3.63524	0.000308324	187.858	11.6577
ENSG00000135919	SERPINE2	3.5661	3.01202e-07	973.563	67.0062
ENSG00000105290	APLP1	3.54418	9.50903e-12	688.031	53.4575
ENSG00000019169	MARCO	3.5358	0.000581804	135.356	8.44122
ENSG00000101977	MCF2	3.52124	8.12936e-08	98.8925	7.24216
ENSG00000122254	HS3ST2	3.46762	0.00331676	11.5511	0.450581
ENSG00000162383	SLC1A7	3.46003	2.19093e-07	520.757	39.039
ENSG00000172137	CALB2	3.45529	1.46937e-06	138.48	10.6409
ENSG00000168078	PBK	3.42343	2.23553e-05	31.2602	2.22527
ENSG00000135333	EPHA7	3.41886	2.5246e-08	253.542	19.9528
ENSG00000177494	ZBED2	3.41371	1.75854e-09	28.2499	2.0196
ENSG00000240224	UGT1A5	3.40853	0.0132662	1038.07	47.0523
ENSG00000167994	RAB3IL1	3.37658	0.00392058	598.25	37.105
ENSG00000222047	C10orf55	3.36426	0.000105836	14.2628	1.04997
ENSG00000029534	ANK1	3.36302	3.01977e-13	250.755	22.9557
ENSG00000115616	SLC9A2	3.35908	2.72537e-06	624.685	49.7688
ENSG00000157150	TIMP4	3.34806	0.000204136	18.7057	1.4821
ENSG00000170891	CYTL1	3.31101	0.00781791	50.3215	3.54526
ENSG00000197766	CFD	3.31094	0.00574897	12.2917	0.430953
ENSG00000160326	SLC2A6	3.30398	1.1287e-13	243.025	22.9499
ENSG00000166033	HTRA1	3.27896	3.19068e-10	3324.63	308.489
ENSG00000198729	PPP1R14C	3.26138	5.59935e-05	23.8354	1.90109
ENSG00000124302	CHST8	3.25953	2.27971e-06	170.827	14.925
ENSG00000163295	ALPI	3.24769	4.44733e-05	235.599	19.6386
ENSG00000234906	APOC2	3.24463	6.61049e-08	670.798	61.4873
ENSG00000198842	DUSP27	3.22467	0.00128306	16.4795	1.27214
ENSG00000147689	FAM83A	3.21863	2.1803e-10	255.65	25.9426
ENSG00000243449	C4orf48	3.21745	3.38465e-12	399.682	40.3824
ENSG00000183160	TMEM119	3.19057	0.00187842	127.845	9.55482
ENSG00000131668	BARX1	3.1844	3.53821e-06	133.709	12.6182
ENSG00000168329	CX3CR1	3.17524	0.00203727	3010.55	228.385
ENSG00000176919	C8G	3.16258	6.26558e-06	1810.05	165.996
ENSG00000187045	TMPRSS6	3.16001	1.58635e-05	228.708	21.102
ENSG00000122574	WIPF3	3.15101	2.19854e-22	188.588	19.83
ENSG00000164638	SLC29A4	3.14243	1.21342e-09	198.219	20.7662
ENSG00000150337	FCGR1A	3.13473	0.000281548	1022.5	88.7957
ENSG00000104918	RETN	3.12969	0.00690572	32.5426	2.14909
ENSG00000169302	STK32A	3.11724	5.07034e-05	201.287	20.3328
ENSG00000131730	CKMT2	3.09586	4.97612e-06	769.58	75.9719
ENSG00000162367	TAL1	3.08561	0.0141944	174.324	13.7332
ENSG00000167759	KLK13	3.07933	3.89284e-06	39.4247	5.08811
ENSG00000150551	LYPD1	3.01421	6.65457e-09	734.766	83.8286
ENSG00000144681	STAC	3.00963	9.53864e-07	129.564	15.5075
ENSG00000151967	SCHIP1	3.00579	0.00154884	79.9767	6.99858
ENSG00000175591	P2RY2	2.97744	4.09773e-13	381.538	46.524
ENSG00000123838	C4BPA	2.97689	0.000922239	207.771	20.8332
ENSG00000187955	COL14A1	2.97457	6.67465e-06	187.775	20.6248
ENSG00000204161	C10orf128	2.96764	8.27431e-06	1213.61	130.788
ENSG00000171956	FOXB1	2.9626	0.0147928	26.7926	2.54499
ENSG00000269113	TRABD2B	2.96215	0.00620301	439.949	38.018
ENSG00000108700	CCL8	2.93642	0.0159915	21.6298	1.82456
ENSG00000196581	AJAP1	2.8896	2.6482e-06	138.068	15.6907
ENSG00000129455	KLK8	2.888	0.00231206	18.707	2.12281
ENSG00000169313	P2RY12	2.88454	0.0321804	482.443	37.0125
ENSG00000118137	APOA1	2.86315	2.12675e-06	474.984	56.6073
ENSG00000169474	SPRR1A	2.85408	0.00113266	428.169	46.8265
ENSG00000118946	PCDH17	2.84106	0.000208934	196.072	23.1791
ENSG00000152977	ZIC1	2.81725	0.00715095	145.564	15.447
ENSG00000186818	LILRB4	2.81047	0.00520614	255.376	27.1435
ENSG00000135643	KCNMB4	2.79374	0.000511254	99.2741	12.8691
ENSG00000108950	FAM20A	2.78375	4.56566e-05	554.945	70.2598
ENSG00000112183	RBM24	2.75807	1.25887e-05	26.0649	3.86567
ENSG00000179477	ALOX12B	2.7565	0.000115	20.863	2.4341
ENSG00000104972	LILRB1	2.75535	0.0140632	86.7368	8.93318
ENSG00000109956	B3GAT1	2.73765	1.99943e-06	138.874	18.7539
ENSG00000161944	ASGR2	2.72562	1.63391e-06	2733.9	365.678
ENSG00000165841	CYP2C19	2.72402	7.26671e-07	1353.07	182.896
ENSG00000196136	SERPINA3	2.71071	0.00281671	4257.34	517.019
ENSG00000070087	PFN2	2.69516	1.29338e-18	899.687	134.373
ENSG00000143333	RGS16	2.68967	0.000130325	209.977	28.2679
ENSG00000129151	BBOX1	2.68559	2.07075e-08	1108.09	156.027
ENSG00000148795	CYP17A1	2.68091	0.0437934	637.153	59.3878
ENSG00000167600	CYP2S1	2.66941	2.67705e-12	3518.93	529.33
ENSG00000021852	C8B	2.66772	0.00682545	63.8383	8.16593
ENSG00000145362	ANK2	2.65267	0.00599493	229.832	27.412
ENSG00000229859	PGA3	2.65253	0.0381797	16.574	1.66481
ENSG00000132688	NES	2.63475	0.000426782	219.549	30.2329
ENSG00000120949	TNFRSF8	2.62941	8.56398e-06	82.7821	12.1359
ENSG00000137860	SLC28A2	2.62247	1.26131e-05	5065.13	721.332
ENSG00000125285	SOX21	2.61897	0.0134515	8.89426	0.630265
ENSG00000002746	HECW1	2.61561	0.010039	134.254	20.5882
ENSG00000183186	C2CD4C	2.5984	0.00129779	1068.56	143.565
ENSG00000116774	OLFML3	2.5958	0.000909031	689.31	94.8353
ENSG00000139988	RDH12	2.56948	3.56704e-07	6650.9	1021.82
ENSG00000198535	C2CD4A	2.55982	0.000385145	103.153	15.5352
ENSG00000185614	FAM212A	2.55848	0.0218618	22.6859	2.81147
ENSG00000184185	KCNJ12	2.55558	0.000743759	24.1563	3.62387
ENSG00000102837	OLFM4	2.55052	0.0253583	1945.16	226.76
ENSG00000024526	DEPDC1	2.54473	0.000960416	29.1691	4.23875
ENSG00000196542	SPTSSB	2.54161	0.0076037	174.232	27.3959
ENSG00000120645	IQSEC3	2.53796	0.047547	66.333	7.10798
ENSG00000196353	CPNE4	2.53252	0.0318056	21.1499	2.74468
ENSG00000185038	MROH2A	2.53051	0.0479156	150.332	12.6525
ENSG00000138356	AOX1	2.53014	2.24547e-06	4713.48	738.322
ENSG00000123843	C4BPB	2.51984	6.81072e-06	257.308	41.8784
ENSG00000112276	BVES	2.50678	0.0130063	71.8088	9.93687
ENSG00000099958	DERL3	2.495	0.00482793	60.5774	13.1938
ENSG00000108691	CCL2	2.49206	0.0304178	532.908	64.3047
ENSG00000164687	FABP5	2.49147	1.70354e-09	537.106	91.5168
ENSG00000157103	SLC6A1	2.4903	0.00400134	154.011	22.0732
ENSG00000099769	IGFALS	2.48963	9.27599e-08	1085.69	180.07
ENSG00000232810	TNF	2.48881	0.0315863	16.0138	2.17947
ENSG00000224916	APOC4-APOC2	2.48776	0.0334931	102.38	13.0952
ENSG00000136231	IGF2BP3	2.48	0.00594304	15.9072	2.64327
ENSG00000149633	KIAA1755	2.47511	0.00358376	130.483	15.8453
ENSG00000162849	KIF26B	2.47198	0.000481202	88.9125	14.6066
ENSG00000122863	CHST3	2.47148	1.2414e-05	76.4772	13.2403
ENSG00000118785	SPP1	2.46924	0.0013844	291498	43611.5
ENSG00000121933	TMIGD3	2.45334	0.00706641	439.328	63.5439
ENSG00000183092	BEGAIN	2.45153	0.00121125	188.027	30.0403
ENSG00000197565	COL4A6	2.44704	0.0046895	50.696	9.18619
ENSG00000182378	PLCXD1	2.44291	1.39238e-05	1194.91	203.537
ENSG00000168447	SCNN1B	2.43631	1.5784e-05	149.136	25.5492
ENSG00000171659	GPR34	2.43589	0.00331033	635.419	95.9703
ENSG00000205502	C2CD4B	2.43349	3.28946e-05	804.662	134.819
ENSG00000129538	RNASE1	2.4255	0.000616741	5755.69	935.64
ENSG00000136378	ADAMTS7	2.4229	1.24135e-05	43.5876	7.71932
ENSG00000198108	CHSY3	2.42211	0.0173288	18.6446	2.61582
ENSG00000140749	IGSF6	2.40452	0.0060317	784.645	119.665
ENSG00000167580	AQP2	2.40433	0.000610674	29.399	5.15636
ENSG00000105894	PTN	2.40423	0.0108706	61.1135	9.27135
ENSG00000196550	FAM72A	2.40345	0.000133492	31.9882	6.25034
ENSG00000169174	PCSK9	2.40311	9.53864e-07	79.9352	14.0228
ENSG00000115107	STEAP3	2.39909	4.77372e-06	704.415	125.504
ENSG00000272636	DOC2B	2.39846	0.00215578	128.854	21.1471
ENSG00000176678	FOXL1	2.3944	0.000423766	921.328	157.83
ENSG00000075618	FSCN1	2.39249	0.00162592	538.055	91.7733
ENSG00000161888	SPC24	2.39016	0.000809001	41.6824	7.71496
ENSG00000115414	FN1	2.38714	0.000354129	1534.08	262.026
ENSG00000125675	GRIA3	2.3818	0.00574897	145.168	23.0016
ENSG00000107736	CDH23	2.38044	7.37003e-05	222.885	38.5747
ENSG00000140481	CCDC33	2.37792	0.0475129	5.23369	0.668124
ENSG00000075218	GTSE1	2.37726	4.77372e-06	47.1962	10.5389
ENSG00000161911	TREML1	2.37654	0.0319499	33.1171	5.07174
ENSG00000184060	ADAP2	2.37613	0.00328047	467.453	75.5801
ENSG00000179593	ALOX15B	2.36906	0.00861944	493.33	76.4537
ENSG00000186474	KLK12	2.36419	0.00950777	40.1947	6.47159
ENSG00000120457	KCNJ5	2.36004	0.00922964	101.097	16.1355
ENSG00000167693	NXN	2.35246	3.50291e-05	361.035	65.8226
ENSG00000095303	PTGS1	2.34794	0.00181793	727.515	123.38
ENSG00000147257	GPC3	2.34498	2.99152e-05	221.521	40.07
ENSG00000010327	STAB1	2.32924	0.00319246	1965.14	325.29
ENSG00000131747	TOP2A	2.32737	0.00128699	234.806	42.7443
ENSG00000184497	TMEM255B	2.32344	0.00511753	157.578	27.5098
ENSG00000130881	LRP3	2.30961	0.000195001	54.8639	9.70897
ENSG00000271605	MILR1	2.3028	0.00179254	145.142	26.3601
ENSG00000095970	TREM2	2.29926	0.0310554	631.541	95.5381
ENSG00000175315	CST6	2.29314	0.00818954	18.237	2.84691
ENSG00000186047	DLEU7	2.2838	0.0429501	40.9946	6.50275
ENSG00000130208	APOC1	2.28365	0.0230314	1399.97	222.157
ENSG00000203727	SAMD5	2.28251	3.18885e-06	316.809	61.184
ENSG00000180316	PNPLA1	2.2779	0.00582486	24.9311	4.44821
ENSG00000102109	PCSK1N	2.27525	0.0332792	311.718	48.8708
ENSG00000198797	BRINP2	2.27475	0.0181978	53.4502	10.5729
ENSG00000144648	ACKR2	2.27233	4.88011e-05	150.67	29.6786
ENSG00000198019	FCGR1B	2.27018	0.0334571	244.156	38.3993
ENSG00000174469	CNTNAP2	2.2606	0.00492675	54.804	11.0725
ENSG00000156127	BATF	2.25893	0.000214823	285.888	54.9817
ENSG00000188130	MAPK12	2.25793	3.16189e-06	185.687	37.4225
ENSG00000081800	SLC13A1	2.25321	0.0241255	4284.22	683.76
ENSG00000179148	ALOXE3	2.2464	0.0394257	9.99148	1.43817
ENSG00000197093	GAL3ST4	2.24542	0.000755927	370.007	69.9696
ENSG00000163377	FAM19A4	2.2405	0.00509644	20.2273	3.99421
ENSG00000186417	GLDN	2.23765	0.00476562	87.6272	16.3425
ENSG00000145832	SLC25A48	2.23493	0.0153015	25.1638	4.51694
ENSG00000187912	CLEC17A	2.23469	0.0499402	70.6758	11.2698
ENSG00000275718	CCL15	2.23245	0.000103206	1050.34	203.163
ENSG00000158560	DYNC1I1	2.23173	0.0272048	36.4985	6.31544
ENSG00000227471	AKR1B15	2.23097	0.00560099	2242.61	403.89
ENSG00000155659	VSIG4	2.22603	0.00428254	1094.63	195.715
ENSG00000104903	LYL1	2.22469	0.000743759	127.213	24.6548
ENSG00000181577	C6orf223	2.22197	3.16725e-05	619.739	124.978
ENSG00000137673	MMP7	2.22169	4.98964e-09	37707.8	7790.86
ENSG00000158014	SLC30A2	2.21877	0.00143602	3956.91	729.737
ENSG00000149968	MMP3	2.21831	0.04065	43.3513	6.73248
ENSG00000112541	PDE10A	2.2178	2.38738e-06	211.155	46.631
ENSG00000169855	ROBO1	2.21576	0.0110746	63.687	13.6992
ENSG00000206113	CFAP99	2.21021	0.00453557	22.6806	4.11725
ENSG00000120693	SMAD9	2.20837	0.000144703	891.654	175.828
ENSG00000165168	CYBB	2.20785	0.00462581	2488.22	451.89
ENSG00000180767	CHST13	2.20428	0.014691	14.4805	2.75954
ENSG00000074211	PPP2R2C	2.20316	0.010039	60.9577	12.0274
ENSG00000152213	ARL11	2.20019	0.0302846	469.558	82.3303
ENSG00000158022	TRIM63	2.19606	0.00852723	138.016	25.2036
ENSG00000152315	KCNK13	2.19254	0.0120367	89.5331	16.8409
ENSG00000158089	GALNT14	2.18851	0.00663251	452.735	85.4846
ENSG00000100078	PLA2G3	2.17365	0.00793139	20.1983	3.58171
ENSG00000109743	BST1	2.16795	3.96863e-09	204.43	44.5505
ENSG00000168702	LRP1B	2.16784	0.0381973	27.0942	3.89736
ENSG00000134207	SYT6	2.16195	0.0481837	36.7434	7.03322
ENSG00000165072	MAMDC2	2.15608	0.00719951	25.5687	4.86241
ENSG00000181631	P2RY13	2.15543	0.0162095	367.532	67.2136
ENSG00000135226	UGT2B28	2.14983	0.0351694	5142.54	881.92
ENSG00000117600	PLPPR4	2.14766	0.0169609	18.9647	3.729
ENSG00000187688	TRPV2	2.1443	0.0139602	574.081	107.608
ENSG00000186115	CYP4F2	2.13959	0.00250572	1737.99	344.002
ENSG00000103647	CORO2B	2.13843	0.00586383	81.152	16.4798
ENSG00000137869	CYP19A1	2.13792	0.0413628	27.2825	4.91718
ENSG00000163046	ANKRD30BL	2.13715	0.00507376	231.171	46.2974
ENSG00000145002	FAM86B2	2.13699	0.00851945	6.35063	1.35855
ENSG00000153157	SYCP2L	2.13495	0.0274611	26.386	4.68173
ENSG00000162873	KLHDC8A	2.13058	0.0460573	11.2678	3.03011
ENSG00000123685	BATF3	2.12307	0.013983	29.4405	6.2003
ENSG00000139572	GPR84	2.11754	0.0352118	81.5435	15.2341
ENSG00000165828	PRAP1	2.11697	0.0361867	323.733	59.0696
ENSG00000125144	MT1G	2.11526	0.0090932	128.993	25.7718
ENSG00000169385	RNASE2	2.11337	0.0422847	195.734	35.1234
ENSG00000100344	PNPLA3	2.11312	0.00470971	92.0026	19.1734
ENSG00000023839	ABCC2	2.10889	0.00561433	10404.6	2071.13
ENSG00000144057	ST6GAL2	2.10795	0.0180129	97.5355	19.7039
ENSG00000137809	ITGA11	2.09947	0.00756846	103.027	23.5114
ENSG00000157131	C8A	2.09893	0.000104582	818.102	176.544
ENSG00000140284	SLC27A2	2.09685	0.00632564	394.066	83.0142
ENSG00000239998	LILRA2	2.09102	0.0377707	103.951	19.8801
ENSG00000102359	SRPX2	2.09002	0.00696348	365.714	75.5896
ENSG00000179431	FJX1	2.08772	0.00128499	28.0025	7.14591
ENSG00000050628	PTGER3	2.08394	0.0344522	45.3781	8.65799
ENSG00000204472	AIF1	2.08366	0.0186044	78.4683	15.7565
ENSG00000133246	PRAM1	2.07418	0.00326323	210.446	44.5833
ENSG00000138798	EGF	2.06568	0.0239801	79.7369	16.08
ENSG00000180340	FZD2	2.06264	0.00731178	45.3919	9.86947
ENSG00000130203	APOE	2.05456	0.0321494	7707.86	1493.13
ENSG00000145777	TSLP	2.05366	0.0414227	5.16181	0.929973
ENSG00000148908	RGS10	2.0536	0.00084004	560.084	124.631
ENSG00000165810	BTNL9	2.05329	0.00800387	68.6795	15.0669
ENSG00000109610	SOD3	2.05285	0.00377701	1226.57	264.581
ENSG00000101057	MYBL2	2.04703	0.0112911	57.683	12.8222
ENSG00000167165	UGT1A6	2.04452	0.00984666	742.441	154.969
ENSG00000205755	CRLF2	2.04303	0.0121465	177.335	37.4068
ENSG00000010671	BTK	2.04299	0.00561952	135.045	29.0485
ENSG00000117407	ARTN	2.0374	0.0161141	22.1974	5.11394
ENSG00000184156	KCNQ3	2.0372	0.0146877	242.723	50.687
ENSG00000146147	MLIP	2.03473	0.00102719	98.1444	22.1861
ENSG00000163081	CCDC140	2.03218	0.022995	13.9702	2.03687
ENSG00000145685	LHFPL2	2.02968	0.00078884	911.964	209.512
ENSG00000159189	C1QC	2.02964	0.044583	2402.68	458.144
ENSG00000198832	SELENOM	2.02963	4.90488e-06	697.002	163.404
ENSG00000134363	FST	2.02754	0.000201314	160.552	36.4928
ENSG00000153233	PTPRR	2.0251	5.07034e-05	254.144	59.7216
ENSG00000105383	CD33	2.0248	0.00658415	370.087	80.1244
ENSG00000155099	PIP4P2	2.01977	0.00126705	325.666	74.9931
ENSG00000133985	TTC9	2.00848	1.15654e-06	889.086	215.527
ENSG00000184371	CSF1	2.00305	1.25069e-08	2476.87	600.028
ENSG00000114279	FGF12	2.0011	0.000505117	63.2546	14.8762
ENSG00000084731	KIF3C	2.00067	0.0162232	173.047	39.0407
ENSG00000250644	AC068580.4	1.99583	0.000105039	767.586	182.175
ENSG00000168389	MFSD2A	1.9941	0.00303856	363.113	83.0229
ENSG00000173805	HAP1	1.99355	0.0148785	37.2384	7.03069
ENSG00000196196	HRCT1	1.99192	0.0125042	77.7509	17.3062
ENSG00000128815	WDFY4	1.98993	0.0138001	402.185	86.2805
ENSG00000158786	PLA2G2F	1.98883	0.00941474	69.6414	15.5935
ENSG00000182871	COL18A1	1.98813	1.89834e-06	9767.83	2376.31
ENSG00000011600	TYROBP	1.98728	0.0142649	1153.78	243.971
ENSG00000162981	FAM84A	1.98507	0.000452892	1303.86	305.602
ENSG00000166143	PPP1R14D	1.98474	1.12666e-06	449.248	108.698
ENSG00000205078	SYCE1L	1.98231	0.0101379	37.4929	9.11819
ENSG00000129682	FGF13	1.97548	0.000816359	1154.84	269.09
ENSG00000105711	SCN1B	1.96965	1.3071e-05	188.043	46.8357
ENSG00000169851	PCDH7	1.96829	7.80988e-05	285.795	71.6995
ENSG00000196188	CTSE	1.95932	1.15829e-05	3518.51	875.045
ENSG00000101842	VSIG1	1.95927	0.000592431	1582.57	384.931
ENSG00000110427	KIAA1549L	1.94839	0.0110739	57.0705	13.6692
ENSG00000172508	CARNS1	1.94059	0.00509679	981.425	228.708
ENSG00000034510	TMSB10	1.93556	1.6e-08	7515.12	1932.66
ENSG00000163053	SLC16A14	1.93305	0.020618	230.709	52.7079
ENSG00000006625	GGCT	1.93239	5.0262e-09	2191	562.052
ENSG00000162643	WDR63	1.93037	0.0337632	15.8603	3.79596
ENSG00000138778	CENPE	1.93036	0.00724221	69.0009	17.1708
ENSG00000173267	SNCG	1.93004	0.00106097	96.5556	23.7433
ENSG00000213918	DNASE1	1.92644	8.05926e-11	1282.65	328.654
ENSG00000179846	NKPD1	1.92523	0.00991192	37.8773	9.12467
ENSG00000138821	SLC39A8	1.92321	0.000634413	801.899	203.637
ENSG00000144852	NR1I2	1.9208	0.009416	2226.88	510.761
ENSG00000088325	TPX2	1.91974	0.00705459	119.372	30.2211
ENSG00000150594	ADRA2A	1.91681	0.00268742	18131.4	4403.88
ENSG00000125618	PAX8	1.91613	0.00114673	1146.3	283.514
ENSG00000163154	TNFAIP8L2	1.9143	0.020618	118.397	27.286
ENSG00000164647	STEAP1	1.90978	1.42642e-10	688.81	180.417
ENSG00000176692	FOXC2	1.90493	0.0146474	6.6703	1.55473
ENSG00000180535	BHLHA15	1.90324	0.00499341	55.2545	13.8156
ENSG00000197444	OGDHL	1.90277	0.00823328	86.306	21.4327
ENSG00000115902	SLC1A4	1.89941	0.000755853	693.569	176.709
ENSG00000171060	C8orf74	1.89725	0.00206395	18.7033	4.95377
ENSG00000131711	MAP1B	1.89271	0.0010376	265.089	67.7331
ENSG00000038427	VCAN	1.88964	0.0040554	2897.38	731.332
ENSG00000107551	RASSF4	1.88804	0.000987519	877.977	225.174
ENSG00000154589	LY96	1.88359	0.0235141	73.8311	17.9584
ENSG00000009694	TENM1	1.88115	0.0142368	214.93	50.9672
ENSG00000107719	PALD1	1.87969	0.0143542	651.1	159.51
ENSG00000135069	PSAT1	1.8769	0.0443934	71.3319	17.7627
ENSG00000151650	VENTX	1.87656	0.0485396	85.8447	19.6562
ENSG00000092445	TYRO3	1.87581	0.000120634	165.63	45.3016
ENSG00000134824	FADS2	1.8696	0.000161221	216.607	58.8914
ENSG00000171860	C3AR1	1.86944	0.0118181	707.691	169.332
ENSG00000101335	MYL9	1.86831	0.0097431	320.58	81.1348
ENSG00000185745	IFIT1	1.86471	0.00594871	851.963	216.768
ENSG00000158869	FCER1G	1.86348	0.0149493	1404.58	334.013
ENSG00000104549	SQLE	1.86213	0.00211337	2836.33	737.572
ENSG00000117399	CDC20	1.86125	0.0148785	117.239	31.1026
ENSG00000178999	AURKB	1.86123	0.00837381	33.007	8.56414
ENSG00000184368	MAP7D2	1.86079	4.24061e-07	136.445	35.1218
ENSG00000129038	LOXL1	1.85677	4.83015e-05	159.005	44.2493
ENSG00000113249	HAVCR1	1.85211	0.0294623	28.0851	6.56725
ENSG00000123485	HJURP	1.85077	0.0310554	54.8999	14.7122
ENSG00000070540	WIPI1	1.83995	1.01685e-12	1650.28	455.513
ENSG00000181061	HIGD1A	1.83956	2.9086e-07	7431.55	2024.01
ENSG00000179292	TMEM151A	1.83779	6.35709e-05	515.715	137.707
ENSG00000072657	TRHDE	1.83656	0.0411603	424.905	100.177
ENSG00000180061	TMEM150B	1.83349	0.0055656	112.369	28.8868
ENSG00000250479	CHCHD10	1.83167	3.9553e-08	1657.59	456.534
ENSG00000066336	SPI1	1.83162	0.0187365	731.897	177.438
ENSG00000066279	ASPM	1.83007	0.0142528	57.0374	15.7459
ENSG00000163106	HPGDS	1.82564	0.00555663	91.7002	23.8047
ENSG00000119681	LTBP2	1.82538	0.000599892	192.704	53.7023
ENSG00000174059	CD34	1.82098	0.00632807	271.935	70.5166
ENSG00000167549	CORO6	1.82079	0.0391734	22.8065	4.61031
ENSG00000170312	CDK1	1.81767	0.0130855	96.0163	25.9962
ENSG00000100097	LGALS1	1.81693	0.0148492	912.537	236.552
ENSG00000093009	CDC45	1.81571	0.0201887	31.4543	7.75175
ENSG00000124249	KCNK15	1.8148	0.00124349	1587.15	421.291
ENSG00000198915	RASGEF1A	1.8121	0.0241936	81.8123	20.8009
ENSG00000115318	LOXL3	1.81062	0.0297895	131.049	33.2242
ENSG00000138180	CEP55	1.8041	0.0227445	57.4761	15.5657
ENSG00000184574	LPAR5	1.80361	1.13493e-05	829.323	229.56
ENSG00000253368	TRNP1	1.8032	1.27385e-05	5178.93	1437.52
ENSG00000128578	STRIP2	1.80161	0.000405805	128.073	35.5703
ENSG00000010610	CD4	1.79994	0.0436457	737.147	178.521
ENSG00000110446	SLC15A3	1.79768	0.0107735	483.798	126.651
ENSG00000086730	LAT2	1.79413	0.0006214	928.524	252.174
ENSG00000177575	CD163	1.78959	0.0488757	1228.17	297.215
ENSG00000112494	UNC93A	1.78925	0.0117995	149.629	39.3492
ENSG00000198074	AKR1B10	1.78787	0.00172988	54085.2	14509.5
ENSG00000094804	CDC6	1.78665	0.00279485	888.071	242.45
ENSG00000101210	EEF1A2	1.78634	0.00203661	5517.25	1502.29
ENSG00000107159	CA9	1.78535	0.0063704	5415.81	1458.03
ENSG00000139144	PIK3C2G	1.78391	0.00422821	1900.81	507.068
ENSG00000154146	NRGN	1.78218	0.000862339	45.0604	13.065
ENSG00000100347	SAMM50	1.78032	5.69051e-09	3717.6	1064.15
ENSG00000162779	AXDND1	1.77908	0.0110983	277.494	72.4338
ENSG00000129450	SIGLEC9	1.77475	0.0195577	189.43	48.9011
ENSG00000103187	COTL1	1.77338	1.43009e-05	4254.46	1210.15
ENSG00000164199	ADGRV1	1.77256	0.00203727	737.166	200.685
ENSG00000005243	COPZ2	1.77012	0.0322516	9.54422	2.31581
ENSG00000174939	ASPHD1	1.76974	1.56394e-06	958.391	274.315
ENSG00000139970	RTN1	1.76685	0.00604965	1880.88	499.723
ENSG00000187800	PEAR1	1.7667	0.00147928	121.897	34.5181
ENSG00000197238	HIST1H4J	1.76539	0.00721388	49.4207	13.4802
ENSG00000177465	ACOT4	1.76533	0.000416149	142.97	40.0699
ENSG00000105852	PON3	1.7637	8.6895e-06	401.888	115.216
ENSG00000205922	ONECUT3	1.76181	0.0015385	154.576	44.0676
ENSG00000173809	TDRD12	1.75897	0.0334717	61.1124	16.1062
ENSG00000101255	TRIB3	1.75688	0.0167795	1094.65	299.573
ENSG00000183856	IQGAP3	1.75589	0.00203727	193.48	55.6749
ENSG00000211445	GPX3	1.75167	0.000513869	1711.27	484.628
ENSG00000100285	NEFH	1.7516	0.0353157	37.2383	9.9016
ENSG00000169403	PTAFR	1.74835	0.0208718	509.645	137.219
ENSG00000152784	PRDM8	1.74777	0.0306611	35.3693	9.23767
ENSG00000147036	LANCL3	1.74394	0.00377825	236.856	66.6653
ENSG00000169122	FAM110B	1.74071	0.0095366	229.915	64.8933
ENSG00000118094	TREH	1.73874	0.00510634	638.223	176.394
ENSG00000196071	OR2L13	1.73476	0.0220674	15.3618	3.95917
ENSG00000186185	KIF18B	1.73203	0.013983	49.7763	14.3966
ENSG00000240747	KRBOX1	1.732	0.0134582	51.5347	13.7573
ENSG00000106927	AMBP	1.72849	0.000573482	55012.9	15471.2
ENSG00000079819	EPB41L2	1.72628	4.15883e-05	1994.65	588.871
ENSG00000115163	CENPA	1.72622	0.0293569	9.75964	3.62673
ENSG00000161653	NAGS	1.72248	0.000320681	87.8435	25.3133
ENSG00000188060	RAB42	1.72144	0.0129823	44.2272	12.2816
ENSG00000072571	HMMR	1.72135	0.015397	54.8165	16.0663
ENSG00000101670	LIPG	1.72046	0.00202448	2720.14	785.391
ENSG00000124507	PACSIN1	1.71759	0.0435306	22.6091	5.94455
ENSG00000135451	TROAP	1.71662	0.0310554	46.2159	14.4064
ENSG00000165996	HACD1	1.71254	3.16725e-05	48.4752	15.4603
ENSG00000116962	NID1	1.70924	0.0211881	151.717	43.9211
ENSG00000178462	TUBAL3	1.70855	0.026806	22.0548	5.77236
ENSG00000176771	NCKAP5	1.7081	0.0122049	125.198	38.6162
ENSG00000086205	FOLH1	1.70373	0.0173137	1529.95	419.041
ENSG00000181444	ZNF467	1.69928	1.57673e-05	519.331	155.952
ENSG00000137825	ITPKA	1.69633	0.00981813	189.973	55.0845
ENSG00000184956	MUC6	1.69391	0.0323793	1039.07	290.861
ENSG00000106992	AK1	1.69358	5.90266e-06	3185.57	960.281
ENSG00000110077	MS4A6A	1.69078	0.0351694	1890.44	506.918
ENSG00000151062	CACNA2D4	1.69043	0.000466269	297.743	87.8051
ENSG00000115226	FNDC4	1.69036	0.000353223	1598.21	475.104
ENSG00000139734	DIAPH3	1.68959	0.00693448	30.78	9.18145
ENSG00000128242	GAL3ST1	1.68603	1.75854e-09	1558.57	476.62
ENSG00000185386	MAPK11	1.68315	5.28336e-05	210.434	64.0293
ENSG00000262655	SPON1	1.67902	0.00402154	133.222	39.6203
ENSG00000076716	GPC4	1.67847	1.94459e-09	1057.17	326.116
ENSG00000128886	ELL3	1.67175	5.65326e-05	79.7125	23.8193
ENSG00000128487	SPECC1	1.66926	0.00487169	1161.98	348.954
ENSG00000115255	REEP6	1.66	1.41836e-06	4107.21	1271.14
ENSG00000069849	ATP1B3	1.65888	0.0181394	2706.56	796.212
ENSG00000121211	MND1	1.65791	0.00987382	28.6374	10.2323
ENSG00000186907	RTN4RL2	1.6557	0.00243059	173.06	51.5947
ENSG00000198889	DCAF12L1	1.65551	0.0109794	548.851	161.171
ENSG00000105366	SIGLEC8	1.65356	0.0473897	142.982	40.3123
ENSG00000197859	ADAMTSL2	1.65002	0.0140741	176.928	51.8462
ENSG00000115252	PDE1A	1.64897	0.0273723	64.2854	18.488
ENSG00000126709	IFI6	1.64711	0.00040542	4913.56	1528.2
ENSG00000268104	SLC6A14	1.64547	0.0225333	13.3525	3.9353
ENSG00000175489	LRRC25	1.64543	0.0148874	158.394	46.6108
ENSG00000198774	RASSF9	1.64529	0.00202245	33.4958	9.70098
ENSG00000076864	RAP1GAP	1.64462	2.49496e-08	9978.8	3128.08
ENSG00000164972	C9orf24	1.64285	0.0357952	51.7769	15.2932
ENSG00000171657	GPR82	1.6397	0.048665	45.7954	13.3215
ENSG00000122861	PLAU	1.63887	0.0275329	382.909	115.829
ENSG00000152154	TMEM178A	1.63855	0.0174421	70.2446	20.8172
ENSG00000171848	RRM2	1.63659	0.0142338	176.955	55.1207
ENSG00000132386	SERPINF1	1.63052	0.0102534	278.096	83.9457
ENSG00000069122	ADGRF5	1.62917	0.0361128	51.9478	15.2685
ENSG00000077152	UBE2T	1.62652	2.68888e-05	73.4528	23.2263
ENSG00000163975	MELTF	1.62461	0.0110746	211.857	67.1316
ENSG00000101336	HCK	1.62369	0.0351694	477.792	137.005
ENSG00000145416	MARCH1	1.62074	0.0228994	648.893	192.845
ENSG00000099866	MADCAM1	1.61919	0.0116212	22.8373	7.21353
ENSG00000073849	ST6GAL1	1.61838	0.0190453	1101.81	337.977
ENSG00000162552	WNT4	1.61715	0.000594855	295.736	92.6069
ENSG00000124383	MPHOSPH10	1.615	1.2151e-10	2658.2	858.405
ENSG00000149485	FADS1	1.60517	0.024014	195.017	63.3651
ENSG00000106066	CPVL	1.60487	0.0361488	641.408	192.109
ENSG00000143842	SOX13	1.60458	6.65457e-09	1719.18	556.685
ENSG00000214435	AS3MT	1.60455	3.78348e-05	486	156.507
ENSG00000187796	CARD9	1.60111	0.0325823	233.796	71.021
ENSG00000052802	MSMO1	1.59538	0.000935104	4687.72	1508.58
ENSG00000107731	UNC5B	1.59278	0.0027546	3493.11	1099.15
ENSG00000163959	SLC51A	1.59026	0.00526278	715.088	221.431
ENSG00000106327	TFR2	1.58805	0.00996953	639.107	196.274
ENSG00000140682	TGFB1I1	1.58481	8.35632e-05	120.828	38.688
ENSG00000105464	GRIN2D	1.58384	0.00870646	19.983	6.72941
ENSG00000186188	FFAR4	1.58373	0.000321049	255.039	82.3729
ENSG00000077782	FGFR1	1.58223	0.00158091	2313.82	739.74
ENSG00000152952	PLOD2	1.58103	0.000486313	1189.99	388.173
ENSG00000152503	TRIM36	1.57872	0.0318743	93.8783	28.9879
ENSG00000114378	HYAL1	1.5757	2.92725e-05	8005.3	2619.93
ENSG00000125780	TGM3	1.57292	0.0192959	391.336	119.832
ENSG00000077420	APBB1IP	1.57275	0.0353025	1611.22	483.155
ENSG00000134343	ANO3	1.57202	0.0143139	546.353	167.548
ENSG00000175536	LIPT2	1.56782	0.00510634	191.593	60.4186
ENSG00000156689	GLYATL2	1.56675	0.0142338	445.705	137.761
ENSG00000275713	HIST1H2BH	1.56315	0.0143079	19.0687	6.12861
ENSG00000111665	CDCA3	1.56118	0.00891759	62.8803	20.1754
ENSG00000135063	FAM189A2	1.55894	8.50283e-05	232.884	78.0017
ENSG00000151632	AKR1C2	1.55269	0.013461	20232.4	6399.54
ENSG00000101000	PROCR	1.55211	0.000678448	630.707	208.405
ENSG00000121152	NCAPH	1.54947	0.0233235	59.7119	20.0262
ENSG00000172183	ISG20	1.54913	0.000362957	4858.97	1604.08
ENSG00000187808	SOWAHD	1.54727	0.0088432	57.6345	19.0846
ENSG00000157193	LRP8	1.5467	0.0142338	546.381	178.687
ENSG00000182890	GLUD2	1.54447	0.0115064	131.667	42.8579
ENSG00000112299	VNN1	1.54028	0.00710029	12471.8	4047.72
ENSG00000170458	CD14	1.53932	0.00123342	3061.84	1004.04
ENSG00000187608	ISG15	1.53643	0.00637782	934.13	309.336
ENSG00000120708	TGFBI	1.53277	0.0372135	3107.51	999.83
ENSG00000021488	SLC7A9	1.52422	0.0278423	48.7193	15.9552
ENSG00000023902	PLEKHO1	1.52211	0.0093085	635.525	209.83
ENSG00000136840	ST6GALNAC4	1.52151	0.000171221	1590.16	540.348
ENSG00000188488	SERPINA5	1.51799	0.00474732	20807.5	6901.96
ENSG00000254827	SLC22A18AS	1.51528	0.0155574	369.887	122.44
ENSG00000137563	GGH	1.5144	0.00090844	56.2211	20.0255
ENSG00000148288	GBGT1	1.50909	0.000340853	296.511	101.534
ENSG00000175793	SFN	1.50829	0.0332792	4915.78	1608.29
ENSG00000085276	MECOM	1.50689	0.00604965	396.992	137.51
ENSG00000168961	LGALS9	1.5024	2.14559e-05	5038.26	1747.62
ENSG00000165914	TTC7B	1.50203	0.0318743	262.112	88.2592
ENSG00000139679	LPAR6	1.50153	8.32143e-06	1071.75	372.845
ENSG00000029993	HMGB3	1.50114	0.000251051	474.701	165.06
ENSG00000114126	TFDP2	1.49899	2.6589e-07	3479.03	1211.86
ENSG00000158517	NCF1	1.4942	0.0491419	244.886	78.564
ENSG00000145050	MANF	1.49003	0.000706925	3530.98	1223.86
ENSG00000183010	PYCR1	1.4846	0.0232236	160.467	55.8023
ENSG00000085662	AKR1B1	1.48297	1.84316e-06	1235.67	435.625
ENSG00000091986	CCDC80	1.48165	0.0428901	216.129	73.1525
ENSG00000107796	ACTA2	1.48068	0.00877153	238.157	83.1961
ENSG00000113758	DBN1	1.47261	0.000330166	1336.45	473.021
ENSG00000165868	HSPA12A	1.46538	0.0177227	328.322	112.085
ENSG00000198780	FAM169A	1.46472	0.00034966	196.514	70.0152
ENSG00000160255	ITGB2	1.46275	0.0268991	2841.29	959.747
ENSG00000144035	NAT8	1.46179	0.0251295	109.543	36.6239
ENSG00000242114	MTFP1	1.45933	0.000525859	792.692	282.182
ENSG00000269190	FBXO17	1.45618	0.041951	77.7698	25.8825
ENSG00000213759	UGT2B11	1.45501	0.0349103	1849.38	610.642
ENSG00000196937	FAM3C	1.45135	2.59689e-07	3417.13	1237.23
ENSG00000105808	RASA4	1.45099	0.0341049	658.687	226.322
ENSG00000196369	SRGAP2B	1.44894	0.0344347	406.666	141.696
ENSG00000077063	CTTNBP2	1.44721	0.0212335	474.243	164.531
ENSG00000196407	THEM5	1.44105	0.0340337	64.021	22.4742
ENSG00000184226	PCDH9	1.43923	0.000312901	569.544	205.942
ENSG00000011426	ANLN	1.43501	0.0361128	95.0521	34.4304
ENSG00000221955	SLC12A8	1.42733	8.56164e-07	1355	498.594
ENSG00000100504	PYGL	1.42014	0.0249449	435.405	156.256
ENSG00000136810	TXN	1.41974	0.000575273	9688.8	3539.04
ENSG00000149489	ROM1	1.41768	0.0358452	52.165	19.2229
ENSG00000185339	TCN2	1.40822	3.39387e-05	6365.29	2346.88
ENSG00000135540	NHSL1	1.3978	0.0021782	548.45	203.213
ENSG00000197728	RPS26	1.39676	0.0251121	2482.34	901.19
ENSG00000181938	GINS3	1.39631	0.0478503	243.228	79.9304
ENSG00000035499	DEPDC1B	1.39499	0.000686838	2963.72	1096.82
ENSG00000187017	ESPN	1.39306	0.0250871	56.298	21.059
ENSG00000110660	SLC35F2	1.39242	2.77248e-09	1365.65	515.11
ENSG00000135047	CTSL	1.38796	1.90371e-07	5767.04	2176.54
ENSG00000121769	FABP3	1.38769	0.00715038	187.585	67.9879
ENSG00000178826	TMEM139	1.38587	3.37915e-06	507.555	191.754
ENSG00000088992	TESC	1.38035	0.000534054	4843.25	1829.45
ENSG00000101049	SGK2	1.38019	2.90004e-05	1706.73	644.169
ENSG00000170667	RASA4B	1.38014	0.045808	113.272	40.8126
ENSG00000117650	NEK2	1.37899	0.00596159	57.539	21.3334
ENSG00000106404	CLDN15	1.37856	0.00397119	1306.37	485.273
ENSG00000166557	TMED3	1.37806	2.92725e-05	4015.27	1523.98
ENSG00000153132	CLGN	1.37252	0.0156404	122.995	45.6105
ENSG00000065833	ME1	1.37198	0.0102003	2469.02	913.748
ENSG00000145088	EAF2	1.37165	0.00328047	105.814	39.9964
ENSG00000128590	DNAJB9	1.36281	0.00783969	3114.67	1169.74
ENSG00000124615	MOCS1	1.36205	0.000524714	405.895	153.888
ENSG00000100116	GCAT	1.3596	0.000176131	323.666	124.02
ENSG00000128228	SDF2L1	1.35931	0.00603553	1489.4	561.848
ENSG00000071205	ARHGAP10	1.35887	0.000405805	531.012	204.142
ENSG00000162949	CAPN13	1.3489	0.049681	433.955	158.612
ENSG00000146049	KAAG1	1.34392	0.0493648	22.1951	8.2948
ENSG00000135476	ESPL1	1.33767	0.0434354	51.0477	18.4009
ENSG00000187243	MAGED4B	1.33415	0.0357933	416.321	156.171
ENSG00000100505	TRIM9	1.33304	0.0093085	2284.13	847.321
ENSG00000151929	BAG3	1.32918	3.04052e-05	2215.83	869.778
ENSG00000064225	ST3GAL6	1.32252	0.0249575	97.3403	37.7418
ENSG00000167995	BEST1	1.31654	0.000340791	234.514	92.3425
ENSG00000069764	PLA2G10	1.31575	0.0363504	140.023	53.3366
ENSG00000120437	ACAT2	1.30951	0.0141944	1328.71	521.454
ENSG00000213221	DNLZ	1.3077	0.00611236	237.51	93.2676
ENSG00000103855	CD276	1.30425	1.05061e-07	928.337	374.924
ENSG00000106348	IMPDH1	1.30307	0.000992288	294.322	117.675
ENSG00000258130	AC106782.1	1.30235	0.00147928	126.091	50.9457
ENSG00000166123	GPT2	1.29653	0.0284305	1805.14	712.101
ENSG00000162482	AKR7A3	1.29526	0.00191409	11699.9	4637.63
ENSG00000196711	ALKAL1	1.29308	0.0109065	66.5561	26.3614
ENSG00000124003	MOGAT1	1.29207	0.0140394	624.889	242.816
ENSG00000196562	SULF2	1.2919	0.0186152	2390.92	947.303
ENSG00000147119	CHST7	1.29023	0.0078072	35.5504	14.7931
ENSG00000219607	PPP1R3G	1.28948	0.0459311	60.5871	23.5983
ENSG00000167080	B4GALNT2	1.28739	0.000519768	616.884	247.545
ENSG00000129465	RIPK3	1.28647	7.91688e-10	1737.24	707.892
ENSG00000213965	NUDT19	1.28527	1.614e-06	251.057	103.292
ENSG00000128294	TPST2	1.28414	4.22702e-05	674.373	274.431
ENSG00000254858	MPV17L2	1.28258	0.000972782	424.62	171.145
ENSG00000109654	TRIM2	1.27669	1.42642e-10	3890.58	1594.47
ENSG00000198855	FICD	1.27429	0.00124349	757.55	305.87
ENSG00000075643	MOCOS	1.27338	0.00712499	765.154	308.156
ENSG00000148803	FUOM	1.27072	0.0153405	219.425	87.7826
ENSG00000042286	AIFM2	1.26577	0.000420086	1232.06	503.996
ENSG00000228594	FNDC10	1.26521	0.0141944	90.8193	36.997
ENSG00000216490	IFI30	1.26404	0.0161541	2295.39	922.67
ENSG00000183307	TMEM121B	1.26206	0.0384141	92.9508	37.2648
ENSG00000146094	DOK3	1.25767	0.0131699	356.079	144.223
ENSG00000196154	S100A4	1.25673	0.0150512	892.991	361.462
ENSG00000164406	LEAP2	1.25624	0.0148719	396.687	158.361
ENSG00000176399	DMRTA1	1.25405	5.51017e-05	527.593	216.57
ENSG00000099889	ARVCF	1.24846	0.000315427	459.774	190.462
ENSG00000198892	SHISA4	1.24806	2.20429e-06	186.856	77.4509
ENSG00000103490	PYCARD	1.24272	0.00336198	247.414	103.391
ENSG00000122378	FAM213A	1.24162	3.07211e-13	1271.13	535.414
ENSG00000127831	VIL1	1.24109	0.000486313	8736.25	3642.17
ENSG00000173207	CKS1B	1.23671	0.000615471	518.724	217.151
ENSG00000119973	PRLHR	1.23534	0.0401919	36.7645	15.2191
ENSG00000130222	GADD45G	1.23423	0.0252262	825.99	336.762
ENSG00000171943	SRGAP2C	1.2336	0.0154518	468.844	194.825
ENSG00000104870	FCGRT	1.23321	0.00152914	3051.29	1273.27
ENSG00000012660	ELOVL5	1.23236	1.4359e-08	3108.65	1316.14
ENSG00000178741	COX5A	1.23012	1.7049e-05	4722.71	1993.77
ENSG00000091106	NLRC4	1.22914	0.0297853	74.1108	30.7282
ENSG00000171680	PLEKHG5	1.22376	0.000756176	244.114	103.962
ENSG00000116260	QSOX1	1.21787	0.000452536	13743.9	5843.65
ENSG00000123989	CHPF	1.21477	0.00192496	4049.9	1719.38
ENSG00000240972	MIF	1.2132	9.24062e-05	4595.95	1963.56
ENSG00000111640	GAPDH	1.21304	0.00145376	61761.6	26288.7
ENSG00000039139	DNAH5	1.21071	0.0164533	326.205	138.805
ENSG00000137834	SMAD6	1.20644	0.00250621	719.095	306.927
ENSG00000075239	ACAT1	1.20348	2.05761e-08	843.253	363.805
ENSG00000111775	COX6A1	1.20294	7.18338e-05	6359.32	2733.72
ENSG00000124588	NQO2	1.20152	8.83518e-05	1598.64	685.76
ENSG00000134285	FKBP11	1.20123	0.0011907	1065.13	457.201
ENSG00000163931	TKT	1.19639	0.00543145	13279.2	5690.23
ENSG00000212747	RTL8B	1.18922	0.00484301	36.4243	16.3613
ENSG00000075945	KIFAP3	1.18831	4.49471e-05	2002.03	865.724
ENSG00000105750	ZNF85	1.18656	0.0493929	84.4375	36.4011
ENSG00000147155	EBP	1.18594	0.00255933	1859.68	806.299
ENSG00000196767	POU3F4	1.18539	0.01851	96.1879	40.5447
ENSG00000154518	ATP5G3	1.18162	0.00070362	5877.48	2559.14
ENSG00000254995	STX16-NPEPL1	1.17981	0.0301224	102.305	43.3082
ENSG00000116675	DNAJC6	1.17963	0.00431344	210.248	92.3046
ENSG00000175318	GRAMD2A	1.17938	0.0379377	40.7373	16.8479
ENSG00000047597	XK	1.17836	0.018208	83.093	35.5992
ENSG00000165949	IFI27	1.17442	0.0234797	2998.07	1288.72
ENSG00000087053	MTMR2	1.17377	1.92044e-05	1758.16	771.764
ENSG00000100292	HMOX1	1.17292	0.0491419	1226.79	513.34
ENSG00000126790	L3HYPDH	1.17188	0.000186892	351.757	154.492
ENSG00000104886	PLEKHJ1	1.17179	1.30029e-07	2565.95	1131.91
ENSG00000140961	OSGIN1	1.17172	0.00552329	1149.01	497.727
ENSG00000070081	NUCB2	1.16907	0.00300744	4965.47	2170.62
ENSG00000122786	CALD1	1.16259	0.0319436	6576.31	2839.74
ENSG00000126267	COX6B1	1.1622	0.000117382	4365.18	1931.19
ENSG00000151117	TMEM86A	1.15932	0.00151474	632.124	278.508
ENSG00000159228	CBR1	1.15893	0.00102719	4722.11	2083.1
ENSG00000158715	SLC45A3	1.15482	0.0158249	441.893	195.017
ENSG00000111716	LDHB	1.15447	1.51346e-05	9751.54	4344.44
ENSG00000167508	MVD	1.15354	0.0180562	1760.42	773.855
ENSG00000118939	UCHL3	1.15325	0.000371401	770.863	343.072
ENSG00000139737	SLAIN1	1.15035	0.00358602	115.646	49.9479
ENSG00000135953	MFSD9	1.15033	5.55794e-07	581.485	261.158
ENSG00000138109	CYP2C9	1.14929	0.0150545	2876.62	1251.5
ENSG00000159840	ZYX	1.14744	0.000141099	6096.19	2724.05
ENSG00000140464	PML	1.14529	4.29913e-06	1531.43	689.493
ENSG00000174327	SLC16A13	1.14344	0.00723488	813.24	360.558
ENSG00000106069	CHN2	1.13999	0.000155218	571.617	257.846
ENSG00000105672	ETV2	1.1396	0.0291154	41.6403	17.6878
ENSG00000166394	CYB5R2	1.13623	0.0093085	200.256	89.6429
ENSG00000182054	IDH2	1.13371	2.82345e-07	1581.88	718.122
ENSG00000116455	WDR77	1.13286	1.25293e-06	868.26	394.053
ENSG00000114631	PODXL2	1.12957	0.0206321	506.466	226.539
ENSG00000167114	SLC27A4	1.12933	5.27851e-05	1473.34	668.308
ENSG00000006451	RALA	1.12825	0.00310524	3167.14	1425.68
ENSG00000157613	CREB3L1	1.12708	0.00451872	3884.43	1752.47
ENSG00000106105	GARS	1.12579	0.0448239	3546.02	1586.67
ENSG00000147872	PLIN2	1.12546	0.0366392	6118.2	2692.32
ENSG00000111424	VDR	1.12233	0.0014259	1955.13	885.118
ENSG00000189043	NDUFA4	1.12067	0.000876899	5807.03	2638.91
ENSG00000078081	LAMP3	1.12034	0.0334931	123.006	56.4278
ENSG00000149243	KLHL35	1.12023	0.0247412	43.0198	19.597
ENSG00000152082	MZT2B	1.11978	0.000594855	1154.03	526.425
ENSG00000116670	MAD2L2	1.11711	2.12039e-05	349.4	158.823
ENSG00000158882	TOMM40L	1.11617	6.20987e-07	386.136	176.016
ENSG00000249141	AL159163.1	1.11603	0.0110739	123.134	55.1702
ENSG00000124299	PEPD	1.11578	4.63148e-05	2751.01	1257.27
ENSG00000138413	IDH1	1.11518	7.1909e-08	8419.96	3868.76
ENSG00000160870	CYP3A7	1.11514	0.0279175	827.192	365.955
ENSG00000271303	SRXN1	1.11512	0.00592698	2639.25	1196.16
ENSG00000197635	DPP4	1.11372	0.0280668	2516.51	1126.25
ENSG00000067221	STOML1	1.11329	0.00263712	449.239	205.889
ENSG00000006118	TMEM132A	1.11225	0.0420825	28.7619	14.5623
ENSG00000155304	HSPA13	1.11217	0.0055656	985.68	448.85
ENSG00000158109	TPRG1L	1.111	1.13168e-08	3360.75	1547.5
ENSG00000233276	GPX1	1.11013	3.09974e-05	5791.65	2667.66
ENSG00000198753	PLXNB3	1.10887	0.035839	1377.91	622.472
ENSG00000243279	PRAF2	1.10869	0.00042717	592.283	272.499
ENSG00000173598	NUDT4	1.10867	6.36316e-05	28328.7	13007.8
ENSG00000064763	FAR2	1.10787	0.000214823	157.745	73.164
ENSG00000085871	MGST2	1.10721	0.000166083	4435.24	2038.37
ENSG00000232434	C9orf172	1.10536	0.0137024	228.521	105.085
ENSG00000176340	COX8A	1.10416	0.000494875	5081.1	2339.5
ENSG00000074842	MYDGF	1.10375	0.00385094	2892.01	1329.82
ENSG00000005059	MCUB	1.10156	0.0411291	177.091	81.4515
ENSG00000135838	NPL	1.09329	0.000370846	360.107	167.189
ENSG00000269028	MTRNR2L12	1.09287	0.0144109	196.591	89.0855
ENSG00000103415	HMOX2	1.08965	5.79895e-06	2030.84	949.348
ENSG00000164038	SLC9B2	1.0896	0.0335975	1007.54	463.351
ENSG00000050393	MCUR1	1.08397	0.000575871	936.168	436.64
ENSG00000169627	BOLA2B	1.07955	0.00138165	683.698	319.733
ENSG00000266338	NBPF15	1.07828	0.00196696	772.613	363.606
ENSG00000100418	DESI1	1.07669	0.000676081	1642.27	770.339
ENSG00000074219	TEAD2	1.07537	0.0381797	24.564	11.6552
ENSG00000187583	PLEKHN1	1.07513	0.0291154	172.118	80.6091
ENSG00000196954	CASP4	1.07508	0.00223514	2053.77	964.494
ENSG00000168273	SMIM4	1.0738	0.00524677	394.099	183.485
ENSG00000158458	NRG2	1.0737	0.0453027	137.508	64.0357
ENSG00000166794	PPIB	1.07072	0.00127171	11693.7	5509.42
ENSG00000164620	RELL2	1.06978	0.0153015	338.669	158.974
ENSG00000182118	FAM89A	1.06973	0.0123905	110.689	52.6444
ENSG00000182774	RPS17	1.06884	0.00342912	5928.91	2794.52
ENSG00000189114	BLOC1S3	1.06868	0.00035001	487.718	229.235
ENSG00000103528	SYT17	1.06757	0.0493223	116.223	53.3381
ENSG00000108984	MAP2K6	1.06666	0.00194105	293.684	140.521
ENSG00000125356	NDUFA1	1.06603	0.000880802	2945.02	1390.92
ENSG00000104524	PYCR3	1.06428	0.00950777	294.84	137.975
ENSG00000044574	HSPA5	1.06339	0.0043692	29811	14059.5
ENSG00000182704	TSKU	1.05791	0.00788819	1520.38	718.309
ENSG00000113594	LIFR	1.05742	0.0348196	375.725	174.846
ENSG00000197982	C1orf122	1.05619	0.00367577	984.147	468.985
ENSG00000165169	DYNLT3	1.05517	1.41836e-06	2749.54	1314.63
ENSG00000115657	ABCB6	1.05517	0.00559642	2569.76	1215.14
ENSG00000214160	ALG3	1.05478	0.00256771	1621.93	772.963
ENSG00000085063	CD59	1.05381	0.00159914	23167.8	11031.7
ENSG00000221926	TRIM16	1.05322	0.00881872	1148.59	546.984
ENSG00000025708	TYMP	1.05201	0.0312228	1270.93	598.6
ENSG00000011478	QPCTL	1.05014	8.32143e-06	232.231	109.898
ENSG00000196139	AKR1C3	1.048	0.00470971	25490	12124.4
ENSG00000132470	ITGB4	1.04754	0.00296428	14004	6708.13
ENSG00000109501	WFS1	1.04705	0.00222807	1609.1	770.063
ENSG00000120725	SIL1	1.04662	0.000563669	2090.7	1004.78
ENSG00000197142	ACSL5	1.0462	0.0299463	5169.61	2451.7
ENSG00000188643	S100A16	1.0445	0.0352488	4948.94	2357.15
ENSG00000186480	INSIG1	1.04329	0.0352118	3409.11	1623.37
ENSG00000182199	SHMT2	1.04285	0.0310554	1132.2	543.524
ENSG00000130204	TOMM40	1.04113	0.00921079	997.028	480.048
ENSG00000114023	FAM162A	1.04002	0.00254118	3182.1	1530.94
ENSG00000132432	SEC61G	1.03772	0.0142338	2437.43	1170.76
ENSG00000113161	HMGCR	1.03642	0.0362069	3137	1504.8
ENSG00000160285	LSS	1.03622	0.0268013	983.06	475.253
ENSG00000184752	NDUFA12	1.03616	6.42212e-05	1121.11	542.426
ENSG00000173915	USMG5	1.03585	0.0021048	2840.55	1371.71
ENSG00000100300	TSPO	1.03511	0.000204498	3858.91	1870.96
ENSG00000119655	NPC2	1.03383	0.000545836	3403.39	1649.63
ENSG00000223572	CKMT1A	1.03052	0.0110716	2929.52	1409.48
ENSG00000135697	BCO1	1.0301	0.0142186	70.9459	34.4243
ENSG00000170482	SLC23A1	1.02844	0.0182829	400.951	191.452
ENSG00000137713	PPP2R1B	1.02683	0.0111299	2872.94	1384.73
ENSG00000067225	PKM	1.02598	0.0167763	36106.8	17503
ENSG00000127463	EMC1	1.02477	0.00685339	1887.4	919.162
ENSG00000074800	ENO1	1.0242	0.0110746	32628.9	15830.8
ENSG00000131187	F12	1.02039	0.0123248	284.327	137.419
ENSG00000134375	TIMM17A	1.01865	0.00250475	1419.06	693.976
ENSG00000075624	ACTB	1.01811	0.000423262	86267.5	42277.8
ENSG00000167757	KLK11	1.01396	0.00515165	6850.3	3342.57
ENSG00000160284	SPATC1L	1.01268	0.0307692	45.4563	21.8467
ENSG00000105669	COPE	1.00788	0.00398488	3728.87	1834.67
ENSG00000198937	CCDC167	1.00757	0.0121237	208.156	101.371
ENSG00000060762	MPC1	1.0072	0.0046895	1826.6	896.623
ENSG00000160862	AZGP1	1.00602	0.0493648	3915.36	1895.19
ENSG00000115233	PSMD14	1.006	0.00424203	1761.29	868.179
ENSG00000127824	TUBA4A	1.00576	0.0353025	3622.19	1764.94
ENSG00000164919	COX6C	1.00379	0.00222557	3484.93	1721.75
ENSG00000198736	MSRB1	1.00241	0.00586383	1605.07	790.522
ENSG00000181625	SLX1B	1.0021	0.0441557	155.572	76.6825
ENSG00000151835	SACS	1.00203	0.0323894	385.656	190.802
ENSG00000131462	TUBG1	1.00194	0.00252357	1278.69	632.285
ENSG00000077157	PPP1R12B	-1.00137	1.48894e-05	439.221	881.357
ENSG00000170381	SEMA3E	-1.00276	0.0120943	612.823	1231.22
ENSG00000166225	FRS2	-1.00301	7.0491e-05	381.692	766.596
ENSG00000152518	ZFP36L2	-1.00446	0.0286421	6402.81	13033.4
ENSG00000106012	IQCE	-1.00473	8.67901e-07	781.542	1577.1
ENSG00000242950	ERVW-1	-1.00635	0.00155144	86.6661	181.18
ENSG00000134909	ARHGAP32	-1.00715	0.000238504	1563.27	3157.4
ENSG00000012171	SEMA3B	-1.00843	0.00700179	3364.87	6870.63
ENSG00000142611	PRDM16	-1.00884	0.00264125	441.248	890.378
ENSG00000110422	HIPK3	-1.00893	0.00621694	1264.33	2575.13
ENSG00000174738	NR1D2	-1.00997	0.0164288	927.976	1892.83
ENSG00000116539	ASH1L	-1.01038	5.2826e-06	1225.77	2485.66
ENSG00000101577	LPIN2	-1.01048	0.00347401	2502.98	5078.63
ENSG00000074966	TXK	-1.01135	0.00405219	47.9505	84.5193
ENSG00000197714	ZNF460	-1.01237	0.0195316	60.8433	125.043
ENSG00000066739	ATG2B	-1.01321	0.00532974	597.809	1219.76
ENSG00000124942	AHNAK	-1.01433	0.00424464	7853.29	16026.3
ENSG00000135916	ITM2C	-1.01434	1.1642e-06	1837.2	3722.56
ENSG00000102908	NFAT5	-1.01464	0.00143749	897.821	1834.02
ENSG00000112379	ARFGEF3	-1.01477	1.40129e-07	1230.26	2492.82
ENSG00000125845	BMP2	-1.02115	0.00614649	1579.49	3232.84
ENSG00000174514	MFSD4A	-1.02221	0.0221675	662.212	1357.76
ENSG00000105722	ERF	-1.02237	0.00656684	679.883	1397.1
ENSG00000081913	PHLPP1	-1.0235	0.000546988	536.225	1089.73
ENSG00000081059	TCF7	-1.02409	0.0283428	107.696	225.769
ENSG00000130338	TULP4	-1.02505	0.00147928	407.203	830.981
ENSG00000124486	USP9X	-1.02648	3.71561e-07	2942.83	6020.55
ENSG00000168071	CCDC88B	-1.03106	0.0134322	720.283	1489.76
ENSG00000104728	ARHGEF10	-1.03206	0.000655362	187.312	390.462
ENSG00000123146	ADGRE5	-1.03422	0.0167599	751.477	1568.61
ENSG00000197321	SVIL	-1.0355	0.0235141	660.078	1384.99
ENSG00000085224	ATRX	-1.03609	0.000642721	1093.24	2257.52
ENSG00000173212	MAB21L3	-1.03623	0.00426646	74.7424	157.047
ENSG00000165105	RASEF	-1.03628	0.00151533	2865.34	5915.32
ENSG00000178201	VN1R1	-1.03681	0.0241213	16.5114	34.1915
ENSG00000145390	USP53	-1.04022	0.00130498	716.303	1489.25
ENSG00000139117	CPNE8	-1.04268	0.00591974	219.758	457.321
ENSG00000101596	SMCHD1	-1.04493	0.00283292	758.178	1579.07
ENSG00000019102	VSIG2	-1.04496	0.0120547	914.924	1912.83
ENSG00000177932	ZNF354C	-1.04887	0.00158304	78.4193	169.051
ENSG00000121039	RDH10	-1.04962	0.000173964	1865.85	3881.96
ENSG00000157426	AASDH	-1.05074	0.000350306	158.462	331.837
ENSG00000136237	RAPGEF5	-1.05181	0.00632807	753.319	1574.78
ENSG00000153551	CMTM7	-1.0534	0.000581804	526.769	1109.02
ENSG00000147180	ZNF711	-1.05554	0.0114214	88.9999	190.349
ENSG00000146243	IRAK1BP1	-1.05611	0.00347306	88.7219	185.834
ENSG00000188227	ZNF793	-1.0573	0.0381973	121.961	259.176
ENSG00000137449	CPEB2	-1.05783	0.00049377	472.356	988.189
ENSG00000165626	BEND7	-1.05788	2.18205e-06	884.769	1838.06
ENSG00000148604	RGR	-1.05844	0.02317	25.5014	54.5795
ENSG00000128641	MYO1B	-1.06121	3.58627e-06	1472.76	3089.72
ENSG00000196693	ZNF33B	-1.06239	0.00895268	632.377	1344.21
ENSG00000197121	PGAP1	-1.06243	0.0136319	100.605	209.069
ENSG00000178502	KLHL11	-1.06258	0.00309943	42.2136	89.1861
ENSG00000163947	ARHGEF3	-1.06261	3.28191e-05	816.328	1715.33
ENSG00000134352	IL6ST	-1.06465	0.0142338	3688.47	7830.24
ENSG00000152990	ADGRA3	-1.06519	2.66509e-05	908.1	1910.58
ENSG00000104369	JPH1	-1.06819	0.00524236	37.7625	79.9672
ENSG00000139437	TCHP	-1.07049	0.000761855	392.445	834.017
ENSG00000178075	GRAMD1C	-1.07088	0.0359656	211.899	455.57
ENSG00000139908	TSSK4	-1.07123	0.0137931	29.7607	65.2352
ENSG00000108375	RNF43	-1.07302	0.00252794	609.228	1310.16
ENSG00000100014	SPECC1L	-1.07503	8.1393e-08	772.788	1635.13
ENSG00000206559	ZCWPW2	-1.07507	0.0288446	9.51059	21.8812
ENSG00000125398	SOX9	-1.07742	4.88011e-05	2834.3	6030.9
ENSG00000100906	NFKBIA	-1.07929	0.0461611	1989.73	4302.84
ENSG00000030419	IKZF2	-1.08088	0.00949549	320.329	689.311
ENSG00000253953	PCDHGB4	-1.08213	0.0286368	48.7966	104.274
ENSG00000168916	ZNF608	-1.08351	0.000767259	497.819	1064.82
ENSG00000095539	SEMA4G	-1.08448	0.00579605	1380.91	2980.28
ENSG00000069020	MAST4	-1.08552	0.00460562	418.619	895.275
ENSG00000170004	CHD3	-1.08615	0.000413316	2515.32	5401.86
ENSG00000064393	HIPK2	-1.08646	1.25069e-08	1341.8	2865.44
ENSG00000105357	MYH14	-1.09097	4.72645e-05	2893.65	6217.94
ENSG00000095587	TLL2	-1.09104	0.0498875	70.1627	153.979
ENSG00000187720	THSD4	-1.09114	0.00511694	1724.06	3724.79
ENSG00000144445	KANSL1L	-1.0933	0.000410334	875.701	1883.34
ENSG00000268043	NBPF12	-1.09351	7.18338e-05	361.47	777.062
ENSG00000088387	DOCK9	-1.0979	7.56769e-06	726.414	1557.94
ENSG00000196914	ARHGEF12	-1.0995	2.06458e-08	3678.37	7915.68
ENSG00000138593	SECISBP2L	-1.1019	0.00158325	834.324	1814.2
ENSG00000165269	AQP7	-1.10199	0.00543519	169.373	375.938
ENSG00000129116	PALLD	-1.10495	6.10267e-05	761.175	1651.38
ENSG00000197603	C5orf42	-1.10609	0.0140223	361.607	788.608
ENSG00000077150	NFKB2	-1.10666	0.0201269	1070.21	2355.95
ENSG00000134324	LPIN1	-1.10878	0.0398645	1079.79	2385.69
ENSG00000101871	MID1	-1.1088	4.91307e-05	127.053	281.374
ENSG00000148700	ADD3	-1.10974	0.00852375	3422.13	7504.3
ENSG00000133302	SLF1	-1.11002	0.00657864	76.7911	166.404
ENSG00000100592	DAAM1	-1.11028	0.000473045	353.594	767.498
ENSG00000113391	FAM172A	-1.11298	0.000174184	387.718	853.731
ENSG00000064989	CALCRL	-1.11457	0.035775	51.4889	114.918
ENSG00000163328	GPR155	-1.11614	0.0189063	146.599	328.211
ENSG00000135373	EHF	-1.11757	0.000176708	2539.7	5571
ENSG00000113742	CPEB4	-1.11846	1.80181e-06	1231.37	2684.89
ENSG00000065413	ANKRD44	-1.11936	0.0294623	390.352	856.533
ENSG00000130038	CRACR2A	-1.12147	0.0478566	73.5815	166.024
ENSG00000141401	IMPA2	-1.12537	0.00431344	1766.18	3900.01
ENSG00000114127	XRN1	-1.12675	0.0110746	733.23	1624.92
ENSG00000176222	ZNF404	-1.12968	0.0251295	47.5322	108.428
ENSG00000136603	SKIL	-1.13155	0.00253578	921.221	2039.46
ENSG00000171766	GATM	-1.13256	0.0027546	2880.95	6403.78
ENSG00000270629	NBPF14	-1.13453	0.000171407	1163.82	2568.67
ENSG00000116117	PARD3B	-1.1354	3.27536e-05	244.632	525.098
ENSG00000065054	SLC9A3R2	-1.14004	0.00070362	1476.46	3290.44
ENSG00000096717	SIRT1	-1.14077	0.00665484	457.523	1021.16
ENSG00000197892	KIF13B	-1.14299	1.12349e-16	1813.26	4010.94
ENSG00000138738	PRDM5	-1.1432	0.0286417	89.243	203.015
ENSG00000095951	HIVEP1	-1.14539	2.47961e-09	311.144	695.136
ENSG00000168952	STXBP6	-1.1457	2.76787e-05	1075.13	2392.88
ENSG00000070371	CLTCL1	-1.14581	0.0149125	45.4989	104.448
ENSG00000118276	B4GALT6	-1.14817	8.82537e-05	177.181	394.928
ENSG00000177076	ACER2	-1.15003	0.0318052	25.8274	60.347
ENSG00000118058	KMT2A	-1.15039	0.00529296	1300.14	2920.92
ENSG00000124782	RREB1	-1.15381	0.0161686	1319.51	2996.18
ENSG00000076067	RBMS2	-1.15476	2.29941e-06	860.282	1920.46
ENSG00000204991	SPIRE2	-1.1572	0.000392855	1022.07	2298.28
ENSG00000163629	PTPN13	-1.15842	0.000241213	567.33	1271.53
ENSG00000010818	HIVEP2	-1.16013	0.0374602	883.608	2018.03
ENSG00000075651	PLD1	-1.16243	0.00402186	8593.83	19354.3
ENSG00000101384	JAG1	-1.16805	0.000410334	498.476	1123.34
ENSG00000124875	CXCL6	-1.16808	0.0278423	49.5238	114.004
ENSG00000167779	IGFBP6	-1.16827	0.0303983	40.8373	95.764
ENSG00000070019	GUCY2C	-1.17105	0.0187833	25.5114	59.1562
ENSG00000103540	CCP110	-1.17291	9.32412e-05	351.943	784.178
ENSG00000261150	EPPK1	-1.17356	0.0282237	833.671	1931.44
ENSG00000188559	RALGAPA2	-1.17509	2.35115e-06	1812.55	4127.44
ENSG00000132003	ZSWIM4	-1.17519	0.00580017	223.302	513.904
ENSG00000135870	RC3H1	-1.17633	0.00150016	850.156	1940.65
ENSG00000162599	NFIA	-1.17814	8.12936e-08	867.816	1973.44
ENSG00000114805	PLCH1	-1.17926	2.82444e-05	259	600.888
ENSG00000164142	FAM160A1	-1.18075	0.00462581	113.718	264.368
ENSG00000156931	VPS8	-1.18194	0.000996135	478.775	1102.33
ENSG00000079308	TNS1	-1.1837	0.00550925	1484.03	3402.31
ENSG00000069712	KIAA1107	-1.18548	0.0243482	74.76	176.88
ENSG00000261582	AL121753.1	-1.18603	0.0305469	9.87445	21.6353
ENSG00000243660	ZNF487	-1.18639	0.0420447	78.8041	183.588
ENSG00000143126	CELSR2	-1.18772	0.00622666	358.62	838.582
ENSG00000087085	ACHE	-1.19005	0.0393663	447.927	1047.56
ENSG00000119314	PTBP3	-1.19117	2.81463e-07	2141.31	4926.9
ENSG00000165895	ARHGAP42	-1.19187	0.0010437	511.862	1172.11
ENSG00000214944	ARHGEF28	-1.1974	5.19111e-05	1307.34	3030.66
ENSG00000157111	TMEM171	-1.19812	0.0412454	29.0784	70.4091
ENSG00000173320	STOX2	-1.19824	0.018881	124.086	295.002
ENSG00000105227	PRX	-1.19978	0.0224201	35.5629	87.0551
ENSG00000123104	ITPR2	-1.20076	0.00698804	1384.01	3244.42
ENSG00000049323	LTBP1	-1.20173	0.0060317	762.226	1787.08
ENSG00000172493	AFF1	-1.2031	9.67539e-06	1666.15	3866.76
ENSG00000109576	AADAT	-1.20443	0.0107543	13.6269	31.2317
ENSG00000059758	CDK17	-1.2047	3.28445e-05	403.147	937.389
ENSG00000135968	GCC2	-1.20473	6.00755e-06	2013.45	4674.85
ENSG00000124429	POF1B	-1.20485	2.13706e-15	1143.54	2647.22
ENSG00000100739	BDKRB1	-1.21175	0.0255063	63.7255	154.686
ENSG00000101333	PLCB4	-1.21185	0.0362574	8.86839	23.9793
ENSG00000143878	RHOB	-1.2126	0.0490835	6930.61	16459.1
ENSG00000169181	GSG1L	-1.21377	0.0469526	43.2185	103.876
ENSG00000144320	LNPK	-1.21405	0.00563367	357.168	850.414
ENSG00000182621	PLCB1	-1.21741	0.0060317	412.853	964.621
ENSG00000075223	SEMA3C	-1.21911	0.000201314	94.186	222.542
ENSG00000137709	POU2F3	-1.22003	0.00678922	57.3125	132.505
ENSG00000197019	SERTAD1	-1.22061	0.0152435	333.027	793.552
ENSG00000082805	ERC1	-1.2208	0.00361015	443.741	1045.61
ENSG00000131018	SYNE1	-1.22117	0.0288552	196.598	473.442
ENSG00000183091	NEB	-1.22296	0.0266974	3986.22	9287.68
ENSG00000036828	CASR	-1.22668	0.0190571	2404.12	5570.87
ENSG00000107438	PDLIM1	-1.22767	6.46431e-05	2196.47	5212.49
ENSG00000135108	FBXO21	-1.22806	4.88011e-05	1126.1	2667.34
ENSG00000114166	KAT2B	-1.2303	0.00484802	296.07	708.322
ENSG00000188107	EYS	-1.23044	0.0147339	36.0391	85.7321
ENSG00000128881	TTBK2	-1.23119	0.0002193	195.52	462.098
ENSG00000183054	RGPD6	-1.23132	0.0012925	614.76	1453.68
ENSG00000156162	DPY19L4	-1.23194	0.00147928	490.329	1170.21
ENSG00000134278	SPIRE1	-1.23226	0.00119339	323.169	771.381
ENSG00000128849	CGNL1	-1.23245	0.0142649	116.161	284.643
ENSG00000075426	FOSL2	-1.23615	0.00154619	4276.07	10215.4
ENSG00000143797	MBOAT2	-1.23637	0.00332301	280.522	658.553
ENSG00000166483	WEE1	-1.24014	0.0483082	3711.04	8876.1
ENSG00000124466	LYPD3	-1.24161	0.0424803	29.3218	72.4027
ENSG00000005339	CREBBP	-1.24435	1.01492e-07	1765.92	4208.11
ENSG00000145779	TNFAIP8	-1.24587	0.000996135	232.082	560.2
ENSG00000104892	KLC3	-1.24631	0.0360821	10.8492	24.9629
ENSG00000100652	SLC10A1	-1.24758	0.0498284	45.9399	108.95
ENSG00000165288	BRWD3	-1.24771	1.37677e-07	418.435	1006.21
ENSG00000116191	RALGPS2	-1.24982	3.28946e-05	637.8	1527.69
ENSG00000162415	ZSWIM5	-1.25121	0.00696674	146.659	358.541
ENSG00000151623	NR3C2	-1.25143	3.08304e-05	645.776	1537.89
ENSG00000173334	TRIB1	-1.25216	0.0245186	1423.29	3478.03
ENSG00000104783	KCNN4	-1.25281	0.00262941	547.825	1335.34
ENSG00000115041	KCNIP3	-1.2533	0.00294127	109.399	262.778
ENSG00000072840	EVC	-1.25862	9.08803e-05	622.474	1506.81
ENSG00000091129	NRCAM	-1.25999	0.000628013	2732.53	6621.88
ENSG00000087301	TXNDC16	-1.26288	0.0054951	119.088	289.806
ENSG00000123636	BAZ2B	-1.26543	2.07955e-06	815.575	1981.21
ENSG00000133256	PDE6B	-1.26606	0.00333211	41.676	104.394
ENSG00000005379	TSPOAP1	-1.2672	0.0349421	226.938	564.522
ENSG00000163659	TIPARP	-1.2687	0.00452081	1362.9	3345.48
ENSG00000164023	SGMS2	-1.27245	0.0060353	2245.87	5528.66
ENSG00000184254	ALDH1A3	-1.27328	0.0142368	127.134	325.363
ENSG00000197256	KANK2	-1.27394	5.94084e-05	545.536	1332.84
ENSG00000182670	TTC3	-1.2768	7.94371e-05	1683.35	4134.59
ENSG00000111199	TRPV4	-1.27814	0.0399029	38.4969	98.3778
ENSG00000058056	USP13	-1.28037	2.66509e-05	172.46	422.598
ENSG00000135338	LCA5	-1.28273	0.000247463	102.916	254.267
ENSG00000196391	ZNF774	-1.28491	0.00179954	164.735	402.713
ENSG00000157168	NRG1	-1.29118	0.0460573	41.3416	95.764
ENSG00000156968	MPV17L	-1.29119	0.0028314	836.877	2075.07
ENSG00000125848	FLRT3	-1.29134	6.17424e-05	743.404	1843.04
ENSG00000152217	SETBP1	-1.29182	4.58715e-06	382.111	943.082
ENSG00000177606	JUN	-1.29293	0.0110739	3561.96	8924.84
ENSG00000105655	ISYNA1	-1.29558	0.0164872	175.236	449.479
ENSG00000204909	SPINK9	-1.29575	0.0200945	7.73319	20.7825
ENSG00000130522	JUND	-1.29616	0.00721388	4315.7	10862
ENSG00000178053	MLF1	-1.3013	0.00440263	110.39	273.344
ENSG00000169891	REPS2	-1.30327	5.65326e-05	419.941	1047.28
ENSG00000165238	WNK2	-1.31	7.54226e-05	817.28	2053.98
ENSG00000171295	ZNF440	-1.31099	2.21025e-05	385.172	962.574
ENSG00000065361	ERBB3	-1.31243	0.000329775	5916.24	14909.9
ENSG00000179820	MYADM	-1.3164	0.00491242	665.695	1710.49
ENSG00000173698	ADGRG2	-1.3164	0.0416359	537.523	1362.17
ENSG00000172819	RARG	-1.32089	2.17522e-08	319.624	804.986
ENSG00000169507	SLC38A11	-1.3209	0.00752362	1295.68	3297.92
ENSG00000162989	KCNJ3	-1.32651	0.00270671	447.227	1130.54
ENSG00000115525	ST3GAL5	-1.32815	0.000189282	693.603	1761.91
ENSG00000132326	PER2	-1.32875	0.0167064	973.161	2516.84
ENSG00000155090	KLF10	-1.32912	0.00385094	765.508	1974.92
ENSG00000185900	POMK	-1.32948	0.000140535	35.3832	91.9947
ENSG00000145911	N4BP3	-1.33125	0.0340337	22.1907	55.052
ENSG00000179841	AKAP5	-1.33626	0.00196843	47.7985	122.47
ENSG00000257315	ZBED6	-1.33835	0.015753	171.496	447.991
ENSG00000174501	ANKRD36C	-1.33849	0.0388187	143.014	377.752
ENSG00000166819	PLIN1	-1.33901	0.0201875	37.2151	97.8089
ENSG00000091157	WDR7	-1.34292	1.57673e-05	630.392	1614.75
ENSG00000085511	MAP3K4	-1.3439	3.70242e-05	435.921	1124.87
ENSG00000112137	PHACTR1	-1.34888	0.0440917	48.8881	129.77
ENSG00000144655	CSRNP1	-1.34924	0.033723	1307.1	3416.91
ENSG00000181585	TMIE	-1.35082	0.0315237	4.95049	14.8937
ENSG00000107249	GLIS3	-1.35098	1.68876e-06	1266.24	3258.43
ENSG00000121879	PIK3CA	-1.35421	0.0120468	352.887	937.61
ENSG00000158966	CACHD1	-1.35474	0.0356945	14.2617	36.9344
ENSG00000080493	SLC4A4	-1.35573	3.08304e-05	9044.09	23363.3
ENSG00000150281	CTF1	-1.35761	0.00464768	29.4079	79.9461
ENSG00000169991	IFFO2	-1.35816	4.89757e-05	277.702	721.997
ENSG00000165566	AMER2	-1.36006	0.0040554	14.4646	43.0501
ENSG00000104327	CALB1	-1.36105	0.0185418	24.3102	67.2462
ENSG00000163625	WDFY3	-1.36112	4.56566e-05	824.818	2152.49
ENSG00000204569	PPP1R10	-1.36236	0.00178798	182.639	482.551
ENSG00000181035	SLC25A42	-1.36894	0.00347277	71.8872	183.554
ENSG00000198440	ZNF583	-1.3703	0.0457727	148.644	394.792
ENSG00000198835	GJC2	-1.37147	0.0485717	7.19709	20.3136
ENSG00000074527	NTN4	-1.37406	1.72883e-07	1073.27	2820.89
ENSG00000078401	EDN1	-1.37566	0.00406719	215.401	584.452
ENSG00000180758	GPR157	-1.37875	0.0163055	165.823	445.936
ENSG00000140396	NCOA2	-1.37893	1.70529e-06	965.046	2535.07
ENSG00000160183	TMPRSS3	-1.38092	0.00207372	586.586	1572.83
ENSG00000140093	SERPINA10	-1.38546	0.0493828	8.8893	26.6712
ENSG00000144619	CNTN4	-1.38559	0.00303172	31.3339	83.0951
ENSG00000111912	NCOA7	-1.38671	3.51185e-12	619.355	1617.37
ENSG00000157399	ARSE	-1.38872	6.3128e-05	647.629	1729.53
ENSG00000184999	SLC22A10	-1.38894	0.0490332	5.31008	14.3173
ENSG00000135374	ELF5	-1.39202	0.0192298	30.8662	82.0259
ENSG00000159459	UBR1	-1.39322	1.57673e-05	668.782	1786.39
ENSG00000068650	ATP11A	-1.40058	1.26003e-07	3334.12	8885.15
ENSG00000144354	CDCA7	-1.40063	0.0224422	20.2195	59.3695
ENSG00000167034	NKX3-1	-1.40118	0.00755173	50.1927	122.833
ENSG00000138696	BMPR1B	-1.40136	8.81615e-05	212.292	566.92
ENSG00000164330	EBF1	-1.40168	0.0215485	13.605	34.5524
ENSG00000095637	SORBS1	-1.40552	0.000799225	420.547	1129.16
ENSG00000136383	ALPK3	-1.40887	0.00468279	457.796	1252.93
ENSG00000112902	SEMA5A	-1.41042	1.35241e-05	744.724	2002.86
ENSG00000111674	ENO2	-1.41763	0.0299463	120.659	350.488
ENSG00000024422	EHD2	-1.42075	0.0062046	654.898	1805.78
ENSG00000120875	DUSP4	-1.42466	0.00638624	2315.9	6478.83
ENSG00000132561	MATN2	-1.42572	0.00319246	1820.58	5022.28
ENSG00000111319	SCNN1A	-1.42733	0.000366807	2834.25	7777.75
ENSG00000196730	DAPK1	-1.43478	1.02178e-08	2235.97	6108.8
ENSG00000107242	PIP5K1B	-1.44058	1.35742e-06	185.561	499.275
ENSG00000116396	KCNC4	-1.44065	0.000108556	605.643	1674.94
ENSG00000187595	ZNF385C	-1.44089	0.022259	8.75099	27.0864
ENSG00000091656	ZFHX4	-1.44113	0.00355207	57.1652	165.275
ENSG00000142149	HUNK	-1.4448	0.00551539	134.048	354.556
ENSG00000127241	MASP1	-1.44742	0.0277969	230.134	656.721
ENSG00000054793	ATP9A	-1.45114	4.83596e-10	1604	4428.24
ENSG00000165125	TRPV6	-1.45155	0.00860555	1452.27	4101.92
ENSG00000124939	SCGB2A1	-1.45332	0.00356422	319.292	876.724
ENSG00000108582	CPD	-1.45457	5.83913e-05	6467.39	18009.1
ENSG00000248144	ADH1C	-1.45791	0.0491328	2889.87	8350.73
ENSG00000074181	NOTCH3	-1.46108	0.0046895	37.4536	103.073
ENSG00000163874	ZC3H12A	-1.46109	0.00626029	814.119	2318.75
ENSG00000169760	NLGN1	-1.46154	0.0201708	122.665	347.655
ENSG00000145431	PDGFC	-1.46169	7.88974e-07	774.829	2157.69
ENSG00000105866	SP4	-1.46293	0.00657864	118.645	338.837
ENSG00000112782	CLIC5	-1.46312	0.000121626	660.286	1857.35
ENSG00000116127	ALMS1	-1.46358	0.00790642	240.81	690.258
ENSG00000185453	ZSWIM9	-1.46419	0.0212551	53.703	158.508
ENSG00000049089	COL9A2	-1.46485	0.0183349	105.006	310.99
ENSG00000174899	PQLC2L	-1.46795	0.0465517	35.2027	101.993
ENSG00000138670	RASGEF1B	-1.46877	0.000232508	348.572	982.158
ENSG00000163558	PRKCI	-1.47229	1.71087e-06	670.401	1878.86
ENSG00000145284	SCD5	-1.47417	0.00310994	288.977	840.624
ENSG00000008735	MAPK8IP2	-1.47797	0.00816491	33.2123	96.3584
ENSG00000105810	CDK6	-1.48165	8.26263e-06	450.37	1290.41
ENSG00000155380	SLC16A1	-1.48219	0.00048645	170.947	484.605
ENSG00000186567	CEACAM19	-1.48254	0.00198391	213.012	614.047
ENSG00000187527	ATP13A5	-1.48313	0.038613	17.9621	53.3413
ENSG00000100784	RPS6KA5	-1.48617	0.00563039	161.971	461.933
ENSG00000106123	EPHB6	-1.48902	0.0388187	119.91	359.136
ENSG00000173848	NET1	-1.49214	1.2177e-09	1428.88	4056.44
ENSG00000151276	MAGI1	-1.49584	2.58436e-08	1639.96	4668.09
ENSG00000009413	REV3L	-1.49665	1.40008e-10	425.991	1211.25
ENSG00000151718	WWC2	-1.49705	1.71087e-06	289.003	826.771
ENSG00000124406	ATP8A1	-1.49877	0.0127573	74.6234	226.13
ENSG00000185467	KPNA7	-1.50115	0.00223472	46.002	129.566
ENSG00000171451	DSEL	-1.50164	4.74209e-05	317.359	908.235
ENSG00000203943	SAMD13	-1.50436	0.000329878	49.4511	146.561
ENSG00000139890	REM2	-1.50656	0.0228994	21.1988	66.9917
ENSG00000162825	NBPF20	-1.50877	4.4697e-05	126.657	366.414
ENSG00000065717	TLE2	-1.50946	1.11611e-05	772.933	2236.25
ENSG00000124151	NCOA3	-1.5169	0.000854647	495.531	1468.78
ENSG00000162105	SHANK2	-1.51977	1.33954e-05	315.581	921.073
ENSG00000142279	WTIP	-1.5221	0.0175092	49.4409	147.929
ENSG00000157570	TSPAN18	-1.52273	0.0370646	10.2967	32.2721
ENSG00000175602	CCDC85B	-1.52575	0.0243415	198.344	606.898
ENSG00000271383	NBPF19	-1.52663	2.13345e-05	403.869	1177.44
ENSG00000131152	AC010531.1	-1.52908	0.0402182	3.37369	13.8897
ENSG00000140044	JDP2	-1.53208	0.000969774	389.126	1158.57
ENSG00000138193	PLCE1	-1.53308	0.00390096	25.321	81.4191
ENSG00000162804	SNED1	-1.5371	0.00629601	47.619	149.121
ENSG00000101745	ANKRD12	-1.54132	0.00128699	655.097	1957.16
ENSG00000106546	AHR	-1.54137	1.9623e-06	2838.67	8392.5
ENSG00000118503	TNFAIP3	-1.5429	0.0110746	1051.13	3165.77
ENSG00000257594	GALNT4	-1.54358	1.7292e-18	2250.66	6608.22
ENSG00000173930	SLCO4C1	-1.54703	0.00212081	477.59	1426.72
ENSG00000170608	FOXA3	-1.54798	0.00194578	211.734	642.098
ENSG00000113361	CDH6	-1.55141	0.000118278	1506.9	4490.12
ENSG00000157502	MUM1L1	-1.55152	0.0101734	135.836	413.73
ENSG00000142875	PRKACB	-1.55404	5.37745e-06	1577.83	4695.94
ENSG00000112303	VNN2	-1.56594	0.0207316	233.614	731.843
ENSG00000139547	RDH16	-1.56763	0.0138273	12.3089	40.2559
ENSG00000007933	FMO3	-1.56787	0.0471875	3.7728	12.9281
ENSG00000162924	REL	-1.57199	4.88011e-05	435.524	1322.23
ENSG00000163898	LIPH	-1.57536	1.78946e-08	1281.37	3860.2
ENSG00000135835	KIAA1614	-1.57822	0.016533	41.6833	122.759
ENSG00000064787	BCAS1	-1.57905	0.00040266	583.413	1807.85
ENSG00000133874	RNF122	-1.586	0.000728652	52.6036	166.629
ENSG00000129757	CDKN1C	-1.5897	0.00532157	187.439	583.98
ENSG00000168785	TSPAN5	-1.59185	0.000569918	31.9294	101.816
ENSG00000160182	TFF1	-1.59186	0.0177427	2723.61	8932.48
ENSG00000119986	AVPI1	-1.59212	0.00129507	417.931	1307.08
ENSG00000196482	ESRRG	-1.59447	0.00712499	88.4777	279.998
ENSG00000115758	ODC1	-1.59517	0.00141679	1640.59	5141.52
ENSG00000169914	OTUD3	-1.59548	0.00127575	153.508	484.295
ENSG00000173825	TIGD3	-1.59648	0.0407687	15.5483	49.34
ENSG00000156298	TSPAN7	-1.59786	0.0112062	52.8156	165.591
ENSG00000106536	POU6F2	-1.60066	0.0431101	167.639	531.193
ENSG00000118432	CNR1	-1.60411	0.000368092	180.869	550.766
ENSG00000150893	FREM2	-1.60462	3.27536e-05	513.003	1597.44
ENSG00000171617	ENC1	-1.61359	1.68876e-06	557.367	1755
ENSG00000277149	TYW1B	-1.61792	0.0105029	60.164	196.503
ENSG00000164707	SLC13A4	-1.62036	0.0318591	18.241	62.1514
ENSG00000158186	MRAS	-1.62195	0.0353685	41.8395	136.601
ENSG00000154556	SORBS2	-1.62202	2.71071e-05	1046.13	3295.38
ENSG00000147526	TACC1	-1.62238	1.7204e-07	1761.92	5509.82
ENSG00000165972	CCDC38	-1.62277	0.0278423	6.03952	22.0916
ENSG00000163827	LRRC2	-1.62308	0.00384277	46.1156	148.731
ENSG00000184292	TACSTD2	-1.62433	0.00046483	2650.12	8500.47
ENSG00000125968	ID1	-1.62759	0.0205892	1582.73	5334.05
ENSG00000185483	ROR1	-1.62951	3.125e-10	78.9981	249.557
ENSG00000142627	EPHA2	-1.63141	0.002782	2122.73	6927.51
ENSG00000120498	TEX11	-1.63148	0.0251006	4.54759	17.1936
ENSG00000160271	RALGDS	-1.63424	0.000385145	1482.45	4720.42
ENSG00000150764	DIXDC1	-1.63468	5.58556e-05	98.5652	316.743
ENSG00000197415	VEPH1	-1.63559	0.011658	31.4843	104.274
ENSG00000261732	AL031708.1	-1.63688	0.00112977	8.54566	30.2363
ENSG00000170442	KRT86	-1.63784	0.0117497	11.4508	40.1783
ENSG00000160181	TFF2	-1.63837	0.049878	2618.57	8743.95
ENSG00000185739	SRL	-1.64514	3.63977e-06	26.9546	82.5464
ENSG00000180071	ANKRD18A	-1.6457	0.00331676	81.3834	259.542
ENSG00000151090	THRB	-1.64689	0.000452892	58.0489	192.601
ENSG00000111266	DUSP16	-1.65172	3.96863e-09	720.451	2288.4
ENSG00000092969	TGFB2	-1.6567	0.0176383	48.0012	173.553
ENSG00000240021	TEX35	-1.65903	0.0192014	10.4049	37.1615
ENSG00000124102	PI3	-1.65952	0.0266855	17.0716	59.2809
ENSG00000164379	FOXQ1	-1.66273	3.82788e-05	159.199	532.374
ENSG00000177103	DSCAML1	-1.66307	0.0038629	180.834	594.262
ENSG00000184507	NUTM1	-1.66886	0.0185749	3.83464	14.2928
ENSG00000139292	LGR5	-1.67383	0.0205617	21.0063	82.2526
ENSG00000189129	PLAC9	-1.68055	0.0065305	13.215	43.3241
ENSG00000168453	HR	-1.69268	0.0004799	247.869	823.799
ENSG00000159708	LRRC36	-1.69301	0.00629601	46.5758	162.708
ENSG00000161249	DMKN	-1.69469	0.00028819	50.2246	175.322
ENSG00000139174	PRICKLE1	-1.69497	7.08485e-05	124.612	418.613
ENSG00000188064	WNT7B	-1.69584	6.27288e-10	892.79	2938.94
ENSG00000144730	IL17RD	-1.69764	0.00841576	16.9194	62.2799
ENSG00000197273	GUCA2A	-1.70229	0.0312527	20.9331	74.0477
ENSG00000105559	PLEKHA4	-1.70528	0.000137536	115.15	387.444
ENSG00000144369	FAM171B	-1.70968	5.65326e-05	67.8586	227.054
ENSG00000204128	C2orf72	-1.71252	0.000677099	996.362	3367.78
ENSG00000128573	FOXP2	-1.71397	0.00126979	20.3501	68.2359
ENSG00000170786	SDR16C5	-1.71596	0.0347978	111.755	407.24
ENSG00000171790	SLFNL1	-1.71733	0.0340428	10.6926	41.3779
ENSG00000164684	ZNF704	-1.71757	1.77288e-06	840.996	2808.05
ENSG00000176697	BDNF	-1.72168	0.00563992	6.04754	21.5567
ENSG00000132510	KDM6B	-1.731	0.000912258	993.906	3437.14
ENSG00000147003	TMEM27	-1.73312	0.000163483	267.562	927.739
ENSG00000160180	TFF3	-1.7401	0.00603136	3427.19	12386.8
ENSG00000102524	TNFSF13B	-1.74555	4.58928e-05	231.43	794.61
ENSG00000146197	SCUBE3	-1.74711	0.0154085	11.8683	43.1132
ENSG00000188487	INSC	-1.74937	0.0327889	5.36296	16.5163
ENSG00000165029	ABCA1	-1.76073	0.00120097	337.691	1179.62
ENSG00000091128	LAMB4	-1.76453	0.0264186	7.32275	23.6613
ENSG00000185477	GPRIN3	-1.76708	1.14263e-05	695.395	2414.26
ENSG00000182489	XKRX	-1.76747	0.000119359	7.23549	30.2616
ENSG00000150627	WDR17	-1.76771	0.0140741	45.8791	164.378
ENSG00000138061	CYP1B1	-1.76785	0.0100955	584.017	2098.82
ENSG00000152092	ASTN1	-1.76806	0.0440718	3.36012	11.1698
ENSG00000008226	DLEC1	-1.77217	0.0346379	140.091	510.705
ENSG00000111700	SLCO1B3	-1.7731	0.0222823	28.5437	113.457
ENSG00000091137	SLC26A4	-1.77913	0.0251631	4.04878	17.5384
ENSG00000213937	CLDN9	-1.78199	0.00851522	20.3307	79.74
ENSG00000008441	NFIX	-1.78237	1.614e-06	623.643	2201.66
ENSG00000158246	FAM46B	-1.78289	0.0368593	11.7392	47.7449
ENSG00000176046	NUPR1	-1.79083	0.0192959	42.0876	165.049
ENSG00000164949	GEM	-1.79602	0.0137243	263.462	973.252
ENSG00000182809	CRIP2	-1.7985	1.11939e-05	793.373	2852.76
ENSG00000071967	CYBRD1	-1.80077	6.40352e-05	1027.75	3670.16
ENSG00000197410	DCHS2	-1.8063	0.0246148	152.846	557.662
ENSG00000148357	HMCN2	-1.80791	0.0361488	12.8188	47.7033
ENSG00000139874	SSTR1	-1.80798	0.00637952	50.0848	190.646
ENSG00000109205	ODAM	-1.80869	0.0163852	9.71985	42.4982
ENSG00000131435	PDLIM4	-1.80879	0.0158911	11.5705	49.2346
ENSG00000153234	NR4A2	-1.81261	0.00743728	590.612	2184.8
ENSG00000118849	RARRES1	-1.81714	0.00580658	138.92	547.852
ENSG00000187510	PLEKHG7	-1.819	0.00138663	5.13067	19.7282
ENSG00000054598	FOXC1	-1.81968	2.00338e-06	276.621	1008.74
ENSG00000124134	KCNS1	-1.82791	6.79809e-08	541.091	1948.29
ENSG00000167191	GPRC5B	-1.82797	0.000158378	732.82	2724.58
ENSG00000165272	AQP3	-1.83346	0.000120634	2263.67	8459.83
ENSG00000135914	HTR2B	-1.83452	0.00222557	16.4261	60.7475
ENSG00000137501	SYTL2	-1.83535	2.47961e-09	370.391	1344.24
ENSG00000169129	AFAP1L2	-1.83634	3.95133e-05	59.3966	212.91
ENSG00000185532	PRKG1	-1.8405	0.00222557	48.5026	181.052
ENSG00000124664	SPDEF	-1.84209	2.23553e-05	140.653	533.638
ENSG00000269964	MEI4	-1.84668	0.000564535	19.5545	75.271
ENSG00000142178	SIK1	-1.84733	0.00264902	1022.82	3862.95
ENSG00000138386	NAB1	-1.85656	2.23553e-05	200.111	758.819
ENSG00000112773	FAM46A	-1.85691	1.23503e-06	1340.42	4958.61
ENSG00000263809	AC135178.2	-1.85936	0.0264985	1.69605	9.54587
ENSG00000134873	CLDN10	-1.86814	1.02888e-07	1918.13	7177.68
ENSG00000018625	ATP1A2	-1.8731	0.0487294	2.9115	11.7277
ENSG00000100490	CDKL1	-1.87316	0.000179833	62.4371	237.423
ENSG00000090382	LYZ	-1.87878	6.28513e-07	19099	72534.3
ENSG00000222009	BTBD19	-1.87917	0.00426725	119.785	471.422
ENSG00000122035	RASL11A	-1.88449	0.000190292	27.1462	107.759
ENSG00000243156	MICAL3	-1.89653	3.30924e-07	415.947	1586.22
ENSG00000166503	HDGFL3	-1.90104	0.00744589	98.8797	401.728
ENSG00000213886	UBD	-1.90807	0.0199284	17.2462	80.2795
ENSG00000149575	SCN2B	-1.90856	0.0411929	1.3736	8.08028
ENSG00000113946	CLDN16	-1.92609	0.000518378	38.5067	159.342
ENSG00000111859	NEDD9	-1.92743	0.000612556	909.171	3656.42
ENSG00000036473	OTC	-1.92837	0.0126841	36.0616	146.374
ENSG00000146006	LRRTM2	-1.93374	0.0490835	6.43091	26.677
ENSG00000154856	APCDD1	-1.94013	2.12675e-06	3188.55	12559.1
ENSG00000069702	TGFBR3	-1.94117	1.16346e-07	389.709	1543.64
ENSG00000007174	DNAH9	-1.9413	0.0471549	11.8673	52.8594
ENSG00000105131	EPHX3	-1.94275	0.000519768	32.8528	136.009
ENSG00000164951	PDP1	-1.9429	1.2151e-10	667.387	2593.41
ENSG00000136826	KLF4	-1.94379	0.0191382	448.167	1940.4
ENSG00000166592	RRAD	-1.94584	0.039549	42.7636	178.158
ENSG00000134138	MEIS2	-1.9502	2.95468e-15	670.429	2628.61
ENSG00000263961	C1orf186	-1.95119	0.000406935	212.445	865.816
ENSG00000116299	KIAA1324	-1.95601	0.00254118	1184.86	4861.09
ENSG00000104290	FZD3	-1.96271	0.000405805	173.278	711.643
ENSG00000125462	C1orf61	-1.96356	0.0240624	9.2268	38.3687
ENSG00000179546	HTR1D	-1.96666	7.4495e-05	457.616	1833.95
ENSG00000161860	SYCE2	-1.97008	0.00510391	3.80789	16.2126
ENSG00000139618	BRCA2	-1.97946	0.0161652	16.1383	76.1309
ENSG00000143995	MEIS1	-1.98236	5.59935e-05	116.344	485.252
ENSG00000172995	ARPP21	-1.98427	0.022259	6.24689	27.7264
ENSG00000106302	HYAL4	-1.99437	0.0327151	6.97363	35.2783
ENSG00000177511	ST8SIA3	-2.00283	0.00235218	475.003	1970.14
ENSG00000132938	MTUS2	-2.00924	0.0184173	17.5084	80.6754
ENSG00000093134	VNN3	-2.00937	0.0219643	7.29272	35.1803
ENSG00000169429	CXCL8	-2.0125	0.0432665	408.192	2164.37
ENSG00000053108	FSTL4	-2.01987	0.0144109	16.4457	76.2532
ENSG00000170915	PAQR8	-2.03115	3.14798e-10	455.158	1907.8
ENSG00000111344	RASAL1	-2.03845	0.000413949	30.3126	135.333
ENSG00000205795	CYS1	-2.04126	0.000484823	419.782	1742.61
ENSG00000170558	CDH2	-2.04577	0.00542321	10.8648	56.1947
ENSG00000176381	PRR18	-2.04696	0.0473897	1.51578	6.63404
ENSG00000187048	CYP4A11	-2.04981	0.0224444	181.856	800.177
ENSG00000149488	TMC2	-2.05815	0.00139257	18.0607	80.0069
ENSG00000257743	MGAM2	-2.05949	0.00626029	89.6709	407.556
ENSG00000173114	LRRN3	-2.0694	0.0173743	12.794	48.3844
ENSG00000275993	CU639417.1	-2.07455	0.00190191	1413.79	6391.98
ENSG00000005513	SOX8	-2.07708	0.00398284	6.74117	36.2587
ENSG00000170873	MTSS1	-2.08096	1.75529e-05	501.904	2221.97
ENSG00000082497	SERTAD4	-2.08329	4.21156e-07	15.3951	66.3398
ENSG00000096088	PGC	-2.08355	0.0490332	340.097	1607.26
ENSG00000230453	ANKRD18B	-2.08527	0.0109902	104.98	498.628
ENSG00000165443	PHYHIPL	-2.09101	0.0175595	18.7488	84.5212
ENSG00000039537	C6	-2.09441	0.00161072	1237.09	5560.5
ENSG00000214860	EVPLL	-2.09832	0.0294623	1.6888	11.0668
ENSG00000130844	ZNF331	-2.10406	6.07439e-05	541.436	2429.99
ENSG00000164488	DACT2	-2.11203	0.000380225	122.515	584.895
ENSG00000277494	GPIHBP1	-2.1149	0.0373745	2.80463	15.5846
ENSG00000078114	NEBL	-2.12046	9.44592e-07	350.951	1592.94
ENSG00000130477	UNC13A	-2.12314	0.0124535	49.9891	235.147
ENSG00000196993	NPIPB9	-2.12459	0.00510391	9.71514	48.1544
ENSG00000183166	CALN1	-2.12693	0.010622	78.1608	368.77
ENSG00000204616	TRIM31	-2.12709	0.0416635	10.4646	57.7741
ENSG00000104140	RHOV	-2.14101	0.000691197	8.05418	37.9316
ENSG00000173175	ADCY5	-2.14716	0.00530088	512.495	2396.57
ENSG00000154258	ABCA9	-2.15461	0.00380471	21.5175	109.899
ENSG00000138115	CYP2C8	-2.16651	0.000127635	968.357	4453.96
ENSG00000110169	HPX	-2.16805	0.0343695	6.68552	41.1109
ENSG00000205754	SLCO1B7	-2.17146	0.0168478	1.46684	12.0404
ENSG00000144407	PTH2R	-2.17609	0.00102719	55.1083	261.506
ENSG00000168779	SHOX2	-2.18285	0.000452703	5.41451	27.0947
ENSG00000147041	SYTL5	-2.18513	0.000413316	113.528	561.534
ENSG00000183508	FAM46C	-2.18656	0.00259072	107.636	542.246
ENSG00000168772	CXXC4	-2.18735	0.0054488	23.3505	122.166
ENSG00000156113	KCNMA1	-2.18769	0.0112859	106.982	541.792
ENSG00000138131	LOXL4	-2.19066	3.50291e-05	115.124	579.472
ENSG00000134827	TCN1	-2.19289	4.74209e-05	2948.49	14460.4
ENSG00000166450	PRTG	-2.2017	0.00669284	3.64472	24.1386
ENSG00000116141	MARK1	-2.20704	0.0229479	54.8305	284.426
ENSG00000204930	FAM221B	-2.20781	0.0275951	1.42527	11.2332
ENSG00000132329	RAMP1	-2.20937	3.34364e-05	258.962	1289.58
ENSG00000072041	SLC6A15	-2.21266	0.0191062	1.57654	10.8082
ENSG00000155974	GRIP1	-2.21447	0.000833207	53.7321	276.412
ENSG00000142102	PGGHG	-2.21965	0.0039969	4489.31	22713.2
ENSG00000162944	RFTN2	-2.22787	0.0017002	9.15601	39.1311
ENSG00000197177	ADGRA1	-2.22991	0.00268514	5.31481	29.5762
ENSG00000102962	CCL22	-2.23539	0.00577928	13.6035	70.8369
ENSG00000148123	PLPPR1	-2.23629	0.0203481	7.79416	39.1604
ENSG00000115290	GRB14	-2.23958	4.63148e-05	55.8	291.961
ENSG00000135773	CAPN9	-2.24376	0.00462364	45.5502	253.203
ENSG00000206127	GOLGA8O	-2.24619	0.0362574	1.5068	12.5662
ENSG00000183067	IGSF5	-2.26153	0.000295474	4.76122	22.0283
ENSG00000102001	CACNA1F	-2.26663	0.0060317	4.02738	25.4177
ENSG00000172794	RAB37	-2.26746	4.012e-05	98.884	508.534
ENSG00000081041	CXCL2	-2.26757	0.0055656	477.932	2661.98
ENSG00000136267	DGKB	-2.27398	0.000381176	5.80021	31.11
ENSG00000180347	CCDC129	-2.27414	0.00193023	5.08911	30.6327
ENSG00000136531	SCN2A	-2.27581	0.00684627	4.38081	32.7533
ENSG00000198822	GRM3	-2.27657	0.047206	11.8423	62.1123
ENSG00000243444	PALM2	-2.27664	0.0196813	1.12991	9.68325
ENSG00000149516	MS4A3	-2.28325	0.0291154	1.50768	10.4546
ENSG00000178404	CEP295NL	-2.28816	0.0278716	4.46166	25.2261
ENSG00000179603	GRM8	-2.30063	0.0167	35.2287	194.167
ENSG00000102243	VGLL1	-2.30438	0.00781791	10.2675	64.6257
ENSG00000003137	CYP26B1	-2.3044	0.0267779	1.54347	14.7294
ENSG00000154678	PDE1C	-2.30712	0.00331168	23.0665	127.774
ENSG00000162772	ATF3	-2.30857	0.01851	1683.14	9321.15
ENSG00000170369	CST2	-2.31538	0.0338295	6.19121	40.694
ENSG00000122870	BICC1	-2.32841	8.74141e-08	373.034	1986.2
ENSG00000186297	GABRA5	-2.33488	0.048665	55.2309	320.855
ENSG00000168032	ENTPD3	-2.33509	9.22007e-13	52.0429	276.681
ENSG00000094755	GABRP	-2.33684	8.26271e-05	3201.3	17349.8
ENSG00000134874	DZIP1	-2.34528	5.61855e-09	70.5165	376.958
ENSG00000138813	C4orf17	-2.35302	0.00605783	2.47111	15.01
ENSG00000198610	AKR1C4	-2.36106	7.98238e-06	667.491	3577.26
ENSG00000013588	GPRC5A	-2.36432	0.00025888	675.708	4008.62
ENSG00000135116	HRK	-2.36695	0.0274061	4.90908	39.1101
ENSG00000075891	PAX2	-2.367	0.0235096	5.27136	29.5645
ENSG00000166415	WDR72	-2.37076	4.48478e-07	811.867	4328.83
ENSG00000118523	CTGF	-2.37671	1.13493e-05	52.5747	302.415
ENSG00000135298	ADGRB3	-2.37854	0.0239156	9.94184	64.0187
ENSG00000112655	PTK7	-2.39327	2.14559e-05	20.5717	115.368
ENSG00000167874	TMEM88	-2.3933	0.00559642	27.9023	167.142
ENSG00000276409	CCL14	-2.39413	0.0204168	14.9577	97.014
ENSG00000173227	SYT12	-2.40243	0.000419232	31.8646	190.893
ENSG00000179397	CATSPERE	-2.41339	0.00190191	8.40094	47.9198
ENSG00000118513	MYB	-2.41472	5.10902e-08	18.9825	105.514
ENSG00000147588	PMP2	-2.42125	0.00198885	6.34905	39.0599
ENSG00000113889	KNG1	-2.44429	0.0216446	5.38177	34.0759
ENSG00000168874	ATOH8	-2.46296	0.000599313	29.0208	185.57
ENSG00000060656	PTPRU	-2.46706	2.3039e-15	387.502	2215.16
ENSG00000172572	PDE3A	-2.47277	0.000452892	59.3515	382.279
ENSG00000172638	EFEMP2	-2.48157	3.37148e-06	56.8417	347.389
ENSG00000165556	CDX2	-2.48187	0.000521629	2.43504	23.3181
ENSG00000151882	CCL28	-2.49728	2.37492e-08	562.651	3362.06
ENSG00000136274	NACAD	-2.49951	0.0190462	13.5719	72.1641
ENSG00000120093	HOXB3	-2.50108	0.00130549	147.371	917.207
ENSG00000130287	NCAN	-2.50284	0.00998843	6.84523	33.2708
ENSG00000132639	SNAP25	-2.51808	4.58928e-05	33.4776	212.297
ENSG00000127954	STEAP4	-2.52434	1.85612e-12	379.026	2256.19
ENSG00000174038	C9orf131	-2.52647	0.00414292	4.54791	34.4992
ENSG00000175426	PCSK1	-2.529	0.0294623	0.395204	6.70607
ENSG00000178734	LMO7DN	-2.52992	0.0225523	1.69644	13.0084
ENSG00000188162	OTOG	-2.53754	0.0477779	0.856295	18.9671
ENSG00000183036	PCP4	-2.54717	0.00325125	1.30254	8.4403
ENSG00000173917	HOXB2	-2.55771	4.77372e-06	209.63	1301.25
ENSG00000118492	ADGB	-2.5579	0.0141942	11.0407	89.9977
ENSG00000183779	ZNF703	-2.55918	3.96863e-09	87.419	554.013
ENSG00000102313	ITIH6	-2.56169	0.0157259	0.680362	8.33301
ENSG00000143341	HMCN1	-2.56328	0.01851	2.80877	24.0012
ENSG00000138376	BARD1	-2.56904	0.000459255	87.8289	610.027
ENSG00000176842	IRX5	-2.60969	0.000691812	4.79723	31.951
ENSG00000124143	ARHGAP40	-2.61417	0.0123815	0	4.74786
ENSG00000233436	BTBD18	-2.62138	0.0148785	0.994056	10.196
ENSG00000183098	GPC6	-2.62533	0.0185762	102.197	760.024
ENSG00000156219	ART3	-2.63316	0.0317469	3.37396	18.0011
ENSG00000164588	HCN1	-2.64365	0.000432008	4.21372	29.9028
ENSG00000123561	SERPINA7	-2.65077	0.0483056	3.28675	26.8831
ENSG00000172260	NEGR1	-2.66282	0.0153585	38.3317	379.288
ENSG00000235098	ANKRD65	-2.67046	1.69412e-06	77.8162	542.011
ENSG00000184908	CLCNKB	-2.67049	0.008819	1.45523	13.1566
ENSG00000162365	CYP4A22	-2.68574	0.00017145	76.949	531.419
ENSG00000134812	GIF	-2.71362	0.0298489	0.495464	6.65486
ENSG00000178597	PSAPL1	-2.71994	0.0117995	1.79348	16.5954
ENSG00000168928	CTRB2	-2.73114	0.0490835	6.39393	142.599
ENSG00000142615	CELA2A	-2.74486	0.011026	11.2037	99.8006
ENSG00000177669	MBOAT4	-2.74757	4.19836e-05	8.04219	58.3897
ENSG00000170373	CST1	-2.78839	0.00618081	264.065	2384.12
ENSG00000171243	SOSTDC1	-2.79112	0.00958666	0.307764	11.1354
ENSG00000187753	C9orf153	-2.80889	0.0176752	0.341149	8.86803
ENSG00000165935	SMCO2	-2.81768	0.00523327	1.36798	16.4012
ENSG00000011465	DCN	-2.82215	0.00121476	3530.06	26892.1
ENSG00000117525	F3	-2.83029	4.03089e-07	659.458	5304.25
ENSG00000135929	CYP27A1	-2.83612	9.35668e-07	102.712	818.514
ENSG00000189058	APOD	-2.83682	0.00490107	45.0814	392.566
ENSG00000181143	MUC16	-2.84128	0.0241036	16.4068	185.96
ENSG00000185792	NLRP9	-2.8718	0.000792989	3.78999	28.4008
ENSG00000129654	FOXJ1	-2.87224	0.00376207	1.32823	19.8954
ENSG00000253309	SERPINE3	-2.91878	0.0127156	1.77845	30.3123
ENSG00000170835	CEL	-2.93617	0.00531674	40.7115	443.125
ENSG00000280165	PCDH20	-2.94185	0.0020748	4.25792	52.4728
ENSG00000215472	RPL17-C18orf32	-2.94819	0.00576171	25.5727	340.154
ENSG00000158516	CPA2	-2.94978	0.047206	1.04854	104.892
ENSG00000152402	GUCY1A2	-2.95005	8.35632e-05	20.0899	170.889
ENSG00000172201	ID4	-2.9533	3.27253e-05	28.0989	265.681
ENSG00000215148	PRSS41	-2.95453	0.0145616	0.407478	8.45384
ENSG00000230873	STMND1	-2.95915	7.26671e-07	59.7062	495.685
ENSG00000205683	DPF3	-2.96061	2.80444e-09	16.106	137.025
ENSG00000168959	GRM5	-2.9781	0.0164879	0.958623	17.8767
ENSG00000256618	MTRNR2L1	-2.99645	0.00962341	17.1734	226.383
ENSG00000162753	SLC9C2	-3.06361	0.0162108	0.663699	17.7513
ENSG00000123358	NR4A1	-3.08986	6.09047e-05	1151.99	11159.4
ENSG00000136574	GATA4	-3.09347	3.30886e-05	7.12047	79.0328
ENSG00000268870	AC008758.5	-3.11418	0.013983	0	8.29326
ENSG00000115507	OTX1	-3.11476	1.29005e-05	5.32706	62.7141
ENSG00000166183	ASPG	-3.14378	0.00470971	5.80124	86.2957
ENSG00000170890	PLA2G1B	-3.15949	0.0120943	6.73757	117.709
ENSG00000106328	FSCN3	-3.17027	0.00484301	0.469252	11.7922
ENSG00000215704	CELA2B	-3.17576	0.0051816	1.60071	25.4118
ENSG00000165816	VWA2	-3.18116	1.10169e-06	3.66968	50.0567
ENSG00000163739	CXCL1	-3.19802	5.16085e-06	71.5183	855.191
ENSG00000119946	CNNM1	-3.21785	5.06607e-18	16.5341	181.111
ENSG00000138759	FRAS1	-3.22705	8.14451e-16	187.178	1899.75
ENSG00000176595	KBTBD11	-3.22769	0.00914339	4.19996	108.267
ENSG00000110195	FOLR1	-3.23175	2.19467e-15	184.727	1862.68
ENSG00000197353	LYPD2	-3.23834	0.00706641	0.135776	9.3668
ENSG00000132855	ANGPTL3	-3.24255	0.000136804	4.76915	52.9429
ENSG00000109061	MYH1	-3.29423	0.000117382	1.57977	24.2919
ENSG00000074047	GLI2	-3.31754	0.00120097	1.03623	33.331
ENSG00000145975	FAM217A	-3.31964	0.00040542	1.34257	20.2919
ENSG00000187021	PNLIPRP1	-3.36331	0.00458044	2.31256	51.3285
ENSG00000175664	TEX26	-3.36589	0.00171181	3.24165	47.0765
ENSG00000185070	FLRT2	-3.419	1.47424e-06	71.3845	902.582
ENSG00000214814	FER1L6	-3.42276	1.69234e-07	9.33251	122.512
ENSG00000163599	CTLA4	-3.46152	0.0163852	3.57163	110.789
ENSG00000188816	HMX2	-3.46185	0.000869492	0.357782	11.7813
ENSG00000106538	RARRES2	-3.46458	3.37232e-11	34.0008	440.107
ENSG00000166920	C15orf48	-3.48709	1.2151e-10	196.724	2441.96
ENSG00000153002	CPB1	-3.49968	0.00303856	25.1958	540.096
ENSG00000188620	HMX3	-3.50835	0.00632807	0	9.79191
ENSG00000117425	PTCH2	-3.51112	2.09894e-05	16.1479	232.919
ENSG00000149742	SLC22A9	-3.52744	1.63841e-10	10.2695	127.307
ENSG00000168925	CTRB1	-3.53863	0.0116483	3.21761	285.621
ENSG00000134533	RERG	-3.54764	1.08394e-15	21.8072	284.789
ENSG00000219073	CELA3B	-3.5477	0.00510634	7.80957	243.639
ENSG00000258677	AC022826.2	-3.55094	0.000122745	0.868395	24.1574
ENSG00000169550	MUC15	-3.55996	9.49945e-05	2.35827	33.9074
ENSG00000104368	PLAT	-3.56703	7.93945e-05	534.581	8854.74
ENSG00000164761	TNFRSF11B	-3.58325	3.35911e-16	66.2983	849.568
ENSG00000204983	PRSS1	-3.58677	0.00254118	17.3482	851.531
ENSG00000189056	RELN	-3.60628	1.22541e-09	142.442	1994.36
ENSG00000170423	KRT78	-3.61676	0.00277684	0.288977	18.2097
ENSG00000159713	TPPP3	-3.63421	2.9483e-09	101.69	1489.11
ENSG00000198049	AVPR1B	-3.64752	0.00109775	0.169973	8.92174
ENSG00000248672	LY75-CD302	-3.65809	7.73839e-05	3.25498	82.6018
ENSG00000179564	LSMEM2	-3.68256	4.88011e-05	4.69029	91.0237
ENSG00000183960	KCNH8	-3.70616	2.1475e-23	60.9031	866.205
ENSG00000008118	CAMK1G	-3.70633	0.00428254	0.0929726	11.6469
ENSG00000130518	KIAA1683	-3.7768	4.47993e-07	89.4641	1507.77
ENSG00000163462	TRIM46	-3.78222	9.68466e-08	21.9418	362.506
ENSG00000125999	BPIFB1	-3.79272	1.4359e-08	13.1563	235.11
ENSG00000010932	FMO1	-3.83526	4.88011e-05	6.48915	98.287
ENSG00000198756	COLGALT2	-3.8454	6.49272e-09	17.1781	310.833
ENSG00000184995	IFNE	-3.89751	8.73216e-08	0.928365	28.4476
ENSG00000163734	CXCL3	-3.90496	1.4359e-08	49.9516	1004.29
ENSG00000258989	AL355916.3	-3.94876	0.000422081	0	14.7068
ENSG00000198670	LPA	-4.00571	0.000217132	1.63133	31.9452
ENSG00000189108	IL1RAPL2	-4.05982	3.47408e-05	3.38666	29.7185
ENSG00000088881	EBF4	-4.08208	6.18781e-08	23.008	514.18
ENSG00000007306	CEACAM7	-4.09185	1.79015e-09	33.9865	694.783
ENSG00000198576	ARC	-4.10341	0.000354129	2.48262	77.2566
ENSG00000104804	TULP2	-4.10475	0.00228399	2.48535	49.2502
ENSG00000125740	FOSB	-4.19861	6.82057e-05	701.84	17125
ENSG00000131771	PPP1R1B	-4.24061	1.89834e-06	3.74825	156.052
ENSG00000148935	GAS2	-4.25152	2.36134e-11	20.6365	491.261
ENSG00000243480	AMY2A	-4.25397	0.00136607	3.88421	424.364
ENSG00000091704	CPA1	-4.37703	0.000403374	11.7168	786.63
ENSG00000162438	CTRC	-4.43558	0.0002111	7.83617	523.848
ENSG00000281028	AC104662.2	-4.61524	2.73757e-08	0.616378	26.418
ENSG00000183783	KCTD8	-4.79455	1.84785e-17	6.43789	165.705
ENSG00000165379	LRFN5	-4.93546	1.78938e-05	4.29653	385.328
ENSG00000016082	ISL1	-4.99332	1.07547e-11	4.97791	239.917
ENSG00000180730	SHISA2	-5.08081	8.01621e-17	11.2358	487.835
ENSG00000094963	FMO2	-5.12395	3.99739e-11	32.5438	1357.33
ENSG00000171004	HS6ST2	-5.1772	8.66862e-10	2.48572	142.78
ENSG00000135960	EDAR	-5.20682	6.41245e-38	7.26243	361.119
ENSG00000096006	CRISP3	-6.23371	5.86884e-24	208.445	21469.9
ENSG00000259417	CTXND1	-6.38673	8.51914e-60	13.9218	1338.16
ENSG00000161055	SCGB3A1	-6.87171	2.20189e-17	78.3392	18961.7
