# Supplementary material for: Regional Differences in Human Biliary Tissues and Corresponding In Vitro–Derived Organoids
Source: Hepatology. 2021 Feb 6;73(1):247–67. doi: 10.1002/hep.31252 (PMC8641381; doi:10.1002/hep.31252)
Supplement: Supplementary file 3 — File S2 [file HEP-73-247-s009.xlsx]

## Sheet: CBD Tissue Specific Genes
ENSG ID	Gene Name
ENSG00000165029	ABCA1
ENSG00000154258	ABCA9		256 Genes upregulated in CBD tissue when compared to both GBD and PancD tissues
ENSG00000268870	AC008758.5
ENSG00000258677	AC022826.2
ENSG00000281028	AC104662.2
ENSG00000177076	ACER2
ENSG00000148700	ADD3
ENSG00000118492	ADGB
ENSG00000172493	AFF1
ENSG00000106546	AHR
ENSG00000179841	AKAP5
ENSG00000198610	AKR1C4
ENSG00000261732	AL031708.1
ENSG00000258989	AL355916.3
ENSG00000184254	ALDH1A3
ENSG00000132855	ANGPTL3
ENSG00000101745	ANKRD12
ENSG00000065413	ANKRD44
ENSG00000165269	AQP7
ENSG00000198576	ARC
ENSG00000134909	ARHGAP32
ENSG00000165895	ARHGAP42
ENSG00000104728	ARHGEF10
ENSG00000196914	ARHGEF12
ENSG00000163947	ARHGEF3
ENSG00000116539	ASH1L
ENSG00000162772	ATF3
ENSG00000066739	ATG2B
ENSG00000068650	ATP11A
ENSG00000085224	ATRX
ENSG00000118276	B4GALT6
ENSG00000123636	BAZ2B
ENSG00000165626	BEND7
ENSG00000125845	BMP2
ENSG00000125999	BPIFB1
ENSG00000165288	BRWD3
ENSG00000222009	BTBD19
ENSG00000125462	C1orf61
ENSG00000138813	C4orf17
ENSG00000197603	C5orf42
ENSG00000158966	CACHD1
ENSG00000008118	CAMK1G
ENSG00000102962	CCL22
ENSG00000170558	CDH2
ENSG00000113361	CDH6
ENSG00000059758	CDK17
ENSG00000105810	CDK6
ENSG00000186567	CEACAM19
ENSG00000113946	CLDN16
ENSG00000112782	CLIC5
ENSG00000198756	COLGALT2
ENSG00000108582	CPD
ENSG00000113742	CPEB4
ENSG00000005339	CREBBP
ENSG00000170373	CST1
ENSG00000170369	CST2
ENSG00000275993	CU639417.1
ENSG00000081041	CXCL2
ENSG00000163734	CXCL3
ENSG00000124875	CXCL6
ENSG00000169429	CXCL8
ENSG00000138061	CYP1B1
ENSG00000187048	CYP4A11
ENSG00000162365	CYP4A22
ENSG00000100592	DAAM1
ENSG00000196730	DAPK1
ENSG00000197410	DCHS2
ENSG00000011465	DCN
ENSG00000136267	DGKB
ENSG00000150764	DIXDC1
ENSG00000008226	DLEC1
ENSG00000088387	DOCK9
ENSG00000205683	DPF3
ENSG00000156162	DPY19L4
ENSG00000111266	DUSP16
ENSG00000078401	EDN1
ENSG00000135373	EHF
ENSG00000142627	EPHA2
ENSG00000261150	EPPK1
ENSG00000082805	ERC1
ENSG00000242950	ERVW-1
ENSG00000072840	EVC
ENSG00000164142	FAM160A1
ENSG00000144369	FAM171B
ENSG00000113391	FAM172A
ENSG00000112773	FAM46A
ENSG00000010932	FMO1
ENSG00000094963	FMO2
ENSG00000125740	FOSB
ENSG00000075426	FOSL2
ENSG00000054598	FOXC1
ENSG00000166225	FRS2
ENSG00000104290	FZD3
ENSG00000094755	GABRP
ENSG00000135968	GCC2
ENSG00000164949	GEM
ENSG00000074047	GLI2
ENSG00000107249	GLIS3
ENSG00000183098	GPC6
ENSG00000163328	GPR155
ENSG00000185477	GPRIN3
ENSG00000155974	GRIP1
ENSG00000198822	GRM3
ENSG00000169181	GSG1L
ENSG00000110422	HIPK3
ENSG00000010818	HIVEP2
ENSG00000173917	HOXB2
ENSG00000120093	HOXB3
ENSG00000135116	HRK
ENSG00000171004	HS6ST2
ENSG00000142149	HUNK
ENSG00000106302	HYAL4
ENSG00000134352	IL6ST
ENSG00000188487	INSC
ENSG00000016082	ISL1
ENSG00000123104	ITPR2
ENSG00000177606	JUN
ENSG00000144445	KANSL1L
ENSG00000176595	KBTBD11
ENSG00000183960	KCNH8
ENSG00000115041	KCNIP3
ENSG00000124134	KCNS1
ENSG00000183783	KCTD8
ENSG00000132510	KDM6B
ENSG00000069712	KIAA1107
ENSG00000135835	KIAA1614
ENSG00000130518	KIAA1683
ENSG00000136826	KLF4
ENSG00000178502	KLHL11
ENSG00000118058	KMT2A
ENSG00000113889	KNG1
ENSG00000170423	KRT78
ENSG00000135338	LCA5
ENSG00000139292	LGR5
ENSG00000163898	LIPH
ENSG00000144320	LNPK
ENSG00000138131	LOXL4
ENSG00000198670	LPA
ENSG00000101577	LPIN2
ENSG00000173114	LRRN3
ENSG00000248672	LY75-CD302
ENSG00000197353	LYPD2
ENSG00000173212	MAB21L3
ENSG00000151276	MAGI1
ENSG00000085511	MAP3K4
ENSG00000116141	MARK1
ENSG00000127241	MASP1
ENSG00000143797	MBOAT2
ENSG00000174514	MFSD4A
ENSG00000243156	MICAL3
ENSG00000156968	MPV17L
ENSG00000158186	MRAS
ENSG00000149516	MS4A3
ENSG00000170873	MTSS1
ENSG00000181143	MUC16
ENSG00000271383	NBPF19
ENSG00000162825	NBPF20
ENSG00000140396	NCOA2
ENSG00000183091	NEB
ENSG00000078114	NEBL
ENSG00000111859	NEDD9
ENSG00000102908	NFAT5
ENSG00000169760	NLGN1
ENSG00000151623	NR3C2
ENSG00000123358	NR4A1
ENSG00000153234	NR4A2
ENSG00000091129	NRCAM
ENSG00000184507	NUTM1
ENSG00000169914	OTUD3
ENSG00000075891	PAX2
ENSG00000154678	PDE1C
ENSG00000164951	PDP1
ENSG00000197121	PGAP1
ENSG00000096088	PGC
ENSG00000142102	PGGHG
ENSG00000081913	PHLPP1
ENSG00000075651	PLD1
ENSG00000147588	PMP2
ENSG00000185900	POMK
ENSG00000106536	POU6F2
ENSG00000204569	PPP1R10
ENSG00000077157	PPP1R12B
ENSG00000166450	PRTG
ENSG00000178597	PSAPL1
ENSG00000119314	PTBP3
ENSG00000117425	PTCH2
ENSG00000144407	PTH2R
ENSG00000163629	PTPN13
ENSG00000188559	RALGAPA2
ENSG00000160271	RALGDS
ENSG00000116191	RALGPS2
ENSG00000136237	RAPGEF5
ENSG00000138670	RASGEF1B
ENSG00000076067	RBMS2
ENSG00000135870	RC3H1
ENSG00000121039	RDH10
ENSG00000139547	RDH16
ENSG00000162924	REL
ENSG00000009413	REV3L
ENSG00000183054	RGPD6
ENSG00000133874	RNF122
ENSG00000166592	RRAD
ENSG00000124782	RREB1
ENSG00000146197	SCUBE3
ENSG00000138593	SECISBP2L
ENSG00000075223	SEMA3C
ENSG00000112902	SEMA5A
ENSG00000123561	SERPINA7
ENSG00000164023	SGMS2
ENSG00000162105	SHANK2
ENSG00000180730	SHISA2
ENSG00000168779	SHOX2
ENSG00000142178	SIK1
ENSG00000096717	SIRT1
ENSG00000100652	SLC10A1
ENSG00000184999	SLC22A10
ENSG00000169507	SLC38A11
ENSG00000173930	SLCO4C1
ENSG00000133302	SLF1
ENSG00000101596	SMCHD1
ENSG00000095637	SORBS1
ENSG00000154556	SORBS2
ENSG00000105866	SP4
ENSG00000204909	SPINK9
ENSG00000134278	SPIRE1
ENSG00000185739	SRL
ENSG00000127954	STEAP4
ENSG00000069702	TGFBR3
ENSG00000151090	THRB
ENSG00000163659	TIPARP
ENSG00000149488	TMC2
ENSG00000147003	TMEM27
ENSG00000167874	TMEM88
ENSG00000118503	TNFAIP3
ENSG00000079308	TNS1
ENSG00000163462	TRIM46
ENSG00000139908	TSSK4
ENSG00000182670	TTC3
ENSG00000104804	TULP2
ENSG00000074966	TXK
ENSG00000159459	UBR1
ENSG00000130477	UNC13A
ENSG00000058056	USP13
ENSG00000124486	USP9X
ENSG00000156931	VPS8
ENSG00000163625	WDFY3
ENSG00000091157	WDR7
ENSG00000166483	WEE1
ENSG00000114127	XRN1
ENSG00000257315	ZBED6
ENSG00000091656	ZFHX4
ENSG00000130844	ZNF331
ENSG00000197714	ZNF460
ENSG00000164684	ZNF704
ENSG00000188227	ZNF793
ENSG00000162415	ZSWIM5

## Sheet: GBD Tissue Specific Genes
ENSG ID	Gene Name
ENSG00000115657	ABCB6			419 Genes upregulated in GBD tissue when compared to both CBD and PancD tissues
ENSG00000023839	ABCC2
ENSG00000250644	AC068580.4
ENSG00000144648	ACKR2
ENSG00000197142	ACSL5
ENSG00000107796	ACTA2
ENSG00000136378	ADAMTS7
ENSG00000197859	ADAMTSL2
ENSG00000184060	ADAP2
ENSG00000164199	ADGRV1
ENSG00000196581	AJAP1
ENSG00000106992	AK1
ENSG00000085662	AKR1B1
ENSG00000198074	AKR1B10
ENSG00000227471	AKR1B15
ENSG00000151632	AKR1C2
ENSG00000196139	AKR1C3
ENSG00000162482	AKR7A3
ENSG00000249141	AL159163.1
ENSG00000179477	ALOX12B
ENSG00000179593	ALOX15B
ENSG00000163295	ALPI
ENSG00000106927	AMBP
ENSG00000029534	ANK1
ENSG00000145362	ANK2
ENSG00000134343	ANO3
ENSG00000138356	AOX1
ENSG00000077420	APBB1IP
ENSG00000105290	APLP1
ENSG00000118137	APOA1
ENSG00000130208	APOC1
ENSG00000234906	APOC2
ENSG00000224916	APOC4-APOC2
ENSG00000152213	ARL11
ENSG00000214435	AS3MT
ENSG00000161944	ASGR2
ENSG00000174939	ASPHD1
ENSG00000069849	ATP1B3
ENSG00000162779	AXDND1
ENSG00000109956	B3GAT1
ENSG00000167080	B4GALNT2
ENSG00000151929	BAG3
ENSG00000131668	BARX1
ENSG00000129151	BBOX1
ENSG00000114200	BCHE
ENSG00000183092	BEGAIN
ENSG00000198797	BRINP2
ENSG00000109743	BST1
ENSG00000112276	BVES
ENSG00000204161	C10orf128
ENSG00000222047	C10orf55
ENSG00000159189	C1QC
ENSG00000183186	C2CD4C
ENSG00000171860	C3AR1
ENSG00000243449	C4orf48
ENSG00000157131	C8A
ENSG00000021852	C8B
ENSG00000176919	C8G
ENSG00000171060	C8orf74
ENSG00000167434	CA4
ENSG00000107159	CA9
ENSG00000172137	CALB2
ENSG00000122786	CALD1
ENSG00000162949	CAPN13
ENSG00000172508	CARNS1
ENSG00000159228	CBR1
ENSG00000091986	CCDC80
ENSG00000108700	CCL8
ENSG00000133101	CCNA1
ENSG00000105383	CD33
ENSG00000174059	CD34
ENSG00000010610	CD4
ENSG00000094804	CDC6
ENSG00000107736	CDH23
ENSG00000273777	CEACAM20
ENSG00000138778	CENPE
ENSG00000250479	CHCHD10
ENSG00000106069	CHN2
ENSG00000122863	CHST3
ENSG00000124302	CHST8
ENSG00000198108	CHSY3
ENSG00000223572	CKMT1A
ENSG00000131730	CKMT2
ENSG00000174469	CNTNAP2
ENSG00000155052	CNTNAP5
ENSG00000187955	COL14A1
ENSG00000182871	COL18A1
ENSG00000167549	CORO6
ENSG00000103187	COTL1
ENSG00000106066	CPVL
ENSG00000060566	CREB3L3
ENSG00000205755	CRLF2
ENSG00000184371	CSF1
ENSG00000196188	CTSE
ENSG00000077063	CTTNBP2
ENSG00000168329	CX3CR1
ENSG00000165168	CYBB
ENSG00000197838	CYP2A13
ENSG00000165841	CYP2C19
ENSG00000138109	CYP2C9
ENSG00000167600	CYP2S1
ENSG00000160870	CYP3A7
ENSG00000186115	CYP4F2
ENSG00000180432	CYP8B1
ENSG00000170891	CYTL1
ENSG00000113758	DBN1
ENSG00000198889	DCAF12L1
ENSG00000035499	DEPDC1B
ENSG00000139734	DIAPH3
ENSG00000039139	DNAH5
ENSG00000128590	DNAJB9
ENSG00000116675	DNAJC6
ENSG00000213918	DNASE1
ENSG00000272636	DOC2B
ENSG00000146094	DOK3
ENSG00000197635	DPP4
ENSG00000198842	DUSP27
ENSG00000158560	DYNC1I1
ENSG00000165169	DYNLT3
ENSG00000143369	ECM1
ENSG00000101210	EEF1A2
ENSG00000128886	ELL3
ENSG00000170370	EMX2
ENSG00000136960	ENPP2
ENSG00000079819	EPB41L2
ENSG00000135333	EPHA7
ENSG00000180210	F2
ENSG00000121769	FABP3
ENSG00000164687	FABP5
ENSG00000134824	FADS2
ENSG00000169122	FAM110B
ENSG00000198780	FAM169A
ENSG00000135063	FAM189A2
ENSG00000163377	FAM19A4
ENSG00000108950	FAM20A
ENSG00000196550	FAM72A
ENSG00000147689	FAM83A
ENSG00000162981	FAM84A
ENSG00000145002	FAM86B2
ENSG00000269190	FBXO17
ENSG00000158869	FCER1G
ENSG00000150337	FCGR1A
ENSG00000198019	FCGR1B
ENSG00000186188	FFAR4
ENSG00000114279	FGF12
ENSG00000129682	FGF13
ENSG00000077782	FGFR1
ENSG00000130720	FIBCD1
ENSG00000115414	FN1
ENSG00000115226	FNDC4
ENSG00000086205	FOLH1
ENSG00000171956	FOXB1
ENSG00000176678	FOXL1
ENSG00000164946	FREM1
ENSG00000075618	FSCN1
ENSG00000134363	FST
ENSG00000128242	GAL3ST1
ENSG00000154252	GAL3ST2
ENSG00000197093	GAL3ST4
ENSG00000111640	GAPDH
ENSG00000130700	GATA5
ENSG00000148288	GBGT1
ENSG00000250298	GIMD1
ENSG00000152661	GJA1
ENSG00000182890	GLUD2
ENSG00000156689	GLYATL2
ENSG00000147257	GPC3
ENSG00000171659	GPR34
ENSG00000211445	GPX3
ENSG00000175318	GRAMD2A
ENSG00000125675	GRIA3
ENSG00000165996	HACD1
ENSG00000002746	HECW1
ENSG00000181061	HIGD1A
ENSG00000100292	HMOX1
ENSG00000165868	HSPA12A
ENSG00000166033	HTRA1
ENSG00000114378	HYAL1
ENSG00000029559	IBSP
ENSG00000165949	IFI27
ENSG00000185745	IFIT1
ENSG00000136231	IGF2BP3
ENSG00000099769	IGFALS
ENSG00000140749	IGSF6
ENSG00000183856	IQGAP3
ENSG00000172183	ISG20
ENSG00000137809	ITGA11
ENSG00000160255	ITGB2
ENSG00000184185	KCNJ12
ENSG00000152315	KCNK13
ENSG00000135643	KCNMB4
ENSG00000149633	KIAA1755
ENSG00000167757	KLK11
ENSG00000186474	KLK12
ENSG00000167759	KLK13
ENSG00000129455	KLK8
ENSG00000126790	L3HYPDH
ENSG00000078081	LAMP3
ENSG00000147036	LANCL3
ENSG00000086730	LAT2
ENSG00000111716	LDHB
ENSG00000164406	LEAP2
ENSG00000100097	LGALS1
ENSG00000168961	LGALS9
ENSG00000145685	LHFPL2
ENSG00000113594	LIFR
ENSG00000239998	LILRA2
ENSG00000104972	LILRB1
ENSG00000101670	LIPG
ENSG00000129038	LOXL1
ENSG00000171517	LPAR3
ENSG00000184574	LPAR5
ENSG00000175489	LRRC25
ENSG00000119681	LTBP2
ENSG00000131711	MAP1B
ENSG00000184368	MAP7D2
ENSG00000185386	MAPK11
ENSG00000188130	MAPK12
ENSG00000145416	MARCH1
ENSG00000019169	MARCO
ENSG00000101977	MCF2
ENSG00000065833	ME1
ENSG00000085276	MECOM
ENSG00000168389	MFSD2A
ENSG00000271605	MILR1
ENSG00000146147	MLIP
ENSG00000137673	MMP7
ENSG00000075643	MOCOS
ENSG00000124615	MOCS1
ENSG00000124003	MOGAT1
ENSG00000124383	MPHOSPH10
ENSG00000185038	MROH2A
ENSG00000110077	MS4A6A
ENSG00000087053	MTMR2
ENSG00000269028	MTRNR2L12
ENSG00000144035	NAT8
ENSG00000158517	NCF1
ENSG00000176771	NCKAP5
ENSG00000132688	NES
ENSG00000171208	NETO2
ENSG00000204099	NEU4
ENSG00000135540	NHSL1
ENSG00000179846	NKPD1
ENSG00000135838	NPL
ENSG00000124588	NQO2
ENSG00000144852	NR1I2
ENSG00000158458	NRG2
ENSG00000213965	NUDT19
ENSG00000173598	NUDT4
ENSG00000167693	NXN
ENSG00000197444	OGDHL
ENSG00000116774	OLFML3
ENSG00000205922	ONECUT3
ENSG00000140961	OSGIN1
ENSG00000169313	P2RY12
ENSG00000181631	P2RY13
ENSG00000175591	P2RY2
ENSG00000125618	PAX8
ENSG00000118946	PCDH17
ENSG00000169851	PCDH7
ENSG00000184226	PCDH9
ENSG00000112541	PDE10A
ENSG00000115252	PDE1A
ENSG00000070087	PFN2
ENSG00000139144	PIK3C2G
ENSG00000067225	PKM
ENSG00000158786	PLA2G2F
ENSG00000122861	PLAU
ENSG00000147872	PLIN2
ENSG00000152952	PLOD2
ENSG00000117600	PLPPR4
ENSG00000198753	PLXNB3
ENSG00000180316	PNPLA1
ENSG00000100344	PNPLA3
ENSG00000114631	PODXL2
ENSG00000105852	PON3
ENSG00000196767	POU3F4
ENSG00000166143	PPP1R14D
ENSG00000219607	PPP1R3G
ENSG00000137713	PPP2R1B
ENSG00000074211	PPP2R2C
ENSG00000165828	PRAP1
ENSG00000119973	PRLHR
ENSG00000101000	PROCR
ENSG00000169403	PTAFR
ENSG00000095303	PTGS1
ENSG00000196090	PTPRT
ENSG00000100504	PYGL
ENSG00000167994	RAB3IL1
ENSG00000188060	RAB42
ENSG00000076864	RAP1GAP
ENSG00000198915	RASGEF1A
ENSG00000189431	RASSF10
ENSG00000107551	RASSF4
ENSG00000112183	RBM24
ENSG00000139988	RDH12
ENSG00000115255	REEP6
ENSG00000164620	RELL2
ENSG00000143333	RGS16
ENSG00000129465	RIPK3
ENSG00000129538	RNASE1
ENSG00000170153	RNF150
ENSG00000139970	RTN1
ENSG00000186907	RTN4RL2
ENSG00000151835	SACS
ENSG00000203727	SAMD5
ENSG00000100347	SAMM50
ENSG00000151967	SCHIP1
ENSG00000105711	SCN1B
ENSG00000168447	SCNN1B
ENSG00000188488	SERPINA5
ENSG00000135919	SERPINE2
ENSG00000101049	SGK2
ENSG00000129450	SIGLEC9
ENSG00000125255	SLC10A2
ENSG00000221955	SLC12A8
ENSG00000081800	SLC13A1
ENSG00000174327	SLC16A13
ENSG00000163053	SLC16A14
ENSG00000115902	SLC1A4
ENSG00000162383	SLC1A7
ENSG00000170482	SLC23A1
ENSG00000145832	SLC25A48
ENSG00000091138	SLC26A3
ENSG00000167114	SLC27A4
ENSG00000137860	SLC28A2
ENSG00000164638	SLC29A4
ENSG00000142583	SLC2A5
ENSG00000160326	SLC2A6
ENSG00000158014	SLC30A2
ENSG00000138821	SLC39A8
ENSG00000163959	SLC51A
ENSG00000157103	SLC6A1
ENSG00000142319	SLC6A3
ENSG00000021488	SLC7A9
ENSG00000115616	SLC9A2
ENSG00000180251	SLC9A4
ENSG00000120693	SMAD9
ENSG00000173267	SNCG
ENSG00000164736	SOX17
ENSG00000128487	SPECC1
ENSG00000262655	SPON1
ENSG00000118785	SPP1
ENSG00000169474	SPRR1A
ENSG00000169469	SPRR1B
ENSG00000163209	SPRR3
ENSG00000196369	SRGAP2B
ENSG00000171943	SRGAP2C
ENSG00000102359	SRPX2
ENSG00000271303	SRXN1
ENSG00000073849	ST6GAL1
ENSG00000144057	ST6GAL2
ENSG00000136840	ST6GALNAC4
ENSG00000010327	STAB1
ENSG00000144681	STAC
ENSG00000169302	STK32A
ENSG00000128578	STRIP2
ENSG00000196562	SULF2
ENSG00000130540	SULT4A1
ENSG00000185339	TCN2
ENSG00000173809	TDRD12
ENSG00000074219	TEAD2
ENSG00000009694	TENM1
ENSG00000114126	TFDP2
ENSG00000106327	TFR2
ENSG00000120708	TGFBI
ENSG00000125780	TGM3
ENSG00000196407	THEM5
ENSG00000157150	TIMP4
ENSG00000137251	TINAG
ENSG00000163931	TKT
ENSG00000183160	TMEM119
ENSG00000178826	TMEM139
ENSG00000180061	TMEM150B
ENSG00000179292	TMEM151A
ENSG00000152154	TMEM178A
ENSG00000151117	TMEM86A
ENSG00000121933	TMIGD3
ENSG00000187045	TMPRSS6
ENSG00000120949	TNFRSF8
ENSG00000158882	TOMM40L
ENSG00000161911	TREML1
ENSG00000072657	TRHDE
ENSG00000221926	TRIM16
ENSG00000109654	TRIM2
ENSG00000152503	TRIM36
ENSG00000158022	TRIM63
ENSG00000100505	TRIM9
ENSG00000253368	TRNP1
ENSG00000187688	TRPV2
ENSG00000182704	TSKU
ENSG00000165914	TTC7B
ENSG00000133985	TTC9
ENSG00000092445	TYRO3
ENSG00000011600	TYROBP
ENSG00000154277	UCHL1
ENSG00000240224	UGT1A5
ENSG00000167165	UGT1A6
ENSG00000213759	UGT2B11
ENSG00000135226	UGT2B28
ENSG00000107731	UNC5B
ENSG00000112494	UNC93A
ENSG00000038427	VCAN
ENSG00000111424	VDR
ENSG00000127831	VIL1
ENSG00000112299	VNN1
ENSG00000101842	VSIG1
ENSG00000155659	VSIG4
ENSG00000116455	WDR77
ENSG00000109501	WFS1
ENSG00000122574	WIPF3
ENSG00000070540	WIPI1
ENSG00000162552	WNT4
ENSG00000047597	XK
ENSG00000177494	ZBED2
ENSG00000152977	ZIC1
ENSG00000181444	ZNF467
ENSG00000105750	ZNF85
ENSG00000159840	ZYX

## Sheet: PancD Tissue Specific Genes
ENSG ID	Gene Name
ENSG00000087884	AAMDC
ENSG00000275700	AATF		967 Genes upregulated in PancD tissue when compared to both CBD and GBD tissues
ENSG00000006071	ABCC8
ENSG00000129968	ABHD17A
ENSG00000127220	ABHD8
ENSG00000146109	ABT1
ENSG00000273171	AC002094.3
ENSG00000265303	AC099850.2
ENSG00000230124	ACBD6
ENSG00000166743	ACSM1
ENSG00000182584	ACTL10
ENSG00000139567	ACVRL1
ENSG00000213638	ADAT3
ENSG00000121753	ADGRB2
ENSG00000163485	ADORA1
ENSG00000171873	ADRA1D
ENSG00000169692	AGPAT2
ENSG00000173467	AGR3
ENSG00000144891	AGTR1
ENSG00000085231	AK6
ENSG00000273154	AL121845.3
ENSG00000259132	AL132780.3
ENSG00000187186	AL162231.1
ENSG00000236782	AL391650.1
ENSG00000189046	ALKBH2
ENSG00000239382	ALKBH6
ENSG00000125652	ALKBH7
ENSG00000183684	ALYREF
ENSG00000166126	AMN
ENSG00000237763	AMY1A
ENSG00000240038	AMY2B
ENSG00000141552	ANAPC11
ENSG00000110200	ANAPC15
ENSG00000154188	ANGPT1
ENSG00000235098	ANKRD65
ENSG00000136938	ANP32B
ENSG00000109511	ANXA10
ENSG00000091583	APOH
ENSG00000165272	AQP3
ENSG00000103375	AQP8
ENSG00000004059	ARF5
ENSG00000182196	ARL6IP4
ENSG00000241685	ARPC1A
ENSG00000004848	ARX
ENSG00000215915	ATAD3C
ENSG00000128272	ATF4
ENSG00000166669	ATF7IP2
ENSG00000132681	ATP1A4
ENSG00000180389	ATP5EP2
ENSG00000135390	ATP5G2
ENSG00000132932	ATP8A2
ENSG00000130770	ATPIF1
ENSG00000175756	AURKAIP1
ENSG00000103126	AXIN1
ENSG00000176022	B3GALT6
ENSG00000177191	B3GNT8
ENSG00000117411	B4GALT2
ENSG00000123810	B9D2
ENSG00000002330	BAD
ENSG00000107262	BAG1
ENSG00000248098	BCKDHA
ENSG00000126453	BCL2L12
ENSG00000099385	BCL7C
ENSG00000166681	BEX3
ENSG00000184515	BEX5
ENSG00000100290	BIK
ENSG00000135441	BLOC1S1
ENSG00000196544	BORCS6
ENSG00000164713	BRI3
ENSG00000130303	BST2
ENSG00000145741	BTF3
ENSG00000137656	BUD13
ENSG00000106245	BUD31
ENSG00000111678	C12orf57
ENSG00000159761	C16orf86
ENSG00000153446	C16orf89
ENSG00000174109	C16orf91
ENSG00000228300	C19orf24
ENSG00000167644	C19orf33
ENSG00000160392	C19orf47
ENSG00000104979	C19orf53
ENSG00000221916	C19orf73
ENSG00000197982	C1orf122
ENSG00000162384	C1orf123
ENSG00000143793	C1orf35
ENSG00000203724	C1orf53
ENSG00000173918	C1QTNF1
ENSG00000223953	C1QTNF5
ENSG00000196421	C20orf204
ENSG00000160226	C21orf2
ENSG00000159079	C21orf59
ENSG00000242259	C22orf39
ENSG00000173557	C2orf70
ENSG00000186132	C2orf76
ENSG00000197826	C4orf22
ENSG00000164096	C4orf3
ENSG00000215217	C5orf49
ENSG00000146540	C7orf50
ENSG00000171159	C9orf16
ENSG00000129007	CALML4
ENSG00000105519	CAPS
ENSG00000196954	CASP4
ENSG00000170955	CAVIN3
ENSG00000135736	CCDC102A
ENSG00000173581	CCDC106
ENSG00000160799	CCDC12
ENSG00000007080	CCDC124
ENSG00000151838	CCDC175
ENSG00000163040	CCDC74A
ENSG00000105248	CCDC94
ENSG00000173013	CCDC96
ENSG00000173992	CCS
ENSG00000122674	CCZ1
ENSG00000169217	CD2BP2
ENSG00000135404	CD63
ENSG00000110651	CD81
ENSG00000010278	CD9
ENSG00000102543	CDADC1
ENSG00000176386	CDC26
ENSG00000099804	CDC34
ENSG00000128283	CDC42EP1
ENSG00000167617	CDC42EP5
ENSG00000170779	CDCA4
ENSG00000144354	CDCA7
ENSG00000079112	CDH17
ENSG00000062038	CDH3
ENSG00000179776	CDH5
ENSG00000147883	CDKN2B
ENSG00000165556	CDX2
ENSG00000172216	CEBPB
ENSG00000170835	CEL
ENSG00000142615	CELA2A
ENSG00000215704	CELA2B
ENSG00000142789	CELA3A
ENSG00000219073	CELA3B
ENSG00000159409	CELF3
ENSG00000125817	CENPB
ENSG00000163075	CFAP221
ENSG00000136698	CFC1
ENSG00000153774	CFDP1
ENSG00000100399	CHADL
ENSG00000172586	CHCHD1
ENSG00000125611	CHCHD5
ENSG00000159685	CHCHD6
ENSG00000100604	CHGA
ENSG00000089199	CHGB
ENSG00000130724	CHMP2A
ENSG00000101421	CHMP4B
ENSG00000159208	CIART
ENSG00000185043	CIB1
ENSG00000099622	CIRBP
ENSG00000179862	CITED4
ENSG00000173207	CKS1B
ENSG00000165215	CLDN3
ENSG00000105472	CLEC11A
ENSG00000169583	CLIC3
ENSG00000125656	CLPP
ENSG00000175416	CLTB
ENSG00000182712	CMC4
ENSG00000184220	CMSS1
ENSG00000170293	CMTM8
ENSG00000149646	CNBD2
ENSG00000105427	CNFN
ENSG00000136152	COG3
ENSG00000049089	COL9A2
ENSG00000092758	COL9A3
ENSG00000140365	COMMD4
ENSG00000165644	COMTD1
ENSG00000172301	COPRS
ENSG00000172428	COPS9
ENSG00000005243	COPZ2
ENSG00000133983	COX16
ENSG00000138495	COX17
ENSG00000115944	COX7A2L
ENSG00000091704	CPA1
ENSG00000158516	CPA2
ENSG00000153002	CPB1
ENSG00000109472	CPE
ENSG00000213145	CRIP1
ENSG00000182809	CRIP2
ENSG00000096006	CRISP3
ENSG00000150281	CTF1
ENSG00000168925	CTRB1
ENSG00000168928	CTRB2
ENSG00000162438	CTRC
ENSG00000141086	CTRL
ENSG00000142544	CTU1
ENSG00000174177	CTU2
ENSG00000107874	CUEDC2
ENSG00000138161	CUZD1
ENSG00000189377	CXCL17
ENSG00000171604	CXXC5
ENSG00000155368	DBI
ENSG00000105516	DBP
ENSG00000137100	DCTN3
ENSG00000123064	DDX54
ENSG00000128185	DGCR6L
ENSG00000157326	DHRS4
ENSG00000187630	DHRS4L2
ENSG00000162595	DIRAS3
ENSG00000187908	DMBT1
ENSG00000161249	DMKN
ENSG00000108176	DNAJC12
ENSG00000205981	DNAJC19
ENSG00000244115	DNAJC25-GNG10
ENSG00000100246	DNAL4
ENSG00000163879	DNALI1
ENSG00000112667	DNPH1
ENSG00000101457	DNTTIP1
ENSG00000129932	DOHH
ENSG00000166171	DPCD
ENSG00000179085	DPM3
ENSG00000176978	DPP7
ENSG00000162961	DPY30
ENSG00000134762	DSC3
ENSG00000158716	DUSP23
ENSG00000133878	DUSP26
ENSG00000188542	DUSP28
ENSG00000128951	DUT
ENSG00000146425	DYNLT1
ENSG00000123179	EBPL
ENSG00000167969	ECI1
ENSG00000156508	EEF1A1
ENSG00000114942	EEF1B2
ENSG00000104529	EEF1D
ENSG00000254772	EEF1G
ENSG00000115380	EFEMP1
ENSG00000125266	EFNB2
ENSG00000114784	EIF1B
ENSG00000175390	EIF3F
ENSG00000130811	EIF3G
ENSG00000100129	EIF3L
ENSG00000187840	EIF4EBP1
ENSG00000243056	EIF4EBP3
ENSG00000158417	EIF5B
ENSG00000197977	ELOVL2
ENSG00000127774	EMC6
ENSG00000213853	EMP2
ENSG00000124074	ENKD1
ENSG00000188833	ENTPD8
ENSG00000120533	ENY2
ENSG00000012061	ERCC1
ENSG00000100632	ERH
ENSG00000177459	ERICH5
ENSG00000139055	ERP27
ENSG00000115363	EVA1A
ENSG00000166979	EVA1C
ENSG00000167880	EVPL
ENSG00000205436	EXOC3L4
ENSG00000107371	EXOSC3
ENSG00000178896	EXOSC4
ENSG00000077348	EXOSC5
ENSG00000075914	EXOSC7
ENSG00000120699	EXOSC8
ENSG00000064655	EYA2
ENSG00000165591	FAAH2
ENSG00000162585	FAAP20
ENSG00000168040	FADD
ENSG00000158234	FAIM
ENSG00000182518	FAM104B
ENSG00000177096	FAM109B
ENSG00000136830	FAM129B
ENSG00000204442	FAM155A
ENSG00000103254	FAM173A
ENSG00000174132	FAM174A
ENSG00000185442	FAM174B
ENSG00000160256	FAM207A
ENSG00000178761	FAM219B
ENSG00000225828	FAM229A
ENSG00000183844	FAM3B
ENSG00000167695	FAM57A
ENSG00000142530	FAM71E1
ENSG00000176973	FAM89B
ENSG00000144554	FANCD2
ENSG00000203780	FANK1
ENSG00000149806	FAU
ENSG00000105202	FBL
ENSG00000165140	FBP1
ENSG00000107872	FBXL15
ENSG00000160752	FDPS
ENSG00000163497	FEV
ENSG00000174721	FGFBP3
ENSG00000172456	FGGY
ENSG00000214253	FIS1
ENSG00000179431	FJX1
ENSG00000119782	FKBP1B
ENSG00000198225	FKBP1C
ENSG00000173486	FKBP2
ENSG00000132589	FLOT2
ENSG00000185070	FLRT2
ENSG00000090554	FLT3LG
ENSG00000162076	FLYWCH2
ENSG00000164898	FMC1
ENSG00000122176	FMOD
ENSG00000110195	FOLR1
ENSG00000125798	FOXA2
ENSG00000170608	FOXA3
ENSG00000186564	FOXD2
ENSG00000164379	FOXQ1
ENSG00000148690	FRA10AC1
ENSG00000165879	FRAT1
ENSG00000109536	FRG1
ENSG00000140564	FURIN
ENSG00000177283	FZD8
ENSG00000034713	GABARAPL2
ENSG00000109158	GABRA4
ENSG00000136750	GAD2
ENSG00000130222	GADD45G
ENSG00000179271	GADD45GIP1
ENSG00000110328	GALNT18
ENSG00000130005	GAMT
ENSG00000165219	GAPVD1
ENSG00000109534	GAR1
ENSG00000183087	GAS6
ENSG00000184502	GAST
ENSG00000162645	GBP2
ENSG00000137880	GCHFR
ENSG00000140297	GCNT3
ENSG00000167741	GGT6
ENSG00000157017	GHRL
ENSG00000134812	GIF
ENSG00000176402	GJC3
ENSG00000112312	GMNN
ENSG00000137198	GMPR
ENSG00000060558	GNA15
ENSG00000242616	GNG10
ENSG00000168243	GNG4
ENSG00000124713	GNMT
ENSG00000198746	GPATCH3
ENSG00000164850	GPER1
ENSG00000204175	GPRIN2
ENSG00000115290	GRB14
ENSG00000139835	GRTP1
ENSG00000147697	GSDMC
ENSG00000104518	GSDMD
ENSG00000065621	GSTO2
ENSG00000100577	GSTZ1
ENSG00000272047	GTF2H5
ENSG00000189060	H1F0
ENSG00000184897	H1FX
ENSG00000246705	H2AFJ
ENSG00000163041	H3F3A
ENSG00000188375	H3F3C
ENSG00000213397	HAUS7
ENSG00000103145	HCFC1R1
ENSG00000167674	HDGFL2
ENSG00000089472	HEPH
ENSG00000114315	HES1
ENSG00000144485	HES6
ENSG00000213614	HEXA
ENSG00000137133	HINT2
ENSG00000149929	HIRIP3
ENSG00000187837	HIST1H1C
ENSG00000203852	HIST2H3A
ENSG00000203811	HIST2H3C
ENSG00000198830	HMGN2
ENSG00000118418	HMGN3
ENSG00000198157	HMGN5
ENSG00000135486	HNRNPA1
ENSG00000139675	HNRNPA1L2
ENSG00000138668	HNRNPD
ENSG00000056050	HPF1
ENSG00000166189	HPS6
ENSG00000174775	HRAS
ENSG00000249853	HS3ST5
ENSG00000226742	HSBP1L1
ENSG00000204228	HSD17B8
ENSG00000133265	HSPBP1
ENSG00000242028	HYPK
ENSG00000172201	ID4
ENSG00000185201	IFITM2
ENSG00000142089	IFITM3
ENSG00000159128	IFNGR2
ENSG00000214706	IFRD2
ENSG00000138002	IFT172
ENSG00000115457	IGFBP2
ENSG00000141753	IGFBP4
ENSG00000179057	IGSF22
ENSG00000016402	IL20RA
ENSG00000104998	IL27RA
ENSG00000177971	IMP3
ENSG00000154059	IMPACT
ENSG00000257704	INAFM1
ENSG00000173404	INSM1
ENSG00000170604	IRF2BP1
ENSG00000119185	ITGB1BP1
ENSG00000184916	JAG2
ENSG00000161677	JOSD2
ENSG00000167476	JSRP1
ENSG00000107821	KAZALD1
ENSG00000171385	KCND3
ENSG00000171303	KCNK3
ENSG00000156113	KCNMA1
ENSG00000138030	KHK
ENSG00000130294	KIF1A
ENSG00000079616	KIF22
ENSG00000151657	KIN
ENSG00000170498	KISS1
ENSG00000116014	KISS1R
ENSG00000169926	KLF13
ENSG00000129911	KLF16
ENSG00000167748	KLK1
ENSG00000150045	KLRF1
ENSG00000171401	KRT13
ENSG00000170477	KRT4
ENSG00000186081	KRT5
ENSG00000125869	LAMP5
ENSG00000188186	LAMTOR4
ENSG00000148346	LCN2
ENSG00000243709	LEFTY1
ENSG00000106003	LFNG
ENSG00000131981	LGALS3
ENSG00000178934	LGALS7B
ENSG00000203896	LIME1
ENSG00000104863	LIN7B
ENSG00000175701	LINC00116
ENSG00000171236	LRG1
ENSG00000254402	LRRC24
ENSG00000184709	LRRC26
ENSG00000169683	LRRC45
ENSG00000127399	LRRC61
ENSG00000204392	LSM2
ENSG00000164167	LSM6
ENSG00000130332	LSM7
ENSG00000128534	LSM8
ENSG00000090006	LTBP4
ENSG00000213316	LTC4S
ENSG00000176956	LY6H
ENSG00000133315	MACROD1
ENSG00000182759	MAFA
ENSG00000177383	MAGEF1
ENSG00000187601	MAGEH1
ENSG00000162385	MAGOH
ENSG00000156928	MALSU1
ENSG00000139266	MARCH9
ENSG00000155254	MARVELD1
ENSG00000038274	MAT2B
ENSG00000166987	MBD6
ENSG00000225663	MCRIP1
ENSG00000175221	MED16
ENSG00000164758	MED30
ENSG00000143995	MEIS1
ENSG00000166823	MESP1
ENSG00000103260	METRN
ENSG00000165792	METTL17
ENSG00000171806	METTL18
ENSG00000185156	MFSD6L
ENSG00000169026	MFSD7
ENSG00000170430	MGMT
ENSG00000165175	MID1IP1
ENSG00000173436	MINOS1
ENSG00000141854	MISP3
ENSG00000139428	MMAB
ENSG00000142606	MMEL1
ENSG00000166670	MMP10
ENSG00000271447	MMP28
ENSG00000188010	MORN2
ENSG00000143158	MPC2
ENSG00000103152	MPG
ENSG00000128309	MPST
ENSG00000179010	MRFAP1
ENSG00000178988	MRFAP1L1
ENSG00000174547	MRPL11
ENSG00000180992	MRPL14
ENSG00000242485	MRPL20
ENSG00000214026	MRPL23
ENSG00000086504	MRPL28
ENSG00000243147	MRPL33
ENSG00000111639	MRPL51
ENSG00000172590	MRPL52
ENSG00000204822	MRPL53
ENSG00000183617	MRPL54
ENSG00000162910	MRPL55
ENSG00000173141	MRPL57
ENSG00000163319	MRPS18C
ENSG00000062582	MRPS24
ENSG00000174099	MSRB3
ENSG00000198417	MT1F
ENSG00000132938	MTUS2
ENSG00000185499	MUC1
ENSG00000141971	MVB12A
ENSG00000167508	MVD
ENSG00000092841	MYL6
ENSG00000196465	MYL6B
ENSG00000095777	MYO3A
ENSG00000173272	MZT2A
ENSG00000152082	MZT2B
ENSG00000183011	NAA38
ENSG00000166886	NAB2
ENSG00000196531	NACA
ENSG00000095380	NANS
ENSG00000090971	NAT14
ENSG00000166833	NAV2
ENSG00000025770	NCAPH2
ENSG00000270170	NCBP2-AS2
ENSG00000174886	NDUFA11
ENSG00000186010	NDUFA13
ENSG00000131495	NDUFA2
ENSG00000164182	NDUFAF2
ENSG00000224877	NDUFAF8
ENSG00000183648	NDUFB1
ENSG00000099795	NDUFB7
ENSG00000109390	NDUFC1
ENSG00000151366	NDUFC2
ENSG00000145494	NDUFS6
ENSG00000129559	NEDD8
ENSG00000255526	NEDD8-MDP1
ENSG00000188986	NELFB
ENSG00000204356	NELFE
ENSG00000117691	NENF
ENSG00000162992	NEUROD1
ENSG00000129460	NGDN
ENSG00000145912	NHP2
ENSG00000189134	NKAPL
ENSG00000125820	NKX2-2
ENSG00000163623	NKX6-1
ENSG00000148826	NKX6-2
ENSG00000165066	NKX6-3
ENSG00000185792	NLRP9
ENSG00000103024	NME3
ENSG00000166741	NNMT
ENSG00000141101	NOB1
ENSG00000105373	NOP53
ENSG00000074181	NOTCH3
ENSG00000136999	NOV
ENSG00000196408	NOXO1
ENSG00000161270	NPHS1
ENSG00000158806	NPM2
ENSG00000160113	NR2F6
ENSG00000129535	NRL
ENSG00000164346	NSA2
ENSG00000125458	NT5C
ENSG00000065057	NTHL1
ENSG00000095906	NUBP2
ENSG00000106268	NUDT1
ENSG00000183828	NUDT14
ENSG00000075188	NUP37
ENSG00000176046	NUPR1
ENSG00000185290	NUPR2
ENSG00000132661	NXT1
ENSG00000124006	OBSL1
ENSG00000099330	OCEL1
ENSG00000109205	ODAM
ENSG00000177989	ODF3B
ENSG00000130558	OLFM1
ENSG00000149716	ORAOV1
ENSG00000172057	ORMDL3
ENSG00000143867	OSR1
ENSG00000036473	OTC
ENSG00000182938	OTOP3
ENSG00000125850	OVOL2
ENSG00000204237	OXLD1
ENSG00000165912	PACSIN3
ENSG00000280789	PAGR1
ENSG00000102390	PBDC1
ENSG00000108187	PBLD
ENSG00000183036	PCP4
ENSG00000125851	PCSK2
ENSG00000126249	PDCD2L
ENSG00000105185	PDCD5
ENSG00000133256	PDE6B
ENSG00000104213	PDGFRL
ENSG00000185615	PDIA2
ENSG00000154553	PDLIM3
ENSG00000131435	PDLIM4
ENSG00000088356	PDRG1
ENSG00000139515	PDX1
ENSG00000162366	PDZK1IP1
ENSG00000133027	PEMT
ENSG00000229833	PET100
ENSG00000163737	PF4
ENSG00000143256	PFDN2
ENSG00000123349	PFDN5
ENSG00000204220	PFDN6
ENSG00000175287	PHYHD1
ENSG00000173947	PIFO
ENSG00000104872	PIH1D1
ENSG00000102309	PIN4
ENSG00000234465	PINLYP
ENSG00000123143	PKN1
ENSG00000170890	PLA2G1B
ENSG00000116711	PLA2G4A
ENSG00000240891	PLCXD2
ENSG00000100558	PLEK2
ENSG00000105559	PLEKHA4
ENSG00000068137	PLEKHH3
ENSG00000148735	PLEKHS1
ENSG00000163746	PLSCR2
ENSG00000124225	PMEPA1
ENSG00000160783	PMF1
ENSG00000163344	PMVK
ENSG00000187021	PNLIPRP1
ENSG00000141744	PNMT
ENSG00000070501	POLB
ENSG00000062822	POLD1
ENSG00000115350	POLE4
ENSG00000186184	POLR1D
ENSG00000100142	POLR2F
ENSG00000105258	POLR2I
ENSG00000005075	POLR2J
ENSG00000177700	POLR2L
ENSG00000180817	PPA1
ENSG00000177380	PPFIA3
ENSG00000171960	PPIH
ENSG00000104881	PPP1R13L
ENSG00000131771	PPP1R1B
ENSG00000160813	PPP1R35
ENSG00000049769	PPP1R3F
ENSG00000149923	PPP4C
ENSG00000108849	PPY
ENSG00000126432	PRDX5
ENSG00000110107	PRPF19
ENSG00000183248	PRR36
ENSG00000204983	PRSS1
ENSG00000275896	PRSS2
ENSG00000172382	PRSS27
ENSG00000188086	PRSS45
ENSG00000206549	PRSS50
ENSG00000159792	PSKH1
ENSG00000205220	PSMB10
ENSG00000240065	PSMB9
ENSG00000110801	PSMD9
ENSG00000092010	PSME1
ENSG00000157778	PSMG3
ENSG00000180822	PSMG4
ENSG00000168267	PTF1A
ENSG00000160951	PTGER1
ENSG00000122420	PTGFR
ENSG00000112655	PTK7
ENSG00000187514	PTMA
ENSG00000159335	PTMS
ENSG00000184489	PTP4A3
ENSG00000054356	PTPRN
ENSG00000184924	PTRHD1
ENSG00000171813	PWWP2B
ENSG00000103490	PYCARD
ENSG00000170473	PYM1
ENSG00000145337	PYURF
ENSG00000131096	PYY
ENSG00000103485	QPRT
ENSG00000198858	R3HDM4
ENSG00000143545	RAB13
ENSG00000167964	RAB26
ENSG00000105404	RABAC1
ENSG00000204628	RACK1
ENSG00000132329	RAMP1
ENSG00000099901	RANBP1
ENSG00000091428	RAPGEF4
ENSG00000106538	RARRES2
ENSG00000133321	RARRES3
ENSG00000126254	RBM42
ENSG00000265241	RBM8A
ENSG00000134597	RBMX2
ENSG00000114115	RBP1
ENSG00000124232	RBPJL
ENSG00000100387	RBX1
ENSG00000049449	RCN1
ENSG00000115386	REG1A
ENSG00000172023	REG1B
ENSG00000172016	REG3A
ENSG00000143954	REG3G
ENSG00000006015	REX1BD
ENSG00000076043	REXO2
ENSG00000178882	RFLNA
ENSG00000064490	RFXANK
ENSG00000172922	RNASEH2C
ENSG00000125995	ROMO1
ENSG00000106399	RPA3
ENSG00000147403	RPL10
ENSG00000198755	RPL10A
ENSG00000142676	RPL11
ENSG00000197958	RPL12
ENSG00000167526	RPL13
ENSG00000142541	RPL13A
ENSG00000188846	RPL14
ENSG00000265681	RPL17
ENSG00000063177	RPL18
ENSG00000105640	RPL18A
ENSG00000108298	RPL19
ENSG00000122026	RPL21
ENSG00000116251	RPL22
ENSG00000125691	RPL23
ENSG00000198242	RPL23A
ENSG00000114391	RPL24
ENSG00000161970	RPL26
ENSG00000131469	RPL27
ENSG00000166441	RPL27A
ENSG00000108107	RPL28
ENSG00000100316	RPL3
ENSG00000156482	RPL30
ENSG00000071082	RPL31
ENSG00000144713	RPL32
ENSG00000109475	RPL34
ENSG00000136942	RPL35
ENSG00000182899	RPL35A
ENSG00000130255	RPL36
ENSG00000241343	RPL36A
ENSG00000165502	RPL36AL
ENSG00000145592	RPL37
ENSG00000197756	RPL37A
ENSG00000172809	RPL38
ENSG00000198918	RPL39
ENSG00000163923	RPL39L
ENSG00000174444	RPL4
ENSG00000229117	RPL41
ENSG00000122406	RPL5
ENSG00000147604	RPL7
ENSG00000148303	RPL7A
ENSG00000161016	RPL8
ENSG00000163682	RPL9
ENSG00000137818	RPLP1
ENSG00000177600	RPLP2
ENSG00000178718	RPP25
ENSG00000124614	RPS10
ENSG00000142534	RPS11
ENSG00000112306	RPS12
ENSG00000110700	RPS13
ENSG00000164587	RPS14
ENSG00000115268	RPS15
ENSG00000134419	RPS15A
ENSG00000105193	RPS16
ENSG00000231500	RPS18
ENSG00000105372	RPS19
ENSG00000187051	RPS19BP1
ENSG00000140988	RPS2
ENSG00000008988	RPS20
ENSG00000171858	RPS21
ENSG00000186468	RPS23
ENSG00000138326	RPS24
ENSG00000118181	RPS25
ENSG00000177954	RPS27
ENSG00000143947	RPS27A
ENSG00000233927	RPS28
ENSG00000213741	RPS29
ENSG00000149273	RPS3
ENSG00000145425	RPS3A
ENSG00000198034	RPS4X
ENSG00000083845	RPS5
ENSG00000137154	RPS6
ENSG00000171863	RPS7
ENSG00000142937	RPS8
ENSG00000170889	RPS9
ENSG00000168028	RPSA
ENSG00000166133	RPUSD2
ENSG00000179041	RRS1
ENSG00000125744	RTN2
ENSG00000040608	RTN4R
ENSG00000197747	S100A10
ENSG00000189171	S100A13
ENSG00000189334	S100A14
ENSG00000160633	SAFB
ENSG00000175467	SART1
ENSG00000171222	SCAND1
ENSG00000171951	SCG2
ENSG00000104112	SCG3
ENSG00000166922	SCG5
ENSG00000166257	SCN3B
ENSG00000141295	SCRN2
ENSG00000080293	SCTR
ENSG00000142186	SCYL1
ENSG00000205138	SDHAF1
ENSG00000154079	SDHAF4
ENSG00000008952	SEC62
ENSG00000211450	SELENOH
ENSG00000178980	SELENOW
ENSG00000127922	SEM1
ENSG00000140264	SERF2
ENSG00000120742	SERP1
ENSG00000057149	SERPINB3
ENSG00000166396	SERPINB7
ENSG00000114204	SERPINI2
ENSG00000082497	SERTAD4
ENSG00000063015	SEZ6
ENSG00000115128	SF3B6
ENSG00000198818	SFT2D1
ENSG00000125731	SH2D3A
ENSG00000112246	SIM1
ENSG00000184990	SIVA1
ENSG00000174326	SLC16A11
ENSG00000259803	SLC22A31
ENSG00000143554	SLC27A3
ENSG00000197496	SLC2A10
ENSG00000137700	SLC37A4
ENSG00000017483	SLC38A5
ENSG00000143036	SLC44A3
ENSG00000268104	SLC6A14
ENSG00000065054	SLC9A3R2
ENSG00000170545	SMAGP
ENSG00000166002	SMCO4
ENSG00000183172	SMDT1
ENSG00000235169	SMIM1
ENSG00000184785	SMIM10
ENSG00000267795	SMIM22
ENSG00000232388	SMIM26
ENSG00000235453	SMIM27
ENSG00000019549	SNAI2
ENSG00000104976	SNAPC2
ENSG00000161981	SNRNP25
ENSG00000184209	SNRNP35
ENSG00000125835	SNRPB
ENSG00000167088	SNRPD1
ENSG00000125743	SNRPD2
ENSG00000182004	SNRPE
ENSG00000139343	SNRPF
ENSG00000143977	SNRPG
ENSG00000171243	SOSTDC1
ENSG00000005513	SOX8
ENSG00000158792	SPATA2L
ENSG00000124664	SPDEF
ENSG00000164266	SPINK1
ENSG00000182557	SPNS3
ENSG00000153006	SREK1IP1
ENSG00000177679	SRRM3
ENSG00000136450	SRSF1
ENSG00000111786	SRSF9
ENSG00000008324	SS18L2
ENSG00000130511	SSBP4
ENSG00000176101	SSNA1
ENSG00000157005	SST
ENSG00000180953	ST20
ENSG00000103266	STUB1
ENSG00000170310	STX8
ENSG00000143502	SUSD4
ENSG00000177868	SVBP
ENSG00000198168	SVIP
ENSG00000173928	SWSAP1
ENSG00000205078	SYCE1L
ENSG00000179751	SYCN
ENSG00000100321	SYNGR1
ENSG00000173227	SYT12
ENSG00000142765	SYTL1
ENSG00000064995	TAF11
ENSG00000144834	TAGLN3
ENSG00000171530	TBCA
ENSG00000124659	TBCC
ENSG00000183751	TBL3
ENSG00000171703	TCEA2
ENSG00000204219	TCEA3
ENSG00000196507	TCEAL3
ENSG00000110719	TCIRG1
ENSG00000134827	TCN1
ENSG00000099797	TECR
ENSG00000185347	TEDC1
ENSG00000167074	TEF
ENSG00000092850	TEKT2
ENSG00000198176	TFDP1
ENSG00000160182	TFF1
ENSG00000160180	TFF3
ENSG00000105825	TFPI2
ENSG00000105619	TFPT
ENSG00000092969	TGFB2
ENSG00000198959	TGM2
ENSG00000168286	THAP11
ENSG00000041988	THAP3
ENSG00000184436	THAP7
ENSG00000134809	TIMM10
ENSG00000099800	TIMM13
ENSG00000102265	TIMP1
ENSG00000232112	TMA7
ENSG00000155957	TMBIM4
ENSG00000157315	TMED6
ENSG00000184840	TMED9
ENSG00000091947	TMEM101
ENSG00000110108	TMEM109
ENSG00000137210	TMEM14B
ENSG00000130748	TMEM160
ENSG00000157111	TMEM171
ENSG00000184584	TMEM173
ENSG00000206140	TMEM191C
ENSG00000188760	TMEM198
ENSG00000253304	TMEM200B
ENSG00000149932	TMEM219
ENSG00000244219	TMEM225B
ENSG00000233493	TMEM238
ENSG00000205544	TMEM256
ENSG00000134825	TMEM258
ENSG00000178821	TMEM52
ENSG00000121900	TMEM54
ENSG00000125895	TMEM74B
ENSG00000177042	TMEM80
ENSG00000041982	TNC
ENSG00000186891	TNFRSF18
ENSG00000114854	TNNC1
ENSG00000131746	TNS4
ENSG00000196683	TOMM7
ENSG00000184428	TOP1MT
ENSG00000146242	TPBG
ENSG00000141933	TPGS1
ENSG00000176058	TPRN
ENSG00000133112	TPT1
ENSG00000102871	TRADD
ENSG00000056972	TRAF3IP2
ENSG00000256060	TRAPPC2B
ENSG00000007255	TRAPPC6A
ENSG00000138100	TRIM54
ENSG00000146054	TRIM7
ENSG00000123144	TRIR
ENSG00000173113	TRMT112
ENSG00000183665	TRMT12
ENSG00000133107	TRPC4
ENSG00000111199	TRPV4
ENSG00000170892	TSEN34
ENSG00000135951	TSGA10
ENSG00000117472	TSPAN1
ENSG00000214063	TSPAN4
ENSG00000156298	TSPAN7
ENSG00000127324	TSPAN8
ENSG00000158526	TSR2
ENSG00000007520	TSR3
ENSG00000184281	TSSC4
ENSG00000215845	TSTD1
ENSG00000183891	TTC32
ENSG00000167614	TTYH1
ENSG00000176014	TUBB6
ENSG00000198680	TUSC1
ENSG00000104723	TUSC3
ENSG00000117862	TXNDC12
ENSG00000275895	U2AF1L5
ENSG00000221983	UBA52
ENSG00000162191	UBXN1
ENSG00000163794	UCN
ENSG00000176125	UFSP1
ENSG00000115446	UNC50
ENSG00000151461	UPF2
ENSG00000204922	UQCC3
ENSG00000156467	UQCRB
ENSG00000132467	UTP3
ENSG00000108651	UTP6
ENSG00000162692	VCAM1
ENSG00000173511	VEGFB
ENSG00000128564	VGF
ENSG00000112303	VNN2
ENSG00000176428	VPS37D
ENSG00000100749	VRK1
ENSG00000163032	VSNL1
ENSG00000179403	VWA1
ENSG00000165816	VWA2
ENSG00000145198	VWA5B2
ENSG00000101940	WDR13
ENSG00000065268	WDR18
ENSG00000185798	WDR53
ENSG00000112761	WISP3
ENSG00000126562	WNK4
ENSG00000141499	WRAP53
ENSG00000100219	XBP1
ENSG00000159714	ZDHHC1
ENSG00000158552	ZFAND2B
ENSG00000162078	ZG16B
ENSG00000043355	ZIC2
ENSG00000100319	ZMAT5
ENSG00000124613	ZNF391
ENSG00000131116	ZNF428
ENSG00000167685	ZNF444
ENSG00000165655	ZNF503
ENSG00000198546	ZNF511
ENSG00000171443	ZNF524
ENSG00000176472	ZNF575
ENSG00000196967	ZNF585A
ENSG00000142684	ZNF593
ENSG00000161914	ZNF653
ENSG00000229809	ZNF688
ENSG00000183779	ZNF703
ENSG00000197782	ZNF780A
ENSG00000198783	ZNF830
ENSG00000152475	ZNF837
ENSG00000174276	ZNHIT2
ENSG00000066379	ZNRD1

## Sheet: CBD&GBD Upreg vs PancD
ENSG ID	Gene Name
ENSG00000114771	AADAC
ENSG00000165029	ABCA1			856 genes upregulated in both CBD and GBD tissues when compared to PancD tissue
ENSG00000179869	ABCA13
ENSG00000107331	ABCA2
ENSG00000103222	ABCC1
ENSG00000121270	ABCC11
ENSG00000023839	ABCC2
ENSG00000125257	ABCC4
ENSG00000160179	ABCG1
ENSG00000138075	ABCG5
ENSG00000143921	ABCG8
ENSG00000140526	ABHD2
ENSG00000166016	ABTB2
ENSG00000258461	AC012651.1
ENSG00000266728	AC015688.5
ENSG00000272410	AC022384.1
ENSG00000260371	AC026464.3
ENSG00000250644	AC068580.4
ENSG00000259316	AC087632.1
ENSG00000270249	AC093668.1
ENSG00000266302	AC098850.4
ENSG00000267261	AC099811.2
ENSG00000189195	AC104836.1
ENSG00000265118	AC134669.2
ENSG00000241489	AC244197.3
ENSG00000076555	ACACB
ENSG00000196177	ACADSB
ENSG00000131584	ACAP3
ENSG00000153086	ACMSD
ENSG00000183760	ACP7
ENSG00000151726	ACSL1
ENSG00000134007	ADAM20
ENSG00000153294	ADGRF4
ENSG00000205336	ADGRG1
ENSG00000159618	ADGRG5
ENSG00000117114	ADGRL2
ENSG00000157510	AFAP1L1
ENSG00000155966	AFF2
ENSG00000188234	AGAP4
ENSG00000116771	AGMAT
ENSG00000187546	AGMO
ENSG00000113492	AGXT2
ENSG00000111732	AICDA
ENSG00000163568	AIM2
ENSG00000162433	AK4
ENSG00000131016	AKAP12
ENSG00000241978	AKAP2
ENSG00000151320	AKAP6
ENSG00000198074	AKR1B10
ENSG00000162482	AKR7A3
ENSG00000274322	AL136531.2
ENSG00000272442	AL353588.1
ENSG00000256966	AL513165.2
ENSG00000276490	AL583836.1
ENSG00000271793	AL589666.1
ENSG00000165092	ALDH1A1
ENSG00000108602	ALDH3A1
ENSG00000072210	ALDH3A2
ENSG00000159423	ALDH4A1
ENSG00000189292	ALKAL2
ENSG00000179593	ALOX15B
ENSG00000198796	ALPK2
ENSG00000242110	AMACR
ENSG00000114019	AMOTL2
ENSG00000136859	ANGPTL2
ENSG00000151150	ANK3
ENSG00000198720	ANKRD13B
ENSG00000131620	ANO1
ENSG00000134343	ANO3
ENSG00000169604	ANTXR1
ENSG00000138356	AOX1
ENSG00000152056	AP1S3
ENSG00000006125	AP2B1
ENSG00000118137	APOA1
ENSG00000084674	APOB
ENSG00000136044	APPL2
ENSG00000119682	AREL1
ENSG00000124198	ARFGEF2
ENSG00000107863	ARHGAP21
ENSG00000160007	ARHGAP35
ENSG00000116584	ARHGEF2
ENSG00000114790	ARHGEF26
ENSG00000165997	ARL5B
ENSG00000214435	AS3MT
ENSG00000153317	ASAP1
ENSG00000141505	ASGR1
ENSG00000161944	ASGR2
ENSG00000143970	ASXL2
ENSG00000068650	ATP11A
ENSG00000123191	ATP7B
ENSG00000104043	ATP8B4
ENSG00000163635	ATXN7
ENSG00000158321	AUTS2
ENSG00000162779	AXDND1
ENSG00000169255	B3GALNT1
ENSG00000167080	B4GALNT2
ENSG00000266074	BAHCC1
ENSG00000128298	BAIAP2L2
ENSG00000114439	BBX
ENSG00000186174	BCL9L
ENSG00000161267	BDH1
ENSG00000168487	BMP1
ENSG00000138756	BMP2K
ENSG00000107779	BMPR1A
ENSG00000012048	BRCA1
ENSG00000166167	BTRC
ENSG00000187479	C11orf96
ENSG00000188549	C15orf52
ENSG00000155754	C2CD6
ENSG00000163689	C3orf67
ENSG00000181904	C5orf24
ENSG00000157131	C8A
ENSG00000171060	C8orf74
ENSG00000074410	CA12
ENSG00000104267	CA2
ENSG00000107159	CA9
ENSG00000122786	CALD1
ENSG00000144712	CAND2
ENSG00000137225	CAPN11
ENSG00000162949	CAPN13
ENSG00000077274	CAPN6
ENSG00000177938	CAPZA3
ENSG00000172508	CARNS1
ENSG00000166762	CATSPER2
ENSG00000163492	CCDC141
ENSG00000198003	CCDC151
ENSG00000125633	CCDC93
ENSG00000138764	CCNG2
ENSG00000090061	CCNK
ENSG00000163249	CCNYL1
ENSG00000121807	CCR2
ENSG00000117281	CD160
ENSG00000158473	CD1D
ENSG00000178789	CD300LB
ENSG00000135218	CD36
ENSG00000110848	CD69
ENSG00000153283	CD96
ENSG00000004897	CDC27
ENSG00000039068	CDH1
ENSG00000166589	CDH16
ENSG00000124215	CDH26
ENSG00000179242	CDH4
ENSG00000074276	CDHR2
ENSG00000099834	CDHR5
ENSG00000138395	CDK15
ENSG00000048740	CELF2
ENSG00000166004	CEP295
ENSG00000182504	CEP97
ENSG00000188452	CERKL
ENSG00000143418	CERS2
ENSG00000172831	CES2
ENSG00000138135	CH25H
ENSG00000134121	CHL1
ENSG00000128656	CHN1
ENSG00000120903	CHRNA2
ENSG00000169684	CHRNA5
ENSG00000147434	CHRNA6
ENSG00000140835	CHST4
ENSG00000237289	CKMT1B
ENSG00000131730	CKMT2
ENSG00000066405	CLDN18
ENSG00000140839	CLEC18B
ENSG00000166523	CLEC4E
ENSG00000258227	CLEC5A
ENSG00000115295	CLIP4
ENSG00000134852	CLOCK
ENSG00000132361	CLUH
ENSG00000153721	CNKSR3
ENSG00000122756	CNTFR
ENSG00000155052	CNTNAP5
ENSG00000169031	COL4A3
ENSG00000081052	COL4A4
ENSG00000080618	CPB2
ENSG00000108582	CPD
ENSG00000113742	CPEB4
ENSG00000100884	CPNE6
ENSG00000110090	CPT1A
ENSG00000203710	CR1
ENSG00000118260	CREB1
ENSG00000164463	CREBRF
ENSG00000176092	CRYBG2
ENSG00000101441	CST4
ENSG00000169862	CTNND2
ENSG00000143079	CTTNBP2NL
ENSG00000180871	CXCR2
ENSG00000121966	CXCR4
ENSG00000140465	CYP1A1
ENSG00000138061	CYP1B1
ENSG00000197408	CYP2B6
ENSG00000165841	CYP2C19
ENSG00000138109	CYP2C9
ENSG00000167600	CYP2S1
ENSG00000160868	CYP3A4
ENSG00000160870	CYP3A7
ENSG00000142973	CYP4B1
ENSG00000186115	CYP4F2
ENSG00000186529	CYP4F3
ENSG00000180432	CYP8B1
ENSG00000152207	CYSLTR2
ENSG00000070190	DAPP1
ENSG00000113758	DBN1
ENSG00000198889	DCAF12L1
ENSG00000170959	DCDC1
ENSG00000197410	DCHS2
ENSG00000077279	DCX
ENSG00000100523	DDHD1
ENSG00000105339	DENND3
ENSG00000184014	DENND5A
ENSG00000035499	DEPDC1B
ENSG00000062282	DGAT2
ENSG00000077044	DGKD
ENSG00000153933	DGKE
ENSG00000102780	DGKH
ENSG00000100697	DICER1
ENSG00000211452	DIO1
ENSG00000165023	DIRAS2
ENSG00000154309	DISP1
ENSG00000150768	DLAT
ENSG00000008226	DLEC1
ENSG00000197653	DNAH10
ENSG00000164031	DNAJB14
ENSG00000116138	DNAJC16
ENSG00000116675	DNAJC6
ENSG00000106976	DNM1
ENSG00000168631	DPCR1
ENSG00000175497	DPP10
ENSG00000147647	DPYS
ENSG00000136048	DRAM1
ENSG00000137857	DUOX1
ENSG00000120129	DUSP1
ENSG00000138166	DUSP5
ENSG00000143369	ECM1
ENSG00000186197	EDARADD
ENSG00000179151	EDC3
ENSG00000102189	EEA1
ENSG00000172771	EFCAB12
ENSG00000215529	EFCAB8
ENSG00000115468	EFHD1
ENSG00000108883	EFTUD2
ENSG00000122877	EGR2
ENSG00000179388	EGR3
ENSG00000110321	EIF4G2
ENSG00000158711	ELK4
ENSG00000155849	ELMO1
ENSG00000066629	EML1
ENSG00000170370	EMX2
ENSG00000154380	ENAH
ENSG00000149218	ENDOD1
ENSG00000197217	ENTPD4
ENSG00000187097	ENTPD5
ENSG00000198018	ENTPD7
ENSG00000159023	EPB41
ENSG00000129595	EPB41L4A
ENSG00000135333	EPHA7
ENSG00000124882	EREG
ENSG00000196678	ERI2
ENSG00000099219	ERMP1
ENSG00000006468	ETV1
ENSG00000175832	ETV4
ENSG00000138190	EXOC6
ENSG00000158769	F11R
ENSG00000143278	F13B
ENSG00000103089	FA2H
ENSG00000121769	FABP3
ENSG00000167106	FAM102A
ENSG00000154319	FAM167A
ENSG00000198780	FAM169A
ENSG00000135063	FAM189A2
ENSG00000108950	FAM20A
ENSG00000177706	FAM20C
ENSG00000184949	FAM227A
ENSG00000197872	FAM49A
ENSG00000154511	FAM69A
ENSG00000147689	FAM83A
ENSG00000162981	FAM84A
ENSG00000026103	FAS
ENSG00000083857	FAT1
ENSG00000170271	FAXDC2
ENSG00000162458	FBLIM1
ENSG00000166147	FBN1
ENSG00000147912	FBXO10
ENSG00000177294	FBXO39
ENSG00000171931	FBXW10
ENSG00000275395	FCGBP
ENSG00000143226	FCGR2A
ENSG00000085265	FCN1
ENSG00000186188	FFAR4
ENSG00000154783	FGD5
ENSG00000102466	FGF14
ENSG00000162344	FGF19
ENSG00000077782	FGFR1
ENSG00000137460	FHDC1
ENSG00000128591	FLNC
ENSG00000119686	FLVCR2
ENSG00000102531	FNDC3A
ENSG00000115226	FNDC4
ENSG00000086205	FOLH1
ENSG00000171049	FPR2
ENSG00000134363	FST
ENSG00000131482	G6PC
ENSG00000160211	G6PD
ENSG00000033327	GAB2
ENSG00000139112	GABARAPL1
ENSG00000094755	GABRP
ENSG00000128683	GAD1
ENSG00000089597	GANAB
ENSG00000136895	GARNL3
ENSG00000139354	GAS2L3
ENSG00000084734	GCKR
ENSG00000001084	GCLC
ENSG00000023909	GCLM
ENSG00000089154	GCN1
ENSG00000176928	GCNT4
ENSG00000137878	GCOM1
ENSG00000130513	GDF15
ENSG00000153982	GDPD1
ENSG00000130055	GDPD2
ENSG00000106128	GHRHR
ENSG00000152661	GJA1
ENSG00000165474	GJB2
ENSG00000189433	GJB4
ENSG00000189280	GJB5
ENSG00000121742	GJB6
ENSG00000198814	GK
ENSG00000163521	GLB1L
ENSG00000178445	GLDC
ENSG00000139278	GLIPR1
ENSG00000115419	GLS
ENSG00000151948	GLT1D1
ENSG00000156689	GLYATL2
ENSG00000205835	GMNC
ENSG00000114450	GNB4
ENSG00000119927	GPAM
ENSG00000115159	GPD2
ENSG00000105220	GPI
ENSG00000136235	GPNMB
ENSG00000143147	GPR161
ENSG00000154478	GPR26
ENSG00000169258	GPRIN1
ENSG00000211445	GPX3
ENSG00000023171	GRAMD1B
ENSG00000154016	GRAP
ENSG00000149403	GRIK4
ENSG00000244067	GSTA2
ENSG00000138780	GSTCD
ENSG00000263001	GTF2I
ENSG00000104812	GYS1
ENSG00000105856	HBP1
ENSG00000068024	HDAC4
ENSG00000048052	HDAC9
ENSG00000173706	HEG1
ENSG00000198265	HELZ
ENSG00000113924	HGD
ENSG00000124635	HIST1H2BJ
ENSG00000010818	HIVEP2
ENSG00000134240	HMGCS2
ENSG00000100292	HMOX1
ENSG00000110756	HPS5
ENSG00000113749	HRH2
ENSG00000119471	HSDL2
ENSG00000165868	HSPA12A
ENSG00000152137	HSPB8
ENSG00000160223	ICOSLG
ENSG00000165949	IFI27
ENSG00000119632	IFI27L2
ENSG00000197081	IGF2R
ENSG00000143061	IGSF3
ENSG00000185811	IKZF1
ENSG00000095574	IKZF5
ENSG00000110324	IL10RA
ENSG00000115008	IL1A
ENSG00000169306	IL1RAPL1
ENSG00000115598	IL1RL2
ENSG00000109471	IL2
ENSG00000142677	IL22RA1
ENSG00000134352	IL6ST
ENSG00000168685	IL7R
ENSG00000168918	INPP5D
ENSG00000119509	INVS
ENSG00000151151	IPMK
ENSG00000164675	IQUB
ENSG00000137265	IRF4
ENSG00000101230	ISM1
ENSG00000105855	ITGB8
ENSG00000055957	ITIH1
ENSG00000162267	ITIH3
ENSG00000096433	ITPR3
ENSG00000132465	JCHAIN
ENSG00000167216	KATNAL2
ENSG00000163376	KBTBD8
ENSG00000184408	KCND2
ENSG00000177807	KCNJ10
ENSG00000115474	KCNJ13
ENSG00000126012	KDM5C
ENSG00000007202	KIAA0100
ENSG00000047578	KIAA0556
ENSG00000109265	KIAA1211
ENSG00000155980	KIF5A
ENSG00000102349	KLF8
ENSG00000003096	KLHL13
ENSG00000114796	KLHL24
ENSG00000146021	KLHL3
ENSG00000124743	KLHL31
ENSG00000167755	KLK6
ENSG00000134539	KLRD1
ENSG00000141068	KSR1
ENSG00000005893	LAMP2
ENSG00000178177	LCORL
ENSG00000111716	LDHB
ENSG00000203985	LDLRAD1
ENSG00000128342	LIF
ENSG00000064042	LIMCH1
ENSG00000144791	LIMD1
ENSG00000174482	LINGO2
ENSG00000164187	LMBRD2
ENSG00000102910	LONP2
ENSG00000121207	LRAT
ENSG00000123384	LRP1
ENSG00000120256	LRP11
ENSG00000147650	LRP12
ENSG00000081479	LRP2
ENSG00000128594	LRRC4
ENSG00000175928	LRRN1
ENSG00000181541	MAB21L2
ENSG00000161021	MAML1
ENSG00000112893	MAN2A1
ENSG00000172469	MANEA
ENSG00000078018	MAP2
ENSG00000168067	MAP4K2
ENSG00000011566	MAP4K3
ENSG00000184368	MAP7D2
ENSG00000100030	MAPK1
ENSG00000188130	MAPK12
ENSG00000166974	MAPRE2
ENSG00000165471	MBL2
ENSG00000076770	MBNL3
ENSG00000065833	ME1
ENSG00000184634	MED12
ENSG00000144893	MED12L
ENSG00000106780	MEGF9
ENSG00000141434	MEP1B
ENSG00000037749	MFAP3
ENSG00000198948	MFAP3L
ENSG00000116688	MFN2
ENSG00000128268	MGAT3
ENSG00000074416	MGLL
ENSG00000102858	MGRN1
ENSG00000008394	MGST1
ENSG00000133816	MICAL2
ENSG00000187098	MITF
ENSG00000186260	MKL2
ENSG00000213190	MLLT11
ENSG00000173269	MMRN2
ENSG00000124003	MOGAT1
ENSG00000166391	MOGAT2
ENSG00000197629	MPEG1
ENSG00000051825	MPHOSPH9
ENSG00000105926	MPP6
ENSG00000066382	MPPED2
ENSG00000185038	MROH2A
ENSG00000188981	MSANTD1
ENSG00000198899	MT-ATP6
ENSG00000228253	MT-ATP8
ENSG00000198804	MT-CO1
ENSG00000198712	MT-CO2
ENSG00000198727	MT-CYB
ENSG00000198888	MT-ND1
ENSG00000198763	MT-ND2
ENSG00000198886	MT-ND4
ENSG00000212907	MT-ND4L
ENSG00000198786	MT-ND5
ENSG00000198695	MT-ND6
ENSG00000168502	MTCL1
ENSG00000108389	MTMR4
ENSG00000173702	MUC13
ENSG00000204544	MUC21
ENSG00000215182	MUC5AC
ENSG00000196091	MYBPC1
ENSG00000007944	MYLIP
ENSG00000065534	MYLK
ENSG00000196535	MYO18A
ENSG00000197879	MYO1C
ENSG00000197535	MYO5A
ENSG00000167306	MYO5B
ENSG00000066933	MYO9A
ENSG00000138119	MYOF
ENSG00000120729	MYOT
ENSG00000156269	NAA11
ENSG00000173559	NABP1
ENSG00000144035	NAT8
ENSG00000134369	NAV1
ENSG00000188211	NCR3LG1
ENSG00000023228	NDUFS1
ENSG00000183091	NEB
ENSG00000069869	NEDD4
ENSG00000204099	NEU4
ENSG00000135540	NHSL1
ENSG00000100503	NIN
ENSG00000101004	NINL
ENSG00000140807	NKD1
ENSG00000053438	NNAT
ENSG00000112992	NNT
ENSG00000151014	NOCT
ENSG00000086991	NOX4
ENSG00000183729	NPBWR1
ENSG00000182446	NPLOC4
ENSG00000164128	NPY1R
ENSG00000181019	NQO1
ENSG00000144852	NR1I2
ENSG00000177463	NR2C2
ENSG00000175745	NR2F1
ENSG00000158458	NRG2
ENSG00000241058	NSUN6
ENSG00000182667	NTM
ENSG00000173598	NUDT4
ENSG00000177144	NUDT4P1
ENSG00000108256	NUFIP2
ENSG00000184507	NUTM1
ENSG00000144815	NXPE3
ENSG00000122584	NXPH1
ENSG00000065154	OAT
ENSG00000105088	OLFM2
ENSG00000205922	ONECUT3
ENSG00000198836	OPA1
ENSG00000144645	OSBPL10
ENSG00000089723	OTUB2
ENSG00000076641	PAG1
ENSG00000171759	PAH
ENSG00000152782	PANK1
ENSG00000073150	PANX2
ENSG00000100767	PAPLN
ENSG00000163291	PAQR3
ENSG00000137819	PAQR5
ENSG00000169116	PARM1
ENSG00000165194	PCDH19
ENSG00000169851	PCDH7
ENSG00000239389	PCDHA13
ENSG00000248383	PCDHAC1
ENSG00000243232	PCDHAC2
ENSG00000187372	PCDHB13
ENSG00000253159	PCDHGA12
ENSG00000124253	PCK1
ENSG00000163710	PCOLCE2
ENSG00000099139	PCSK5
ENSG00000161217	PCYT1A
ENSG00000186862	PDZD7
ENSG00000152556	PFKM
ENSG00000142657	PGD
ENSG00000161031	PGLYRP2
ENSG00000102174	PHEX
ENSG00000040199	PHLPP2
ENSG00000164530	PI16
ENSG00000078043	PIAS2
ENSG00000073921	PICALM
ENSG00000197563	PIGN
ENSG00000139144	PIK3C2G
ENSG00000145675	PIK3R1
ENSG00000117461	PIK3R3
ENSG00000141506	PIK3R5
ENSG00000179761	PIPOX
ENSG00000090975	PITPNM2
ENSG00000184381	PLA2G6
ENSG00000146070	PLA2G7
ENSG00000153246	PLA2R1
ENSG00000124181	PLCG1
ENSG00000197943	PLCG2
ENSG00000075651	PLD1
ENSG00000178385	PLEKHM3
ENSG00000145632	PLK2
ENSG00000152952	PLOD2
ENSG00000123560	PLP1
ENSG00000147471	PLPBP
ENSG00000100979	PLTP
ENSG00000114554	PLXNA1
ENSG00000130827	PLXNA3
ENSG00000196576	PLXNB2
ENSG00000198753	PLXNB3
ENSG00000136040	PLXNC1
ENSG00000259075	POC1B-GALNT4
ENSG00000068654	POLR1A
ENSG00000181222	POLR2A
ENSG00000196767	POU3F4
ENSG00000186951	PPARA
ENSG00000132170	PPARG
ENSG00000109819	PPARGC1A
ENSG00000155846	PPARGC1B
ENSG00000168781	PPIP5K1
ENSG00000163644	PPM1K
ENSG00000101445	PPP1R16B
ENSG00000150722	PPP1R1C
ENSG00000165828	PRAP1
ENSG00000057657	PRDM1
ENSG00000061455	PRDM6
ENSG00000155066	PROM2
ENSG00000068489	PRR11
ENSG00000150687	PRSS23
ENSG00000106772	PRUNE2
ENSG00000167653	PSCA
ENSG00000132300	PTCD3
ENSG00000127329	PTPRB
ENSG00000081237	PTPRC
ENSG00000153707	PTPRD
ENSG00000080031	PTPRH
ENSG00000129317	PUS7L
ENSG00000073008	PVR
ENSG00000060749	QSER1
ENSG00000107560	RAB11FIP2
ENSG00000090565	RAB11FIP3
ENSG00000137502	RAB30
ENSG00000105649	RAB3A
ENSG00000169213	RAB3B
ENSG00000166128	RAB8B
ENSG00000109756	RAPGEF2
ENSG00000158987	RAPGEF6
ENSG00000108551	RASD1
ENSG00000161847	RAVER1
ENSG00000138207	RBP4
ENSG00000139988	RDH12
ENSG00000137710	RDX
ENSG00000108469	RECQL5
ENSG00000143390	RFX5
ENSG00000169629	RGPD8
ENSG00000090104	RGS1
ENSG00000143248	RGS5
ENSG00000139725	RHOF
ENSG00000079841	RIMS1
ENSG00000172602	RND1
ENSG00000034677	RNF19A
ENSG00000173821	RNF213
ENSG00000185946	RNPC3
ENSG00000198208	RPS6KL1
ENSG00000141564	RPTOR
ENSG00000215695	RSC1A1
ENSG00000159579	RSPRY1
ENSG00000139970	RTN1
ENSG00000145016	RUBCN
ENSG00000163993	S100P
ENSG00000100583	SAMD15
ENSG00000020577	SAMD4A
ENSG00000155307	SAMSN1
ENSG00000119042	SATB2
ENSG00000168079	SCARA5
ENSG00000196876	SCN8A
ENSG00000168447	SCNN1B
ENSG00000136021	SCYL2
ENSG00000135094	SDS
ENSG00000100934	SEC23A
ENSG00000113615	SEC24A
ENSG00000124233	SEMG1
ENSG00000188488	SERPINA5
ENSG00000170542	SERPINB9
ENSG00000099937	SERPIND1
ENSG00000101049	SGK2
ENSG00000214193	SH3D21
ENSG00000170145	SIK2
ENSG00000105738	SIPA1L3
ENSG00000101307	SIRPB1
ENSG00000196209	SIRPB2
ENSG00000125255	SLC10A2
ENSG00000018280	SLC11A1
ENSG00000064651	SLC12A2
ENSG00000113504	SLC12A7
ENSG00000221955	SLC12A8
ENSG00000081800	SLC13A1
ENSG00000124564	SLC17A3
ENSG00000162383	SLC1A7
ENSG00000196600	SLC22A25
ENSG00000140090	SLC24A4
ENSG00000122912	SLC25A16
ENSG00000091138	SLC26A3
ENSG00000117394	SLC2A1
ENSG00000181856	SLC2A4
ENSG00000109667	SLC2A9
ENSG00000196660	SLC30A10
ENSG00000123643	SLC36A1
ENSG00000134294	SLC38A2
ENSG00000196950	SLC39A10
ENSG00000134802	SLC43A3
ENSG00000164175	SLC45A2
ENSG00000139508	SLC46A3
ENSG00000142494	SLC47A1
ENSG00000088836	SLC4A11
ENSG00000033867	SLC4A7
ENSG00000050438	SLC4A8
ENSG00000163959	SLC51A
ENSG00000198743	SLC5A3
ENSG00000157103	SLC6A1
ENSG00000174358	SLC6A19
ENSG00000131389	SLC6A6
ENSG00000103064	SLC7A6
ENSG00000115616	SLC9A2
ENSG00000066230	SLC9A3
ENSG00000134538	SLCO1B1
ENSG00000120693	SMAD9
ENSG00000139613	SMARCC2
ENSG00000256162	SMLR1
ENSG00000103056	SMPD3
ENSG00000183963	SMTN
ENSG00000008294	SPAG9
ENSG00000123352	SPATS2
ENSG00000107742	SPOCK2
ENSG00000169474	SPRR1A
ENSG00000169469	SPRR1B
ENSG00000163209	SPRR3
ENSG00000172296	SPTLC3
ENSG00000196369	SRGAP2B
ENSG00000196220	SRGAP3
ENSG00000185739	SRL
ENSG00000102359	SRPX2
ENSG00000084112	SSH1
ENSG00000125046	SSUH2
ENSG00000110080	ST3GAL4
ENSG00000144057	ST6GAL2
ENSG00000136738	STAM
ENSG00000072786	STK10
ENSG00000081320	STK17B
ENSG00000163482	STK36
ENSG00000140022	STON2
ENSG00000163116	STPG2
ENSG00000166263	STXBP4
ENSG00000198075	SULT1C4
ENSG00000197283	SYNGAP1
ENSG00000172403	SYNPO2
ENSG00000019505	SYT13
ENSG00000143858	SYT2
ENSG00000198650	TAT
ENSG00000166220	TBATA
ENSG00000136111	TBC1D4
ENSG00000204634	TBC1D8
ENSG00000112837	TBX18
ENSG00000135111	TBX3
ENSG00000185339	TCN2
ENSG00000166046	TCP11L2
ENSG00000151790	TDO2
ENSG00000009694	TENM1
ENSG00000136478	TEX2
ENSG00000106327	TFR2
ENSG00000125780	TGM3
ENSG00000174796	THAP6
ENSG00000005108	THSD7A
ENSG00000221995	TIAF1
ENSG00000106829	TLE4
ENSG00000174125	TLR1
ENSG00000174130	TLR6
ENSG00000057704	TMCC3
ENSG00000198270	TMEM116
ENSG00000166575	TMEM135
ENSG00000180061	TMEM150B
ENSG00000249242	TMEM150C
ENSG00000179292	TMEM151A
ENSG00000121895	TMEM156
ENSG00000170417	TMEM182
ENSG00000198792	TMEM184B
ENSG00000263429	TMEM238L
ENSG00000095209	TMEM38B
ENSG00000152078	TMEM56
ENSG00000137216	TMEM63B
ENSG00000180089	TMEM86B
ENSG00000184012	TMPRSS2
ENSG00000173535	TNFRSF10C
ENSG00000127863	TNFRSF19
ENSG00000181634	TNFSF15
ENSG00000125657	TNFSF9
ENSG00000178279	TNP2
ENSG00000105576	TNPO2
ENSG00000100354	TNRC6B
ENSG00000166340	TPP1
ENSG00000169902	TPST1
ENSG00000175104	TRAF6
ENSG00000160218	TRAPPC10
ENSG00000163519	TRAT1
ENSG00000108448	TRIM16L
ENSG00000121060	TRIM25
ENSG00000137699	TRIM29
ENSG00000204599	TRIM39
ENSG00000100505	TRIM9
ENSG00000083067	TRPM3
ENSG00000092439	TRPM7
ENSG00000104447	TRPS1
ENSG00000182704	TSKU
ENSG00000146216	TTBK1
ENSG00000205838	TTC23L
ENSG00000198677	TTC37
ENSG00000116830	TTF2
ENSG00000120440	TTLL2
ENSG00000155657	TTN
ENSG00000259024	TVP23C-CDRT4
ENSG00000198431	TXNRD1
ENSG00000092445	TYRO3
ENSG00000033178	UBA6
ENSG00000182247	UBE2E2
ENSG00000140367	UBE2Q2
ENSG00000163960	UBXN7
ENSG00000242515	UGT1A10
ENSG00000243135	UGT1A3
ENSG00000244474	UGT1A4
ENSG00000240224	UGT1A5
ENSG00000167165	UGT1A6
ENSG00000242366	UGT1A8
ENSG00000241119	UGT1A9
ENSG00000109181	UGT2B10
ENSG00000213759	UGT2B11
ENSG00000135226	UGT2B28
ENSG00000171234	UGT2B7
ENSG00000174607	UGT8
ENSG00000111647	UHRF1BP1L
ENSG00000083290	ULK2
ENSG00000130477	UNC13A
ENSG00000107731	UNC5B
ENSG00000144406	UNC80
ENSG00000112494	UNC93A
ENSG00000124422	USP22
ENSG00000118369	USP35
ENSG00000111962	UST
ENSG00000188958	UTS2B
ENSG00000173218	VANGL1
ENSG00000171724	VAT1L
ENSG00000038427	VCAN
ENSG00000111424	VDR
ENSG00000141252	VPS53
ENSG00000075399	VPS9D1
ENSG00000101842	VSIG1
ENSG00000186806	VSIG10L
ENSG00000109072	VTN
ENSG00000158816	VWA5B1
ENSG00000102763	VWA8
ENSG00000136051	WASHC4
ENSG00000131725	WDR44
ENSG00000167716	WDR81
ENSG00000115935	WIPF1
ENSG00000060237	WNK1
ENSG00000124571	XPO5
ENSG00000114127	XRN1
ENSG00000093217	XYLB
ENSG00000180776	ZDHHC20
ENSG00000005889	ZFX
ENSG00000152977	ZIC1
ENSG00000196247	ZNF107
ENSG00000152926	ZNF117
ENSG00000213096	ZNF254
ENSG00000197134	ZNF257
ENSG00000138311	ZNF365
ENSG00000161298	ZNF382
ENSG00000198521	ZNF43
ENSG00000188171	ZNF626
ENSG00000167528	ZNF641
ENSG00000196109	ZNF676
ENSG00000181450	ZNF678
ENSG00000196172	ZNF681
ENSG00000196110	ZNF699
ENSG00000196081	ZNF724
ENSG00000197385	ZNF860
ENSG00000170044	ZPLD1
ENSG00000152467	ZSCAN1
ENSG00000187987	ZSCAN23
ENSG00000235109	ZSCAN31
