# Supplementary material for: Regional Differences in Human Biliary Tissues and Corresponding In Vitro–Derived Organoids
Source: Hepatology. 2021 Feb 6;73(1):247–67. doi: 10.1002/hep.31252 (PMC8641381; doi:10.1002/hep.31252)
Supplement: Supplementary file 4 — File S3 [file HEP-73-247-s011.xlsx]

## Sheet: GBD upreg vs PancD Tissue
GO Term	Description	P-value	FDR q-value	Enrichment	N	B	n	b	Genes
GO:0044281	small molecule metabolic process	4.89e-20	7.31e-16	1.74	16694	1623	1501	254	[ENTPD4 - ectonucleoside triphosphate diphosphohydrolase 4, ABAT - 4-aminobutyrate aminotransferase, AMACR - alpha-methylacyl-coa racemase, ABCA1 - atp-binding cassette, sub-family a (abc1), member 1, LDHB - lactate dehydrogenase b, FA2H - fatty acid 2-hydroxylase, BST1 - bone marrow stromal cell antigen 1, VPS9D1 - vps9 domain containing 1, NUDT19 - nudix (nucleoside diphosphate linked moiety x)…
GO:0032787	monocarboxylic acid metabolic process	5.13e-18	2.55e-14	2.46	16694	462	1501	102	[AKR1C2 - aldo-keto reductase family 1, member c2, ABAT - 4-aminobutyrate aminotransferase, AMACR - alpha-methylacyl-coa racemase, LDHB - lactate dehydrogenase b, FA2H - fatty acid 2-hydroxylase, NUDT19 - nudix (nucleoside diphosphate linked moiety x)-type motif 19, CES2 - carboxylesterase 2, PCCB - propionyl coa carboxylase, beta polypeptide, ACACB - acetyl-coa carboxylase beta, THEM5 - thioeste…
GO:0006082	organic acid metabolic process	4.32e-18	3.23e-14	1.97	16694	924	1501	164	[AKR1C2 - aldo-keto reductase family 1, member c2, ABAT - 4-aminobutyrate aminotransferase, AMACR - alpha-methylacyl-coa racemase, LDHB - lactate dehydrogenase b, FA2H - fatty acid 2-hydroxylase, NUDT19 - nudix (nucleoside diphosphate linked moiety x)-type motif 19, CES2 - carboxylesterase 2, CHST4 - carbohydrate (n-acetylglucosamine 6-o) sulfotransferase 4, PCCB - propionyl coa carboxylase, beta…
GO:0043436	oxoacid metabolic process	2.59e-17	9.67e-14	1.96	16694	909	1501	160	[AKR1C2 - aldo-keto reductase family 1, member c2, ABAT - 4-aminobutyrate aminotransferase, AMACR - alpha-methylacyl-coa racemase, LDHB - lactate dehydrogenase b, FA2H - fatty acid 2-hydroxylase, NUDT19 - nudix (nucleoside diphosphate linked moiety x)-type motif 19, CES2 - carboxylesterase 2, CHST4 - carbohydrate (n-acetylglucosamine 6-o) sulfotransferase 4, PCCB - propionyl coa carboxylase, beta…
GO:0019752	carboxylic acid metabolic process	1.03e-16	3.07e-13	2	16694	819	1501	147	[ABAT - 4-aminobutyrate aminotransferase, AKR1C2 - aldo-keto reductase family 1, member c2, AMACR - alpha-methylacyl-coa racemase, LDHB - lactate dehydrogenase b, FA2H - fatty acid 2-hydroxylase, NUDT19 - nudix (nucleoside diphosphate linked moiety x)-type motif 19, CES2 - carboxylesterase 2, PCCB - propionyl coa carboxylase, beta polypeptide, ACACB - acetyl-coa carboxylase beta, THEM5 - thioeste…
GO:0006629	lipid metabolic process	1.93e-15	4.11e-12	1.78	16694	1134	1501	182	[APOA1 - apolipoprotein a-i, TRAT1 - t cell receptor associated transmembrane adaptor 1, AKR1C2 - aldo-keto reductase family 1, member c2, APOC1 - apolipoprotein c-i, AMACR - alpha-methylacyl-coa racemase, ABCA1 - atp-binding cassette, sub-family a (abc1), member 1, SPP1 - secreted phosphoprotein 1, APOB - apolipoprotein b, ABCA2 - atp-binding cassette, sub-family a (abc1), member 2, AKR1B15 - al…
GO:0044255	cellular lipid metabolic process	1.75e-15	4.35e-12	1.9	16694	902	1501	154	[APOA1 - apolipoprotein a-i, TRAT1 - t cell receptor associated transmembrane adaptor 1, AKR1C2 - aldo-keto reductase family 1, member c2, APOC1 - apolipoprotein c-i, AMACR - alpha-methylacyl-coa racemase, APOB - apolipoprotein b, PIK3R3 - phosphoinositide-3-kinase, regulatory subunit 3 (gamma), FA2H - fatty acid 2-hydroxylase, NUDT19 - nudix (nucleoside diphosphate linked moiety x)-type motif 19…
GO:0052695	cellular glucuronidation	1.12e-12	2.09e-09	9.16	16694	17	1501	14	[UGT1A6 - udp glucuronosyltransferase 1 family, polypeptide a6, UGT1A5 - udp glucuronosyltransferase 1 family, polypeptide a5, UGT1A8 - udp glucuronosyltransferase 1 family, polypeptide a8, UGT1A7 - udp glucuronosyltransferase 1 family, polypeptide a7, UGT1A10 - udp glucuronosyltransferase 1 family, polypeptide a10, UGT2B28 - udp glucuronosyltransferase 2 family, polypeptide b28, UGT1A3 - udp glu…
GO:0052697	xenobiotic glucuronidation	3e-12	4.99e-09	11.12	16694	11	1501	11	[UGT1A3 - udp glucuronosyltransferase 1 family, polypeptide a3, UGT1A1 - udp glucuronosyltransferase 1 family, polypeptide a1, UGT1A4 - udp glucuronosyltransferase 1 family, polypeptide a4, UGT2B11 - udp glucuronosyltransferase 2 family, polypeptide b11, UGT1A6 - udp glucuronosyltransferase 1 family, polypeptide a6, UGT1A5 - udp glucuronosyltransferase 1 family, polypeptide a5, UGT1A8 - udp glucu…
GO:0065008	regulation of biological quality	5.85e-12	8.74e-09	1.36	16694	3117	1501	382	[LGALS9 - lectin, galactoside-binding, soluble, 9, MYLIP - myosin regulatory light chain interacting protein, PXK - px domain containing serine/threonine kinase, TRIM24 - tripartite motif containing 24, ABAT - 4-aminobutyrate aminotransferase, LIF - leukemia inhibitory factor, PLXNC1 - plexin c1, ABCA1 - atp-binding cassette, sub-family a (abc1), member 1, CATSPER2 - cation channel, sperm associa…
GO:0019585	glucuronate metabolic process	1.76e-11	2.03e-08	7.58	16694	22	1501	15	[UGT1A6 - udp glucuronosyltransferase 1 family, polypeptide a6, UGT1A5 - udp glucuronosyltransferase 1 family, polypeptide a5, UGT1A8 - udp glucuronosyltransferase 1 family, polypeptide a8, UGT1A7 - udp glucuronosyltransferase 1 family, polypeptide a7, UGT1A10 - udp glucuronosyltransferase 1 family, polypeptide a10, UGT2B28 - udp glucuronosyltransferase 2 family, polypeptide b28, UGT1A3 - udp glu…
GO:0006063	uronic acid metabolic process	1.76e-11	2.2e-08	7.58	16694	22	1501	15	[UGT1A6 - udp glucuronosyltransferase 1 family, polypeptide a6, UGT1A5 - udp glucuronosyltransferase 1 family, polypeptide a5, UGT1A8 - udp glucuronosyltransferase 1 family, polypeptide a8, UGT1A7 - udp glucuronosyltransferase 1 family, polypeptide a7, UGT1A10 - udp glucuronosyltransferase 1 family, polypeptide a10, UGT2B28 - udp glucuronosyltransferase 2 family, polypeptide b28, UGT1A3 - udp glu…
GO:0006805	xenobiotic metabolic process	1.71e-11	2.32e-08	3.51	16694	111	1501	35	[NQO2 - nad(p)h dehydrogenase, quinone 2, GSTA4 - glutathione s-transferase alpha 4, AADAC - arylacetamide deacetylase, CYP3A4 - cytochrome p450, family 3, subfamily a, polypeptide 4, CYP2C19 - cytochrome p450, family 2, subfamily c, polypeptide 19, ACSL1 - acyl-coa synthetase long-chain family member 1, CYP2B6 - cytochrome p450, family 2, subfamily b, polypeptide 6, CES2 - carboxylesterase 2, CY…
GO:0032879	regulation of localization	2.43e-11	2.6e-08	1.42	16694	2320	1501	297	[LGALS9 - lectin, galactoside-binding, soluble, 9, BMP2K - bmp2 inducible kinase, PXK - px domain containing serine/threonine kinase, PLA2R1 - phospholipase a2 receptor 1, 180kda, LIF - leukemia inhibitory factor, ABAT - 4-aminobutyrate aminotransferase, PLXNC1 - plexin c1, CATSPER2 - cation channel, sperm associated 2, ABCA1 - atp-binding cassette, sub-family a (abc1), member 1, SPP1 - secreted …
GO:0006811	ion transport	4.69e-11	4.67e-08	1.63	16694	1177	1501	172	[TMEM38B - transmembrane protein 38b, SLC16A13 - solute carrier family 16, member 13, APOA1 - apolipoprotein a-i, APOC1 - apolipoprotein c-i, DENND5A - denn/madd domain containing 5a, CATSPER2 - cation channel, sperm associated 2, ABCA1 - atp-binding cassette, sub-family a (abc1), member 1, SLC6A19 - solute carrier family 6 (neutral amino acid transporter), member 19, VPS9D1 - vps9 domain contain…
GO:0015711	organic anion transport	7.76e-11	7.25e-08	2.16	16694	391	1501	76	[SLC17A3 - solute carrier family 17 (organic anion transporter), member 3, SLC6A6 - solute carrier family 6 (neurotransmitter transporter), member 6, FABP3 - fatty acid binding protein 3, muscle and heart (mammary-derived growth inhibitor), SLC16A13 - solute carrier family 16, member 13, SLC7A8 - solute carrier family 7 (amino acid transporter light chain, l system), member 8, APOA1 - apolipoprot…
GO:0051049	regulation of transport	9.21e-11	8.1e-08	1.52	16694	1584	1501	216	[LGALS9 - lectin, galactoside-binding, soluble, 9, BMP2K - bmp2 inducible kinase, PXK - px domain containing serine/threonine kinase, PLA2R1 - phospholipase a2 receptor 1, 180kda, ABAT - 4-aminobutyrate aminotransferase, LIF - leukemia inhibitory factor, CATSPER2 - cation channel, sperm associated 2, ABCA1 - atp-binding cassette, sub-family a (abc1), member 1, CLEC5A - c-type lectin domain family…
GO:0005996	monosaccharide metabolic process	1.33e-10	1.1e-07	2.8	16694	179	1501	45	[DLAT - dihydrolipoamide s-acetyltransferase, AKR1B1 - aldo-keto reductase family 1, member b1 (aldose reductase), PGAM1 - phosphoglycerate mutase 1 (brain), TKT - transketolase, PGD - phosphogluconate dehydrogenase, GOT1 - glutamic-oxaloacetic transaminase 1, soluble, FABP5 - fatty acid binding protein 5 (psoriasis-associated), UGT2B7 - udp glucuronosyltransferase 2 family, polypeptide b7, PPARG…
GO:0006631	fatty acid metabolic process	1.7e-10	1.34e-07	2.36	16694	288	1501	61	[AKR1C3 - aldo-keto reductase family 1, member c3, QKI - qki, kh domain containing, rna binding, FABP3 - fatty acid binding protein 3, muscle and heart (mammary-derived growth inhibitor), AKR1C2 - aldo-keto reductase family 1, member c2, AMACR - alpha-methylacyl-coa racemase, ACSL1 - acyl-coa synthetase long-chain family member 1, FA2H - fatty acid 2-hydroxylase, NUDT19 - nudix (nucleoside diphos…
GO:0009812	flavonoid metabolic process	1.97e-10	1.48e-07	9.41	16694	13	1501	11	[UGT1A3 - udp glucuronosyltransferase 1 family, polypeptide a3, UGT1A1 - udp glucuronosyltransferase 1 family, polypeptide a1, UGT1A4 - udp glucuronosyltransferase 1 family, polypeptide a4, PPARGC1A - peroxisome proliferator-activated receptor gamma, coactivator 1 alpha, UGT1A6 - udp glucuronosyltransferase 1 family, polypeptide a6, CYP1A1 - cytochrome p450, family 1, subfamily a, polypeptide 1, …
GO:0052696	flavonoid glucuronidation	3.76e-10	2.67e-07	11.12	16694	9	1501	9	[UGT1A3 - udp glucuronosyltransferase 1 family, polypeptide a3, UGT1A1 - udp glucuronosyltransferase 1 family, polypeptide a1, UGT1A4 - udp glucuronosyltransferase 1 family, polypeptide a4, UGT1A6 - udp glucuronosyltransferase 1 family, polypeptide a6, UGT1A5 - udp glucuronosyltransferase 1 family, polypeptide a5, UGT1A8 - udp glucuronosyltransferase 1 family, polypeptide a8, UGT1A7 - udp glucuro…
GO:0005975	carbohydrate metabolic process	4.45e-10	3.02e-07	2.01	16694	459	1501	83	[GLB1L - galactosidase, beta 1-like, OGDHL - oxoglutarate dehydrogenase-like, PGAM1 - phosphoglycerate mutase 1 (brain), TKT - transketolase, PGD - phosphogluconate dehydrogenase, GOT1 - glutamic-oxaloacetic transaminase 1, soluble, FABP5 - fatty acid binding protein 5 (psoriasis-associated), UGT2B7 - udp glucuronosyltransferase 2 family, polypeptide b7, LDHB - lactate dehydrogenase b, UGT2B4 - u…
GO:0006810	transport	5.86e-10	3.8e-07	1.29	16694	3699	1501	429	[A2M - alpha-2-macroglobulin, AKAP12 - a kinase (prka) anchor protein 12, CATSPER2 - cation channel, sperm associated 2, ABCA1 - atp-binding cassette, sub-family a (abc1), member 1, ABCA2 - atp-binding cassette, sub-family a (abc1), member 2, CLEC5A - c-type lectin domain family 5, member a, VPS9D1 - vps9 domain containing 1, LCP2 - lymphocyte cytosolic protein 2 (sh2 domain containing leukocyte …
GO:0006820	anion transport	9.06e-10	5.64e-07	1.95	16694	497	1501	87	[SLC17A3 - solute carrier family 17 (organic anion transporter), member 3, SLC6A6 - solute carrier family 6 (neurotransmitter transporter), member 6, FABP3 - fatty acid binding protein 3, muscle and heart (mammary-derived growth inhibitor), SLC16A13 - solute carrier family 16, member 13, SLC7A8 - solute carrier family 7 (amino acid transporter light chain, l system), member 8, APOA1 - apolipoprot…
GO:0046903	secretion	1.03e-09	6.14e-07	1.64	16694	984	1501	145	[CD93 - cd93 molecule, A2M - alpha-2-macroglobulin, FN1 - fibronectin 1, APOA1 - apolipoprotein a-i, RAB8B - rab8b, member ras oncogene family, ABCA1 - atp-binding cassette, sub-family a (abc1), member 1, CLEC5A - c-type lectin domain family 5, member a, BST1 - bone marrow stromal cell antigen 1, HRH2 - histamine receptor h2, ATP11A - atpase, class vi, type 11a, LCP2 - lymphocyte cytosolic protei…
GO:0051050	positive regulation of transport	3.21e-09	1.84e-06	1.69	16694	809	1501	123	[LGALS9 - lectin, galactoside-binding, soluble, 9, PLA2R1 - phospholipase a2 receptor 1, 180kda, CDH1 - cadherin 1, type 1, e-cadherin (epithelial), SOGA2 - soga family member 2, ABAT - 4-aminobutyrate aminotransferase, RAB8B - rab8b, member ras oncogene family, CATSPER2 - cation channel, sperm associated 2, ABCA1 - atp-binding cassette, sub-family a (abc1), member 1, SPP1 - secreted phosphoprote…
GO:0002376	immune system process	5.36e-09	2.96e-06	1.43	16694	1771	1501	228	[CD93 - cd93 molecule, LGALS9 - lectin, galactoside-binding, soluble, 9, IL1RL2 - interleukin 1 receptor-like 2, NLRP4 - nlr family, pyrin domain containing 4, LIF - leukemia inhibitory factor, CLEC5A - c-type lectin domain family 5, member a, BST1 - bone marrow stromal cell antigen 1, HRH2 - histamine receptor h2, LCP2 - lymphocyte cytosolic protein 2 (sh2 domain containing leukocyte protein of …
GO:0042445	hormone metabolic process	6.12e-09	3.15e-06	2.6	16694	180	1501	42	[HSD17B11 - hydroxysteroid (17-beta) dehydrogenase 11, PLB1 - phospholipase b1, AKR1C3 - aldo-keto reductase family 1, member c3, FGFR1 - fibroblast growth factor receptor 1, AKR1B1 - aldo-keto reductase family 1, member b1 (aldose reductase), APOA1 - apolipoprotein a-i, AKR1C2 - aldo-keto reductase family 1, member c2, DUOX1 - dual oxidase 1, CYP3A4 - cytochrome p450, family 3, subfamily a, poly…
GO:0055085	transmembrane transport	6.03e-09	3.22e-06	1.56	16694	1135	1501	159	[TMEM38B - transmembrane protein 38b, SLC16A13 - solute carrier family 16, member 13, APOA1 - apolipoprotein a-i, DENND5A - denn/madd domain containing 5a, CATSPER2 - cation channel, sperm associated 2, ABCA1 - atp-binding cassette, sub-family a (abc1), member 1, ABCA2 - atp-binding cassette, sub-family a (abc1), member 2, SLC6A19 - solute carrier family 6 (neutral amino acid transporter), member…
GO:0001676	long-chain fatty acid metabolic process	9.67e-09	4.82e-06	3.28	16694	95	1501	28	[AKR1C3 - aldo-keto reductase family 1, member c3, QKI - qki, kh domain containing, rna binding, ALOX15B - arachidonate 15-lipoxygenase, type b, CYP4F3 - cytochrome p450, family 4, subfamily f, polypeptide 3, ALOX12B - arachidonate 12-lipoxygenase, 12r type, CYP2C19 - cytochrome p450, family 2, subfamily c, polypeptide 19, ACSL1 - acyl-coa synthetase long-chain family member 1, CYP2B6 - cytochrom…
GO:0051234	establishment of localization	1.13e-08	5.43e-06	1.26	16694	3801	1501	431	[A2M - alpha-2-macroglobulin, AKAP12 - a kinase (prka) anchor protein 12, CATSPER2 - cation channel, sperm associated 2, ABCA1 - atp-binding cassette, sub-family a (abc1), member 1, ABCA2 - atp-binding cassette, sub-family a (abc1), member 2, CLEC5A - c-type lectin domain family 5, member a, VPS9D1 - vps9 domain containing 1, LCP2 - lymphocyte cytosolic protein 2 (sh2 domain containing leukocyte …
GO:0048878	chemical homeostasis	2.02e-08	9.43e-06	1.6	16694	922	1501	133	[MYLIP - myosin regulatory light chain interacting protein, TRIM24 - tripartite motif containing 24, APOA1 - apolipoprotein a-i, ABCA1 - atp-binding cassette, sub-family a (abc1), member 1, ABCA2 - atp-binding cassette, sub-family a (abc1), member 2, APOB - apolipoprotein b, TRPM2 - transient receptor potential cation channel, subfamily m, member 2, MLLT11 - myeloid/lymphoid or mixed-lineage leuk…
GO:0006955	immune response	2.3e-08	1.04e-05	1.67	16694	758	1501	114	[IL1RL2 - interleukin 1 receptor-like 2, IL16 - interleukin 16, NLRP4 - nlr family, pyrin domain containing 4, TRAT1 - t cell receptor associated transmembrane adaptor 1, LIF - leukemia inhibitory factor, CLEC5A - c-type lectin domain family 5, member a, SAMHD1 - sam domain and hd domain 1, OSM - oncostatin m, BST1 - bone marrow stromal cell antigen 1, HRH2 - histamine receptor h2, LCP2 - lymphoc…
GO:0017144	drug metabolic process	2.87e-08	1.26e-05	1.82	16694	525	1501	86	[UQCRC2 - ubiquinol-cytochrome c reductase core protein ii, AKR1C3 - aldo-keto reductase family 1, member c3, OGDHL - oxoglutarate dehydrogenase-like, SLC6A3 - solute carrier family 6 (neurotransmitter transporter), member 3, PGAM1 - phosphoglycerate mutase 1 (brain), AKR1C2 - aldo-keto reductase family 1, member c2, PLA2G7 - phospholipase a2, group vii (platelet-activating factor acetylhydrolase…
GO:0006690	icosanoid metabolic process	3.24e-08	1.35e-05	3.19	16694	94	1501	27	[AKR1C3 - aldo-keto reductase family 1, member c3, ALOX15B - arachidonate 15-lipoxygenase, type b, ALOX5AP - arachidonate 5-lipoxygenase-activating protein, CYP4F3 - cytochrome p450, family 4, subfamily f, polypeptide 3, ALOX12B - arachidonate 12-lipoxygenase, 12r type, AKR1C2 - aldo-keto reductase family 1, member c2, CYP2C19 - cytochrome p450, family 2, subfamily c, polypeptide 19, CYP2B6 - cyt…
GO:0044282	small molecule catabolic process	3.24e-08	1.38e-05	1.98	16694	382	1501	68	[AKR1C3 - aldo-keto reductase family 1, member c3, ENTPD4 - ectonucleoside triphosphate diphosphohydrolase 4, PGAM1 - phosphoglycerate mutase 1 (brain), ABAT - 4-aminobutyrate aminotransferase, GOT1 - glutamic-oxaloacetic transaminase 1, soluble, AMACR - alpha-methylacyl-coa racemase, ENTPD7 - ectonucleoside triphosphate diphosphohydrolase 7, ALDH4A1 - aldehyde dehydrogenase 4 family, member a1, …
GO:0051046	regulation of secretion	3.95e-08	1.6e-05	1.71	16694	671	1501	103	[LGALS9 - lectin, galactoside-binding, soluble, 9, PLA2R1 - phospholipase a2 receptor 1, 180kda, FN1 - fibronectin 1, APOA1 - apolipoprotein a-i, RAB8B - rab8b, member ras oncogene family, ABAT - 4-aminobutyrate aminotransferase, LIF - leukemia inhibitory factor, CATSPER2 - cation channel, sperm associated 2, CLEC5A - c-type lectin domain family 5, member a, SPP1 - secreted phosphoprotein 1, OSM …
GO:0032940	secretion by cell	4.19e-08	1.65e-05	1.61	16694	880	1501	127	[CD93 - cd93 molecule, A2M - alpha-2-macroglobulin, FN1 - fibronectin 1, APOA1 - apolipoprotein a-i, RAB8B - rab8b, member ras oncogene family, ABCA1 - atp-binding cassette, sub-family a (abc1), member 1, CLEC5A - c-type lectin domain family 5, member a, BST1 - bone marrow stromal cell antigen 1, ATP11A - atpase, class vi, type 11a, LCP2 - lymphocyte cytosolic protein 2 (sh2 domain containing leu…
GO:0033559	unsaturated fatty acid metabolic process	5.1e-08	1.96e-05	3.21	16694	90	1501	26	[AKR1C3 - aldo-keto reductase family 1, member c3, ALOX15B - arachidonate 15-lipoxygenase, type b, ALOX5AP - arachidonate 5-lipoxygenase-activating protein, CYP4F3 - cytochrome p450, family 4, subfamily f, polypeptide 3, ALOX12B - arachidonate 12-lipoxygenase, 12r type, AKR1C2 - aldo-keto reductase family 1, member c2, CYP2C19 - cytochrome p450, family 2, subfamily c, polypeptide 19, ACSL1 - acyl…
GO:0034220	ion transmembrane transport	5.51e-08	2.06e-05	1.63	16694	805	1501	118	[TMEM38B - transmembrane protein 38b, DENND5A - denn/madd domain containing 5a, ABCA1 - atp-binding cassette, sub-family a (abc1), member 1, CATSPER2 - cation channel, sperm associated 2, SLC6A19 - solute carrier family 6 (neutral amino acid transporter), member 19, VPS9D1 - vps9 domain containing 1, TRPM2 - transient receptor potential cation channel, subfamily m, member 2, SLC43A1 - solute carr…
GO:1903530	regulation of secretion by cell	6.28e-08	2.29e-05	1.72	16694	626	1501	97	[LGALS9 - lectin, galactoside-binding, soluble, 9, FN1 - fibronectin 1, APOA1 - apolipoprotein a-i, RAB8B - rab8b, member ras oncogene family, LIF - leukemia inhibitory factor, ABAT - 4-aminobutyrate aminotransferase, CATSPER2 - cation channel, sperm associated 2, CLEC5A - c-type lectin domain family 5, member a, SPP1 - secreted phosphoprotein 1, OSM - oncostatin m, GAB2 - grb2-associated binding…
GO:1901568	fatty acid derivative metabolic process	7.13e-08	2.54e-05	2.68	16694	141	1501	34	[AKR1C3 - aldo-keto reductase family 1, member c3, ALOX15B - arachidonate 15-lipoxygenase, type b, ALOX5AP - arachidonate 5-lipoxygenase-activating protein, CYP4F3 - cytochrome p450, family 4, subfamily f, polypeptide 3, ALOX12B - arachidonate 12-lipoxygenase, 12r type, AKR1C2 - aldo-keto reductase family 1, member c2, CYP2C19 - cytochrome p450, family 2, subfamily c, polypeptide 19, ACSL1 - acyl…
GO:0042221	response to chemical	1.2e-07	4.18e-05	1.33	16694	2315	1501	277	[LGALS9 - lectin, galactoside-binding, soluble, 9, IL1RL2 - interleukin 1 receptor-like 2, TRIM24 - tripartite motif containing 24, PAQR9 - progestin and adipoq receptor family member ix, ABAT - 4-aminobutyrate aminotransferase, LIFR - leukemia inhibitory factor receptor alpha, CATSPER2 - cation channel, sperm associated 2, ABCA1 - atp-binding cassette, sub-family a (abc1), member 1, SPP1 - secre…
GO:0001775	cell activation	1.29e-07	4.37e-05	1.59	16694	844	1501	121	[CD93 - cd93 molecule, CLEC5A - c-type lectin domain family 5, member a, BST1 - bone marrow stromal cell antigen 1, ATP11A - atpase, class vi, type 11a, LCP2 - lymphocyte cytosolic protein 2 (sh2 domain containing leukocyte protein of 76kda), TRPM2 - transient receptor potential cation channel, subfamily m, member 2, LGALS1 - lectin, galactoside-binding, soluble, 1, CDA - cytidine deaminase, TLR8…
GO:0042592	homeostatic process	3.05e-07	0.000101	1.45	16694	1278	1501	167	[MYLIP - myosin regulatory light chain interacting protein, TRIM24 - tripartite motif containing 24, GSR - glutathione reductase, APOA1 - apolipoprotein a-i, ABCA1 - atp-binding cassette, sub-family a (abc1), member 1, APOB - apolipoprotein b, ABCA2 - atp-binding cassette, sub-family a (abc1), member 2, GCNT2 - glucosaminyl (n-acetyl) transferase 2, i-branching enzyme (i blood group), TRPM2 - tra…
GO:0034754	cellular hormone metabolic process	3.18e-07	0.000103	2.89	16694	104	1501	27	[HSD17B11 - hydroxysteroid (17-beta) dehydrogenase 11, AKR1C3 - aldo-keto reductase family 1, member c3, PLB1 - phospholipase b1, AKR1B1 - aldo-keto reductase family 1, member b1 (aldose reductase), AKR1C2 - aldo-keto reductase family 1, member c2, CYP3A4 - cytochrome p450, family 3, subfamily a, polypeptide 4, SPP1 - secreted phosphoprotein 1, RDH12 - retinol dehydrogenase 12 (all-trans/9-cis/11…
GO:0055114	oxidation-reduction process	3.76e-07	0.00012	1.57	16694	843	1501	119	[GFOD1 - glucose-fructose oxidoreductase domain containing 1, GSR - glutathione reductase, APOA1 - apolipoprotein a-i, AKR1C2 - aldo-keto reductase family 1, member c2, AMACR - alpha-methylacyl-coa racemase, AKR1B15 - aldo-keto reductase family 1, member b15, LDHB - lactate dehydrogenase b, FA2H - fatty acid 2-hydroxylase, AOX1 - aldehyde oxidase 1, COX7A1 - cytochrome c oxidase subunit viia poly…
GO:0045055	regulated exocytosis	4.58e-07	0.000143	1.67	16694	618	1501	93	[CD93 - cd93 molecule, A2M - alpha-2-macroglobulin, CPPED1 - calcineurin-like phosphoesterase domain containing 1, FN1 - fibronectin 1, ABCA13 - atp-binding cassette, sub-family a (abc1), member 13, PTX3 - pentraxin 3, long, C2CD4C - c2 calcium-dependent domain containing 4c, APOA1 - apolipoprotein a-i, PGAM1 - phosphoglycerate mutase 1 (brain), SRGN - serglycin, CLEC5A - c-type lectin domain fam…
GO:0006721	terpenoid metabolic process	5.08e-07	0.000155	2.89	16694	100	1501	26	[AKR1C3 - aldo-keto reductase family 1, member c3, PLB1 - phospholipase b1, LRP1 - low density lipoprotein receptor-related protein 1, APOA1 - apolipoprotein a-i, LRP2 - low density lipoprotein receptor-related protein 2, CYP3A4 - cytochrome p450, family 3, subfamily a, polypeptide 4, RDH12 - retinol dehydrogenase 12 (all-trans/9-cis/11-cis), APOB - apolipoprotein b, CYP2C19 - cytochrome p450, fa…
GO:0051552	flavone metabolic process	5.24e-07	0.000156	11.12	16694	6	1501	6	[UGT1A1 - udp glucuronosyltransferase 1 family, polypeptide a1, PPARGC1A - peroxisome proliferator-activated receptor gamma, coactivator 1 alpha, UGT1A8 - udp glucuronosyltransferase 1 family, polypeptide a8, UGT1A7 - udp glucuronosyltransferase 1 family, polypeptide a7, UGT1A10 - udp glucuronosyltransferase 1 family, polypeptide a10, UGT1A9 - udp glucuronosyltransferase 1 family, polypeptide a9]
GO:0007155	cell adhesion	5.64e-07	0.000165	1.58	16694	796	1501	113	[CD93 - cd93 molecule, FN1 - fibronectin 1, CDH1 - cadherin 1, type 1, e-cadherin (epithelial), COL18A1 - collagen, type xviii, alpha 1, F11R - f11 receptor, APLP1 - amyloid beta (a4) precursor-like protein 1, SPOCK1 - sparc/osteonectin, cwcv and kazal-like domains proteoglycan (testican) 1, PLXNC1 - plexin c1, SPP1 - secreted phosphoprotein 1, NTM - neurotrimin, DGCR6 - digeorge syndrome critica…
GO:0098657	import into cell	6.15e-07	0.000177	1.79	16694	453	1501	73	[CD93 - cd93 molecule, PLA2R1 - phospholipase a2 receptor 1, 180kda, SLC6A3 - solute carrier family 6 (neurotransmitter transporter), member 3, C2CD4C - c2 calcium-dependent domain containing 4c, APOA1 - apolipoprotein a-i, LRP12 - low density lipoprotein receptor-related protein 12, SLC8A1 - solute carrier family 8 (sodium/calcium exchanger), member 1, APLP1 - amyloid beta (a4) precursor-like pr…
GO:0006887	exocytosis	6.68e-07	0.000188	1.63	16694	684	1501	100	[CD93 - cd93 molecule, A2M - alpha-2-macroglobulin, FN1 - fibronectin 1, APOA1 - apolipoprotein a-i, CLEC5A - c-type lectin domain family 5, member a, BST1 - bone marrow stromal cell antigen 1, SEPP1 - selenoprotein p, plasma, 1, ATP11A - atpase, class vi, type 11a, TRPM2 - transient receptor potential cation channel, subfamily m, member 2, CDA - cytidine deaminase, PCDH7 - protocadherin 7, CR1 -…
GO:0045321	leukocyte activation	7.79e-07	0.000208	1.6	16694	739	1501	106	[CD93 - cd93 molecule, CLEC5A - c-type lectin domain family 5, member a, BST1 - bone marrow stromal cell antigen 1, LCP2 - lymphocyte cytosolic protein 2 (sh2 domain containing leukocyte protein of 76kda), ATP11A - atpase, class vi, type 11a, TRPM2 - transient receptor potential cation channel, subfamily m, member 2, LGALS1 - lectin, galactoside-binding, soluble, 1, TLR8 - toll-like receptor 8, C…
GO:0022610	biological adhesion	7.74e-07	0.00021	1.57	16694	801	1501	113	[CD93 - cd93 molecule, FN1 - fibronectin 1, CDH1 - cadherin 1, type 1, e-cadherin (epithelial), COL18A1 - collagen, type xviii, alpha 1, F11R - f11 receptor, APLP1 - amyloid beta (a4) precursor-like protein 1, SPOCK1 - sparc/osteonectin, cwcv and kazal-like domains proteoglycan (testican) 1, PLXNC1 - plexin c1, SPP1 - secreted phosphoprotein 1, NTM - neurotrimin, DGCR6 - digeorge syndrome critica…
GO:0046394	carboxylic acid biosynthetic process	7.62e-07	0.000211	2.02	16694	287	1501	52	[OGDHL - oxoglutarate dehydrogenase-like, QKI - qki, kh domain containing, rna binding, PGAM1 - phosphoglycerate mutase 1 (brain), ABAT - 4-aminobutyrate aminotransferase, AMACR - alpha-methylacyl-coa racemase, GOT1 - glutamic-oxaloacetic transaminase 1, soluble, FA2H - fatty acid 2-hydroxylase, GPI - glucose-6-phosphate isomerase, ACACB - acetyl-coa carboxylase beta, CARNS1 - carnosine synthase …
GO:0006720	isoprenoid metabolic process	8.06e-07	0.000211	2.71	16694	115	1501	28	[AKR1C3 - aldo-keto reductase family 1, member c3, PLB1 - phospholipase b1, LRP1 - low density lipoprotein receptor-related protein 1, LRP2 - low density lipoprotein receptor-related protein 2, APOA1 - apolipoprotein a-i, CYP3A4 - cytochrome p450, family 3, subfamily a, polypeptide 4, APOB - apolipoprotein b, RDH12 - retinol dehydrogenase 12 (all-trans/9-cis/11-cis), CYP2C19 - cytochrome p450, fa…
GO:0002274	myeloid leukocyte activation	8.53e-07	0.000212	1.73	16694	507	1501	79	[CD93 - cd93 molecule, CPPED1 - calcineurin-like phosphoesterase domain containing 1, ABCA13 - atp-binding cassette, sub-family a (abc1), member 13, PTX3 - pentraxin 3, long, PGAM1 - phosphoglycerate mutase 1 (brain), CLEC5A - c-type lectin domain family 5, member a, FABP5 - fatty acid binding protein 5 (psoriasis-associated), SLC11A1 - solute carrier family 11 (proton-coupled divalent metal ion …
GO:0019369	arachidonic acid metabolic process	8.31e-07	0.000214	3.78	16694	50	1501	17	[AKR1C3 - aldo-keto reductase family 1, member c3, CYP2S1 - cytochrome p450, family 2, subfamily s, polypeptide 1, ALOX15B - arachidonate 15-lipoxygenase, type b, MGLL - monoglyceride lipase, ALOX12B - arachidonate 12-lipoxygenase, 12r type, CYP2C19 - cytochrome p450, family 2, subfamily c, polypeptide 19, CYP2B6 - cytochrome p450, family 2, subfamily b, polypeptide 6, PTGIS - prostaglandin i2 (p…
GO:0016053	organic acid biosynthetic process	8.5e-07	0.000215	2.01	16694	288	1501	52	[OGDHL - oxoglutarate dehydrogenase-like, QKI - qki, kh domain containing, rna binding, PGAM1 - phosphoglycerate mutase 1 (brain), ABAT - 4-aminobutyrate aminotransferase, AMACR - alpha-methylacyl-coa racemase, GOT1 - glutamic-oxaloacetic transaminase 1, soluble, FA2H - fatty acid 2-hydroxylase, GPI - glucose-6-phosphate isomerase, ACACB - acetyl-coa carboxylase beta, CARNS1 - carnosine synthase …
GO:0022603	regulation of anatomical structure morphogenesis	9.15e-07	0.000224	1.51	16694	948	1501	129	[FN1 - fibronectin 1, SSH1 - slingshot protein phosphatase 1, ARHGAP15 - rho gtpase activating protein 15, APOA1 - apolipoprotein a-i, LIF - leukemia inhibitory factor, PLXNC1 - plexin c1, SPP1 - secreted phosphoprotein 1, SIX4 - six homeobox 4, RDX - radixin, GPC3 - glypican 3, CD36 - cd36 molecule (thrombospondin receptor), CD53 - cd53 molecule, GTF2I - general transcription factor iii, LPAR3 -…
GO:0051239	regulation of multicellular organismal process	9.7e-07	0.000234	1.29	16694	2530	1501	293	[LGALS9 - lectin, galactoside-binding, soluble, 9, MYLIP - myosin regulatory light chain interacting protein, BMP2K - bmp2 inducible kinase, IL1RL2 - interleukin 1 receptor-like 2, NLRP4 - nlr family, pyrin domain containing 4, LIF - leukemia inhibitory factor, ABAT - 4-aminobutyrate aminotransferase, PLXNC1 - plexin c1, SPOCK1 - sparc/osteonectin, cwcv and kazal-like domains proteoglycan (testic…
GO:0010817	regulation of hormone levels	1.23e-06	0.000293	1.75	16694	478	1501	75	[TIAM1 - t-cell lymphoma invasion and metastasis 1, HSD17B11 - hydroxysteroid (17-beta) dehydrogenase 11, AKR1C3 - aldo-keto reductase family 1, member c3, RAB11FIP3 - rab11 family interacting protein 3 (class ii), NNAT - neuronatin, APOA1 - apolipoprotein a-i, AKR1C2 - aldo-keto reductase family 1, member c2, RAB8B - rab8b, member ras oncogene family, LIF - leukemia inhibitory factor, ABAT - 4-a…
GO:0050793	regulation of developmental process	1.38e-06	0.000323	1.31	16694	2201	1501	259	[LGALS9 - lectin, galactoside-binding, soluble, 9, MYLIP - myosin regulatory light chain interacting protein, BMP2K - bmp2 inducible kinase, IL1RL2 - interleukin 1 receptor-like 2, LIF - leukemia inhibitory factor, PLXNC1 - plexin c1, SPOCK1 - sparc/osteonectin, cwcv and kazal-like domains proteoglycan (testican) 1, ABCA1 - atp-binding cassette, sub-family a (abc1), member 1, SPP1 - secreted phos…
GO:0050896	response to stimulus	1.46e-06	0.000336	1.19	16694	4542	1501	487	[LGALS9 - lectin, galactoside-binding, soluble, 9, A2M - alpha-2-macroglobulin, SPRR3 - small proline-rich protein 3, ABAT - 4-aminobutyrate aminotransferase, LIF - leukemia inhibitory factor, ABCA1 - atp-binding cassette, sub-family a (abc1), member 1, CATSPER2 - cation channel, sperm associated 2, LIFR - leukemia inhibitory factor receptor alpha, ABCA2 - atp-binding cassette, sub-family a (abc1…
GO:0051179	localization	1.52e-06	0.000344	1.2	16694	4249	1501	459	[A2M - alpha-2-macroglobulin, AKAP12 - a kinase (prka) anchor protein 12, CATSPER2 - cation channel, sperm associated 2, ABCA1 - atp-binding cassette, sub-family a (abc1), member 1, ABCA2 - atp-binding cassette, sub-family a (abc1), member 2, CLEC5A - c-type lectin domain family 5, member a, VPS9D1 - vps9 domain containing 1, LCP2 - lymphocyte cytosolic protein 2 (sh2 domain containing leukocyte …
GO:0072330	monocarboxylic acid biosynthetic process	1.61e-06	0.00036	2.27	16694	181	1501	37	[OGDHL - oxoglutarate dehydrogenase-like, QKI - qki, kh domain containing, rna binding, ALOX15B - arachidonate 15-lipoxygenase, type b, ALOX5AP - arachidonate 5-lipoxygenase-activating protein, ALOX12B - arachidonate 12-lipoxygenase, 12r type, CYP8B1 - cytochrome p450, family 8, subfamily b, polypeptide 1, PGAM1 - phosphoglycerate mutase 1 (brain), ABAT - 4-aminobutyrate aminotransferase, AMACR -…
GO:0042737	drug catabolic process	1.68e-06	0.000369	2.62	16694	119	1501	28	[CYP4B1 - cytochrome p450, family 4, subfamily b, polypeptide 1, SLC6A3 - solute carrier family 6 (neurotransmitter transporter), member 3, GPX3 - glutathione peroxidase 3 (plasma), DUOX1 - dual oxidase 1, CYP3A4 - cytochrome p450, family 3, subfamily a, polypeptide 4, CYP2C19 - cytochrome p450, family 2, subfamily c, polypeptide 19, CYP2B6 - cytochrome p450, family 2, subfamily b, polypeptide 6,…
GO:2000026	regulation of multicellular organismal development	1.9e-06	0.000411	1.36	16694	1699	1501	207	[LGALS9 - lectin, galactoside-binding, soluble, 9, BMP2K - bmp2 inducible kinase, MYLIP - myosin regulatory light chain interacting protein, IL1RL2 - interleukin 1 receptor-like 2, LIF - leukemia inhibitory factor, SPOCK1 - sparc/osteonectin, cwcv and kazal-like domains proteoglycan (testican) 1, PLXNC1 - plexin c1, SPP1 - secreted phosphoprotein 1, GCNT2 - glucosaminyl (n-acetyl) transferase 2, …
GO:0001523	retinoid metabolic process	2.13e-06	0.000455	2.98	16694	82	1501	22	[PLB1 - phospholipase b1, AKR1C3 - aldo-keto reductase family 1, member c3, GPC3 - glypican 3, LRP1 - low density lipoprotein receptor-related protein 1, LRP2 - low density lipoprotein receptor-related protein 2, APOA1 - apolipoprotein a-i, UGT1A8 - udp glucuronosyltransferase 1 family, polypeptide a8, UGT1A7 - udp glucuronosyltransferase 1 family, polypeptide a7, APOB - apolipoprotein b, RDH12 -…
GO:0046395	carboxylic acid catabolic process	2.27e-06	0.00047	2.06	16694	243	1501	45	[LPIN3 - lipin 3, DLD - dihydrolipoamide dehydrogenase, CYP4F3 - cytochrome p450, family 4, subfamily f, polypeptide 3, GLUD2 - glutamate dehydrogenase 2, AGXT2 - alanine--glyoxylate aminotransferase 2, GLS - glutaminase, ABAT - 4-aminobutyrate aminotransferase, GOT1 - glutamic-oxaloacetic transaminase 1, soluble, AMACR - alpha-methylacyl-coa racemase, HYAL1 - hyaluronoglucosaminidase 1, TAT - ty…
GO:0007154	cell communication	2.3e-06	0.000472	1.53	16694	828	1501	114	[SSH1 - slingshot protein phosphatase 1, CORT - cortistatin, KRT20 - keratin 20, GPR56 - g protein-coupled receptor 56, CHST4 - carbohydrate (n-acetylglucosamine 6-o) sulfotransferase 4, KCNMB4 - potassium large conductance calcium-activated channel, subfamily m, beta member 4, DBN1 - drebrin 1, GJB5 - gap junction protein, beta 5, 31.1kda, PLP1 - proteolipid protein 1, FOXL1 - forkhead box l1, I…
GO:0016054	organic acid catabolic process	2.27e-06	0.000477	2.06	16694	243	1501	45	[LPIN3 - lipin 3, DLD - dihydrolipoamide dehydrogenase, CYP4F3 - cytochrome p450, family 4, subfamily f, polypeptide 3, GLUD2 - glutamate dehydrogenase 2, AGXT2 - alanine--glyoxylate aminotransferase 2, GLS - glutaminase, ABAT - 4-aminobutyrate aminotransferase, GOT1 - glutamic-oxaloacetic transaminase 1, soluble, AMACR - alpha-methylacyl-coa racemase, HYAL1 - hyaluronoglucosaminidase 1, TAT - ty…
GO:0016101	diterpenoid metabolic process	2.55e-06	0.000515	2.87	16694	89	1501	23	[PLB1 - phospholipase b1, AKR1C3 - aldo-keto reductase family 1, member c3, GPC3 - glypican 3, LRP1 - low density lipoprotein receptor-related protein 1, LRP2 - low density lipoprotein receptor-related protein 2, APOA1 - apolipoprotein a-i, UGT1A8 - udp glucuronosyltransferase 1 family, polypeptide a8, UGT1A7 - udp glucuronosyltransferase 1 family, polypeptide a7, RDH12 - retinol dehydrogenase 12…
GO:0046486	glycerolipid metabolic process	2.63e-06	0.000517	1.83	16694	371	1501	61	[FAM126A - family with sequence similarity 126, member a, FABP3 - fatty acid binding protein 3, muscle and heart (mammary-derived growth inhibitor), APOA1 - apolipoprotein a-i, TRAT1 - t cell receptor associated transmembrane adaptor 1, APOC1 - apolipoprotein c-i, PLA2G7 - phospholipase a2, group vii (platelet-activating factor acetylhydrolase, plasma), APOB - apolipoprotein b, FABP5 - fatty acid…
GO:0015672	monovalent inorganic cation transport	2.66e-06	0.000517	1.84	16694	363	1501	60	[SLC17A3 - solute carrier family 17 (organic anion transporter), member 3, KCNH3 - potassium voltage-gated channel, subfamily h (eag-related), member 3, TMEM38B - transmembrane protein 38b, ND4 - nadh dehydrogenase, subunit 4 (complex i), SLC8A1 - solute carrier family 8 (sodium/calcium exchanger), member 1, CATSPER2 - cation channel, sperm associated 2, ATP1B3 - atpase, na+/k+ transporting, beta…
GO:0006952	defense response	2.62e-06	0.000521	1.5	16694	912	1501	123	[LGALS9 - lectin, galactoside-binding, soluble, 9, PXK - px domain containing serine/threonine kinase, FN1 - fibronectin 1, IL1RL2 - interleukin 1 receptor-like 2, NLRP4 - nlr family, pyrin domain containing 4, F11R - f11 receptor, TRAT1 - t cell receptor associated transmembrane adaptor 1, SPP1 - secreted phosphoprotein 1, CLEC5A - c-type lectin domain family 5, member a, SAMHD1 - sam domain and…
GO:0006793	phosphorus metabolic process	2.76e-06	0.000528	1.33	16694	1884	1501	225	[CCNK - cyclin k, LGALS9 - lectin, galactoside-binding, soluble, 9, BMP2K - bmp2 inducible kinase, ENTPD4 - ectonucleoside triphosphate diphosphohydrolase 4, TRIM24 - tripartite motif containing 24, LIF - leukemia inhibitory factor, LDHB - lactate dehydrogenase b, BST1 - bone marrow stromal cell antigen 1, VPS9D1 - vps9 domain containing 1, PAPL - iron/zinc purple acid phosphatase-like protein, A…
GO:0010033	response to organic substance	2.93e-06	0.000548	1.33	16694	1866	1501	223	[LGALS9 - lectin, galactoside-binding, soluble, 9, IL1RL2 - interleukin 1 receptor-like 2, PAQR9 - progestin and adipoq receptor family member ix, ABAT - 4-aminobutyrate aminotransferase, CATSPER2 - cation channel, sperm associated 2, ABCA1 - atp-binding cassette, sub-family a (abc1), member 1, LIFR - leukemia inhibitory factor receptor alpha, SPP1 - secreted phosphoprotein 1, ABCA2 - atp-binding…
GO:0031344	regulation of cell projection organization	2.91e-06	0.00055	1.65	16694	566	1501	84	[TIAM1 - t-cell lymphoma invasion and metastasis 1, MYLIP - myosin regulatory light chain interacting protein, FN1 - fibronectin 1, SSH1 - slingshot protein phosphatase 1, TMEM106B - transmembrane protein 106b, ZNF365 - zinc finger protein 365, PFN2 - profilin 2, RAB8B - rab8b, member ras oncogene family, DENND5A - denn/madd domain containing 5a, SPOCK1 - sparc/osteonectin, cwcv and kazal-like do…
GO:0019216	regulation of lipid metabolic process	3.32e-06	0.000613	1.87	16694	333	1501	56	[AKR1C3 - aldo-keto reductase family 1, member c3, AADAC - arylacetamide deacetylase, FABP3 - fatty acid binding protein 3, muscle and heart (mammary-derived growth inhibitor), APOA1 - apolipoprotein a-i, APOC1 - apolipoprotein c-i, ABCA1 - atp-binding cassette, sub-family a (abc1), member 1, APOB - apolipoprotein b, ACSL1 - acyl-coa synthetase long-chain family member 1, PIK3R3 - phosphoinositid…
GO:0045410	positive regulation of interleukin-6 biosynthetic process	3.38e-06	0.000617	9.53	16694	7	1501	6	[TRAF6 - tnf receptor-associated factor 6, e3 ubiquitin protein ligase, TLR1 - toll-like receptor 1, PTAFR - platelet-activating factor receptor, EREG - epiregulin, TLR6 - toll-like receptor 6, IL1B - interleukin 1, beta]
GO:0002263	cell activation involved in immune response	3.74e-06	0.000666	1.66	16694	535	1501	80	[CD93 - cd93 molecule, CPPED1 - calcineurin-like phosphoesterase domain containing 1, ABCA13 - atp-binding cassette, sub-family a (abc1), member 13, PTX3 - pentraxin 3, long, PGAM1 - phosphoglycerate mutase 1 (brain), CLEC5A - c-type lectin domain family 5, member a, FABP5 - fatty acid binding protein 5 (psoriasis-associated), SLC11A1 - solute carrier family 11 (proton-coupled divalent metal ion …
GO:0016192	vesicle-mediated transport	3.74e-06	0.000673	1.37	16694	1493	1501	184	[CD93 - cd93 molecule, A2M - alpha-2-macroglobulin, FN1 - fibronectin 1, PLA2R1 - phospholipase a2 receptor 1, 180kda, APOA1 - apolipoprotein a-i, SEC24D - sec24 family, member d (s. cerevisiae), APLP1 - amyloid beta (a4) precursor-like protein 1, DENND5A - denn/madd domain containing 5a, ABCA1 - atp-binding cassette, sub-family a (abc1), member 1, APOB - apolipoprotein b, CLEC5A - c-type lectin …
GO:0051047	positive regulation of secretion	3.88e-06	0.000682	1.83	16694	359	1501	59	[LGALS9 - lectin, galactoside-binding, soluble, 9, PLA2R1 - phospholipase a2 receptor 1, 180kda, NNAT - neuronatin, ABAT - 4-aminobutyrate aminotransferase, RAB8B - rab8b, member ras oncogene family, CATSPER2 - cation channel, sperm associated 2, CLEC5A - c-type lectin domain family 5, member a, SPP1 - secreted phosphoprotein 1, GAB2 - grb2-associated binding protein 2, TLR1 - toll-like receptor …
GO:0002275	myeloid cell activation involved in immune response	3.97e-06	0.00069	1.72	16694	459	1501	71	[CD93 - cd93 molecule, CPPED1 - calcineurin-like phosphoesterase domain containing 1, ABCA13 - atp-binding cassette, sub-family a (abc1), member 13, PTX3 - pentraxin 3, long, PGAM1 - phosphoglycerate mutase 1 (brain), CLEC5A - c-type lectin domain family 5, member a, FABP5 - fatty acid binding protein 5 (psoriasis-associated), SLC11A1 - solute carrier family 11 (proton-coupled divalent metal ion …
GO:0006898	receptor-mediated endocytosis	4.13e-06	0.00071	2.19	16694	188	1501	37	[IGJ - immunoglobulin j polypeptide, linker protein for immunoglobulin alpha and mu polypeptides, STAB1 - stabilin 1, ACKR2 - atypical chemokine receptor 2, PLA2R1 - phospholipase a2 receptor 1, 180kda, SCYL2 - scy1-like 2 (s. cerevisiae), PICALM - phosphatidylinositol binding clathrin assembly protein, PRG4 - proteoglycan 4, LRP1 - low density lipoprotein receptor-related protein 1, LRP2 - low d…
GO:0098656	anion transmembrane transport	4.23e-06	0.00071	2.09	16694	218	1501	41	[SLC37A2 - solute carrier family 37 (glucose-6-phosphate transporter), member 2, SLC6A6 - solute carrier family 6 (neurotransmitter transporter), member 6, SLC7A6 - solute carrier family 7 (amino acid transporter light chain, y+l system), member 6, LRP2 - low density lipoprotein receptor-related protein 2, SLC7A8 - solute carrier family 7 (amino acid transporter light chain, l system), member 8, …
GO:0040011	locomotion	4.28e-06	0.00071	1.49	16694	921	1501	123	[LGALS9 - lectin, galactoside-binding, soluble, 9, CMTM3 - cklf-like marvel transmembrane domain containing 3, FN1 - fibronectin 1, IL16 - interleukin 16, F11R - f11 receptor, APOA1 - apolipoprotein a-i, NHSL1 - nhs-like 1, CATSPER2 - cation channel, sperm associated 2, SPOCK1 - sparc/osteonectin, cwcv and kazal-like domains proteoglycan (testican) 1, APOB - apolipoprotein b, DCX - doublecortin, …
GO:0045766	positive regulation of angiogenesis	4.19e-06	0.000712	2.38	16694	145	1501	31	[ITGA5 - integrin, alpha 5 (fibronectin receptor, alpha polypeptide), TEK - tek tyrosine kinase, endothelial, CYSLTR2 - cysteinyl leukotriene receptor 2, PPP1R16B - protein phosphatase 1, regulatory subunit 16b, HYAL1 - hyaluronoglucosaminidase 1, PLK2 - polo-like kinase 2, ITGB8 - integrin, beta 8, PTGIS - prostaglandin i2 (prostacyclin) synthase, PTGS2 - prostaglandin-endoperoxide synthase 2 (p…
GO:0046942	carboxylic acid transport	4.45e-06	0.000715	2.01	16694	249	1501	45	[SLC6A6 - solute carrier family 6 (neurotransmitter transporter), member 6, PLA2G2F - phospholipase a2, group iif, SLC7A6 - solute carrier family 7 (amino acid transporter light chain, y+l system), member 6, SLC16A13 - solute carrier family 16, member 13, FABP3 - fatty acid binding protein 3, muscle and heart (mammary-derived growth inhibitor), LRP2 - low density lipoprotein receptor-related prot…
GO:0015849	organic acid transport	4.45e-06	0.000722	2.01	16694	249	1501	45	[SLC6A6 - solute carrier family 6 (neurotransmitter transporter), member 6, PLA2G2F - phospholipase a2, group iif, SLC7A6 - solute carrier family 7 (amino acid transporter light chain, y+l system), member 6, SLC16A13 - solute carrier family 16, member 13, FABP3 - fatty acid binding protein 3, muscle and heart (mammary-derived growth inhibitor), LRP2 - low density lipoprotein receptor-related prot…
GO:0002252	immune effector process	4.44e-06	0.000729	1.53	16694	776	1501	107	[CD93 - cd93 molecule, CLEC5A - c-type lectin domain family 5, member a, SAMHD1 - sam domain and hd domain 1, ELMO1 - engulfment and cell motility 1, BST1 - bone marrow stromal cell antigen 1, ATP11A - atpase, class vi, type 11a, TRPM2 - transient receptor potential cation channel, subfamily m, member 2, LGALS1 - lectin, galactoside-binding, soluble, 1, CDA - cytidine deaminase, TLR8 - toll-like …
GO:0002283	neutrophil activation involved in immune response	4.75e-06	0.000756	1.73	16694	436	1501	68	[CD93 - cd93 molecule, CPPED1 - calcineurin-like phosphoesterase domain containing 1, ABCA13 - atp-binding cassette, sub-family a (abc1), member 13, PTX3 - pentraxin 3, long, PGAM1 - phosphoglycerate mutase 1 (brain), CLEC5A - c-type lectin domain family 5, member a, FABP5 - fatty acid binding protein 5 (psoriasis-associated), SLC11A1 - solute carrier family 11 (proton-coupled divalent metal ion …
GO:0120035	regulation of plasma membrane bounded cell projection organization	4.87e-06	0.000766	1.64	16694	556	1501	82	[TIAM1 - t-cell lymphoma invasion and metastasis 1, MYLIP - myosin regulatory light chain interacting protein, FN1 - fibronectin 1, SSH1 - slingshot protein phosphatase 1, TMEM106B - transmembrane protein 106b, ZNF365 - zinc finger protein 365, PFN2 - profilin 2, DENND5A - denn/madd domain containing 5a, SPOCK1 - sparc/osteonectin, cwcv and kazal-like domains proteoglycan (testican) 1, PLXNC1 - p…
GO:0002366	leukocyte activation involved in immune response	5.22e-06	0.000812	1.65	16694	531	1501	79	[CD93 - cd93 molecule, CPPED1 - calcineurin-like phosphoesterase domain containing 1, ABCA13 - atp-binding cassette, sub-family a (abc1), member 13, PTX3 - pentraxin 3, long, PGAM1 - phosphoglycerate mutase 1 (brain), CLEC5A - c-type lectin domain family 5, member a, FABP5 - fatty acid binding protein 5 (psoriasis-associated), SLC11A1 - solute carrier family 11 (proton-coupled divalent metal ion …
GO:0016477	cell migration	5.97e-06	0.00092	1.54	16694	745	1501	103	[FN1 - fibronectin 1, IL16 - interleukin 16, F11R - f11 receptor, APOA1 - apolipoprotein a-i, NHSL1 - nhs-like 1, SPOCK1 - sparc/osteonectin, cwcv and kazal-like domains proteoglycan (testican) 1, APOB - apolipoprotein b, DCX - doublecortin, ELMO1 - engulfment and cell motility 1, SIX4 - six homeobox 4, RASGEF1A - rasgef domain family, member 1a, TRPM2 - transient receptor potential cation channe…
GO:0098660	inorganic ion transmembrane transport	6.12e-06	0.000933	1.63	16694	568	1501	83	[KCNH3 - potassium voltage-gated channel, subfamily h (eag-related), member 3, SLC17A3 - solute carrier family 17 (organic anion transporter), member 3, TMEM38B - transmembrane protein 38b, ND4 - nadh dehydrogenase, subunit 4 (complex i), SLC8A1 - solute carrier family 8 (sodium/calcium exchanger), member 1, DENND5A - denn/madd domain containing 5a, CATSPER2 - cation channel, sperm associated 2, …
GO:0001817	regulation of cytokine production	7.23e-06	0.00109	1.63	16694	553	1501	81	[LGALS9 - lectin, galactoside-binding, soluble, 9, FN1 - fibronectin 1, IL1RL2 - interleukin 1 receptor-like 2, NLRP4 - nlr family, pyrin domain containing 4, F11R - f11 receptor, NLRC5 - nlr family, card domain containing 5, APOA1 - apolipoprotein a-i, SRGN - serglycin, CLEC5A - c-type lectin domain family 5, member a, SLC11A1 - solute carrier family 11 (proton-coupled divalent metal ion transpo…
GO:0043312	neutrophil degranulation	7.3e-06	0.00109	1.72	16694	433	1501	67	[CD93 - cd93 molecule, CPPED1 - calcineurin-like phosphoesterase domain containing 1, ABCA13 - atp-binding cassette, sub-family a (abc1), member 13, PTX3 - pentraxin 3, long, PGAM1 - phosphoglycerate mutase 1 (brain), CLEC5A - c-type lectin domain family 5, member a, FABP5 - fatty acid binding protein 5 (psoriasis-associated), SLC11A1 - solute carrier family 11 (proton-coupled divalent metal ion …
GO:0044283	small molecule biosynthetic process	8.74e-06	0.00129	1.64	16694	521	1501	77	[AKR1C3 - aldo-keto reductase family 1, member c3, OGDHL - oxoglutarate dehydrogenase-like, QKI - qki, kh domain containing, rna binding, ENTPD4 - ectonucleoside triphosphate diphosphohydrolase 4, APOA1 - apolipoprotein a-i, PGAM1 - phosphoglycerate mutase 1 (brain), TKT - transketolase, ABAT - 4-aminobutyrate aminotransferase, PGD - phosphogluconate dehydrogenase, AMACR - alpha-methylacyl-coa ra…
GO:0042119	neutrophil activation	8.89e-06	0.0013	1.7	16694	444	1501	68	[CD93 - cd93 molecule, CPPED1 - calcineurin-like phosphoesterase domain containing 1, ABCA13 - atp-binding cassette, sub-family a (abc1), member 13, PTX3 - pentraxin 3, long, PGAM1 - phosphoglycerate mutase 1 (brain), CLEC5A - c-type lectin domain family 5, member a, FABP5 - fatty acid binding protein 5 (psoriasis-associated), SLC11A1 - solute carrier family 11 (proton-coupled divalent metal ion …
GO:0036230	granulocyte activation	1.03e-05	0.0015	1.7	16694	446	1501	68	[CD93 - cd93 molecule, CPPED1 - calcineurin-like phosphoesterase domain containing 1, ABCA13 - atp-binding cassette, sub-family a (abc1), member 13, PTX3 - pentraxin 3, long, PGAM1 - phosphoglycerate mutase 1 (brain), CLEC5A - c-type lectin domain family 5, member a, FABP5 - fatty acid binding protein 5 (psoriasis-associated), SLC11A1 - solute carrier family 11 (proton-coupled divalent metal ion …
GO:0070887	cellular response to chemical stimulus	1.05e-05	0.00151	1.36	16694	1402	1501	172	[CDC6 - cell division cycle 6, LGALS9 - lectin, galactoside-binding, soluble, 9, IL1RL2 - interleukin 1 receptor-like 2, SSH1 - slingshot protein phosphatase 1, TRIM24 - tripartite motif containing 24, GSR - glutathione reductase, CDH1 - cadherin 1, type 1, e-cadherin (epithelial), APLP1 - amyloid beta (a4) precursor-like protein 1, AKR1C2 - aldo-keto reductase family 1, member c2, RAB8B - rab8b,…
GO:0002791	regulation of peptide secretion	1.11e-05	0.00158	1.72	16694	413	1501	64	[TIAM1 - t-cell lymphoma invasion and metastasis 1, LGALS9 - lectin, galactoside-binding, soluble, 9, RAB11FIP3 - rab11 family interacting protein 3 (class ii), FN1 - fibronectin 1, NNAT - neuronatin, APOA1 - apolipoprotein a-i, SRGN - serglycin, RAB8B - rab8b, member ras oncogene family, ABAT - 4-aminobutyrate aminotransferase, CLEC5A - c-type lectin domain family 5, member a, DPP4 - dipeptidyl-…
GO:0071310	cellular response to organic substance	1.19e-05	0.00168	1.41	16694	1147	1501	145	[CDC6 - cell division cycle 6, LGALS9 - lectin, galactoside-binding, soluble, 9, IL1RL2 - interleukin 1 receptor-like 2, SSH1 - slingshot protein phosphatase 1, CDH1 - cadherin 1, type 1, e-cadherin (epithelial), APLP1 - amyloid beta (a4) precursor-like protein 1, RAB8B - rab8b, member ras oncogene family, AKR1C2 - aldo-keto reductase family 1, member c2, ABCA1 - atp-binding cassette, sub-family …
GO:0009698	phenylpropanoid metabolic process	1.25e-05	0.00171	8.34	16694	8	1501	6	[CYP1A1 - cytochrome p450, family 1, subfamily a, polypeptide 1, CYP2A6 - cytochrome p450, family 2, subfamily a, polypeptide 6, UGT1A8 - udp glucuronosyltransferase 1 family, polypeptide a8, UGT1A7 - udp glucuronosyltransferase 1 family, polypeptide a7, CYP2A13 - cytochrome p450, family 2, subfamily a, polypeptide 13, PON3 - paraoxonase 3]
GO:0097242	amyloid-beta clearance	1.25e-05	0.00173	8.34	16694	8	1501	6	[IDE - insulin-degrading enzyme, MSR1 - macrophage scavenger receptor 1, ITGAM - integrin, alpha m (complement component 3 receptor 3 subunit), MME - membrane metallo-endopeptidase, LRP1 - low density lipoprotein receptor-related protein 1, MARCO - macrophage receptor with collagenous structure]
GO:0009804	coumarin metabolic process	1.25e-05	0.00175	8.34	16694	8	1501	6	[CYP2A6 - cytochrome p450, family 2, subfamily a, polypeptide 6, CYP1A1 - cytochrome p450, family 1, subfamily a, polypeptide 1, UGT1A8 - udp glucuronosyltransferase 1 family, polypeptide a8, UGT1A7 - udp glucuronosyltransferase 1 family, polypeptide a7, CYP2A13 - cytochrome p450, family 2, subfamily a, polypeptide 13, PON3 - paraoxonase 3]
GO:0051240	positive regulation of multicellular organismal process	1.34e-05	0.0018	1.36	16694	1379	1501	169	[LGALS9 - lectin, galactoside-binding, soluble, 9, FN1 - fibronectin 1, IL1RL2 - interleukin 1 receptor-like 2, SSH1 - slingshot protein phosphatase 1, RAB8B - rab8b, member ras oncogene family, ABAT - 4-aminobutyrate aminotransferase, LIF - leukemia inhibitory factor, PLXNC1 - plexin c1, SPP1 - secreted phosphoprotein 1, CLEC5A - c-type lectin domain family 5, member a, SIX4 - six homeobox 4, GC…
GO:0032502	developmental process	1.36e-05	0.00181	1.17	16694	4501	1501	475	[A2M - alpha-2-macroglobulin, SPRR3 - small proline-rich protein 3, RNPC3 - rna-binding region (rnp1, rrm) containing 3, SPRR1A - small proline-rich protein 1a, SPRR1B - small proline-rich protein 1b, ABAT - 4-aminobutyrate aminotransferase, LIF - leukemia inhibitory factor, CATSPER2 - cation channel, sperm associated 2, SPOCK1 - sparc/osteonectin, cwcv and kazal-like domains proteoglycan (testic…
GO:0046364	monosaccharide biosynthetic process	1.37e-05	0.00181	3.62	16694	43	1501	14	[PCK1 - phosphoenolpyruvate carboxykinase 1 (soluble), AKR1B1 - aldo-keto reductase family 1, member b1 (aldose reductase), PGAM1 - phosphoglycerate mutase 1 (brain), TKT - transketolase, PGD - phosphogluconate dehydrogenase, GOT1 - glutamic-oxaloacetic transaminase 1, soluble, PPARGC1A - peroxisome proliferator-activated receptor gamma, coactivator 1 alpha, RBP4 - retinol binding protein 4, plas…
GO:0043299	leukocyte degranulation	1.4e-05	0.00181	1.68	16694	450	1501	68	[CD93 - cd93 molecule, CPPED1 - calcineurin-like phosphoesterase domain containing 1, ABCA13 - atp-binding cassette, sub-family a (abc1), member 13, PTX3 - pentraxin 3, long, PGAM1 - phosphoglycerate mutase 1 (brain), CLEC5A - c-type lectin domain family 5, member a, FABP5 - fatty acid binding protein 5 (psoriasis-associated), SLC11A1 - solute carrier family 11 (proton-coupled divalent metal ion …
GO:0035725	sodium ion transmembrane transport	1.34e-05	0.00182	2.69	16694	91	1501	22	[SLC9A4 - solute carrier family 9, subfamily a (nhe4, cation proton antiporter 4), member 4, TRAPPC10 - trafficking protein particle complex 10, SLC9A9 - solute carrier family 9, subfamily a (nhe9, cation proton antiporter 9), member 9, SLC24A4 - solute carrier family 24 (sodium/potassium/calcium exchanger), member 4, SLC23A1 - solute carrier family 23 (ascorbic acid transporter), member 1, SLC17…
GO:0098662	inorganic cation transmembrane transport	1.39e-05	0.00183	1.65	16694	493	1501	73	[SLC17A3 - solute carrier family 17 (organic anion transporter), member 3, KCNH3 - potassium voltage-gated channel, subfamily h (eag-related), member 3, TMEM38B - transmembrane protein 38b, ND4 - nadh dehydrogenase, subunit 4 (complex i), SLC8A1 - solute carrier family 8 (sodium/calcium exchanger), member 1, DENND5A - denn/madd domain containing 5a, CATSPER2 - cation channel, sperm associated 2, …
GO:0051186	cofactor metabolic process	1.45e-05	0.00187	1.69	16694	442	1501	67	[OGDHL - oxoglutarate dehydrogenase-like, AKR1C3 - aldo-keto reductase family 1, member c3, GSTA4 - glutathione s-transferase alpha 4, GSR - glutathione reductase, PGAM1 - phosphoglycerate mutase 1 (brain), TKT - transketolase, AKR1C2 - aldo-keto reductase family 1, member c2, PGD - phosphogluconate dehydrogenase, GSTA2 - glutathione s-transferase alpha 2, GOT1 - glutamic-oxaloacetic transaminase…
GO:1904018	positive regulation of vasculature development	1.46e-05	0.00187	2.21	16694	161	1501	32	[ITGA5 - integrin, alpha 5 (fibronectin receptor, alpha polypeptide), TEK - tek tyrosine kinase, endothelial, CYSLTR2 - cysteinyl leukotriene receptor 2, PPP1R16B - protein phosphatase 1, regulatory subunit 16b, HYAL1 - hyaluronoglucosaminidase 1, PLK2 - polo-like kinase 2, ITGB8 - integrin, beta 8, PTGIS - prostaglandin i2 (prostacyclin) synthase, PTGS2 - prostaglandin-endoperoxide synthase 2 (p…
GO:0010574	regulation of vascular endothelial growth factor production	1.52e-05	0.00193	4.37	16694	28	1501	11	[C3AR1 - complement component 3a receptor 1, SULF2 - sulfatase 2, C5AR1 - complement component 5a receptor 1, SULF1 - sulfatase 1, PTGS2 - prostaglandin-endoperoxide synthase 2 (prostaglandin g/h synthase and cyclooxygenase), EIF2AK3 - eukaryotic translation initiation factor 2-alpha kinase 3, CYP1B1 - cytochrome p450, family 1, subfamily b, polypeptide 1, IL6ST - interleukin 6 signal transducer …
GO:0006869	lipid transport	1.55e-05	0.00194	1.93	16694	253	1501	44	[ATP8B4 - atpase, class i, type 8b, member 4, PLA2G2F - phospholipase a2, group iif, ABCG5 - atp-binding cassette, sub-family g (white), member 5, ABCG8 - atp-binding cassette, sub-family g (white), member 8, ABCA13 - atp-binding cassette, sub-family a (abc1), member 13, FABP3 - fatty acid binding protein 3, muscle and heart (mammary-derived growth inhibitor), APOA1 - apolipoprotein a-i, ABCC2 - …
GO:0042116	macrophage activation	1.58e-05	0.00197	4.04	16694	33	1501	12	[CD93 - cd93 molecule, SLC11A1 - solute carrier family 11 (proton-coupled divalent metal ion transporter), member 1, TLR1 - toll-like receptor 1, CX3CR1 - chemokine (c-x3-c motif) receptor 1, TYROBP - tyro protein tyrosine kinase binding protein, ITGAM - integrin, alpha m (complement component 3 receptor 3 subunit), TLR2 - toll-like receptor 2, TLR8 - toll-like receptor 8, TLR4 - toll-like recept…
GO:0045834	positive regulation of lipid metabolic process	1.59e-05	0.00197	2.48	16694	112	1501	25	[PPARGC1B - peroxisome proliferator-activated receptor gamma, coactivator 1 beta, TEK - tek tyrosine kinase, endothelial, AADAC - arylacetamide deacetylase, FABP3 - fatty acid binding protein 3, muscle and heart (mammary-derived growth inhibitor), APOA1 - apolipoprotein a-i, NSMAF - neutral sphingomyelinase (n-smase) activation associated factor, EEF1A2 - eukaryotic translation elongation factor …
GO:0098739	import across plasma membrane	1.7e-05	0.00208	3.24	16694	55	1501	16	[SLC9A4 - solute carrier family 9, subfamily a (nhe4, cation proton antiporter 4), member 4, SLC9A9 - solute carrier family 9, subfamily a (nhe9, cation proton antiporter 9), member 9, PICALM - phosphatidylinositol binding clathrin assembly protein, LRP2 - low density lipoprotein receptor-related protein 2, SLC8A1 - solute carrier family 8 (sodium/calcium exchanger), member 1, KCNJ10 - potassium …
GO:1903532	positive regulation of secretion by cell	1.73e-05	0.00211	1.79	16694	335	1501	54	[LGALS9 - lectin, galactoside-binding, soluble, 9, NNAT - neuronatin, RAB8B - rab8b, member ras oncogene family, ABAT - 4-aminobutyrate aminotransferase, CATSPER2 - cation channel, sperm associated 2, CLEC5A - c-type lectin domain family 5, member a, SPP1 - secreted phosphoprotein 1, GAB2 - grb2-associated binding protein 2, TLR1 - toll-like receptor 1, IRS2 - insulin receptor substrate 2, TLR2 -…
GO:0055088	lipid homeostasis	1.82e-05	0.00219	2.52	16694	106	1501	24	[VDR - vitamin d (1,25- dihydroxyvitamin d3) receptor, MYLIP - myosin regulatory light chain interacting protein, ANGPTL4 - angiopoietin-like 4, PNPLA1 - patatin-like phospholipase domain containing 1, ABCG5 - atp-binding cassette, sub-family g (white), member 5, ABCG8 - atp-binding cassette, sub-family g (white), member 8, FABP3 - fatty acid binding protein 3, muscle and heart (mammary-derived g…
GO:0051094	positive regulation of developmental process	1.91e-05	0.00229	1.4	16694	1148	1501	144	[LGALS9 - lectin, galactoside-binding, soluble, 9, S1PR2 - sphingosine-1-phosphate receptor 2, FN1 - fibronectin 1, IL1RL2 - interleukin 1 receptor-like 2, APOA1 - apolipoprotein a-i, LIF - leukemia inhibitory factor, PLXNC1 - plexin c1, APOB - apolipoprotein b, GCNT2 - glucosaminyl (n-acetyl) transferase 2, i-branching enzyme (i blood group), SIX4 - six homeobox 4, ACACB - acetyl-coa carboxylase…
GO:0006639	acylglycerol metabolic process	1.93e-05	0.00229	2.78	16694	80	1501	20	[LPIN3 - lipin 3, CPT1A - carnitine palmitoyltransferase 1a (liver), PNPLA1 - patatin-like phospholipase domain containing 1, MGLL - monoglyceride lipase, GK - glycerol kinase, FABP3 - fatty acid binding protein 3, muscle and heart (mammary-derived growth inhibitor), APOA1 - apolipoprotein a-i, MOGAT1 - monoacylglycerol o-acyltransferase 1, APOC1 - apolipoprotein c-i, GPAM - glycerol-3-phosphate …
GO:0019637	organophosphate metabolic process	1.99e-05	0.00235	1.48	16694	812	1501	108	[ENTPD4 - ectonucleoside triphosphate diphosphohydrolase 4, APOA1 - apolipoprotein a-i, TRAT1 - t cell receptor associated transmembrane adaptor 1, SAMHD1 - sam domain and hd domain 1, PIK3R3 - phosphoinositide-3-kinase, regulatory subunit 3 (gamma), LDHB - lactate dehydrogenase b, BST1 - bone marrow stromal cell antigen 1, VPS9D1 - vps9 domain containing 1, THEM5 - thioesterase superfamily membe…
GO:0010575	positive regulation of vascular endothelial growth factor production	2.02e-05	0.00236	4.63	16694	24	1501	10	[C3AR1 - complement component 3a receptor 1, SULF2 - sulfatase 2, C5AR1 - complement component 5a receptor 1, SULF1 - sulfatase 1, PTGS2 - prostaglandin-endoperoxide synthase 2 (prostaglandin g/h synthase and cyclooxygenase), EIF2AK3 - eukaryotic translation initiation factor 2-alpha kinase 3, CYP1B1 - cytochrome p450, family 1, subfamily b, polypeptide 1, IL6ST - interleukin 6 signal transducer …
GO:0006954	inflammatory response	2.13e-05	0.00247	1.71	16694	396	1501	61	[LGALS9 - lectin, galactoside-binding, soluble, 9, PXK - px domain containing serine/threonine kinase, IL1RL2 - interleukin 1 receptor-like 2, FN1 - fibronectin 1, NLRP4 - nlr family, pyrin domain containing 4, PTX3 - pentraxin 3, long, F11R - f11 receptor, SPP1 - secreted phosphoprotein 1, SLC11A1 - solute carrier family 11 (proton-coupled divalent metal ion transporter), member 1, TLR1 - toll-l…
GO:0002673	regulation of acute inflammatory response	2.18e-05	0.00248	3.18	16694	56	1501	16	[A2M - alpha-2-macroglobulin, CR1 - complement component (3b/4b) receptor 1 (knops blood group), IL1B - interleukin 1, beta, CPB2 - carboxypeptidase b2 (plasma), FCGR2B - fc fragment of igg, low affinity iib, receptor (cd32), C3AR1 - complement component 3a receptor 1, OSM - oncostatin m, FCER1G - fc fragment of ige, high affinity i, receptor for; gamma polypeptide, C5AR1 - complement component 5…
GO:0006796	phosphate-containing compound metabolic process	2.17e-05	0.00249	1.3	16694	1792	1501	210	[CCNK - cyclin k, LGALS9 - lectin, galactoside-binding, soluble, 9, BMP2K - bmp2 inducible kinase, ENTPD4 - ectonucleoside triphosphate diphosphohydrolase 4, TRIM24 - tripartite motif containing 24, LIF - leukemia inhibitory factor, LDHB - lactate dehydrogenase b, BST1 - bone marrow stromal cell antigen 1, VPS9D1 - vps9 domain containing 1, PAPL - iron/zinc purple acid phosphatase-like protein, T…
GO:0006638	neutral lipid metabolic process	2.35e-05	0.00266	2.75	16694	81	1501	20	[LPIN3 - lipin 3, CPT1A - carnitine palmitoyltransferase 1a (liver), MGLL - monoglyceride lipase, PNPLA1 - patatin-like phospholipase domain containing 1, GK - glycerol kinase, FABP3 - fatty acid binding protein 3, muscle and heart (mammary-derived growth inhibitor), APOA1 - apolipoprotein a-i, MOGAT1 - monoacylglycerol o-acyltransferase 1, APOC1 - apolipoprotein c-i, GPAM - glycerol-3-phosphate …
GO:0019373	epoxygenase P450 pathway	2.52e-05	0.00281	5	16694	20	1501	9	[CYP2C19 - cytochrome p450, family 2, subfamily c, polypeptide 19, CYP2S1 - cytochrome p450, family 2, subfamily s, polypeptide 1, CYP2B6 - cytochrome p450, family 2, subfamily b, polypeptide 6, CYP2C9 - cytochrome p450, family 2, subfamily c, polypeptide 9, CYP2A6 - cytochrome p450, family 2, subfamily a, polypeptide 6, CYP1A1 - cytochrome p450, family 1, subfamily a, polypeptide 1, CYP1B1 - cyt…
GO:0002682	regulation of immune system process	2.51e-05	0.00282	1.38	16694	1221	1501	151	[LGALS9 - lectin, galactoside-binding, soluble, 9, A2M - alpha-2-macroglobulin, CMTM3 - cklf-like marvel transmembrane domain containing 3, IL1RL2 - interleukin 1 receptor-like 2, NLRP4 - nlr family, pyrin domain containing 4, MITF - microphthalmia-associated transcription factor, HTRA1 - htra serine peptidase 1, APOA1 - apolipoprotein a-i, TRAT1 - t cell receptor associated transmembrane adaptor…
GO:0050900	leukocyte migration	2.8e-05	0.00308	1.91	16694	251	1501	43	[ITGA5 - integrin, alpha 5 (fibronectin receptor, alpha polypeptide), TEK - tek tyrosine kinase, endothelial, IGJ - immunoglobulin j polypeptide, linker protein for immunoglobulin alpha and mu polypeptides, SHC1 - shc (src homology 2 domain containing) transforming protein 1, FN1 - fibronectin 1, SLC7A6 - solute carrier family 7 (amino acid transporter light chain, y+l system), member 6, IL16 - i…
GO:0019432	triglyceride biosynthetic process	2.79e-05	0.00309	5.56	16694	16	1501	8	[LPIN3 - lipin 3, DGAT2 - diacylglycerol o-acyltransferase 2, PNPLA3 - patatin-like phospholipase domain containing 3, GK - glycerol kinase, AGMO - alkylglycerol monooxygenase, MOGAT1 - monoacylglycerol o-acyltransferase 1, GPAM - glycerol-3-phosphate acyltransferase, mitochondrial, MOGAT2 - monoacylglycerol o-acyltransferase 2]
GO:0009266	response to temperature stimulus	3.08e-05	0.00335	2.2	16694	152	1501	30	[STAC - sh3 and cysteine rich domain, ABCC2 - atp-binding cassette, sub-family c (cftr/mrp), member 2, ARRB2 - arrestin, beta 2, ACOT11 - acyl-coa thioesterase 11, PPARGC1A - peroxisome proliferator-activated receptor gamma, coactivator 1 alpha, BAG3 - bcl2-associated athanogene 3, TRPM2 - transient receptor potential cation channel, subfamily m, member 2, TRPV2 - transient receptor potential cat…
GO:0042108	positive regulation of cytokine biosynthetic process	3.23e-05	0.0035	3.38	16694	46	1501	14	[PTAFR - platelet-activating factor receptor, EREG - epiregulin, TLR6 - toll-like receptor 6, IL1B - interleukin 1, beta, IL1A - interleukin 1, alpha, CCR2 - chemokine (c-c motif) receptor 2, TRAF6 - tnf receptor-associated factor 6, e3 ubiquitin protein ligase, TLR1 - toll-like receptor 1, IRF4 - interferon regulatory factor 4, TLR4 - toll-like receptor 4, TLR8 - toll-like receptor 8, HMOX1 - he…
GO:0032675	regulation of interleukin-6 production	3.28e-05	0.00353	2.55	16694	96	1501	22	[LGALS9 - lectin, galactoside-binding, soluble, 9, IL1RL2 - interleukin 1 receptor-like 2, PTAFR - platelet-activating factor receptor, CD36 - cd36 molecule (thrombospondin receptor), EREG - epiregulin, RIPK2 - receptor-interacting serine-threonine kinase 2, TLR6 - toll-like receptor 6, INPP5D - inositol polyphosphate-5-phosphatase, 145kda, SYT11 - synaptotagmin xi, ARRB2 - arrestin, beta 2, IL1B…
GO:0044242	cellular lipid catabolic process	3.35e-05	0.00357	2.1	16694	175	1501	33	[LPIN3 - lipin 3, AKR1C3 - aldo-keto reductase family 1, member c3, CYP4F3 - cytochrome p450, family 4, subfamily f, polypeptide 3, FABP3 - fatty acid binding protein 3, muscle and heart (mammary-derived growth inhibitor), APOA1 - apolipoprotein a-i, AMACR - alpha-methylacyl-coa racemase, APOB - apolipoprotein b, FABP5 - fatty acid binding protein 5 (psoriasis-associated), ENPP2 - ectonucleotide …
GO:0060068	vagina development	3.46e-05	0.00357	7.41	16694	9	1501	6	[AXL - axl receptor tyrosine kinase, RBP4 - retinol binding protein 4, plasma, ESR1 - estrogen receptor 1, TYRO3 - tyro3 protein tyrosine kinase, LRP2 - low density lipoprotein receptor-related protein 2, MERTK - c-mer proto-oncogene tyrosine kinase]
GO:0050707	regulation of cytokine secretion	3.5e-05	0.00358	2.18	16694	153	1501	30	[LGALS9 - lectin, galactoside-binding, soluble, 9, ALOX15B - arachidonate 15-lipoxygenase, type b, CLEC4E - c-type lectin domain family 4, member e, FN1 - fibronectin 1, APOA1 - apolipoprotein a-i, SRGN - serglycin, CLEC5A - c-type lectin domain family 5, member a, CRLF2 - cytokine receptor-like factor 2, TLR1 - toll-like receptor 1, TLR2 - toll-like receptor 2, TLR8 - toll-like receptor 8, TLR4 …
GO:0016042	lipid catabolic process	3.38e-05	0.00359	1.86	16694	269	1501	45	[HSD17B11 - hydroxysteroid (17-beta) dehydrogenase 11, LPIN3 - lipin 3, AKR1C3 - aldo-keto reductase family 1, member c3, PLB1 - phospholipase b1, PLA2G2F - phospholipase a2, group iif, CYP4F3 - cytochrome p450, family 4, subfamily f, polypeptide 3, FABP3 - fatty acid binding protein 3, muscle and heart (mammary-derived growth inhibitor), APOA1 - apolipoprotein a-i, CYP3A4 - cytochrome p450, fami…
GO:1903975	regulation of glial cell migration	3.46e-05	0.00359	7.41	16694	9	1501	6	[TIAM1 - t-cell lymphoma invasion and metastasis 1, GPR183 - g protein-coupled receptor 183, CSF1 - colony stimulating factor 1 (macrophage), P2RY12 - purinergic receptor p2y, g-protein coupled, 12, CERS2 - ceramide synthase 2, CCR2 - chemokine (c-c motif) receptor 2]
GO:0055091	phospholipid homeostasis	3.46e-05	0.00362	7.41	16694	9	1501	6	[FABP3 - fatty acid binding protein 3, muscle and heart (mammary-derived growth inhibitor), APOA1 - apolipoprotein a-i, ABCA1 - atp-binding cassette, sub-family a (abc1), member 1, LIPG - lipase, endothelial, GPAM - glycerol-3-phosphate acyltransferase, mitochondrial, ABCG1 - atp-binding cassette, sub-family g (white), member 1]
GO:0006641	triglyceride metabolic process	3.46e-05	0.00364	2.95	16694	64	1501	17	[LPIN3 - lipin 3, CPT1A - carnitine palmitoyltransferase 1a (liver), MGLL - monoglyceride lipase, PNPLA1 - patatin-like phospholipase domain containing 1, GK - glycerol kinase, FABP3 - fatty acid binding protein 3, muscle and heart (mammary-derived growth inhibitor), APOA1 - apolipoprotein a-i, MOGAT1 - monoacylglycerol o-acyltransferase 1, APOC1 - apolipoprotein c-i, GPAM - glycerol-3-phosphate …
GO:0048870	cell motility	3.67e-05	0.00368	1.46	16694	833	1501	109	[FN1 - fibronectin 1, IL16 - interleukin 16, F11R - f11 receptor, APOA1 - apolipoprotein a-i, NHSL1 - nhs-like 1, CATSPER2 - cation channel, sperm associated 2, SPOCK1 - sparc/osteonectin, cwcv and kazal-like domains proteoglycan (testican) 1, APOB - apolipoprotein b, DCX - doublecortin, ELMO1 - engulfment and cell motility 1, RASGEF1A - rasgef domain family, member 1a, SIX4 - six homeobox 4, TRP…
GO:1901700	response to oxygen-containing compound	3.63e-05	0.00369	1.37	16694	1201	1501	148	[CDC6 - cell division cycle 6, LGALS9 - lectin, galactoside-binding, soluble, 9, SSH1 - slingshot protein phosphatase 1, COL18A1 - collagen, type xviii, alpha 1, CDH1 - cadherin 1, type 1, e-cadherin (epithelial), APLP1 - amyloid beta (a4) precursor-like protein 1, ABAT - 4-aminobutyrate aminotransferase, AKR1C2 - aldo-keto reductase family 1, member c2, RAB8B - rab8b, member ras oncogene family,…
GO:0006814	sodium ion transport	3.66e-05	0.0037	2.21	16694	146	1501	29	[SLC9A4 - solute carrier family 9, subfamily a (nhe4, cation proton antiporter 4), member 4, SLC17A3 - solute carrier family 17 (organic anion transporter), member 3, FGF13 - fibroblast growth factor 13, KLHL3 - kelch-like family member 3, SCN1B - sodium channel, voltage-gated, type i, beta subunit, SLC8A1 - solute carrier family 8 (sodium/calcium exchanger), member 1, CATSPER2 - cation channel, …
GO:0008610	lipid biosynthetic process	3.96e-05	0.00387	1.59	16694	526	1501	75	[HSD17B11 - hydroxysteroid (17-beta) dehydrogenase 11, SPTLC3 - serine palmitoyltransferase, long chain base subunit 3, AKR1C3 - aldo-keto reductase family 1, member c3, QKI - qki, kh domain containing, rna binding, APOA1 - apolipoprotein a-i, AMACR - alpha-methylacyl-coa racemase, FABP5 - fatty acid binding protein 5 (psoriasis-associated), AKR1B15 - aldo-keto reductase family 1, member b15, PIK…
GO:0045937	positive regulation of phosphate metabolic process	3.95e-05	0.00388	1.41	16694	1003	1501	127	[CDC6 - cell division cycle 6, CCNK - cyclin k, LGALS9 - lectin, galactoside-binding, soluble, 9, S1PR2 - sphingosine-1-phosphate receptor 2, LIF - leukemia inhibitory factor, OSM - oncostatin m, GCNT2 - glucosaminyl (n-acetyl) transferase 2, i-branching enzyme (i blood group), LCP2 - lymphocyte cytosolic protein 2 (sh2 domain containing leukocyte protein of 76kda), MAP4K3 - mitogen-activated pro…
GO:0010562	positive regulation of phosphorus metabolic process	3.95e-05	0.00391	1.41	16694	1003	1501	127	[CDC6 - cell division cycle 6, CCNK - cyclin k, LGALS9 - lectin, galactoside-binding, soluble, 9, S1PR2 - sphingosine-1-phosphate receptor 2, LIF - leukemia inhibitory factor, OSM - oncostatin m, GCNT2 - glucosaminyl (n-acetyl) transferase 2, i-branching enzyme (i blood group), LCP2 - lymphocyte cytosolic protein 2 (sh2 domain containing leukocyte protein of 76kda), MAP4K3 - mitogen-activated pro…
GO:2000145	regulation of cell motility	3.94e-05	0.00393	1.49	16694	733	1501	98	[LGALS9 - lectin, galactoside-binding, soluble, 9, SSH1 - slingshot protein phosphatase 1, FN1 - fibronectin 1, COL18A1 - collagen, type xviii, alpha 1, PLXNC1 - plexin c1, BST1 - bone marrow stromal cell antigen 1, GCNT2 - glucosaminyl (n-acetyl) transferase 2, i-branching enzyme (i blood group), RDX - radixin, GPR56 - g protein-coupled receptor 56, SEMG1 - semenogelin i, NRG2 - neuregulin 2, SR…
GO:0006972	hyperosmotic response	4.06e-05	0.00394	4.77	16694	21	1501	9	[ICOSLG - inducible t-cell co-stimulator ligand, RCSD1 - rcsd domain containing 1, AKR1B1 - aldo-keto reductase family 1, member b1 (aldose reductase), SLC2A1 - solute carrier family 2 (facilitated glucose transporter), member 1, AQP1 - aquaporin 1 (colton blood group), TACR3 - tachykinin receptor 3, ARHGEF2 - rho/rac guanine nucleotide exchange factor (gef) 2, CYTB - cytochrome b, SLC12A2 - solu…
GO:0045595	regulation of cell differentiation	4.43e-05	0.00421	1.32	16694	1536	1501	182	[LGALS9 - lectin, galactoside-binding, soluble, 9, MYLIP - myosin regulatory light chain interacting protein, S1PR2 - sphingosine-1-phosphate receptor 2, FN1 - fibronectin 1, SSH1 - slingshot protein phosphatase 1, IL1RL2 - interleukin 1 receptor-like 2, MITF - microphthalmia-associated transcription factor, APOA1 - apolipoprotein a-i, LIF - leukemia inhibitory factor, DENND5A - denn/madd domain …
GO:0090087	regulation of peptide transport	4.43e-05	0.00424	1.53	16694	617	1501	85	[TIAM1 - t-cell lymphoma invasion and metastasis 1, LGALS9 - lectin, galactoside-binding, soluble, 9, RAB11FIP3 - rab11 family interacting protein 3 (class ii), FN1 - fibronectin 1, IFI27 - interferon, alpha-inducible protein 27, NNAT - neuronatin, CDH1 - cadherin 1, type 1, e-cadherin (epithelial), APOA1 - apolipoprotein a-i, SOGA2 - soga family member 2, SRGN - serglycin, RAB8B - rab8b, member …
GO:0019748	secondary metabolic process	4.42e-05	0.00426	3.15	16694	53	1501	15	[AKR1C3 - aldo-keto reductase family 1, member c3, AS3MT - arsenic (+3 oxidation state) methyltransferase, AKR1B1 - aldo-keto reductase family 1, member b1 (aldose reductase), ABCC2 - atp-binding cassette, sub-family c (cftr/mrp), member 2, UGT1A8 - udp glucuronosyltransferase 1 family, polypeptide a8, UGT1A7 - udp glucuronosyltransferase 1 family, polypeptide a7, AKR1C2 - aldo-keto reductase fam…
GO:0030036	actin cytoskeleton organization	4.75e-05	0.00449	1.81	16694	289	1501	47	[TRPM7 - transient receptor potential cation channel, subfamily m, member 7, MYLIP - myosin regulatory light chain interacting protein, SHC1 - shc (src homology 2 domain containing) transforming protein 1, S1PR2 - sphingosine-1-phosphate receptor 2, SSH1 - slingshot protein phosphatase 1, SPECC1 - sperm antigen with calponin homology and coiled-coil domains 1, EPB41L4A - erythrocyte membrane prot…
GO:0044872	lipoprotein localization	4.94e-05	0.00453	5.99	16694	13	1501	7	[MSR1 - macrophage scavenger receptor 1, PRKCB - protein kinase c, beta, CD36 - cd36 molecule (thrombospondin receptor), LRP1 - low density lipoprotein receptor-related protein 1, LRP2 - low density lipoprotein receptor-related protein 2, PPARG - peroxisome proliferator-activated receptor gamma, APOB - apolipoprotein b]
GO:0042953	lipoprotein transport	4.94e-05	0.00456	5.99	16694	13	1501	7	[MSR1 - macrophage scavenger receptor 1, PRKCB - protein kinase c, beta, CD36 - cd36 molecule (thrombospondin receptor), LRP1 - low density lipoprotein receptor-related protein 1, LRP2 - low density lipoprotein receptor-related protein 2, PPARG - peroxisome proliferator-activated receptor gamma, APOB - apolipoprotein b]
GO:0045765	regulation of angiogenesis	5.01e-05	0.00457	1.88	16694	249	1501	42	[ITGA5 - integrin, alpha 5 (fibronectin receptor, alpha polypeptide), TEK - tek tyrosine kinase, endothelial, CYSLTR2 - cysteinyl leukotriene receptor 2, MMRN2 - multimerin 2, STAB1 - stabilin 1, PPP1R16B - protein phosphatase 1, regulatory subunit 16b, HYAL1 - hyaluronoglucosaminidase 1, CCR2 - chemokine (c-c motif) receptor 2, PLK2 - polo-like kinase 2, ITGB8 - integrin, beta 8, ENPP2 - ectonuc…
GO:0098719	sodium ion import across plasma membrane	4.94e-05	0.00459	5.99	16694	13	1501	7	[SLC9A4 - solute carrier family 9, subfamily a (nhe4, cation proton antiporter 4), member 4, SLC9A9 - solute carrier family 9, subfamily a (nhe9, cation proton antiporter 9), member 9, SLC9A5 - solute carrier family 9, subfamily a (nhe5, cation proton antiporter 5), member 5, SLC9A3 - solute carrier family 9, subfamily a (nhe3, cation proton antiporter 3), member 3, HCN4 - hyperpolarization activ…
GO:0030540	female genitalia development	4.94e-05	0.00462	5.99	16694	13	1501	7	[AXL - axl receptor tyrosine kinase, RBP4 - retinol binding protein 4, plasma, TBX3 - t-box 3, ESR1 - estrogen receptor 1, TYRO3 - tyro3 protein tyrosine kinase, LRP2 - low density lipoprotein receptor-related protein 2, MERTK - c-mer proto-oncogene tyrosine kinase]
GO:0010885	regulation of cholesterol storage	4.94e-05	0.00464	5.99	16694	13	1501	7	[MSR1 - macrophage scavenger receptor 1, CD36 - cd36 molecule (thrombospondin receptor), PPARA - peroxisome proliferator-activated receptor alpha, ABCA1 - atp-binding cassette, sub-family a (abc1), member 1, PPARG - peroxisome proliferator-activated receptor gamma, ABCG1 - atp-binding cassette, sub-family g (white), member 1, APOB - apolipoprotein b]
GO:0050801	ion homeostasis	5.21e-05	0.00471	1.51	16694	656	1501	89	[TRIM24 - tripartite motif containing 24, FABP3 - fatty acid binding protein 3, muscle and heart (mammary-derived growth inhibitor), SLC7A8 - solute carrier family 7 (amino acid transporter light chain, l system), member 8, APOA1 - apolipoprotein a-i, SFXN5 - sideroflexin 5, SLC8A1 - solute carrier family 8 (sodium/calcium exchanger), member 1, ABCA1 - atp-binding cassette, sub-family a (abc1), m…
GO:0048583	regulation of response to stimulus	5.32e-05	0.00479	1.18	16694	3651	1501	389	[LGALS9 - lectin, galactoside-binding, soluble, 9, A2M - alpha-2-macroglobulin, BMP2K - bmp2 inducible kinase, LIF - leukemia inhibitory factor, ABAT - 4-aminobutyrate aminotransferase, AKAP12 - a kinase (prka) anchor protein 12, LIFR - leukemia inhibitory factor receptor alpha, ABCA1 - atp-binding cassette, sub-family a (abc1), member 1, SPP1 - secreted phosphoprotein 1, CORT - cortistatin, GCNT…
GO:0045670	regulation of osteoclast differentiation	5.62e-05	0.00503	3.09	16694	54	1501	15	[PPARGC1B - peroxisome proliferator-activated receptor gamma, coactivator 1 beta, CSF1 - colony stimulating factor 1 (macrophage), TYROBP - tyro protein tyrosine kinase binding protein, CLDN18 - claudin 18, MITF - microphthalmia-associated transcription factor, INPP5D - inositol polyphosphate-5-phosphatase, 145kda, CCR1 - chemokine (c-c motif) receptor 1, PIK3R1 - phosphoinositide-3-kinase, regul…
GO:0010975	regulation of neuron projection development	5.78e-05	0.00514	1.65	16694	418	1501	62	[TIAM1 - t-cell lymphoma invasion and metastasis 1, MYLIP - myosin regulatory light chain interacting protein, FN1 - fibronectin 1, SSH1 - slingshot protein phosphatase 1, TMEM106B - transmembrane protein 106b, ZNF365 - zinc finger protein 365, SPOCK1 - sparc/osteonectin, cwcv and kazal-like domains proteoglycan (testican) 1, PLXNC1 - plexin c1, DENND5A - denn/madd domain containing 5a, SPP1 - se…
GO:0002704	negative regulation of leukocyte mediated immunity	5.87e-05	0.00519	3.61	16694	37	1501	12	[LGALS9 - lectin, galactoside-binding, soluble, 9, CR1 - complement component (3b/4b) receptor 1 (knops blood group), HFE - hemochromatosis, SERPINB9 - serpin peptidase inhibitor, clade b (ovalbumin), member 9, CD300A - cd300a molecule, HMOX1 - heme oxygenase (decycling) 1, PTPRC - protein tyrosine phosphatase, receptor type, c, ARRB2 - arrestin, beta 2, FCGR2B - fc fragment of igg, low affinity …
GO:0042738	exogenous drug catabolic process	6.32e-05	0.00555	4.55	16694	22	1501	9	[CYP2C19 - cytochrome p450, family 2, subfamily c, polypeptide 19, CYP4B1 - cytochrome p450, family 4, subfamily b, polypeptide 1, CYP2S1 - cytochrome p450, family 2, subfamily s, polypeptide 1, CYP2B6 - cytochrome p450, family 2, subfamily b, polypeptide 6, CYP2C9 - cytochrome p450, family 2, subfamily c, polypeptide 9, CYP2A6 - cytochrome p450, family 2, subfamily a, polypeptide 6, NR1I2 - nucl…
GO:0030334	regulation of cell migration	6.72e-05	0.00588	1.49	16694	688	1501	92	[TIAM1 - t-cell lymphoma invasion and metastasis 1, LGALS9 - lectin, galactoside-binding, soluble, 9, MMRN2 - multimerin 2, SSH1 - slingshot protein phosphatase 1, FN1 - fibronectin 1, COL18A1 - collagen, type xviii, alpha 1, PFN2 - profilin 2, SLC8A1 - solute carrier family 8 (sodium/calcium exchanger), member 1, PLA2G7 - phospholipase a2, group vii (platelet-activating factor acetylhydrolase, p…
GO:0030316	osteoclast differentiation	6.77e-05	0.00588	4.12	16694	27	1501	10	[TRAF6 - tnf receptor-associated factor 6, e3 ubiquitin protein ligase, CSF1R - colony stimulating factor 1 receptor, GPR183 - g protein-coupled receptor 183, SNX10 - sorting nexin 10, CSF1 - colony stimulating factor 1 (macrophage), GAB2 - grb2-associated binding protein 2, FCER1G - fc fragment of ige, high affinity i, receptor for; gamma polypeptide, GPC3 - glypican 3, TYROBP - tyro protein tyr…
GO:0050708	regulation of protein secretion	6.88e-05	0.00594	1.67	16694	386	1501	58	[LGALS9 - lectin, galactoside-binding, soluble, 9, TIAM1 - t-cell lymphoma invasion and metastasis 1, RAB11FIP3 - rab11 family interacting protein 3 (class ii), FN1 - fibronectin 1, NNAT - neuronatin, APOA1 - apolipoprotein a-i, SRGN - serglycin, ABAT - 4-aminobutyrate aminotransferase, CLEC5A - c-type lectin domain family 5, member a, DPP4 - dipeptidyl-peptidase 4, TLR1 - toll-like receptor 1, I…
GO:0050776	regulation of immune response	7.03e-05	0.00604	1.45	16694	781	1501	102	[LGALS9 - lectin, galactoside-binding, soluble, 9, A2M - alpha-2-macroglobulin, CMTM3 - cklf-like marvel transmembrane domain containing 3, NLRP4 - nlr family, pyrin domain containing 4, APOA1 - apolipoprotein a-i, TRAT1 - t cell receptor associated transmembrane adaptor 1, APOB - apolipoprotein b, SAMHD1 - sam domain and hd domain 1, ELMO1 - engulfment and cell motility 1, GAB2 - grb2-associated…
GO:0006950	response to stress	7.21e-05	0.00616	1.22	16694	2606	1501	287	[LGALS9 - lectin, galactoside-binding, soluble, 9, CCNK - cyclin k, SPRR3 - small proline-rich protein 3, PXK - px domain containing serine/threonine kinase, PLA2R1 - phospholipase a2 receptor 1, 180kda, IL1RL2 - interleukin 1 receptor-like 2, NLRP4 - nlr family, pyrin domain containing 4, ABAT - 4-aminobutyrate aminotransferase, ABCA1 - atp-binding cassette, sub-family a (abc1), member 1, CLEC5A…
GO:0014013	regulation of gliogenesis	7.31e-05	0.00621	2.48	16694	94	1501	21	[GPR183 - g protein-coupled receptor 183, TIAM1 - t-cell lymphoma invasion and metastasis 1, CSF1 - colony stimulating factor 1 (macrophage), TTBK1 - tau tubulin kinase 1, SERPINE2 - serpin peptidase inhibitor, clade e (nexin, plasminogen activator inhibitor type 1), member 2, P2RY12 - purinergic receptor p2y, g-protein coupled, 12, ZNF365 - zinc finger protein 365, LRP2 - low density lipoprotein…
GO:0001819	positive regulation of cytokine production	7.44e-05	0.00628	1.72	16694	336	1501	52	[LGALS9 - lectin, galactoside-binding, soluble, 9, IL1RL2 - interleukin 1 receptor-like 2, CLEC5A - c-type lectin domain family 5, member a, SLC11A1 - solute carrier family 11 (proton-coupled divalent metal ion transporter), member 1, TLR1 - toll-like receptor 1, TLR2 - toll-like receptor 2, TLR8 - toll-like receptor 8, EIF2AK3 - eukaryotic translation initiation factor 2-alpha kinase 3, TLR4 - t…
GO:1901342	regulation of vasculature development	7.78e-05	0.00653	1.81	16694	270	1501	44	[ITGA5 - integrin, alpha 5 (fibronectin receptor, alpha polypeptide), TEK - tek tyrosine kinase, endothelial, CYSLTR2 - cysteinyl leukotriene receptor 2, MMRN2 - multimerin 2, STAB1 - stabilin 1, PPP1R16B - protein phosphatase 1, regulatory subunit 16b, HYAL1 - hyaluronoglucosaminidase 1, CCR2 - chemokine (c-c motif) receptor 2, PLK2 - polo-like kinase 2, ITGB8 - integrin, beta 8, ENPP2 - ectonuc…
GO:0046463	acylglycerol biosynthetic process	8.06e-05	0.00661	4.94	16694	18	1501	8	[LPIN3 - lipin 3, DGAT2 - diacylglycerol o-acyltransferase 2, PNPLA3 - patatin-like phospholipase domain containing 3, GK - glycerol kinase, AGMO - alkylglycerol monooxygenase, MOGAT1 - monoacylglycerol o-acyltransferase 1, GPAM - glycerol-3-phosphate acyltransferase, mitochondrial, MOGAT2 - monoacylglycerol o-acyltransferase 2]
GO:0042908	xenobiotic transport	7.99e-05	0.00664	6.67	16694	10	1501	6	[ABCB5 - atp-binding cassette, sub-family b (mdr/tap), member 5, ABCC1 - atp-binding cassette, sub-family c (cftr/mrp), member 1, SLC6A6 - solute carrier family 6 (neurotransmitter transporter), member 6, NR1I2 - nuclear receptor subfamily 1, group i, member 2, SLC2A1 - solute carrier family 2 (facilitated glucose transporter), member 1, ABCG2 - atp-binding cassette, sub-family g (white), member …
GO:0006855	drug transmembrane transport	7.97e-05	0.00665	2.78	16694	68	1501	17	[SLC17A3 - solute carrier family 17 (organic anion transporter), member 3, SLC19A3 - solute carrier family 19 (thiamine transporter), member 3, ABCG5 - atp-binding cassette, sub-family g (white), member 5, LRP2 - low density lipoprotein receptor-related protein 2, ABCC2 - atp-binding cassette, sub-family c (cftr/mrp), member 2, SLC1A7 - solute carrier family 1 (glutamate transporter), member 7, K…
GO:0046460	neutral lipid biosynthetic process	8.06e-05	0.00665	4.94	16694	18	1501	8	[LPIN3 - lipin 3, DGAT2 - diacylglycerol o-acyltransferase 2, PNPLA3 - patatin-like phospholipase domain containing 3, GK - glycerol kinase, AGMO - alkylglycerol monooxygenase, MOGAT1 - monoacylglycerol o-acyltransferase 1, GPAM - glycerol-3-phosphate acyltransferase, mitochondrial, MOGAT2 - monoacylglycerol o-acyltransferase 2]
GO:1901615	organic hydroxy compound metabolic process	8.56e-05	0.00695	1.66	16694	389	1501	58	[AKR1C3 - aldo-keto reductase family 1, member c3, SLC6A3 - solute carrier family 6 (neurotransmitter transporter), member 3, APOA1 - apolipoprotein a-i, APOC1 - apolipoprotein c-i, ABCA1 - atp-binding cassette, sub-family a (abc1), member 1, AMACR - alpha-methylacyl-coa racemase, GOT1 - glutamic-oxaloacetic transaminase 1, soluble, APOB - apolipoprotein b, RDH12 - retinol dehydrogenase 12 (all-t…
GO:0032755	positive regulation of interleukin-6 production	8.52e-05	0.00696	2.87	16694	62	1501	16	[LGALS9 - lectin, galactoside-binding, soluble, 9, IL1RL2 - interleukin 1 receptor-like 2, PTAFR - platelet-activating factor receptor, CD36 - cd36 molecule (thrombospondin receptor), EREG - epiregulin, RIPK2 - receptor-interacting serine-threonine kinase 2, TLR6 - toll-like receptor 6, IL1B - interleukin 1, beta, ARHGEF2 - rho/rac guanine nucleotide exchange factor (gef) 2, IL1A - interleukin 1,…
GO:0034308	primary alcohol metabolic process	8.89e-05	0.00718	2.98	16694	56	1501	15	[AKR1C3 - aldo-keto reductase family 1, member c3, PLB1 - phospholipase b1, RDH12 - retinol dehydrogenase 12 (all-trans/9-cis/11-cis), GDE1 - glycerophosphodiester phosphodiesterase 1, LRAT - lecithin retinol acyltransferase (phosphatidylcholine--retinol o-acyltransferase), DGAT2 - diacylglycerol o-acyltransferase 2, HAO1 - hydroxyacid oxidase (glycolate oxidase) 1, RBP4 - retinol binding protein…
GO:0014015	positive regulation of gliogenesis	8.98e-05	0.00722	3.11	16694	50	1501	14	[TIAM1 - t-cell lymphoma invasion and metastasis 1, CSF1 - colony stimulating factor 1 (macrophage), SERPINE2 - serpin peptidase inhibitor, clade e (nexin, plasminogen activator inhibitor type 1), member 2, TTBK1 - tau tubulin kinase 1, ZNF365 - zinc finger protein 365, LRP2 - low density lipoprotein receptor-related protein 2, LIF - leukemia inhibitory factor, CCR2 - chemokine (c-c motif) recept…
GO:0045408	regulation of interleukin-6 biosynthetic process	9.12e-05	0.00728	5.56	16694	14	1501	7	[TRAF6 - tnf receptor-associated factor 6, e3 ubiquitin protein ligase, TLR1 - toll-like receptor 1, PTAFR - platelet-activating factor receptor, EREG - epiregulin, TLR6 - toll-like receptor 6, INPP5D - inositol polyphosphate-5-phosphatase, 145kda, IL1B - interleukin 1, beta]
GO:0007267	cell-cell signaling	9.43e-05	0.0075	1.52	16694	594	1501	81	[OR10H1 - olfactory receptor, family 10, subfamily h, member 1, SSH1 - slingshot protein phosphatase 1, CHRNA2 - cholinergic receptor, nicotinic, alpha 2 (neuronal), CHRNA5 - cholinergic receptor, nicotinic, alpha 5 (neuronal), CORT - cortistatin, KIF5A - kinesin family member 5a, SH3KBP1 - sh3-domain kinase binding protein 1, GPR56 - g protein-coupled receptor 56, CHST4 - carbohydrate (n-acetylg…
GO:0043410	positive regulation of MAPK cascade	9.62e-05	0.0076	1.58	16694	478	1501	68	[TIAM1 - t-cell lymphoma invasion and metastasis 1, LGALS9 - lectin, galactoside-binding, soluble, 9, CYSLTR2 - cysteinyl leukotriene receptor 2, S1PR2 - sphingosine-1-phosphate receptor 2, LIF - leukemia inhibitory factor, OSM - oncostatin m, GCNT2 - glucosaminyl (n-acetyl) transferase 2, i-branching enzyme (i blood group), TLR4 - toll-like receptor 4, MERTK - c-mer proto-oncogene tyrosine kinas…
GO:0006812	cation transport	9.68e-05	0.00761	1.46	16694	741	1501	97	[TMEM38B - transmembrane protein 38b, CATSPER2 - cation channel, sperm associated 2, DENND5A - denn/madd domain containing 5a, VPS9D1 - vps9 domain containing 1, TRPM2 - transient receptor potential cation channel, subfamily m, member 2, KCNMB4 - potassium large conductance calcium-activated channel, subfamily m, beta member 4, COX7A1 - cytochrome c oxidase subunit viia polypeptide 1 (muscle), SC…
GO:0030029	actin filament-based process	9.74e-05	0.00762	1.71	16694	331	1501	51	[MYLIP - myosin regulatory light chain interacting protein, S1PR2 - sphingosine-1-phosphate receptor 2, SSH1 - slingshot protein phosphatase 1, SPECC1 - sperm antigen with calponin homology and coiled-coil domains 1, F11R - f11 receptor, ANTXR1 - anthrax toxin receptor 1, PFN2 - profilin 2, DIAPH3 - diaphanous-related formin 3, ELMO1 - engulfment and cell motility 1, TLN1 - talin 1, SIX4 - six ho…
GO:0002793	positive regulation of peptide secretion	9.81e-05	0.00764	1.85	16694	240	1501	40	[LGALS9 - lectin, galactoside-binding, soluble, 9, ALOX15B - arachidonate 15-lipoxygenase, type b, CLEC4E - c-type lectin domain family 4, member e, NNAT - neuronatin, ABAT - 4-aminobutyrate aminotransferase, RAB8B - rab8b, member ras oncogene family, CLEC5A - c-type lectin domain family 5, member a, CRLF2 - cytokine receptor-like factor 2, TLR1 - toll-like receptor 1, IRS2 - insulin receptor sub…
GO:0098655	cation transmembrane transport	0.0001	0.00778	1.54	16694	550	1501	76	[KCNH3 - potassium voltage-gated channel, subfamily h (eag-related), member 3, SLC17A3 - solute carrier family 17 (organic anion transporter), member 3, TMEM38B - transmembrane protein 38b, ND4 - nadh dehydrogenase, subunit 4 (complex i), SLC8A1 - solute carrier family 8 (sodium/calcium exchanger), member 1, DENND5A - denn/madd domain containing 5a, CATSPER2 - cation channel, sperm associated 2, …
GO:0050715	positive regulation of cytokine secretion	0.000101	0.00781	2.38	16694	103	1501	22	[CSF1R - colony stimulating factor 1 receptor, LGALS9 - lectin, galactoside-binding, soluble, 9, MAPK11 - mitogen-activated protein kinase 11, ALOX15B - arachidonate 15-lipoxygenase, type b, CLEC4E - c-type lectin domain family 4, member e, RIPK2 - receptor-interacting serine-threonine kinase 2, FCN1 - ficolin (collagen/fibrinogen domain containing) 1, IL1B - interleukin 1, beta, CLEC5A - c-type …
GO:0019319	hexose biosynthetic process	0.000105	0.00802	3.42	16694	39	1501	12	[RBP4 - retinol binding protein 4, plasma, PPARGC1A - peroxisome proliferator-activated receptor gamma, coactivator 1 alpha, GAPDH - glyceraldehyde-3-phosphate dehydrogenase, PCK1 - phosphoenolpyruvate carboxykinase 1 (soluble), GPI - glucose-6-phosphate isomerase, AKR1B1 - aldo-keto reductase family 1, member b1 (aldose reductase), PGAM1 - phosphoglycerate mutase 1 (brain), GPD2 - glycerol-3-pho…
GO:1901135	carbohydrate derivative metabolic process	0.000109	0.00834	1.44	16694	762	1501	99	[ENTPD4 - ectonucleoside triphosphate diphosphohydrolase 4, AKR1C2 - aldo-keto reductase family 1, member c2, SAMHD1 - sam domain and hd domain 1, GCNT2 - glucosaminyl (n-acetyl) transferase 2, i-branching enzyme (i blood group), VPS9D1 - vps9 domain containing 1, ENGASE - endo-beta-n-acetylglucosaminidase, CDA - cytidine deaminase, CHST4 - carbohydrate (n-acetylglucosamine 6-o) sulfotransferase …
GO:0040012	regulation of locomotion	0.000113	0.00851	1.43	16694	800	1501	103	[LGALS9 - lectin, galactoside-binding, soluble, 9, SSH1 - slingshot protein phosphatase 1, FN1 - fibronectin 1, IL16 - interleukin 16, COL18A1 - collagen, type xviii, alpha 1, PLXNC1 - plexin c1, BST1 - bone marrow stromal cell antigen 1, GCNT2 - glucosaminyl (n-acetyl) transferase 2, i-branching enzyme (i blood group), RDX - radixin, GPR56 - g protein-coupled receptor 56, SEMG1 - semenogelin i, …
GO:0042327	positive regulation of phosphorylation	0.000114	0.00854	1.4	16694	913	1501	115	[CDC6 - cell division cycle 6, CCNK - cyclin k, LGALS9 - lectin, galactoside-binding, soluble, 9, S1PR2 - sphingosine-1-phosphate receptor 2, LIF - leukemia inhibitory factor, OSM - oncostatin m, GCNT2 - glucosaminyl (n-acetyl) transferase 2, i-branching enzyme (i blood group), LCP2 - lymphocyte cytosolic protein 2 (sh2 domain containing leukocyte protein of 76kda), MAP4K3 - mitogen-activated pro…
GO:1905952	regulation of lipid localization	0.000113	0.00855	2.26	16694	118	1501	24	[ABCG5 - atp-binding cassette, sub-family g (white), member 5, PLA2R1 - phospholipase a2 receptor 1, 180kda, ABCG8 - atp-binding cassette, sub-family g (white), member 8, CD36 - cd36 molecule (thrombospondin receptor), LRP1 - low density lipoprotein receptor-related protein 1, APOA1 - apolipoprotein a-i, PLA2G6 - phospholipase a2, group vi (cytosolic, calcium-independent), APOC1 - apolipoprotein …
GO:0022900	electron transport chain	0.000113	0.00857	2.08	16694	155	1501	29	[NQO2 - nad(p)h dehydrogenase, quinone 2, UQCRC2 - ubiquinol-cytochrome c reductase core protein ii, NOX4 - nadph oxidase 4, DLD - dihydrolipoamide dehydrogenase, ND5 - nadh dehydrogenase, subunit 5 (complex i), GSR - glutathione reductase, AKR1B1 - aldo-keto reductase family 1, member b1 (aldose reductase), ND4L - nadh dehydrogenase, subunit 4l (complex i), ND4 - nadh dehydrogenase, subunit 4 (c…
GO:0009063	cellular amino acid catabolic process	0.000116	0.00864	2.3	16694	111	1501	23	[DLD - dihydrolipoamide dehydrogenase, OAT - ornithine aminotransferase, GLUD2 - glutamate dehydrogenase 2, AGXT2 - alanine--glyoxylate aminotransferase 2, GLS - glutaminase, ABAT - 4-aminobutyrate aminotransferase, DAO - d-amino-acid oxidase, GOT1 - glutamic-oxaloacetic transaminase 1, soluble, HGD - homogentisate 1,2-dioxygenase, TDO2 - tryptophan 2,3-dioxygenase, SARDH - sarcosine dehydrogenas…
GO:0070374	positive regulation of ERK1 and ERK2 cascade	0.000119	0.00883	1.93	16694	202	1501	35	[NOX4 - nadph oxidase 4, LGALS9 - lectin, galactoside-binding, soluble, 9, TEK - tek tyrosine kinase, endothelial, CYSLTR2 - cysteinyl leukotriene receptor 2, FAM150B - family with sequence similarity 150, member b, SHC1 - shc (src homology 2 domain containing) transforming protein 1, FGFR1 - fibroblast growth factor receptor 1, ARRB2 - arrestin, beta 2, CCR1 - chemokine (c-c motif) receptor 1, A…
GO:0030258	lipid modification	0.00012	0.00883	1.87	16694	226	1501	38	[FAM126A - family with sequence similarity 126, member a, FGFR1 - fibroblast growth factor receptor 1, EREG - epiregulin, GBGT1 - globoside alpha-1,3-n-acetylgalactosaminyltransferase 1, TRAT1 - t cell receptor associated transmembrane adaptor 1, CYP3A4 - cytochrome p450, family 3, subfamily a, polypeptide 4, PLA2G7 - phospholipase a2, group vii (platelet-activating factor acetylhydrolase, plasma…
GO:0070372	regulation of ERK1 and ERK2 cascade	0.000123	0.00899	1.79	16694	267	1501	43	[NOX4 - nadph oxidase 4, TIAM1 - t-cell lymphoma invasion and metastasis 1, LGALS9 - lectin, galactoside-binding, soluble, 9, TEK - tek tyrosine kinase, endothelial, CYSLTR2 - cysteinyl leukotriene receptor 2, FAM150B - family with sequence similarity 150, member b, SHC1 - shc (src homology 2 domain containing) transforming protein 1, FN1 - fibronectin 1, FGFR1 - fibroblast growth factor receptor…
GO:0098659	inorganic cation import across plasma membrane	0.000137	0.00982	3.34	16694	40	1501	12	[SLC9A4 - solute carrier family 9, subfamily a (nhe4, cation proton antiporter 4), member 4, SLC9A9 - solute carrier family 9, subfamily a (nhe9, cation proton antiporter 9), member 9, SLC39A8 - solute carrier family 39 (zinc transporter), member 8, SLC9A5 - solute carrier family 9, subfamily a (nhe5, cation proton antiporter 5), member 5, HFE - hemochromatosis, SLC9A3 - solute carrier family 9, …
GO:0010646	regulation of cell communication	0.000137	0.00986	1.19	16694	3188	1501	341	[LGALS9 - lectin, galactoside-binding, soluble, 9, A2M - alpha-2-macroglobulin, BMP2K - bmp2 inducible kinase, PXK - px domain containing serine/threonine kinase, PLA2R1 - phospholipase a2 receptor 1, 180kda, TRIM24 - tripartite motif containing 24, NLRP4 - nlr family, pyrin domain containing 4, AKAP12 - a kinase (prka) anchor protein 12, ABAT - 4-aminobutyrate aminotransferase, LIF - leukemia in…
GO:0046320	regulation of fatty acid oxidation	0.000136	0.00987	3.84	16694	29	1501	10	[PPARGC1B - peroxisome proliferator-activated receptor gamma, coactivator 1 beta, DGAT2 - diacylglycerol o-acyltransferase 2, CPT1A - carnitine palmitoyltransferase 1a (liver), PPARGC1A - peroxisome proliferator-activated receptor gamma, coactivator 1 alpha, IRS2 - insulin receptor substrate 2, LONP2 - lon peptidase 2, peroxisomal, FABP3 - fatty acid binding protein 3, muscle and heart (mammary-d…
GO:0099587	inorganic ion import across plasma membrane	0.000137	0.00987	3.34	16694	40	1501	12	[SLC9A4 - solute carrier family 9, subfamily a (nhe4, cation proton antiporter 4), member 4, SLC9A9 - solute carrier family 9, subfamily a (nhe9, cation proton antiporter 9), member 9, SLC39A8 - solute carrier family 39 (zinc transporter), member 8, SLC9A5 - solute carrier family 9, subfamily a (nhe5, cation proton antiporter 5), member 5, HFE - hemochromatosis, SLC9A3 - solute carrier family 9, …
GO:0006536	glutamate metabolic process	0.000136	0.00992	3.84	16694	29	1501	10	[OAT - ornithine aminotransferase, TAT - tyrosine aminotransferase, ALDH4A1 - aldehyde dehydrogenase 4 family, member a1, GCLM - glutamate-cysteine ligase, modifier subunit, GLUD2 - glutamate dehydrogenase 2, GCLC - glutamate-cysteine ligase, catalytic subunit, GLS - glutaminase, SLC1A3 - solute carrier family 1 (glial high affinity glutamate transporter), member 3, GOT1 - glutamic-oxaloacetic tr…
GO:0003008	system process	0.000142	0.0101	1.33	16694	1274	1501	152	[COL18A1 - collagen, type xviii, alpha 1, F11R - f11 receptor, HRH2 - histamine receptor h2, KCNMB4 - potassium large conductance calcium-activated channel, subfamily m, beta member 4, MYO9A - myosin ixa, OAT - ornithine aminotransferase, AQP9 - aquaporin 9, P2RY2 - purinergic receptor p2y, g-protein coupled, 2, MME - membrane metallo-endopeptidase, CD36 - cd36 molecule (thrombospondin receptor),…
GO:0055081	anion homeostasis	0.000144	0.0102	3.14	16694	46	1501	13	[FABP3 - fatty acid binding protein 3, muscle and heart (mammary-derived growth inhibitor), APOA1 - apolipoprotein a-i, ABCC2 - atp-binding cassette, sub-family c (cftr/mrp), member 2, GOT1 - glutamic-oxaloacetic transaminase 1, soluble, ABCA1 - atp-binding cassette, sub-family a (abc1), member 1, LIPG - lipase, endothelial, GPAM - glycerol-3-phosphate acyltransferase, mitochondrial, DGAT2 - diac…
GO:0060284	regulation of cell development	0.000144	0.0102	1.43	16694	777	1501	100	[MYLIP - myosin regulatory light chain interacting protein, S1PR2 - sphingosine-1-phosphate receptor 2, SSH1 - slingshot protein phosphatase 1, FN1 - fibronectin 1, APOA1 - apolipoprotein a-i, LIF - leukemia inhibitory factor, SPOCK1 - sparc/osteonectin, cwcv and kazal-like domains proteoglycan (testican) 1, PLXNC1 - plexin c1, DENND5A - denn/madd domain containing 5a, SPP1 - secreted phosphoprot…
GO:0051051	negative regulation of transport	0.000147	0.0103	1.63	16694	388	1501	57	[LGALS9 - lectin, galactoside-binding, soluble, 9, UBQLN1 - ubiquilin 1, RAB11FIP3 - rab11 family interacting protein 3 (class ii), PXK - px domain containing serine/threonine kinase, ABCG5 - atp-binding cassette, sub-family g (white), member 5, PLA2R1 - phospholipase a2 receptor 1, 180kda, FN1 - fibronectin 1, ABCG8 - atp-binding cassette, sub-family g (white), member 8, WNK1 - wnk lysine defici…
GO:0015850	organic hydroxy compound transport	0.000149	0.0104	2.22	16694	120	1501	24	[AQP9 - aquaporin 9, ABCG5 - atp-binding cassette, sub-family g (white), member 5, SLC6A3 - solute carrier family 6 (neurotransmitter transporter), member 3, ABCG8 - atp-binding cassette, sub-family g (white), member 8, CD36 - cd36 molecule (thrombospondin receptor), APOA1 - apolipoprotein a-i, ABCC2 - atp-binding cassette, sub-family c (cftr/mrp), member 2, SLC51B - solute carrier family 51, bet…
GO:0006732	coenzyme metabolic process	0.00015	0.0104	1.75	16694	286	1501	45	[DLAT - dihydrolipoamide s-acetyltransferase, DLD - dihydrolipoamide dehydrogenase, OGDHL - oxoglutarate dehydrogenase-like, PGAM1 - phosphoglycerate mutase 1 (brain), TKT - transketolase, PGD - phosphogluconate dehydrogenase, ME1 - malic enzyme 1, nadp(+)-dependent, cytosolic, VNN1 - vanin 1, ACOT11 - acyl-coa thioesterase 11, ACSL1 - acyl-coa synthetase long-chain family member 1, LDHB - lactat…
GO:0006928	movement of cell or subcellular component	0.000153	0.0106	1.33	16694	1237	1501	148	[FN1 - fibronectin 1, IL16 - interleukin 16, F11R - f11 receptor, APOA1 - apolipoprotein a-i, NHSL1 - nhs-like 1, CATSPER2 - cation channel, sperm associated 2, SPOCK1 - sparc/osteonectin, cwcv and kazal-like domains proteoglycan (testican) 1, APOB - apolipoprotein b, DCX - doublecortin, ELMO1 - engulfment and cell motility 1, GAB2 - grb2-associated binding protein 2, RASGEF1A - rasgef domain fam…
GO:0002697	regulation of immune effector process	0.000159	0.0109	1.77	16694	270	1501	43	[LGALS9 - lectin, galactoside-binding, soluble, 9, A2M - alpha-2-macroglobulin, IFIT1 - interferon-induced protein with tetratricopeptide repeats 1, PGLYRP2 - peptidoglycan recognition protein 2, ITGAM - integrin, alpha m (complement component 3 receptor 3 subunit), PTAFR - platelet-activating factor receptor, APOA1 - apolipoprotein a-i, HTRA1 - htra serine peptidase 1, ARRB2 - arrestin, beta 2, …
GO:0002886	regulation of myeloid leukocyte mediated immunity	0.000164	0.0112	3.5	16694	35	1501	11	[LGALS9 - lectin, galactoside-binding, soluble, 9, GAB2 - grb2-associated binding protein 2, FCER1G - fc fragment of ige, high affinity i, receptor for; gamma polypeptide, PTAFR - platelet-activating factor receptor, ITGAM - integrin, alpha m (complement component 3 receptor 3 subunit), CD300A - cd300a molecule, HMOX1 - heme oxygenase (decycling) 1, FGR - feline gardner-rasheed sarcoma viral onco…
GO:0015698	inorganic anion transport	0.000172	0.0118	2.06	16694	151	1501	28	[SLC17A3 - solute carrier family 17 (organic anion transporter), member 3, SLC37A2 - solute carrier family 37 (glucose-6-phosphate transporter), member 2, ABCC2 - atp-binding cassette, sub-family c (cftr/mrp), member 2, SLC11A1 - solute carrier family 11 (proton-coupled divalent metal ion transporter), member 1, SLC12A8 - solute carrier family 12, member 8, SLC26A3 - solute carrier family 26 (ani…
GO:0050727	regulation of inflammatory response	0.000187	0.0127	1.76	16694	272	1501	43	[TEK - tek tyrosine kinase, endothelial, A2M - alpha-2-macroglobulin, PGLYRP2 - peptidoglycan recognition protein 2, IL1RL2 - interleukin 1 receptor-like 2, NLRP4 - nlr family, pyrin domain containing 4, APOA1 - apolipoprotein a-i, PLA2G7 - phospholipase a2, group vii (platelet-activating factor acetylhydrolase, plasma), CCR2 - chemokine (c-c motif) receptor 2, OSM - oncostatin m, BST1 - bone mar…
GO:0007165	signal transduction	0.000192	0.0129	1.15	16694	4340	1501	449	[LGALS9 - lectin, galactoside-binding, soluble, 9, AKAP12 - a kinase (prka) anchor protein 12, LIF - leukemia inhibitory factor, ABCA1 - atp-binding cassette, sub-family a (abc1), member 1, LIFR - leukemia inhibitory factor receptor alpha, SPOCK1 - sparc/osteonectin, cwcv and kazal-like domains proteoglycan (testican) 1, CLEC5A - c-type lectin domain family 5, member a, CORT - cortistatin, GCNT2 …
GO:0023056	positive regulation of signaling	0.000192	0.013	1.28	16694	1568	1501	181	[LGALS9 - lectin, galactoside-binding, soluble, 9, BMP2K - bmp2 inducible kinase, CMTM3 - cklf-like marvel transmembrane domain containing 3, S1PR2 - sphingosine-1-phosphate receptor 2, SSH1 - slingshot protein phosphatase 1, PLA2R1 - phospholipase a2 receptor 1, 180kda, APOA1 - apolipoprotein a-i, TRAT1 - t cell receptor associated transmembrane adaptor 1, RAB8B - rab8b, member ras oncogene fami…
GO:0019400	alditol metabolic process	0.000197	0.0132	4.45	16694	20	1501	8	[DGAT2 - diacylglycerol o-acyltransferase 2, GK - glycerol kinase, PCK1 - phosphoenolpyruvate carboxykinase 1 (soluble), AKR1B1 - aldo-keto reductase family 1, member b1 (aldose reductase), GPD2 - glycerol-3-phosphate dehydrogenase 2 (mitochondrial), MOGAT1 - monoacylglycerol o-acyltransferase 1, GOT1 - glutamic-oxaloacetic transaminase 1, soluble, MOGAT2 - monoacylglycerol o-acyltransferase 2]
GO:0006897	endocytosis	0.000207	0.0138	1.61	16694	393	1501	57	[CD93 - cd93 molecule, PLA2R1 - phospholipase a2 receptor 1, 180kda, C2CD4C - c2 calcium-dependent domain containing 4c, APOA1 - apolipoprotein a-i, LRP12 - low density lipoprotein receptor-related protein 12, APLP1 - amyloid beta (a4) precursor-like protein 1, APOB - apolipoprotein b, SLC11A1 - solute carrier family 11 (proton-coupled divalent metal ion transporter), member 1, KIAA0226 - kiaa022…
GO:0010647	positive regulation of cell communication	0.000211	0.014	1.28	16694	1561	1501	180	[LGALS9 - lectin, galactoside-binding, soluble, 9, BMP2K - bmp2 inducible kinase, CMTM3 - cklf-like marvel transmembrane domain containing 3, S1PR2 - sphingosine-1-phosphate receptor 2, SSH1 - slingshot protein phosphatase 1, PLA2R1 - phospholipase a2 receptor 1, 180kda, APOA1 - apolipoprotein a-i, TRAT1 - t cell receptor associated transmembrane adaptor 1, RAB8B - rab8b, member ras oncogene fami…
GO:0006094	gluconeogenesis	0.000217	0.0143	3.4	16694	36	1501	11	[RBP4 - retinol binding protein 4, plasma, PPARGC1A - peroxisome proliferator-activated receptor gamma, coactivator 1 alpha, GAPDH - glyceraldehyde-3-phosphate dehydrogenase, PCK1 - phosphoenolpyruvate carboxykinase 1 (soluble), GPI - glucose-6-phosphate isomerase, PGAM1 - phosphoglycerate mutase 1 (brain), GPD2 - glycerol-3-phosphate dehydrogenase 2 (mitochondrial), GPD1 - glycerol-3-phosphate d…
GO:0032101	regulation of response to external stimulus	0.000218	0.0143	1.46	16694	646	1501	85	[TIAM1 - t-cell lymphoma invasion and metastasis 1, LGALS9 - lectin, galactoside-binding, soluble, 9, A2M - alpha-2-macroglobulin, IFIT1 - interferon-induced protein with tetratricopeptide repeats 1, IL1RL2 - interleukin 1 receptor-like 2, IL16 - interleukin 16, SLC6A3 - solute carrier family 6 (neurotransmitter transporter), member 3, TRIM24 - tripartite motif containing 24, NLRP4 - nlr family, …
GO:0023051	regulation of signaling	0.000228	0.0149	1.18	16694	3230	1501	343	[LGALS9 - lectin, galactoside-binding, soluble, 9, A2M - alpha-2-macroglobulin, BMP2K - bmp2 inducible kinase, PXK - px domain containing serine/threonine kinase, PLA2R1 - phospholipase a2 receptor 1, 180kda, TRIM24 - tripartite motif containing 24, NLRP4 - nlr family, pyrin domain containing 4, AKAP12 - a kinase (prka) anchor protein 12, ABAT - 4-aminobutyrate aminotransferase, LIF - leukemia in…
GO:0001934	positive regulation of protein phosphorylation	0.000231	0.0151	1.39	16694	872	1501	109	[CDC6 - cell division cycle 6, CCNK - cyclin k, LGALS9 - lectin, galactoside-binding, soluble, 9, S1PR2 - sphingosine-1-phosphate receptor 2, LIF - leukemia inhibitory factor, OSM - oncostatin m, GCNT2 - glucosaminyl (n-acetyl) transferase 2, i-branching enzyme (i blood group), LCP2 - lymphocyte cytosolic protein 2 (sh2 domain containing leukocyte protein of 76kda), MAP4K3 - mitogen-activated pro…
GO:0031100	animal organ regeneration	0.000242	0.0158	2.56	16694	74	1501	17	[APOA1 - apolipoprotein a-i, IGF2R - insulin-like growth factor 2 receptor, CDKN1A - cyclin-dependent kinase inhibitor 1a (p21, cip1), UCP2 - uncoupling protein 2 (mitochondrial, proton carrier), LCP1 - lymphocyte cytosolic protein 1 (l-plastin), CPB2 - carboxypeptidase b2 (plasma), SULF2 - sulfatase 2, HGF - hepatocyte growth factor (hepapoietin a; scatter factor), UGT1A1 - udp glucuronosyltrans…
GO:0022600	digestive system process	0.000251	0.0163	2.73	16694	61	1501	15	[VDR - vitamin d (1,25- dihydroxyvitamin d3) receptor, SLC9A4 - solute carrier family 9, subfamily a (nhe4, cation proton antiporter 4), member 4, VSIG1 - v-set and immunoglobulin domain containing 1, ABCG5 - atp-binding cassette, sub-family g (white), member 5, ABCG8 - atp-binding cassette, sub-family g (white), member 8, VIL1 - villin 1, CD36 - cd36 molecule (thrombospondin receptor), F11R - f1…
GO:0007166	cell surface receptor signaling pathway	0.000253	0.0163	1.24	16694	1968	1501	220	[IL1RL2 - interleukin 1 receptor-like 2, LIF - leukemia inhibitory factor, PLXNC1 - plexin c1, ABCA1 - atp-binding cassette, sub-family a (abc1), member 1, LIFR - leukemia inhibitory factor receptor alpha, GCNT2 - glucosaminyl (n-acetyl) transferase 2, i-branching enzyme (i blood group), LCP2 - lymphocyte cytosolic protein 2 (sh2 domain containing leukocyte protein of 76kda), MLLT11 - myeloid/lym…
GO:0048856	anatomical structure development	0.000256	0.0164	1.19	16694	3068	1501	327	[MYLIP - myosin regulatory light chain interacting protein, SPRR3 - small proline-rich protein 3, SEBOX - sebox homeobox, SPRR1A - small proline-rich protein 1a, SPRR1B - small proline-rich protein 1b, LIF - leukemia inhibitory factor, ABAT - 4-aminobutyrate aminotransferase, SPOCK1 - sparc/osteonectin, cwcv and kazal-like domains proteoglycan (testican) 1, CATSPER2 - cation channel, sperm associ…
GO:0050767	regulation of neurogenesis	0.000256	0.0164	1.45	16694	677	1501	88	[TIAM1 - t-cell lymphoma invasion and metastasis 1, MYLIP - myosin regulatory light chain interacting protein, FN1 - fibronectin 1, SSH1 - slingshot protein phosphatase 1, TMEM106B - transmembrane protein 106b, ZNF365 - zinc finger protein 365, LIF - leukemia inhibitory factor, DENND5A - denn/madd domain containing 5a, SPOCK1 - sparc/osteonectin, cwcv and kazal-like domains proteoglycan (testican…
GO:0009750	response to fructose	0.000259	0.0164	6.95	16694	8	1501	5	[PPARGC1A - peroxisome proliferator-activated receptor gamma, coactivator 1 alpha, PCK1 - phosphoenolpyruvate carboxykinase 1 (soluble), SLC2A5 - solute carrier family 2 (facilitated glucose/fructose transporter), member 5, PTGS2 - prostaglandin-endoperoxide synthase 2 (prostaglandin g/h synthase and cyclooxygenase), GCKR - glucokinase (hexokinase 4) regulator]
GO:0050702	interleukin-1 beta secretion	0.000259	0.0165	6.95	16694	8	1501	5	[CD36 - cd36 molecule (thrombospondin receptor), TLR4 - toll-like receptor 4, TLR6 - toll-like receptor 6, ABCA1 - atp-binding cassette, sub-family a (abc1), member 1, AIM2 - absent in melanoma 2]
GO:0032760	positive regulation of tumor necrosis factor production	0.000272	0.0172	2.83	16694	55	1501	14	[LGALS9 - lectin, galactoside-binding, soluble, 9, PTAFR - platelet-activating factor receptor, CD36 - cd36 molecule (thrombospondin receptor), RIPK2 - receptor-interacting serine-threonine kinase 2, ARHGEF2 - rho/rac guanine nucleotide exchange factor (gef) 2, CCR2 - chemokine (c-c motif) receptor 2, PIK3R1 - phosphoinositide-3-kinase, regulatory subunit 1 (alpha), HAVCR2 - hepatitis a virus cel…
GO:0050714	positive regulation of protein secretion	0.000282	0.0177	1.83	16694	219	1501	36	[LGALS9 - lectin, galactoside-binding, soluble, 9, ALOX15B - arachidonate 15-lipoxygenase, type b, CLEC4E - c-type lectin domain family 4, member e, NNAT - neuronatin, ABAT - 4-aminobutyrate aminotransferase, CLEC5A - c-type lectin domain family 5, member a, CRLF2 - cytokine receptor-like factor 2, TLR1 - toll-like receptor 1, IRS2 - insulin receptor substrate 2, TLR2 - toll-like receptor 2, GPI …
GO:0045597	positive regulation of cell differentiation	0.000286	0.0178	1.4	16694	820	1501	103	[LGALS9 - lectin, galactoside-binding, soluble, 9, S1PR2 - sphingosine-1-phosphate receptor 2, IL1RL2 - interleukin 1 receptor-like 2, FN1 - fibronectin 1, APOA1 - apolipoprotein a-i, LIF - leukemia inhibitory factor, PLXNC1 - plexin c1, APOB - apolipoprotein b, GCNT2 - glucosaminyl (n-acetyl) transferase 2, i-branching enzyme (i blood group), CD36 - cd36 molecule (thrombospondin receptor), CD53 …
GO:0030100	regulation of endocytosis	0.000288	0.0178	1.86	16694	203	1501	34	[BMP2K - bmp2 inducible kinase, DLG4 - discs, large homolog 4 (drosophila), SCYL2 - scy1-like 2 (s. cerevisiae), PICALM - phosphatidylinositol binding clathrin assembly protein, PTX3 - pentraxin 3, long, LRP1 - low density lipoprotein receptor-related protein 1, APOC1 - apolipoprotein c-i, ARRB2 - arrestin, beta 2, SLC11A1 - solute carrier family 11 (proton-coupled divalent metal ion transporter)…
GO:0072524	pyridine-containing compound metabolic process	0.000286	0.0179	2.27	16694	103	1501	21	[DLD - dihydrolipoamide dehydrogenase, OGDHL - oxoglutarate dehydrogenase-like, PGAM1 - phosphoglycerate mutase 1 (brain), TKT - transketolase, ME1 - malic enzyme 1, nadp(+)-dependent, cytosolic, PGD - phosphogluconate dehydrogenase, NNT - nicotinamide nucleotide transhydrogenase, LDHB - lactate dehydrogenase b, BST1 - bone marrow stromal cell antigen 1, GAPDH - glyceraldehyde-3-phosphate dehydro…
GO:0048518	positive regulation of biological process	0.000295	0.0182	1.13	16694	5013	1501	510	[LGALS9 - lectin, galactoside-binding, soluble, 9, BMP2K - bmp2 inducible kinase, AADAC - arylacetamide deacetylase, NFE2L3 - nuclear factor (erythroid-derived 2)-like 3, AKAP12 - a kinase (prka) anchor protein 12, ABAT - 4-aminobutyrate aminotransferase, LIF - leukemia inhibitory factor, CATSPER2 - cation channel, sperm associated 2, ABCA1 - atp-binding cassette, sub-family a (abc1), member 1, L…
GO:0001911	negative regulation of leukocyte mediated cytotoxicity	0.0003	0.0185	5.56	16694	12	1501	6	[LGALS9 - lectin, galactoside-binding, soluble, 9, SERPINB9 - serpin peptidase inhibitor, clade b (ovalbumin), member 9, PTPRC - protein tyrosine phosphatase, receptor type, c, ARRB2 - arrestin, beta 2, FCGR2B - fc fragment of igg, low affinity iib, receptor (cd32), HAVCR2 - hepatitis a virus cellular receptor 2]
GO:0050764	regulation of phagocytosis	0.000304	0.0185	2.69	16694	62	1501	15	[MYO18A - myosin xviiia, PTX3 - pentraxin 3, long, CD36 - cd36 molecule (thrombospondin receptor), IL1B - interleukin 1, beta, SYT11 - synaptotagmin xi, DOCK2 - dedicator of cytokinesis 2, FCGR2B - fc fragment of igg, low affinity iib, receptor (cd32), SLC11A1 - solute carrier family 11 (proton-coupled divalent metal ion transporter), member 1, NCKAP1L - nck-associated protein 1-like, FCER1G - fc…
GO:0051223	regulation of protein transport	0.000304	0.0186	1.48	16694	588	1501	78	[TIAM1 - t-cell lymphoma invasion and metastasis 1, LGALS9 - lectin, galactoside-binding, soluble, 9, RAB11FIP3 - rab11 family interacting protein 3 (class ii), FN1 - fibronectin 1, IFI27 - interferon, alpha-inducible protein 27, NNAT - neuronatin, CDH1 - cadherin 1, type 1, e-cadherin (epithelial), APOA1 - apolipoprotein a-i, SOGA2 - soga family member 2, SRGN - serglycin, ABAT - 4-aminobutyrate…
GO:0071260	cellular response to mechanical stimulus	0.000304	0.0186	2.69	16694	62	1501	15	[HDAC4 - histone deacetylase 4, MMP7 - matrix metallopeptidase 7 (matrilysin, uterine), TMEM150C - transmembrane protein 150c, SLC2A1 - solute carrier family 2 (facilitated glucose transporter), member 1, GOT1 - glutamic-oxaloacetic transaminase 1, soluble, IL1B - interleukin 1, beta, GJA1 - gap junction protein, alpha 1, 43kda, BAG3 - bcl2-associated athanogene 3, PTGS2 - prostaglandin-endoperox…
GO:1905954	positive regulation of lipid localization	0.000327	0.0198	2.58	16694	69	1501	16	[PLA2R1 - phospholipase a2 receptor 1, 180kda, CD36 - cd36 molecule (thrombospondin receptor), LRP1 - low density lipoprotein receptor-related protein 1, PLA2G6 - phospholipase a2, group vi (cytosolic, calcium-independent), ABCA1 - atp-binding cassette, sub-family a (abc1), member 1, LIPG - lipase, endothelial, IL1B - interleukin 1, beta, APOB - apolipoprotein b, SPP1 - secreted phosphoprotein 1,…
GO:0002703	regulation of leukocyte mediated immunity	0.000341	0.0205	2.07	16694	134	1501	25	[LGALS9 - lectin, galactoside-binding, soluble, 9, ITGAM - integrin, alpha m (complement component 3 receptor 3 subunit), PTAFR - platelet-activating factor receptor, ARRB2 - arrestin, beta 2, CD96 - cd96 molecule, CCR2 - chemokine (c-c motif) receptor 2, GAB2 - grb2-associated binding protein 2, PVR - poliovirus receptor, RIPK3 - receptor-interacting serine-threonine kinase 3, CR1 - complement c…
GO:1905953	negative regulation of lipid localization	0.000341	0.0205	3.48	16694	32	1501	10	[IRS2 - insulin receptor substrate 2, ABCG5 - atp-binding cassette, sub-family g (white), member 5, PLA2R1 - phospholipase a2 receptor 1, 180kda, ABCG8 - atp-binding cassette, sub-family g (white), member 8, CYP4F2 - cytochrome p450, family 4, subfamily f, polypeptide 2, PPARA - peroxisome proliferator-activated receptor alpha, APOC1 - apolipoprotein c-i, ABCA1 - atp-binding cassette, sub-family …
GO:0002698	negative regulation of immune effector process	0.000345	0.0206	2.35	16694	90	1501	19	[LGALS9 - lectin, galactoside-binding, soluble, 9, A2M - alpha-2-macroglobulin, CR1 - complement component (3b/4b) receptor 1 (knops blood group), IFIT1 - interferon-induced protein with tetratricopeptide repeats 1, PGLYRP2 - peptidoglycan recognition protein 2, SERPINB9 - serpin peptidase inhibitor, clade b (ovalbumin), member 9, APOA1 - apolipoprotein a-i, HTRA1 - htra serine peptidase 1, IL2 -…
GO:0071417	cellular response to organonitrogen compound	0.000353	0.021	1.61	16694	366	1501	53	[CDC6 - cell division cycle 6, SSH1 - slingshot protein phosphatase 1, CDH1 - cadherin 1, type 1, e-cadherin (epithelial), APLP1 - amyloid beta (a4) precursor-like protein 1, SLC8A1 - solute carrier family 8 (sodium/calcium exchanger), member 1, RAB8B - rab8b, member ras oncogene family, GNB4 - guanine nucleotide binding protein (g protein), beta polypeptide 4, GOT1 - glutamic-oxaloacetic transam…
GO:0045807	positive regulation of endocytosis	0.00036	0.0214	2.18	16694	112	1501	22	[MYO18A - myosin xviiia, VEGFA - vascular endothelial growth factor a, GPC3 - glypican 3, SCYL2 - scy1-like 2 (s. cerevisiae), PICALM - phosphatidylinositol binding clathrin assembly protein, CD36 - cd36 molecule (thrombospondin receptor), PTX3 - pentraxin 3, long, LRP1 - low density lipoprotein receptor-related protein 1, IL1B - interleukin 1, beta, ARRB2 - arrestin, beta 2, DOCK2 - dedicator of…
GO:0050777	negative regulation of immune response	0.000388	0.0226	2.13	16694	120	1501	23	[LGALS9 - lectin, galactoside-binding, soluble, 9, A2M - alpha-2-macroglobulin, CR1 - complement component (3b/4b) receptor 1 (knops blood group), SAMSN1 - sam domain, sh3 domain and nuclear localization signals 1, PGLYRP2 - peptidoglycan recognition protein 2, SERPINB9 - serpin peptidase inhibitor, clade b (ovalbumin), member 9, NLRP4 - nlr family, pyrin domain containing 4, NLRC5 - nlr family, …
GO:1902533	positive regulation of intracellular signal transduction	0.000384	0.0227	1.37	16694	903	1501	111	[LGALS9 - lectin, galactoside-binding, soluble, 9, S1PR2 - sphingosine-1-phosphate receptor 2, PLA2R1 - phospholipase a2 receptor 1, 180kda, APOA1 - apolipoprotein a-i, TRAT1 - t cell receptor associated transmembrane adaptor 1, AKAP12 - a kinase (prka) anchor protein 12, LIF - leukemia inhibitory factor, AKR1C2 - aldo-keto reductase family 1, member c2, OSM - oncostatin m, RASGEF1A - rasgef doma…
GO:0070663	regulation of leukocyte proliferation	0.000386	0.0227	1.92	16694	174	1501	30	[LGALS9 - lectin, galactoside-binding, soluble, 9, PLA2G2F - phospholipase a2, group iif, CD1D - cd1d molecule, CCR2 - chemokine (c-c motif) receptor 2, BST1 - bone marrow stromal cell antigen 1, IRS2 - insulin receptor substrate 2, TNFSF9 - tumor necrosis factor (ligand) superfamily, member 9, SLC39A10 - solute carrier family 39 (zinc transporter), member 10, GPNMB - glycoprotein (transmembrane)…
GO:1902600	proton transmembrane transport	0.000388	0.0227	2.13	16694	120	1501	23	[SLC9A4 - solute carrier family 9, subfamily a (nhe4, cation proton antiporter 4), member 4, SLC9A9 - solute carrier family 9, subfamily a (nhe9, cation proton antiporter 9), member 9, ATP8 - atp synthase f0 subunit 8, ATP6 - atp synthase f0 subunit 6, SLC2A9 - solute carrier family 2 (facilitated glucose transporter), member 9, ND4 - nadh dehydrogenase, subunit 4 (complex i), UCP2 - uncoupling p…
GO:0023052	signaling	0.000391	0.0227	1.43	16694	667	1501	86	[OR10H1 - olfactory receptor, family 10, subfamily h, member 1, SSH1 - slingshot protein phosphatase 1, NLRP4 - nlr family, pyrin domain containing 4, CHRNA2 - cholinergic receptor, nicotinic, alpha 2 (neuronal), NLRC5 - nlr family, card domain containing 5, CHRNA5 - cholinergic receptor, nicotinic, alpha 5 (neuronal), CORT - cortistatin, KIF5A - kinesin family member 5a, SH3KBP1 - sh3-domain kin…
GO:0008202	steroid metabolic process	0.000394	0.0227	1.78	16694	231	1501	37	[HSD17B11 - hydroxysteroid (17-beta) dehydrogenase 11, AKR1C3 - aldo-keto reductase family 1, member c3, SULT4A1 - sulfotransferase family 4a, member 1, CYP8B1 - cytochrome p450, family 8, subfamily b, polypeptide 1, FGFR1 - fibroblast growth factor receptor 1, LRP2 - low density lipoprotein receptor-related protein 2, AKR1B1 - aldo-keto reductase family 1, member b1 (aldose reductase), APOA1 - a…
GO:0010243	response to organonitrogen compound	0.000395	0.0227	1.42	16694	714	1501	91	[UBQLN1 - ubiquilin 1, TIAM1 - t-cell lymphoma invasion and metastasis 1, CDC6 - cell division cycle 6, TIMP4 - timp metallopeptidase inhibitor 4, SSH1 - slingshot protein phosphatase 1, SLC6A3 - solute carrier family 6 (neurotransmitter transporter), member 3, CDH1 - cadherin 1, type 1, e-cadherin (epithelial), FABP3 - fatty acid binding protein 3, muscle and heart (mammary-derived growth inhibi…
GO:0010743	regulation of macrophage derived foam cell differentiation	0.000394	0.0228	3.71	16694	27	1501	9	[MSR1 - macrophage scavenger receptor 1, CSF1 - colony stimulating factor 1 (macrophage), ALOX15B - arachidonate 15-lipoxygenase, type b, CD36 - cd36 molecule (thrombospondin receptor), PPARA - peroxisome proliferator-activated receptor alpha, ABCA1 - atp-binding cassette, sub-family a (abc1), member 1, ABCG1 - atp-binding cassette, sub-family g (white), member 1, PPARG - peroxisome proliferator-…
GO:0006071	glycerol metabolic process	0.000406	0.0232	4.58	16694	17	1501	7	[DGAT2 - diacylglycerol o-acyltransferase 2, GK - glycerol kinase, PCK1 - phosphoenolpyruvate carboxykinase 1 (soluble), GPD2 - glycerol-3-phosphate dehydrogenase 2 (mitochondrial), MOGAT1 - monoacylglycerol o-acyltransferase 1, GOT1 - glutamic-oxaloacetic transaminase 1, soluble, MOGAT2 - monoacylglycerol o-acyltransferase 2]
GO:0002684	positive regulation of immune system process	0.000415	0.0236	1.4	16694	781	1501	98	[LGALS9 - lectin, galactoside-binding, soluble, 9, CMTM3 - cklf-like marvel transmembrane domain containing 3, IL1RL2 - interleukin 1 receptor-like 2, TRAT1 - t cell receptor associated transmembrane adaptor 1, LIF - leukemia inhibitory factor, APOB - apolipoprotein b, ELMO1 - engulfment and cell motility 1, BST1 - bone marrow stromal cell antigen 1, GAB2 - grb2-associated binding protein 2, LCP2…
GO:0050865	regulation of cell activation	0.00043	0.0244	1.55	16694	431	1501	60	[LGALS9 - lectin, galactoside-binding, soluble, 9, IL1RL2 - interleukin 1 receptor-like 2, ABAT - 4-aminobutyrate aminotransferase, DPP4 - dipeptidyl-peptidase 4, BST1 - bone marrow stromal cell antigen 1, GAB2 - grb2-associated binding protein 2, IRS2 - insulin receptor substrate 2, LGALS1 - lectin, galactoside-binding, soluble, 1, TLR4 - toll-like receptor 4, MILR1 - mast cell immunoglobulin-li…
GO:1905039	carboxylic acid transmembrane transport	0.000448	0.0251	2.25	16694	99	1501	20	[CPT2 - carnitine palmitoyltransferase 2, SLC23A1 - solute carrier family 23 (ascorbic acid transporter), member 1, CPT1A - carnitine palmitoyltransferase 1a (liver), AQP9 - aquaporin 9, SLC6A6 - solute carrier family 6 (neurotransmitter transporter), member 6, SLC7A6 - solute carrier family 7 (amino acid transporter light chain, y+l system), member 6, LRP2 - low density lipoprotein receptor-rela…
GO:0071675	regulation of mononuclear cell migration	0.00045	0.0251	3.37	16694	33	1501	10	[C3AR1 - complement component 3a receptor 1, CSF1 - colony stimulating factor 1 (macrophage), CMKLR1 - chemokine-like receptor 1, SERPINE1 - serpin peptidase inhibitor, clade e (nexin, plasminogen activator inhibitor type 1), member 1, C5AR1 - complement component 5a receptor 1, CXCL10 - chemokine (c-x-c motif) ligand 10, FPR2 - formyl peptide receptor 2, PLA2G7 - phospholipase a2, group vii (pla…
GO:1903825	organic acid transmembrane transport	0.000448	0.0252	2.25	16694	99	1501	20	[CPT2 - carnitine palmitoyltransferase 2, SLC23A1 - solute carrier family 23 (ascorbic acid transporter), member 1, CPT1A - carnitine palmitoyltransferase 1a (liver), AQP9 - aquaporin 9, SLC6A6 - solute carrier family 6 (neurotransmitter transporter), member 6, SLC7A6 - solute carrier family 7 (amino acid transporter light chain, y+l system), member 6, LRP2 - low density lipoprotein receptor-rela…
GO:1901606	alpha-amino acid catabolic process	0.000448	0.0253	2.25	16694	99	1501	20	[DLD - dihydrolipoamide dehydrogenase, OAT - ornithine aminotransferase, GLUD2 - glutamate dehydrogenase 2, AGXT2 - alanine--glyoxylate aminotransferase 2, GLS - glutaminase, DAO - d-amino-acid oxidase, GOT1 - glutamic-oxaloacetic transaminase 1, soluble, HGD - homogentisate 1,2-dioxygenase, TDO2 - tryptophan 2,3-dioxygenase, SARDH - sarcosine dehydrogenase, PIPOX - pipecolic acid oxidase, TAT - …
GO:0006006	glucose metabolic process	0.000448	0.0254	2.25	16694	99	1501	20	[DLAT - dihydrolipoamide s-acetyltransferase, CPT1A - carnitine palmitoyltransferase 1a (liver), PCK1 - phosphoenolpyruvate carboxykinase 1 (soluble), PGAM1 - phosphoglycerate mutase 1 (brain), GOT1 - glutamic-oxaloacetic transaminase 1, soluble, FABP5 - fatty acid binding protein 5 (psoriasis-associated), RBP4 - retinol binding protein 4, plasma, PPARGC1A - peroxisome proliferator-activated rece…
GO:0048513	animal organ development	0.000458	0.0255	1.32	16694	1130	1501	134	[CDH1 - cadherin 1, type 1, e-cadherin (epithelial), MITF - microphthalmia-associated transcription factor, HTRA1 - htra serine peptidase 1, APOA1 - apolipoprotein a-i, EML1 - echinoderm microtubule associated protein like 1, FAM73B - family with sequence similarity 73, member b, SIX4 - six homeobox 4, HRH2 - histamine receptor h2, MAB21L2 - mab-21-like 2 (c. elegans), SEPP1 - selenoprotein p, pl…
GO:0032368	regulation of lipid transport	0.000462	0.0255	2.3	16694	92	1501	19	[ABCG5 - atp-binding cassette, sub-family g (white), member 5, PLA2R1 - phospholipase a2 receptor 1, 180kda, ABCG8 - atp-binding cassette, sub-family g (white), member 8, LRP1 - low density lipoprotein receptor-related protein 1, APOA1 - apolipoprotein a-i, APOC1 - apolipoprotein c-i, PLA2G6 - phospholipase a2, group vi (cytosolic, calcium-independent), ABCA1 - atp-binding cassette, sub-family a …
GO:0031348	negative regulation of defense response	0.000464	0.0256	1.95	16694	160	1501	28	[LGALS9 - lectin, galactoside-binding, soluble, 9, A2M - alpha-2-macroglobulin, TEK - tek tyrosine kinase, endothelial, IFIT1 - interferon-induced protein with tetratricopeptide repeats 1, NLRP4 - nlr family, pyrin domain containing 4, NLRC5 - nlr family, card domain containing 5, HTRA1 - htra serine peptidase 1, APOA1 - apolipoprotein a-i, ARRB2 - arrestin, beta 2, NPLOC4 - nuclear protein local…
GO:0048584	positive regulation of response to stimulus	0.000466	0.0256	1.24	16694	1898	1501	211	[LGALS9 - lectin, galactoside-binding, soluble, 9, BMP2K - bmp2 inducible kinase, PLA2R1 - phospholipase a2 receptor 1, 180kda, ABAT - 4-aminobutyrate aminotransferase, LIF - leukemia inhibitory factor, AKAP12 - a kinase (prka) anchor protein 12, GCNT2 - glucosaminyl (n-acetyl) transferase 2, i-branching enzyme (i blood group), LCP2 - lymphocyte cytosolic protein 2 (sh2 domain containing leukocyt…
GO:0032374	regulation of cholesterol transport	0.00047	0.0256	3.14	16694	39	1501	11	[ABCG5 - atp-binding cassette, sub-family g (white), member 5, ABCG8 - atp-binding cassette, sub-family g (white), member 8, LRP1 - low density lipoprotein receptor-related protein 1, APOA1 - apolipoprotein a-i, APOC1 - apolipoprotein c-i, LIPG - lipase, endothelial, ABCA1 - atp-binding cassette, sub-family a (abc1), member 1, ABCG1 - atp-binding cassette, sub-family g (white), member 1, PPARG - …
GO:0032944	regulation of mononuclear cell proliferation	0.000469	0.0257	1.92	16694	168	1501	29	[LGALS9 - lectin, galactoside-binding, soluble, 9, PLA2G2F - phospholipase a2, group iif, CD1D - cd1d molecule, CCR2 - chemokine (c-c motif) receptor 2, BST1 - bone marrow stromal cell antigen 1, IRS2 - insulin receptor substrate 2, TNFSF9 - tumor necrosis factor (ligand) superfamily, member 9, SLC39A10 - solute carrier family 39 (zinc transporter), member 10, GPNMB - glycoprotein (transmembrane)…
GO:0032371	regulation of sterol transport	0.00047	0.0257	3.14	16694	39	1501	11	[ABCG5 - atp-binding cassette, sub-family g (white), member 5, ABCG8 - atp-binding cassette, sub-family g (white), member 8, LRP1 - low density lipoprotein receptor-related protein 1, APOA1 - apolipoprotein a-i, APOC1 - apolipoprotein c-i, LIPG - lipase, endothelial, ABCA1 - atp-binding cassette, sub-family a (abc1), member 1, ABCG1 - atp-binding cassette, sub-family g (white), member 1, PPARG - …
GO:0032946	positive regulation of mononuclear cell proliferation	0.000491	0.0264	2.18	16694	107	1501	21	[LGALS9 - lectin, galactoside-binding, soluble, 9, GPR183 - g protein-coupled receptor 183, CSF1 - colony stimulating factor 1 (macrophage), ICOSLG - inducible t-cell co-stimulator ligand, CD1D - cd1d molecule, RIPK2 - receptor-interacting serine-threonine kinase 2, IL2 - interleukin 2, CDKN1A - cyclin-dependent kinase inhibitor 1a (p21, cip1), GPAM - glycerol-3-phosphate acyltransferase, mitocho…
GO:1903557	positive regulation of tumor necrosis factor superfamily cytokine production	0.000491	0.0265	2.68	16694	58	1501	14	[LGALS9 - lectin, galactoside-binding, soluble, 9, PTAFR - platelet-activating factor receptor, CD36 - cd36 molecule (thrombospondin receptor), RIPK2 - receptor-interacting serine-threonine kinase 2, ARHGEF2 - rho/rac guanine nucleotide exchange factor (gef) 2, CCR2 - chemokine (c-c motif) receptor 2, PIK3R1 - phosphoinositide-3-kinase, regulatory subunit 1 (alpha), HAVCR2 - hepatitis a virus cel…
GO:0048017	inositol lipid-mediated signaling	0.000491	0.0266	2.68	16694	58	1501	14	[CSF1R - colony stimulating factor 1 receptor, PTAFR - platelet-activating factor receptor, FGFR1 - fibroblast growth factor receptor 1, MUC5AC - mucin 5ac, oligomeric mucus/gel-forming, PIK3R1 - phosphoinositide-3-kinase, regulatory subunit 1 (alpha), GAB2 - grb2-associated binding protein 2, IRS2 - insulin receptor substrate 2, TNFAIP8L3 - tumor necrosis factor, alpha-induced protein 8-like 3, …
GO:0051222	positive regulation of protein transport	0.00051	0.0273	1.6	16694	354	1501	51	[LGALS9 - lectin, galactoside-binding, soluble, 9, CDH1 - cadherin 1, type 1, e-cadherin (epithelial), NNAT - neuronatin, SOGA2 - soga family member 2, ABAT - 4-aminobutyrate aminotransferase, CLEC5A - c-type lectin domain family 5, member a, TLR1 - toll-like receptor 1, IRS2 - insulin receptor substrate 2, TLR2 - toll-like receptor 2, TLR8 - toll-like receptor 8, GPI - glucose-6-phosphate isomer…
GO:0032530	regulation of microvillus organization	0.000515	0.0275	5.13	16694	13	1501	6	[VIL1 - villin 1, CDHR2 - cadherin-related family member 2, CDHR5 - cadherin-related family member 5, RAP1GAP - rap1 gtpase activating protein, PLD1 - phospholipase d1, phosphatidylcholine-specific, FSCN1 - fascin homolog 1, actin-bundling protein (strongylocentrotus purpuratus)]
GO:0097267	omega-hydroxylase P450 pathway	0.00054	0.0285	6.18	16694	9	1501	5	[CYP2C19 - cytochrome p450, family 2, subfamily c, polypeptide 19, CYP2C9 - cytochrome p450, family 2, subfamily c, polypeptide 9, CYP1A1 - cytochrome p450, family 1, subfamily a, polypeptide 1, CYP1B1 - cytochrome p450, family 1, subfamily b, polypeptide 1, CYP4F2 - cytochrome p450, family 4, subfamily f, polypeptide 2]
GO:0043062	extracellular structure organization	0.000542	0.0285	1.63	16694	320	1501	47	[ITGA5 - integrin, alpha 5 (fibronectin receptor, alpha polypeptide), A2M - alpha-2-macroglobulin, COL5A3 - collagen, type v, alpha 3, IBSP - integrin-binding sialoprotein, FN1 - fibronectin 1, ITGAM - integrin, alpha m (complement component 3 receptor 3 subunit), CDH1 - cadherin 1, type 1, e-cadherin (epithelial), COL18A1 - collagen, type xviii, alpha 1, F11R - f11 receptor, HTRA1 - htra serine …
GO:0002887	negative regulation of myeloid leukocyte mediated immunity	0.00054	0.0286	6.18	16694	9	1501	5	[LGALS9 - lectin, galactoside-binding, soluble, 9, CD300A - cd300a molecule, HMOX1 - heme oxygenase (decycling) 1, CCR2 - chemokine (c-c motif) receptor 2, FCGR2B - fc fragment of igg, low affinity iib, receptor (cd32)]
GO:0050701	interleukin-1 secretion	0.00054	0.0287	6.18	16694	9	1501	5	[CD36 - cd36 molecule (thrombospondin receptor), TLR4 - toll-like receptor 4, TLR6 - toll-like receptor 6, ABCA1 - atp-binding cassette, sub-family a (abc1), member 1, AIM2 - absent in melanoma 2]
GO:0033674	positive regulation of kinase activity	0.00055	0.0288	1.48	16694	535	1501	71	[TIAM1 - t-cell lymphoma invasion and metastasis 1, CDC6 - cell division cycle 6, CCNK - cyclin k, S1PR2 - sphingosine-1-phosphate receptor 2, WNK1 - wnk lysine deficient protein kinase 1, SLC11A1 - solute carrier family 11 (proton-coupled divalent metal ion transporter), member 1, ACSL1 - acyl-coa synthetase long-chain family member 1, LCP2 - lymphocyte cytosolic protein 2 (sh2 domain containing…
GO:0009967	positive regulation of signal transduction	0.000581	0.0303	1.27	16694	1423	1501	163	[LGALS9 - lectin, galactoside-binding, soluble, 9, BMP2K - bmp2 inducible kinase, CMTM3 - cklf-like marvel transmembrane domain containing 3, S1PR2 - sphingosine-1-phosphate receptor 2, PLA2R1 - phospholipase a2 receptor 1, 180kda, SSH1 - slingshot protein phosphatase 1, APOA1 - apolipoprotein a-i, TRAT1 - t cell receptor associated transmembrane adaptor 1, ABAT - 4-aminobutyrate aminotransferase…
GO:0033344	cholesterol efflux	0.0006	0.0312	3.87	16694	23	1501	8	[ABCG5 - atp-binding cassette, sub-family g (white), member 5, ABCG8 - atp-binding cassette, sub-family g (white), member 8, APOA1 - apolipoprotein a-i, APOC1 - apolipoprotein c-i, ABCA1 - atp-binding cassette, sub-family a (abc1), member 1, ABCG1 - atp-binding cassette, sub-family g (white), member 1, ABCG2 - atp-binding cassette, sub-family g (white), member 2, APOB - apolipoprotein b]
GO:0019318	hexose metabolic process	0.000603	0.0313	2	16694	139	1501	25	[DLAT - dihydrolipoamide s-acetyltransferase, PGAM1 - phosphoglycerate mutase 1 (brain), AKR1B1 - aldo-keto reductase family 1, member b1 (aldose reductase), GOT1 - glutamic-oxaloacetic transaminase 1, soluble, FABP5 - fatty acid binding protein 5 (psoriasis-associated), PPARGC1A - peroxisome proliferator-activated receptor gamma, coactivator 1 alpha, IRS2 - insulin receptor substrate 2, GPI - gl…
GO:0071402	cellular response to lipoprotein particle stimulus	0.000612	0.0314	4.33	16694	18	1501	7	[FCER1G - fc fragment of ige, high affinity i, receptor for; gamma polypeptide, CD36 - cd36 molecule (thrombospondin receptor), TLR4 - toll-like receptor 4, TLR6 - toll-like receptor 6, ABCA1 - atp-binding cassette, sub-family a (abc1), member 1, ABCG1 - atp-binding cassette, sub-family g (white), member 1, PPARG - peroxisome proliferator-activated receptor gamma]
GO:0009408	response to heat	0.000612	0.0315	2.25	16694	94	1501	19	[SCARA5 - scavenger receptor class a, member 5 (putative), STAC - sh3 and cysteine rich domain, ABCC2 - atp-binding cassette, sub-family c (cftr/mrp), member 2, CDKN1A - cyclin-dependent kinase inhibitor 1a (p21, cip1), CXCL10 - chemokine (c-x-c motif) ligand 10, MYOF - myoferlin, IL1A - interleukin 1, alpha, CPB2 - carboxypeptidase b2 (plasma), DNAJB4 - dnaj (hsp40) homolog, subfamily b, member …
GO:0009056	catabolic process	0.000616	0.0315	1.24	16694	1756	1501	196	[MYLIP - myosin regulatory light chain interacting protein, ENTPD4 - ectonucleoside triphosphate diphosphohydrolase 4, TRIM24 - tripartite motif containing 24, AADAC - arylacetamide deacetylase, ABAT - 4-aminobutyrate aminotransferase, AMACR - alpha-methylacyl-coa racemase, SPP1 - secreted phosphoprotein 1, NUDT19 - nudix (nucleoside diphosphate linked moiety x)-type motif 19, CES2 - carboxyleste…
GO:0030168	platelet activation	0.000612	0.0316	2.25	16694	94	1501	19	[MAPK1 - mitogen-activated protein kinase 1, DGKG - diacylglycerol kinase, gamma 90kda, TREML1 - triggering receptor expressed on myeloid cells-like 1, ARRB2 - arrestin, beta 2, PIK3R1 - phosphoinositide-3-kinase, regulatory subunit 1 (alpha), ITPR3 - inositol 1,4,5-trisphosphate receptor, type 3, DGKH - diacylglycerol kinase, eta, AXL - axl receptor tyrosine kinase, FCER1G - fc fragment of ige, …
GO:0098609	cell-cell adhesion	0.00065	0.0331	1.54	16694	411	1501	57	[CD93 - cd93 molecule, CDH1 - cadherin 1, type 1, e-cadherin (epithelial), PTPRT - protein tyrosine phosphatase, receptor type, t, TLN1 - talin 1, COL14A1 - collagen, type xiv, alpha 1, CTNND2 - catenin (cadherin-associated protein), delta 2, SELPLG - selectin p ligand, PCDH9 - protocadherin 9, PVR - poliovirus receptor, PCDH7 - protocadherin 7, FNDC3A - fibronectin type iii domain containing 3a,…
GO:0060627	regulation of vesicle-mediated transport	0.000652	0.0331	1.52	16694	438	1501	60	[LGALS9 - lectin, galactoside-binding, soluble, 9, BMP2K - bmp2 inducible kinase, PTX3 - pentraxin 3, long, C2CD4C - c2 calcium-dependent domain containing 4c, PFN2 - profilin 2, APOC1 - apolipoprotein c-i, RAB8B - rab8b, member ras oncogene family, CATSPER2 - cation channel, sperm associated 2, SLC11A1 - solute carrier family 11 (proton-coupled divalent metal ion transporter), member 1, GAB2 - g…
GO:0014074	response to purine-containing compound	0.000654	0.0331	2.02	16694	132	1501	24	[NOX4 - nadph oxidase 4, PPARGC1B - peroxisome proliferator-activated receptor gamma, coactivator 1 beta, TEK - tek tyrosine kinase, endothelial, AQP9 - aquaporin 9, AKAP6 - a kinase (prka) anchor protein 6, RAPGEF2 - rap guanine nucleotide exchange factor (gef) 2, P2RY12 - purinergic receptor p2y, g-protein coupled, 12, PCK1 - phosphoenolpyruvate carboxykinase 1 (soluble), SSH1 - slingshot prote…
GO:0030888	regulation of B cell proliferation	0.000656	0.0331	2.73	16694	53	1501	13	[GPR183 - g protein-coupled receptor 183, PRDM1 - pr domain containing 1, with znf domain, IL2 - interleukin 2, CDKN1A - cyclin-dependent kinase inhibitor 1a (p21, cip1), INPP5D - inositol polyphosphate-5-phosphatase, 145kda, FCGR2B - fc fragment of igg, low affinity iib, receptor (cd32), NCKAP1L - nck-associated protein 1-like, MNDA - myeloid cell nuclear differentiation antigen, BST1 - bone mar…
GO:0002696	positive regulation of leukocyte activation	0.00068	0.0342	1.72	16694	246	1501	38	[LGALS9 - lectin, galactoside-binding, soluble, 9, CD1D - cd1d molecule, IL1RL2 - interleukin 1 receptor-like 2, PTAFR - platelet-activating factor receptor, ITGAM - integrin, alpha m (complement component 3 receptor 3 subunit), CRLF2 - cytokine receptor-like factor 2, PIK3R1 - phosphoinositide-3-kinase, regulatory subunit 1 (alpha), CCR2 - chemokine (c-c motif) receptor 2, VNN1 - vanin 1, DPP4 -…
GO:0051270	regulation of cellular component movement	0.000697	0.035	1.37	16694	793	1501	98	[LGALS9 - lectin, galactoside-binding, soluble, 9, SSH1 - slingshot protein phosphatase 1, FN1 - fibronectin 1, COL18A1 - collagen, type xviii, alpha 1, PLXNC1 - plexin c1, GCNT2 - glucosaminyl (n-acetyl) transferase 2, i-branching enzyme (i blood group), BST1 - bone marrow stromal cell antigen 1, RDX - radixin, GPR56 - g protein-coupled receptor 56, SEMG1 - semenogelin i, NRG2 - neuregulin 2, SR…
GO:0051247	positive regulation of protein metabolic process	0.000704	0.0352	1.27	16694	1449	1501	165	[CCNK - cyclin k, CDC6 - cell division cycle 6, LGALS9 - lectin, galactoside-binding, soluble, 9, MYLIP - myosin regulatory light chain interacting protein, S1PR2 - sphingosine-1-phosphate receptor 2, FN1 - fibronectin 1, LIF - leukemia inhibitory factor, OSM - oncostatin m, GCNT2 - glucosaminyl (n-acetyl) transferase 2, i-branching enzyme (i blood group), LCP2 - lymphocyte cytosolic protein 2 (s…
GO:0042572	retinol metabolic process	0.000713	0.0353	3.45	16694	29	1501	9	[LRAT - lecithin retinol acyltransferase (phosphatidylcholine--retinol o-acyltransferase), DGAT2 - diacylglycerol o-acyltransferase 2, PLB1 - phospholipase b1, AKR1C3 - aldo-keto reductase family 1, member c3, RBP4 - retinol binding protein 4, plasma, CYP1B1 - cytochrome p450, family 1, subfamily b, polypeptide 1, ALDH1A1 - aldehyde dehydrogenase 1 family, member a1, RDH12 - retinol dehydrogenase…
GO:0009449	gamma-aminobutyric acid biosynthetic process	0.000726	0.0353	11.12	16694	3	1501	3	[ABAT - 4-aminobutyrate aminotransferase, SLC1A3 - solute carrier family 1 (glial high affinity glutamate transporter), member 3, GAD1 - glutamate decarboxylase 1 (brain, 67kda)]
GO:0002707	negative regulation of lymphocyte mediated immunity	0.000713	0.0354	3.45	16694	29	1501	9	[LGALS9 - lectin, galactoside-binding, soluble, 9, CR1 - complement component (3b/4b) receptor 1 (knops blood group), HFE - hemochromatosis, SERPINB9 - serpin peptidase inhibitor, clade b (ovalbumin), member 9, PTPRC - protein tyrosine phosphatase, receptor type, c, ARRB2 - arrestin, beta 2, FCGR2B - fc fragment of igg, low affinity iib, receptor (cd32), HAVCR2 - hepatitis a virus cellular recept…
GO:0048861	leukemia inhibitory factor signaling pathway	0.000726	0.0354	11.12	16694	3	1501	3	[IL6ST - interleukin 6 signal transducer (gp130, oncostatin m receptor), LIF - leukemia inhibitory factor, LIFR - leukemia inhibitory factor receptor alpha]
GO:0051960	regulation of nervous system development	0.000731	0.0354	1.38	16694	756	1501	94	[TIAM1 - t-cell lymphoma invasion and metastasis 1, MYLIP - myosin regulatory light chain interacting protein, SSH1 - slingshot protein phosphatase 1, FN1 - fibronectin 1, TMEM106B - transmembrane protein 106b, ZNF365 - zinc finger protein 365, LIF - leukemia inhibitory factor, GPR161 - g protein-coupled receptor 161, DENND5A - denn/madd domain containing 5a, SPOCK1 - sparc/osteonectin, cwcv and …
GO:0022604	regulation of cell morphogenesis	0.000731	0.0354	1.52	16694	440	1501	60	[TIAM1 - t-cell lymphoma invasion and metastasis 1, FN1 - fibronectin 1, SSH1 - slingshot protein phosphatase 1, ARHGAP15 - rho gtpase activating protein 15, APOA1 - apolipoprotein a-i, PLXNC1 - plexin c1, SPP1 - secreted phosphoprotein 1, ULK2 - unc-51 like autophagy activating kinase 2, MAP2 - microtubule-associated protein 2, CHN1 - chimerin 1, SH3KBP1 - sh3-domain kinase binding protein 1, RD…
GO:0016310	phosphorylation	0.000713	0.0355	1.32	16694	1064	1501	126	[CCNK - cyclin k, LGALS9 - lectin, galactoside-binding, soluble, 9, BMP2K - bmp2 inducible kinase, TRIM24 - tripartite motif containing 24, TRAT1 - t cell receptor associated transmembrane adaptor 1, LIF - leukemia inhibitory factor, PIK3R3 - phosphoinositide-3-kinase, regulatory subunit 3 (gamma), RASGEF1A - rasgef domain family, member 1a, SIK2 - salt-inducible kinase 2, MAP4K3 - mitogen-activa…
GO:0070665	positive regulation of leukocyte proliferation	0.000719	0.0355	2.12	16694	110	1501	21	[LGALS9 - lectin, galactoside-binding, soluble, 9, GPR183 - g protein-coupled receptor 183, CSF1 - colony stimulating factor 1 (macrophage), ICOSLG - inducible t-cell co-stimulator ligand, CD1D - cd1d molecule, RIPK2 - receptor-interacting serine-threonine kinase 2, IL2 - interleukin 2, CDKN1A - cyclin-dependent kinase inhibitor 1a (p21, cip1), GPAM - glycerol-3-phosphate acyltransferase, mitocho…
GO:1903977	positive regulation of glial cell migration	0.000726	0.0355	11.12	16694	3	1501	3	[TIAM1 - t-cell lymphoma invasion and metastasis 1, CSF1 - colony stimulating factor 1 (macrophage), CCR2 - chemokine (c-c motif) receptor 2]
GO:0070340	detection of bacterial lipopeptide	0.000726	0.0357	11.12	16694	3	1501	3	[TLR1 - toll-like receptor 1, TLR2 - toll-like receptor 2, TLR6 - toll-like receptor 6]
GO:0015701	bicarbonate transport	0.00075	0.0362	2.98	16694	41	1501	11	[CA4 - carbonic anhydrase iv, SLC26A9 - solute carrier family 26 (anion exchanger), member 9, CA2 - carbonic anhydrase ii, SLC4A11 - solute carrier family 4, sodium borate transporter, member 11, SLC4A8 - solute carrier family 4, sodium bicarbonate cotransporter, member 8, CA12 - carbonic anhydrase xii, SLC26A3 - solute carrier family 26 (anion exchanger), member 3, SLC4A7 - solute carrier family…
GO:1901701	cellular response to oxygen-containing compound	0.000759	0.0363	1.4	16694	700	1501	88	[CDC6 - cell division cycle 6, AKR1C3 - aldo-keto reductase family 1, member c3, SSH1 - slingshot protein phosphatase 1, CDH1 - cadherin 1, type 1, e-cadherin (epithelial), APLP1 - amyloid beta (a4) precursor-like protein 1, SLC8A1 - solute carrier family 8 (sodium/calcium exchanger), member 1, RAB8B - rab8b, member ras oncogene family, AKR1C2 - aldo-keto reductase family 1, member c2, GNB4 - gua…
GO:0043300	regulation of leukocyte degranulation	0.000757	0.0364	3.18	16694	35	1501	10	[LGALS9 - lectin, galactoside-binding, soluble, 9, GAB2 - grb2-associated binding protein 2, FCER1G - fc fragment of ige, high affinity i, receptor for; gamma polypeptide, ITGAM - integrin, alpha m (complement component 3 receptor 3 subunit), PTAFR - platelet-activating factor receptor, CD300A - cd300a molecule, HMOX1 - heme oxygenase (decycling) 1, FGR - feline gardner-rasheed sarcoma viral onco…
GO:0046834	lipid phosphorylation	0.000763	0.0364	2.16	16694	103	1501	20	[FGF19 - fibroblast growth factor 19, FAM126A - family with sequence similarity 126, member a, EREG - epiregulin, NRG2 - neuregulin 2, FGFR1 - fibroblast growth factor receptor 1, DGKG - diacylglycerol kinase, gamma 90kda, TRAT1 - t cell receptor associated transmembrane adaptor 1, PIK3R1 - phosphoinositide-3-kinase, regulatory subunit 1 (alpha), SPHK2 - sphingosine kinase 2, HGF - hepatocyte gro…
GO:0006644	phospholipid metabolic process	0.000766	0.0364	1.56	16694	378	1501	53	[FAM126A - family with sequence similarity 126, member a, APOA1 - apolipoprotein a-i, TRAT1 - t cell receptor associated transmembrane adaptor 1, PLA2G7 - phospholipase a2, group vii (platelet-activating factor acetylhydrolase, plasma), FABP5 - fatty acid binding protein 5 (psoriasis-associated), PIK3R3 - phosphoinositide-3-kinase, regulatory subunit 3 (gamma), IRS2 - insulin receptor substrate 2…
GO:0050867	positive regulation of cell activation	0.000766	0.0364	1.69	16694	256	1501	39	[LGALS9 - lectin, galactoside-binding, soluble, 9, IL1RL2 - interleukin 1 receptor-like 2, CD1D - cd1d molecule, PTAFR - platelet-activating factor receptor, ITGAM - integrin, alpha m (complement component 3 receptor 3 subunit), PIK3R1 - phosphoinositide-3-kinase, regulatory subunit 1 (alpha), CRLF2 - cytokine receptor-like factor 2, CCR2 - chemokine (c-c motif) receptor 2, VNN1 - vanin 1, DPP4 -…
GO:0032680	regulation of tumor necrosis factor production	0.000802	0.0379	2.2	16694	96	1501	19	[LGALS9 - lectin, galactoside-binding, soluble, 9, PTAFR - platelet-activating factor receptor, CD36 - cd36 molecule (thrombospondin receptor), RIPK2 - receptor-interacting serine-threonine kinase 2, SYT11 - synaptotagmin xi, ARRB2 - arrestin, beta 2, ARHGEF2 - rho/rac guanine nucleotide exchange factor (gef) 2, HAVCR2 - hepatitis a virus cellular receptor 2, CCR2 - chemokine (c-c motif) receptor…
GO:0002694	regulation of leukocyte activation	0.000821	0.0387	1.54	16694	397	1501	55	[LGALS9 - lectin, galactoside-binding, soluble, 9, IL1RL2 - interleukin 1 receptor-like 2, DPP4 - dipeptidyl-peptidase 4, BST1 - bone marrow stromal cell antigen 1, GAB2 - grb2-associated binding protein 2, IRS2 - insulin receptor substrate 2, LGALS1 - lectin, galactoside-binding, soluble, 1, TLR4 - toll-like receptor 4, MILR1 - mast cell immunoglobulin-like receptor 1, MERTK - c-mer proto-oncoge…
GO:0070339	response to bacterial lipopeptide	0.000842	0.0389	7.41	16694	6	1501	4	[TLR1 - toll-like receptor 1, TLR2 - toll-like receptor 2, CD36 - cd36 molecule (thrombospondin receptor), TLR6 - toll-like receptor 6]
GO:0055013	cardiac muscle cell development	0.000829	0.039	3.71	16694	24	1501	8	[VEGFA - vascular endothelial growth factor a, TBX3 - t-box 3, BVES - blood vessel epicardial substance, CXADR - coxsackie virus and adenovirus receptor, MYH11 - myosin, heavy chain 11, smooth muscle, SLC8A1 - solute carrier family 8 (sodium/calcium exchanger), member 1, MAML1 - mastermind-like 1 (drosophila), TTN - titin]
GO:0071220	cellular response to bacterial lipoprotein	0.000842	0.0391	7.41	16694	6	1501	4	[TLR1 - toll-like receptor 1, CD36 - cd36 molecule (thrombospondin receptor), TLR2 - toll-like receptor 2, TLR6 - toll-like receptor 6]
GO:0071221	cellular response to bacterial lipopeptide	0.000842	0.0392	7.41	16694	6	1501	4	[TLR1 - toll-like receptor 1, TLR2 - toll-like receptor 2, CD36 - cd36 molecule (thrombospondin receptor), TLR6 - toll-like receptor 6]
GO:0010887	negative regulation of cholesterol storage	0.000842	0.0393	7.41	16694	6	1501	4	[PPARA - peroxisome proliferator-activated receptor alpha, ABCA1 - atp-binding cassette, sub-family a (abc1), member 1, PPARG - peroxisome proliferator-activated receptor gamma, ABCG1 - atp-binding cassette, sub-family g (white), member 1]
GO:0034447	very-low-density lipoprotein particle clearance	0.000842	0.0394	7.41	16694	6	1501	4	[APOC4 - apolipoprotein c-iv, APOC1 - apolipoprotein c-i, APOB - apolipoprotein b, VLDLR - very low density lipoprotein receptor]
GO:0046496	nicotinamide nucleotide metabolic process	0.000915	0.0421	2.18	16694	97	1501	19	[DLD - dihydrolipoamide dehydrogenase, OGDHL - oxoglutarate dehydrogenase-like, PGAM1 - phosphoglycerate mutase 1 (brain), TKT - transketolase, ME1 - malic enzyme 1, nadp(+)-dependent, cytosolic, PGD - phosphogluconate dehydrogenase, NNT - nicotinamide nucleotide transhydrogenase, LDHB - lactate dehydrogenase b, BST1 - bone marrow stromal cell antigen 1, GAPDH - glyceraldehyde-3-phosphate dehydro…
GO:0032880	regulation of protein localization	0.000919	0.0421	1.35	16694	838	1501	102	[LGALS9 - lectin, galactoside-binding, soluble, 9, SSH1 - slingshot protein phosphatase 1, FN1 - fibronectin 1, CDH1 - cadherin 1, type 1, e-cadherin (epithelial), APOA1 - apolipoprotein a-i, SOGA2 - soga family member 2, LIF - leukemia inhibitory factor, ABAT - 4-aminobutyrate aminotransferase, CLEC5A - c-type lectin domain family 5, member a, SIX4 - six homeobox 4, RDX - radixin, TLR8 - toll-li…
GO:0019362	pyridine nucleotide metabolic process	0.000915	0.0422	2.18	16694	97	1501	19	[DLD - dihydrolipoamide dehydrogenase, OGDHL - oxoglutarate dehydrogenase-like, PGAM1 - phosphoglycerate mutase 1 (brain), TKT - transketolase, ME1 - malic enzyme 1, nadp(+)-dependent, cytosolic, PGD - phosphogluconate dehydrogenase, NNT - nicotinamide nucleotide transhydrogenase, LDHB - lactate dehydrogenase b, BST1 - bone marrow stromal cell antigen 1, GAPDH - glyceraldehyde-3-phosphate dehydro…
GO:0050670	regulation of lymphocyte proliferation	0.000932	0.0426	1.86	16694	167	1501	28	[LGALS9 - lectin, galactoside-binding, soluble, 9, PLA2G2F - phospholipase a2, group iif, CD1D - cd1d molecule, CCR2 - chemokine (c-c motif) receptor 2, BST1 - bone marrow stromal cell antigen 1, IRS2 - insulin receptor substrate 2, TNFSF9 - tumor necrosis factor (ligand) superfamily, member 9, SLC39A10 - solute carrier family 39 (zinc transporter), member 10, GPNMB - glycoprotein (transmembrane)…
GO:0050766	positive regulation of phagocytosis	0.000935	0.0426	2.91	16694	42	1501	11	[NCKAP1L - nck-associated protein 1-like, SLC11A1 - solute carrier family 11 (proton-coupled divalent metal ion transporter), member 1, MYO18A - myosin xviiia, FCER1G - fc fragment of ige, high affinity i, receptor for; gamma polypeptide, CD36 - cd36 molecule (thrombospondin receptor), PTX3 - pentraxin 3, long, MERTK - c-mer proto-oncogene tyrosine kinase, IL1B - interleukin 1, beta, DOCK2 - dedi…
GO:0006633	fatty acid biosynthetic process	0.000958	0.0435	2.22	16694	90	1501	18	[QKI - qki, kh domain containing, rna binding, ALOX15B - arachidonate 15-lipoxygenase, type b, MGLL - monoglyceride lipase, ALOX5AP - arachidonate 5-lipoxygenase-activating protein, PLP1 - proteolipid protein 1, ALOX12B - arachidonate 12-lipoxygenase, 12r type, ABHD2 - abhydrolase domain containing 2, PTPLAD2 - protein tyrosine phosphatase-like a domain containing 2, FA2H - fatty acid 2-hydroxyla…
GO:1901575	organic substance catabolic process	0.000985	0.0446	1.25	16694	1490	1501	168	[MYLIP - myosin regulatory light chain interacting protein, ENTPD4 - ectonucleoside triphosphate diphosphohydrolase 4, TRIM24 - tripartite motif containing 24, AREL1 - apoptosis resistant e3 ubiquitin protein ligase 1, APOA1 - apolipoprotein a-i, ABAT - 4-aminobutyrate aminotransferase, AMACR - alpha-methylacyl-coa racemase, SPP1 - secreted phosphoprotein 1, APOB - apolipoprotein b, SAMHD1 - sam …
GO:0015748	organophosphate ester transport	0.000993	0.0447	2.28	16694	83	1501	17	[SLC17A3 - solute carrier family 17 (organic anion transporter), member 3, ATP8B4 - atpase, class i, type 8b, member 4, SLC37A2 - solute carrier family 37 (glucose-6-phosphate transporter), member 2, APOA1 - apolipoprotein a-i, OSBPL10 - oxysterol binding protein-like 10, APOC1 - apolipoprotein c-i, ABCA1 - atp-binding cassette, sub-family a (abc1), member 1, PLTP - phospholipid transfer protein,…
GO:0006935	chemotaxis	0.000991	0.0448	1.66	16694	268	1501	40	[LGALS9 - lectin, galactoside-binding, soluble, 9, CMTM3 - cklf-like marvel transmembrane domain containing 3, ACKR2 - atypical chemokine receptor 2, CMKLR1 - chemokine-like receptor 1, IL16 - interleukin 16, PTAFR - platelet-activating factor receptor, APOA1 - apolipoprotein a-i, ARRB2 - arrestin, beta 2, CCR1 - chemokine (c-c motif) receptor 1, CCR2 - chemokine (c-c motif) receptor 2, PLAU - pl…

## Sheet: GBD upreg vs CBD TIssue
GO Term	Description	P-value	FDR q-value	Enrichment	N	B	n	b	Genes
GO:0006082	organic acid metabolic process	1.89e-11	9.44e-08	2.18	16694	924	681	82	[OGDHL - oxoglutarate dehydrogenase-like, AKR1C3 - aldo-keto reductase family 1, member c3, ALOXE3 - arachidonate lipoxygenase 3, FABP3 - fatty acid binding protein 3, muscle and heart (mammary-derived growth inhibitor), PSAT1 - phosphoserine aminotransferase 1, PYCRL - pyrroline-5-carboxylate reductase-like, AKR1C2 - aldo-keto reductase family 1, member c2, MIF - macrophage migration inhibitory …
GO:0044281	small molecule metabolic process	1.3e-11	9.7e-08	1.84	16694	1623	681	122	[APOA1 - apolipoprotein a-i, MIF - macrophage migration inhibitory factor (glycosylation-inhibiting factor), APOC1 - apolipoprotein c-i, AKR1C2 - aldo-keto reductase family 1, member c2, LDHB - lactate dehydrogenase b, BST1 - bone marrow stromal cell antigen 1, NUDT19 - nudix (nucleoside diphosphate linked moiety x)-type motif 19, SLC6A14 - solute carrier family 6 (amino acid transporter), member…
GO:0043436	oxoacid metabolic process	8.21e-12	1.23e-07	2.21	16694	909	681	82	[OGDHL - oxoglutarate dehydrogenase-like, AKR1C3 - aldo-keto reductase family 1, member c3, ALOXE3 - arachidonate lipoxygenase 3, FABP3 - fatty acid binding protein 3, muscle and heart (mammary-derived growth inhibitor), PSAT1 - phosphoserine aminotransferase 1, PYCRL - pyrroline-5-carboxylate reductase-like, MIF - macrophage migration inhibitory factor (glycosylation-inhibiting factor), AKR1C2 -…
GO:0055114	oxidation-reduction process	5.32e-11	1.99e-07	2.21	16694	843	681	76	[NQO2 - nad(p)h dehydrogenase, quinone 2, COX6A1 - cytochrome c oxidase subunit via polypeptide 1, AKR1C3 - aldo-keto reductase family 1, member c3, ALOXE3 - arachidonate lipoxygenase 3, COX6B1 - cytochrome c oxidase subunit vib polypeptide 1 (ubiquitous), NDUFA4 - nadh dehydrogenase (ubiquinone) 1 alpha subcomplex, 4, 9kda, APOA1 - apolipoprotein a-i, NDUFA1 - nadh dehydrogenase (ubiquinone) 1 a…
GO:0032787	monocarboxylic acid metabolic process	3.02e-10	7.52e-07	2.65	16694	462	681	50	[OGDHL - oxoglutarate dehydrogenase-like, AKR1C3 - aldo-keto reductase family 1, member c3, ALOXE3 - arachidonate lipoxygenase 3, FABP3 - fatty acid binding protein 3, muscle and heart (mammary-derived growth inhibitor), AKR1C2 - aldo-keto reductase family 1, member c2, MIF - macrophage migration inhibitory factor (glycosylation-inhibiting factor), LDHB - lactate dehydrogenase b, NUDT19 - nudix (…
GO:0006629	lipid metabolic process	3.01e-10	8.99e-07	1.97	16694	1134	681	91	[AKR1C3 - aldo-keto reductase family 1, member c3, ALOXE3 - arachidonate lipoxygenase 3, FABP3 - fatty acid binding protein 3, muscle and heart (mammary-derived growth inhibitor), APOA1 - apolipoprotein a-i, MIF - macrophage migration inhibitory factor (glycosylation-inhibiting factor), AKR1C2 - aldo-keto reductase family 1, member c2, APOC1 - apolipoprotein c-i, RDH12 - retinol dehydrogenase 12 …
GO:0019752	carboxylic acid metabolic process	5.51e-10	1.18e-06	2.16	16694	819	681	72	[AKR1C3 - aldo-keto reductase family 1, member c3, OGDHL - oxoglutarate dehydrogenase-like, ALOXE3 - arachidonate lipoxygenase 3, FABP3 - fatty acid binding protein 3, muscle and heart (mammary-derived growth inhibitor), PSAT1 - phosphoserine aminotransferase 1, PYCRL - pyrroline-5-carboxylate reductase-like, AKR1C2 - aldo-keto reductase family 1, member c2, MIF - macrophage migration inhibitory …
GO:0001676	long-chain fatty acid metabolic process	1.19e-09	2.23e-06	5.16	16694	95	681	20	[AKR1C3 - aldo-keto reductase family 1, member c3, CYP2S1 - cytochrome p450, family 2, subfamily s, polypeptide 1, ALOXE3 - arachidonate lipoxygenase 3, ALOX15B - arachidonate 15-lipoxygenase, type b, ACOT4 - acyl-coa thioesterase 4, ELOVL5 - elovl fatty acid elongase 5, ALOX12B - arachidonate 12-lipoxygenase, 12r type, ACSL5 - acyl-coa synthetase long-chain family member 5, GLYATL2 - glycine-n-a…
GO:0008202	steroid metabolic process	1.36e-09	2.27e-06	3.4	16694	231	681	32	[LSS - lanosterol synthase (2,3-oxidosqualene-lanosterol cyclase), AKR1C3 - aldo-keto reductase family 1, member c3, SULT4A1 - sulfotransferase family 4a, member 1, FGFR1 - fibroblast growth factor receptor 1, CYP8B1 - cytochrome p450, family 8, subfamily b, polypeptide 1, AKR1B1 - aldo-keto reductase family 1, member b1 (aldose reductase), APOA1 - apolipoprotein a-i, AKR1C2 - aldo-keto reductase…
GO:1901568	fatty acid derivative metabolic process	2.58e-09	3.86e-06	4.17	16694	141	681	24	[AKR1C3 - aldo-keto reductase family 1, member c3, CYP2S1 - cytochrome p450, family 2, subfamily s, polypeptide 1, ALOX15B - arachidonate 15-lipoxygenase, type b, ALOXE3 - arachidonate lipoxygenase 3, ACAT1 - acetyl-coa acetyltransferase 1, PLA2G3 - phospholipase a2, group iii, ELOVL5 - elovl fatty acid elongase 5, ALOX12B - arachidonate 12-lipoxygenase, 12r type, ACSL5 - acyl-coa synthetase long…
GO:0006690	icosanoid metabolic process	3.86e-08	5.24e-05	4.69	16694	94	681	18	[AKR1C3 - aldo-keto reductase family 1, member c3, CYP2S1 - cytochrome p450, family 2, subfamily s, polypeptide 1, ALOXE3 - arachidonate lipoxygenase 3, ALOX15B - arachidonate 15-lipoxygenase, type b, PLA2G3 - phospholipase a2, group iii, ALOX12B - arachidonate 12-lipoxygenase, 12r type, GPX1 - glutathione peroxidase 1, AKR1C2 - aldo-keto reductase family 1, member c2, MIF - macrophage migration …
GO:0044283	small molecule biosynthetic process	4.62e-08	5.75e-05	2.31	16694	521	681	49	[OGDHL - oxoglutarate dehydrogenase-like, AKR1C3 - aldo-keto reductase family 1, member c3, ALOXE3 - arachidonate lipoxygenase 3, APOA1 - apolipoprotein a-i, PYCRL - pyrroline-5-carboxylate reductase-like, TKT - transketolase, PSAT1 - phosphoserine aminotransferase 1, MIF - macrophage migration inhibitory factor (glycosylation-inhibiting factor), PYCR1 - pyrroline-5-carboxylate reductase 1, IMPDH…
GO:0044255	cellular lipid metabolic process	7.12e-08	7.6e-05	1.93	16694	902	681	71	[AKR1C3 - aldo-keto reductase family 1, member c3, ALOXE3 - arachidonate lipoxygenase 3, FABP3 - fatty acid binding protein 3, muscle and heart (mammary-derived growth inhibitor), APOA1 - apolipoprotein a-i, APOC1 - apolipoprotein c-i, AKR1C2 - aldo-keto reductase family 1, member c2, MIF - macrophage migration inhibitory factor (glycosylation-inhibiting factor), RDH12 - retinol dehydrogenase 12 …
GO:0006694	steroid biosynthetic process	6.81e-08	7.83e-05	4.12	16694	119	681	20	[LSS - lanosterol synthase (2,3-oxidosqualene-lanosterol cyclase), AKR1C3 - aldo-keto reductase family 1, member c3, ACAT1 - acetyl-coa acetyltransferase 1, INSIG1 - insulin induced gene 1, ACAT2 - acetyl-coa acetyltransferase 2, TSPO - translocator protein (18kda), CYP8B1 - cytochrome p450, family 8, subfamily b, polypeptide 1, AKR1B1 - aldo-keto reductase family 1, member b1 (aldose reductase),…
GO:0033559	unsaturated fatty acid metabolic process	1.13e-07	0.000113	4.63	16694	90	681	17	[AKR1C3 - aldo-keto reductase family 1, member c3, CYP2S1 - cytochrome p450, family 2, subfamily s, polypeptide 1, ALOXE3 - arachidonate lipoxygenase 3, ALOX15B - arachidonate 15-lipoxygenase, type b, ELOVL5 - elovl fatty acid elongase 5, ALOX12B - arachidonate 12-lipoxygenase, 12r type, AKR1C2 - aldo-keto reductase family 1, member c2, MIF - macrophage migration inhibitory factor (glycosylation-…
GO:0006631	fatty acid metabolic process	2.79e-07	0.000261	2.72	16694	288	681	32	[AKR1C3 - aldo-keto reductase family 1, member c3, ALOX15B - arachidonate 15-lipoxygenase, type b, ALOXE3 - arachidonate lipoxygenase 3, PLA2G3 - phospholipase a2, group iii, ALOX12B - arachidonate 12-lipoxygenase, 12r type, FABP3 - fatty acid binding protein 3, muscle and heart (mammary-derived growth inhibitor), GPX1 - glutathione peroxidase 1, AKR1C2 - aldo-keto reductase family 1, member c2, …
GO:0051186	cofactor metabolic process	3.27e-07	0.000288	2.33	16694	442	681	42	[AKR1C3 - aldo-keto reductase family 1, member c3, GGCT - gamma-glutamylcyclotransferase, OGDHL - oxoglutarate dehydrogenase-like, AKR1B1 - aldo-keto reductase family 1, member b1 (aldose reductase), GPX3 - glutathione peroxidase 3 (plasma), TKT - transketolase, PSAT1 - phosphoserine aminotransferase 1, GPX1 - glutathione peroxidase 1, ME1 - malic enzyme 1, nadp(+)-dependent, cytosolic, AKR1C2 - …
GO:0019369	arachidonic acid metabolic process	5.63e-07	0.000467	5.88	16694	50	681	12	[CYP2C19 - cytochrome p450, family 2, subfamily c, polypeptide 19, CYP2S1 - cytochrome p450, family 2, subfamily s, polypeptide 1, AKR1C3 - aldo-keto reductase family 1, member c3, ALOX15B - arachidonate 15-lipoxygenase, type b, ALOXE3 - arachidonate lipoxygenase 3, HPGDS - hematopoietic prostaglandin d synthase, CYP2C9 - cytochrome p450, family 2, subfamily c, polypeptide 9, ALOX12B - arachidona…
GO:0016126	sterol biosynthetic process	8.38e-07	0.000659	6.27	16694	43	681	11	[SQLE - squalene epoxidase, LSS - lanosterol synthase (2,3-oxidosqualene-lanosterol cyclase), INSIG1 - insulin induced gene 1, ACAT1 - acetyl-coa acetyltransferase 1, HMGCR - 3-hydroxy-3-methylglutaryl-coa reductase, ACAT2 - acetyl-coa acetyltransferase 2, APOE - apolipoprotein e, MSMO1 - methylsterol monooxygenase 1, APOA1 - apolipoprotein a-i, MVD - mevalonate (diphospho) decarboxylase, CYB5R2 …
GO:0046903	secretion	9.45e-07	0.000706	1.79	16694	984	681	72	[FN1 - fibronectin 1, FAM3C - family with sequence similarity 3, member c, SERPINA3 - serpin peptidase inhibitor, clade a (alpha-1 antiproteinase, antitrypsin), member 3, SLC6A3 - solute carrier family 6 (neurotransmitter transporter), member 3, C2CD4C - c2 calcium-dependent domain containing 4c, APOA1 - apolipoprotein a-i, MIF - macrophage migration inhibitory factor (glycosylation-inhibiting fa…
GO:1902653	secondary alcohol biosynthetic process	2e-06	0.00143	6.45	16694	38	681	10	[SQLE - squalene epoxidase, LSS - lanosterol synthase (2,3-oxidosqualene-lanosterol cyclase), INSIG1 - insulin induced gene 1, ACAT1 - acetyl-coa acetyltransferase 1, HMGCR - 3-hydroxy-3-methylglutaryl-coa reductase, ACAT2 - acetyl-coa acetyltransferase 2, APOE - apolipoprotein e, MSMO1 - methylsterol monooxygenase 1, APOA1 - apolipoprotein a-i, MVD - mevalonate (diphospho) decarboxylase]
GO:0048878	chemical homeostasis	5.76e-06	0.00358	1.75	16694	922	681	66	[ALOXE3 - arachidonate lipoxygenase 3, FABP3 - fatty acid binding protein 3, muscle and heart (mammary-derived growth inhibitor), APOA1 - apolipoprotein a-i, ATP1B3 - atpase, na+/k+ transporting, beta 3 polypeptide, FABP5 - fatty acid binding protein 5 (psoriasis-associated), TMPRSS6 - transmembrane protease, serine 6, SFN - stratifin, LPAR6 - lysophosphatidic acid receptor 6, PML - promyelocytic…
GO:1901617	organic hydroxy compound biosynthetic process	5.66e-06	0.00368	3.14	16694	156	681	20	[LSS - lanosterol synthase (2,3-oxidosqualene-lanosterol cyclase), AKR1C3 - aldo-keto reductase family 1, member c3, ACAT1 - acetyl-coa acetyltransferase 1, INSIG1 - insulin induced gene 1, ACAT2 - acetyl-coa acetyltransferase 2, PTAFR - platelet-activating factor receptor, SLC6A3 - solute carrier family 6 (neurotransmitter transporter), member 3, CYP8B1 - cytochrome p450, family 8, subfamily b, …
GO:0006887	exocytosis	5.59e-06	0.0038	1.9	16694	684	681	53	[FN1 - fibronectin 1, SERPINA3 - serpin peptidase inhibitor, clade a (alpha-1 antiproteinase, antitrypsin), member 3, FAM3C - family with sequence similarity 3, member c, C2CD4C - c2 calcium-dependent domain containing 4c, APOA1 - apolipoprotein a-i, MIF - macrophage migration inhibitory factor (glycosylation-inhibiting factor), SYT17 - synaptotagmin xvii, FABP5 - fatty acid binding protein 5 (ps…
GO:0045055	regulated exocytosis	6.85e-06	0.0041	1.94	16694	618	681	49	[FN1 - fibronectin 1, SERPINA3 - serpin peptidase inhibitor, clade a (alpha-1 antiproteinase, antitrypsin), member 3, FAM3C - family with sequence similarity 3, member c, C2CD4C - c2 calcium-dependent domain containing 4c, APOA1 - apolipoprotein a-i, MIF - macrophage migration inhibitory factor (glycosylation-inhibiting factor), SYT17 - synaptotagmin xvii, FABP5 - fatty acid binding protein 5 (ps…
GO:0032940	secretion by cell	9.46e-06	0.00544	1.75	16694	880	681	63	[FN1 - fibronectin 1, FAM3C - family with sequence similarity 3, member c, SERPINA3 - serpin peptidase inhibitor, clade a (alpha-1 antiproteinase, antitrypsin), member 3, C2CD4C - c2 calcium-dependent domain containing 4c, APOA1 - apolipoprotein a-i, MIF - macrophage migration inhibitory factor (glycosylation-inhibiting factor), SYT17 - synaptotagmin xvii, FABP5 - fatty acid binding protein 5 (ps…
GO:0032102	negative regulation of response to external stimulus	1.05e-05	0.00558	2.52	16694	263	681	27	[IFIT1 - interferon-induced protein with tetratricopeptide repeats 1, SLC6A3 - solute carrier family 6 (neurotransmitter transporter), member 3, APOA1 - apolipoprotein a-i, HTRA1 - htra serine peptidase 1, GPX1 - glutathione peroxidase 1, MIF - macrophage migration inhibitory factor (glycosylation-inhibiting factor), AJAP1 - adherens junctions associated protein 1, SPP1 - secreted phosphoprotein …
GO:0006805	xenobiotic metabolic process	1.09e-05	0.0056	3.53	16694	111	681	16	[NQO2 - nad(p)h dehydrogenase, quinone 2, CYP2S1 - cytochrome p450, family 2, subfamily s, polypeptide 1, AS3MT - arsenic (+3 oxidation state) methyltransferase, AKR7A3 - aldo-keto reductase family 7, member a3 (aflatoxin aldehyde reductase), UGT1A6 - udp glucuronosyltransferase 1 family, polypeptide a6, UGT1A5 - udp glucuronosyltransferase 1 family, polypeptide a5, PON3 - paraoxonase 3, UGT2B28 …
GO:0006695	cholesterol biosynthetic process	1.04e-05	0.00574	6.13	16694	36	681	9	[SQLE - squalene epoxidase, LSS - lanosterol synthase (2,3-oxidosqualene-lanosterol cyclase), INSIG1 - insulin induced gene 1, HMGCR - 3-hydroxy-3-methylglutaryl-coa reductase, ACAT2 - acetyl-coa acetyltransferase 2, APOE - apolipoprotein e, MSMO1 - methylsterol monooxygenase 1, APOA1 - apolipoprotein a-i, MVD - mevalonate (diphospho) decarboxylase]
GO:0006811	ion transport	1.35e-05	0.00671	1.62	16694	1177	681	78	[COX6A1 - cytochrome c oxidase subunit via polypeptide 1, TOMM40 - translocase of outer mitochondrial membrane 40 homolog (yeast), COX6B1 - cytochrome c oxidase subunit vib polypeptide 1 (ubiquitous), CLDN15 - claudin 15, SLC6A3 - solute carrier family 6 (neurotransmitter transporter), member 3, CATSPER1 - cation channel, sperm associated 1, FABP3 - fatty acid binding protein 3, muscle and heart …
GO:0016125	sterol metabolic process	1.92e-05	0.00924	3.38	16694	116	681	16	[LSS - lanosterol synthase (2,3-oxidosqualene-lanosterol cyclase), ACAT1 - acetyl-coa acetyltransferase 1, INSIG1 - insulin induced gene 1, ACAT2 - acetyl-coa acetyltransferase 2, CYP8B1 - cytochrome p450, family 8, subfamily b, polypeptide 1, APOA1 - apolipoprotein a-i, NPC2 - niemann-pick disease, type c2, MVD - mevalonate (diphospho) decarboxylase, APOC1 - apolipoprotein c-i, CYB5R2 - cytochro…
GO:0065008	regulation of biological quality	1.98e-05	0.00924	1.34	16694	3117	681	170	[LGALS9 - lectin, galactoside-binding, soluble, 9, CDC20 - cell division cycle 20, FN1 - fibronectin 1, CATSPER1 - cation channel, sperm associated 1, SERPINA3 - serpin peptidase inhibitor, clade a (alpha-1 antiproteinase, antitrypsin), member 3, FAM19A4 - family with sequence similarity 19 (chemokine (c-c motif)-like), member a4, APOA1 - apolipoprotein a-i, AKR1C2 - aldo-keto reductase family 1,…
GO:0006810	transport	2.19e-05	0.00993	1.3	16694	3699	681	196	[COX6A1 - cytochrome c oxidase subunit via polypeptide 1, COX6B1 - cytochrome c oxidase subunit vib polypeptide 1 (ubiquitous), KIFAP3 - kinesin-associated protein 3, CATSPER1 - cation channel, sperm associated 1, SERPINA3 - serpin peptidase inhibitor, clade a (alpha-1 antiproteinase, antitrypsin), member 3, SLC16A13 - solute carrier family 16, member 13, NDUFA4 - nadh dehydrogenase (ubiquinone) …
GO:0019372	lipoxygenase pathway	2.54e-05	0.0112	9.19	16694	16	681	6	[ALOX15B - arachidonate 15-lipoxygenase, type b, ALOXE3 - arachidonate lipoxygenase 3, PLA2G3 - phospholipase a2, group iii, ALOX12B - arachidonate 12-lipoxygenase, 12r type, GPX1 - glutathione peroxidase 1, PON3 - paraoxonase 3]
GO:0008610	lipid biosynthetic process	2.65e-05	0.0113	1.96	16694	526	681	42	[GAL3ST2 - galactose-3-o-sulfotransferase 2, AKR1C3 - aldo-keto reductase family 1, member c3, LSS - lanosterol synthase (2,3-oxidosqualene-lanosterol cyclase), ALOX15B - arachidonate 15-lipoxygenase, type b, ALOXE3 - arachidonate lipoxygenase 3, PLA2G2F - phospholipase a2, group iif, FGFR1 - fibroblast growth factor receptor 1, ALOX12B - arachidonate 12-lipoxygenase, 12r type, GAL3ST1 - galactos…
GO:0051049	regulation of transport	2.87e-05	0.0119	1.5	16694	1584	681	97	[TRIB3 - tribbles homolog 3 (drosophila), LGALS9 - lectin, galactoside-binding, soluble, 9, CDK1 - cyclin-dependent kinase 1, FN1 - fibronectin 1, CATSPER1 - cation channel, sperm associated 1, APOA1 - apolipoprotein a-i, APOC1 - apolipoprotein c-i, MIF - macrophage migration inhibitory factor (glycosylation-inhibiting factor), SPP1 - secreted phosphoprotein 1, SYT17 - synaptotagmin xvii, PML - p…
GO:0006790	sulfur compound metabolic process	3.47e-05	0.014	2.24	16694	329	681	30	[GGCT - gamma-glutamylcyclotransferase, SULT4A1 - sulfotransferase family 4a, member 1, PAX8 - paired box 8, ABCC2 - atp-binding cassette, sub-family c (cftr/mrp), member 2, CHPF - chondroitin polymerizing factor, GPX1 - glutathione peroxidase 1, CHST7 - carbohydrate (n-acetylglucosamine 6-o) sulfotransferase 7, HYAL1 - hyaluronoglucosaminidase 1, PTPLA - protein tyrosine phosphatase-like (prolin…
GO:1903035	negative regulation of response to wounding	3.61e-05	0.0142	4.03	16694	73	681	12	[PLAU - plasminogen activator, urokinase, KLK8 - kallikrein-related peptidase 8, HMGCR - 3-hydroxy-3-methylglutaryl-coa reductase, WNT4 - wingless-type mmtv integration site family, member 4, SERPINE2 - serpin peptidase inhibitor, clade e (nexin, plasminogen activator inhibitor type 1), member 2, GJA1 - gap junction protein, alpha 1, 43kda, APOE - apolipoprotein e, F2 - coagulation factor ii (thr…
GO:0046165	alcohol biosynthetic process	3.8e-05	0.0146	3.75	16694	85	681	13	[LSS - lanosterol synthase (2,3-oxidosqualene-lanosterol cyclase), ACAT1 - acetyl-coa acetyltransferase 1, INSIG1 - insulin induced gene 1, ACAT2 - acetyl-coa acetyltransferase 2, PTAFR - platelet-activating factor receptor, APOA1 - apolipoprotein a-i, AKR1B1 - aldo-keto reductase family 1, member b1 (aldose reductase), MVD - mevalonate (diphospho) decarboxylase, SQLE - squalene epoxidase, HMGCR …
GO:0051234	establishment of localization	3.93e-05	0.0147	1.28	16694	3801	681	199	[COX6A1 - cytochrome c oxidase subunit via polypeptide 1, COX6B1 - cytochrome c oxidase subunit vib polypeptide 1 (ubiquitous), KIFAP3 - kinesin-associated protein 3, CATSPER1 - cation channel, sperm associated 1, SERPINA3 - serpin peptidase inhibitor, clade a (alpha-1 antiproteinase, antitrypsin), member 3, SLC16A13 - solute carrier family 16, member 13, NDUFA4 - nadh dehydrogenase (ubiquinone) …
GO:1901566	organonitrogen compound biosynthetic process	4.48e-05	0.0156	1.7	16694	850	681	59	[OGDHL - oxoglutarate dehydrogenase-like, ALOXE3 - arachidonate lipoxygenase 3, SLC6A3 - solute carrier family 6 (neurotransmitter transporter), member 3, APOA1 - apolipoprotein a-i, PSAT1 - phosphoserine aminotransferase 1, PYCRL - pyrroline-5-carboxylate reductase-like, FABP5 - fatty acid binding protein 5 (psoriasis-associated), PYCR1 - pyrroline-5-carboxylate reductase 1, CHCHD10 - coiled-coi…
GO:0042592	homeostatic process	4.43e-05	0.0158	1.55	16694	1278	681	81	[ALOXE3 - arachidonate lipoxygenase 3, SERPINA3 - serpin peptidase inhibitor, clade a (alpha-1 antiproteinase, antitrypsin), member 3, FABP3 - fatty acid binding protein 3, muscle and heart (mammary-derived growth inhibitor), APOA1 - apolipoprotein a-i, ATP1B3 - atpase, na+/k+ transporting, beta 3 polypeptide, FABP5 - fatty acid binding protein 5 (psoriasis-associated), TMPRSS6 - transmembrane pr…
GO:0006732	coenzyme metabolic process	4.66e-05	0.0158	2.31	16694	286	681	27	[OGDHL - oxoglutarate dehydrogenase-like, TKT - transketolase, ME1 - malic enzyme 1, nadp(+)-dependent, cytosolic, VNN1 - vanin 1, SHMT2 - serine hydroxymethyltransferase 2 (mitochondrial), LDHB - lactate dehydrogenase b, BST1 - bone marrow stromal cell antigen 1, MOCOS - molybdenum cofactor sulfurase, PKM - pyruvate kinase, muscle, PTPLA - protein tyrosine phosphatase-like (proline instead of ca…
GO:0046890	regulation of lipid biosynthetic process	4.43e-05	0.0162	2.92	16694	151	681	18	[TRIB3 - tribbles homolog 3 (drosophila), VDR - vitamin d (1,25- dihydroxyvitamin d3) receptor, LSS - lanosterol synthase (2,3-oxidosqualene-lanosterol cyclase), AKR1C3 - aldo-keto reductase family 1, member c3, GPR116 - g protein-coupled receptor 116, INSIG1 - insulin induced gene 1, TSPO - translocator protein (18kda), ELOVL5 - elovl fatty acid elongase 5, FABP3 - fatty acid binding protein 3, …
GO:0046394	carboxylic acid biosynthetic process	4.95e-05	0.0164	2.31	16694	287	681	27	[NAGS - n-acetylglutamate synthase, OGDHL - oxoglutarate dehydrogenase-like, ALOX15B - arachidonate 15-lipoxygenase, type b, ALOXE3 - arachidonate lipoxygenase 3, GLUD2 - glutamate dehydrogenase 2, ALOX12B - arachidonate 12-lipoxygenase, 12r type, CYP8B1 - cytochrome p450, family 8, subfamily b, polypeptide 1, PYCRL - pyrroline-5-carboxylate reductase-like, PSAT1 - phosphoserine aminotransferase …
GO:0017144	drug metabolic process	5.46e-05	0.017	1.91	16694	525	681	41	[AKR1C3 - aldo-keto reductase family 1, member c3, OGDHL - oxoglutarate dehydrogenase-like, SLC6A3 - solute carrier family 6 (neurotransmitter transporter), member 3, AKR1B1 - aldo-keto reductase family 1, member b1 (aldose reductase), ABCC2 - atp-binding cassette, sub-family c (cftr/mrp), member 2, GPX3 - glutathione peroxidase 3 (plasma), PSAT1 - phosphoserine aminotransferase 1, PYCRL - pyrrol…
GO:0016053	organic acid biosynthetic process	5.26e-05	0.0171	2.3	16694	288	681	27	[NAGS - n-acetylglutamate synthase, OGDHL - oxoglutarate dehydrogenase-like, ALOX15B - arachidonate 15-lipoxygenase, type b, ALOXE3 - arachidonate lipoxygenase 3, GLUD2 - glutamate dehydrogenase 2, ALOX12B - arachidonate 12-lipoxygenase, 12r type, CYP8B1 - cytochrome p450, family 8, subfamily b, polypeptide 1, PYCRL - pyrroline-5-carboxylate reductase-like, PSAT1 - phosphoserine aminotransferase …
GO:0002274	myeloid leukocyte activation	5.37e-05	0.0171	1.93	16694	507	681	40	[PSMD14 - proteasome (prosome, macropain) 26s subunit, non-atpase, 14, PLA2G3 - phospholipase a2, group iii, BATF - basic leucine zipper transcription factor, atf-like, PTAFR - platelet-activating factor receptor, SERPINA3 - serpin peptidase inhibitor, clade a (alpha-1 antiproteinase, antitrypsin), member 3, TYROBP - tyro protein tyrosine kinase binding protein, GPR84 - g protein-coupled receptor…
GO:0051239	regulation of multicellular organismal process	6.87e-05	0.0209	1.36	16694	2530	681	140	[LGALS9 - lectin, galactoside-binding, soluble, 9, CDC20 - cell division cycle 20, CDK1 - cyclin-dependent kinase 1, FN1 - fibronectin 1, FAM19A4 - family with sequence similarity 19 (chemokine (c-c motif)-like), member a4, APOA1 - apolipoprotein a-i, MIF - macrophage migration inhibitory factor (glycosylation-inhibiting factor), APOC1 - apolipoprotein c-i, SYT17 - synaptotagmin xvii, SPP1 - secr…
GO:0002376	immune system process	7.82e-05	0.0225	1.44	16694	1771	681	104	[LGALS9 - lectin, galactoside-binding, soluble, 9, FN1 - fibronectin 1, SERPINA3 - serpin peptidase inhibitor, clade a (alpha-1 antiproteinase, antitrypsin), member 3, KIFAP3 - kinesin-associated protein 3, MIF - macrophage migration inhibitory factor (glycosylation-inhibiting factor), MADCAM1 - mucosal vascular addressin cell adhesion molecule 1, BST1 - bone marrow stromal cell antigen 1, PML - …
GO:0019646	aerobic electron transport chain	7.75e-05	0.0227	7.74	16694	19	681	6	[COX5A - cytochrome c oxidase subunit va, COX6A1 - cytochrome c oxidase subunit via polypeptide 1, COX6B1 - cytochrome c oxidase subunit vib polypeptide 1 (ubiquitous), COX8A - cytochrome c oxidase subunit viiia (ubiquitous), NDUFA4 - nadh dehydrogenase (ubiquinone) 1 alpha subcomplex, 4, 9kda, COX6C - cytochrome c oxidase subunit vic]
GO:0006123	mitochondrial electron transport, cytochrome c to oxygen	7.75e-05	0.0232	7.74	16694	19	681	6	[COX5A - cytochrome c oxidase subunit va, COX6A1 - cytochrome c oxidase subunit via polypeptide 1, COX6B1 - cytochrome c oxidase subunit vib polypeptide 1 (ubiquitous), COX8A - cytochrome c oxidase subunit viiia (ubiquitous), NDUFA4 - nadh dehydrogenase (ubiquinone) 1 alpha subcomplex, 4, 9kda, COX6C - cytochrome c oxidase subunit vic]
GO:0044597	daunorubicin metabolic process	8.71e-05	0.0237	14.01	16694	7	681	4	[AKR1C3 - aldo-keto reductase family 1, member c3, AKR1B10 - aldo-keto reductase family 1, member b10 (aldose reductase), AKR1B1 - aldo-keto reductase family 1, member b1 (aldose reductase), AKR1C2 - aldo-keto reductase family 1, member c2]
GO:0044598	doxorubicin metabolic process	8.71e-05	0.0241	14.01	16694	7	681	4	[AKR1C3 - aldo-keto reductase family 1, member c3, AKR1B10 - aldo-keto reductase family 1, member b10 (aldose reductase), AKR1B1 - aldo-keto reductase family 1, member b1 (aldose reductase), AKR1C2 - aldo-keto reductase family 1, member c2]
GO:0030638	polyketide metabolic process	8.71e-05	0.0245	14.01	16694	7	681	4	[AKR1C3 - aldo-keto reductase family 1, member c3, AKR1B10 - aldo-keto reductase family 1, member b10 (aldose reductase), AKR1B1 - aldo-keto reductase family 1, member b1 (aldose reductase), AKR1C2 - aldo-keto reductase family 1, member c2]
GO:2000026	regulation of multicellular organismal development	0.0001	0.0263	1.44	16694	1699	681	100	[LGALS9 - lectin, galactoside-binding, soluble, 9, CDC20 - cell division cycle 20, CDK1 - cyclin-dependent kinase 1, FN1 - fibronectin 1, APOA1 - apolipoprotein a-i, SPP1 - secreted phosphoprotein 1, SYT17 - synaptotagmin xvii, PML - promyelocytic leukemia, SPI1 - spleen focus forming virus (sffv) proviral integration oncogene, LGALS1 - lectin, galactoside-binding, soluble, 1, DBN1 - drebrin 1, I…
GO:0044242	cellular lipid catabolic process	9.92e-05	0.0265	2.66	16694	175	681	19	[AKR1C3 - aldo-keto reductase family 1, member c3, ACAT1 - acetyl-coa acetyltransferase 1, ACAT2 - acetyl-coa acetyltransferase 2, PNPLA1 - patatin-like phospholipase domain containing 1, FABP3 - fatty acid binding protein 3, muscle and heart (mammary-derived growth inhibitor), APOA1 - apolipoprotein a-i, LIPG - lipase, endothelial, FABP5 - fatty acid binding protein 5 (psoriasis-associated), GLY…
GO:0051046	regulation of secretion	0.000114	0.0294	1.75	16694	671	681	48	[RALA - v-ral simian leukemia viral oncogene homolog a (ras related), LGALS9 - lectin, galactoside-binding, soluble, 9, ALOX15B - arachidonate 15-lipoxygenase, type b, FN1 - fibronectin 1, PTAFR - platelet-activating factor receptor, FGFR1 - fibroblast growth factor receptor 1, ALOX12B - arachidonate 12-lipoxygenase, 12r type, C2CD4C - c2 calcium-dependent domain containing 4c, PAX8 - paired box …
GO:0043062	extracellular structure organization	0.000128	0.0324	2.14	16694	320	681	28	[IBSP - integrin-binding sialoprotein, FN1 - fibronectin 1, COL18A1 - collagen, type xviii, alpha 1, APOA1 - apolipoprotein a-i, HTRA1 - htra serine peptidase 1, APOC1 - apolipoprotein c-i, MADCAM1 - mucosal vascular addressin cell adhesion molecule 1, SPP1 - secreted phosphoprotein 1, TMPRSS6 - transmembrane protease, serine 6, LOXL3 - lysyl oxidase-like 3, ITGA11 - integrin, alpha 11, CCDC80 - …
GO:0050727	regulation of inflammatory response	0.000135	0.0336	2.25	16694	272	681	25	[APOA1 - apolipoprotein a-i, GPX1 - glutathione peroxidase 1, PTGER3 - prostaglandin e receptor 3 (subtype ep3), PBK - pdz binding kinase, TSLP - thymic stromal lymphopoietin, BST1 - bone marrow stromal cell antigen 1, TYRO3 - tyro3 protein tyrosine kinase, CASP4 - caspase 4, apoptosis-related cysteine peptidase, SERPINF1 - serpin peptidase inhibitor, clade f (alpha-2 antiplasmin, pigment epithel…
GO:0061045	negative regulation of wound healing	0.000142	0.0343	4.09	16694	60	681	10	[PLAU - plasminogen activator, urokinase, HMGCR - 3-hydroxy-3-methylglutaryl-coa reductase, WNT4 - wingless-type mmtv integration site family, member 4, SERPINE2 - serpin peptidase inhibitor, clade e (nexin, plasminogen activator inhibitor type 1), member 2, GJA1 - gap junction protein, alpha 1, 43kda, APOE - apolipoprotein e, F2 - coagulation factor ii (thrombin), CD34 - cd34 molecule, AJAP1 - a…
GO:0005975	carbohydrate metabolic process	0.000141	0.0346	1.92	16694	459	681	36	[OGDHL - oxoglutarate dehydrogenase-like, GBGT1 - globoside alpha-1,3-n-acetylgalactosaminyltransferase 1, AKR1B1 - aldo-keto reductase family 1, member b1 (aldose reductase), MOGAT1 - monoacylglycerol o-acyltransferase 1, TKT - transketolase, ME1 - malic enzyme 1, nadp(+)-dependent, cytosolic, CHST7 - carbohydrate (n-acetylglucosamine 6-o) sulfotransferase 7, FUOM - fucose mutarotase, HYAL1 - hy…
GO:0030204	chondroitin sulfate metabolic process	0.000147	0.0349	5.03	16694	39	681	8	[CHSY3 - chondroitin sulfate synthase 3, CHST13 - carbohydrate (chondroitin 4) sulfotransferase 13, CHST3 - carbohydrate (chondroitin 6) sulfotransferase 3, B3GAT1 - beta-1,3-glucuronyltransferase 1 (glucuronosyltransferase p), VCAN - versican, CHPF - chondroitin polymerizing factor, CHST7 - carbohydrate (n-acetylglucosamine 6-o) sulfotransferase 7, HYAL1 - hyaluronoglucosaminidase 1]
GO:0015718	monocarboxylic acid transport	0.000159	0.0366	2.97	16694	124	681	15	[PLIN2 - perilipin 2, PLA2G2F - phospholipase a2, group iif, PLA2G3 - phospholipase a2, group iii, SLC16A13 - solute carrier family 16, member 13, FABP3 - fatty acid binding protein 3, muscle and heart (mammary-derived growth inhibitor), ABCC2 - atp-binding cassette, sub-family c (cftr/mrp), member 2, SLC10A2 - solute carrier family 10 (sodium/bile acid cotransporter), member 2, MFSD2A - major fa…
GO:0016192	vesicle-mediated transport	0.000164	0.0366	1.46	16694	1493	681	89	[FN1 - fibronectin 1, TMED3 - transmembrane emp24 protein transport domain containing 3, KIFAP3 - kinesin-associated protein 3, SERPINA3 - serpin peptidase inhibitor, clade a (alpha-1 antiproteinase, antitrypsin), member 3, FAM3C - family with sequence similarity 3, member c, C2CD4C - c2 calcium-dependent domain containing 4c, APOA1 - apolipoprotein a-i, APLP1 - amyloid beta (a4) precursor-like p…
GO:0042221	response to chemical	0.000158	0.0368	1.36	16694	2315	681	128	[LGALS9 - lectin, galactoside-binding, soluble, 9, TRIB3 - tribbles homolog 3 (drosophila), CDC6 - cell division cycle 6, CDK1 - cyclin-dependent kinase 1, CATSPER1 - cation channel, sperm associated 1, COL18A1 - collagen, type xviii, alpha 1, APOA1 - apolipoprotein a-i, APLP1 - amyloid beta (a4) precursor-like protein 1, AKR1C2 - aldo-keto reductase family 1, member c2, LIFR - leukemia inhibitor…
GO:0007155	cell adhesion	0.00017	0.0368	1.66	16694	796	681	54	[CLDN15 - claudin 15, FN1 - fibronectin 1, COL18A1 - collagen, type xviii, alpha 1, APLP1 - amyloid beta (a4) precursor-like protein 1, MADCAM1 - mucosal vascular addressin cell adhesion molecule 1, SPP1 - secreted phosphoprotein 1, PTPRT - protein tyrosine phosphatase, receptor type, t, DPP4 - dipeptidyl-peptidase 4, COL14A1 - collagen, type xiv, alpha 1, PCDH9 - protocadherin 9, PCDH7 - protoca…
GO:0030647	aminoglycoside antibiotic metabolic process	0.000168	0.037	12.26	16694	8	681	4	[AKR1C3 - aldo-keto reductase family 1, member c3, AKR1B10 - aldo-keto reductase family 1, member b10 (aldose reductase), AKR1B1 - aldo-keto reductase family 1, member b1 (aldose reductase), AKR1C2 - aldo-keto reductase family 1, member c2]
GO:0035589	G-protein coupled purinergic nucleotide receptor signaling pathway	0.000164	0.0371	8.75	16694	14	681	5	[P2RY13 - purinergic receptor p2y, g-protein coupled, 13, P2RY12 - purinergic receptor p2y, g-protein coupled, 12, P2RY2 - purinergic receptor p2y, g-protein coupled, 2, PTAFR - platelet-activating factor receptor, GPR34 - g protein-coupled receptor 34]
GO:0032101	regulation of response to external stimulus	0.000176	0.0375	1.75	16694	646	681	46	[LGALS9 - lectin, galactoside-binding, soluble, 9, IFIT1 - interferon-induced protein with tetratricopeptide repeats 1, SLC6A3 - solute carrier family 6 (neurotransmitter transporter), member 3, FGFR1 - fibroblast growth factor receptor 1, HTRA1 - htra serine peptidase 1, APOA1 - apolipoprotein a-i, ARTN - artemin, GPX1 - glutathione peroxidase 1, MIF - macrophage migration inhibitory factor (gly…
GO:0050896	response to stimulus	0.000187	0.0393	1.23	16694	4542	681	227	[LGALS9 - lectin, galactoside-binding, soluble, 9, TRIB3 - tribbles homolog 3 (drosophila), SPRR3 - small proline-rich protein 3, SERPINA3 - serpin peptidase inhibitor, clade a (alpha-1 antiproteinase, antitrypsin), member 3, CATSPER1 - cation channel, sperm associated 1, LIFR - leukemia inhibitory factor receptor alpha, SPP1 - secreted phosphoprotein 1, MADCAM1 - mucosal vascular addressin cell …
GO:1903034	regulation of response to wounding	0.00019	0.0395	2.8	16694	140	681	16	[SERPINE2 - serpin peptidase inhibitor, clade e (nexin, plasminogen activator inhibitor type 1), member 2, FOXC2 - forkhead box c2 (mfh-1, mesenchyme forkhead 1), VIL1 - villin 1, AJAP1 - adherens junctions associated protein 1, SPP1 - secreted phosphoprotein 1, TMPRSS6 - transmembrane protease, serine 6, PLAU - plasminogen activator, urokinase, KLK8 - kallikrein-related peptidase 8, HMGCR - 3-hy…
GO:1901135	carbohydrate derivative metabolic process	0.000194	0.0397	1.67	16694	762	681	52	[OGDHL - oxoglutarate dehydrogenase-like, AKR1C3 - aldo-keto reductase family 1, member c3, TKT - transketolase, AKR1C2 - aldo-keto reductase family 1, member c2, CHCHD10 - coiled-coil-helix-coiled-coil-helix domain containing 10, MOCOS - molybdenum cofactor sulfurase, IMPDH1 - imp (inosine 5'-monophosphate) dehydrogenase 1, ENO1 - enolase 1, (alpha), AK1 - adenylate kinase 1, ACAT1 - acetyl-coa …
GO:0051179	localization	0.000203	0.0399	1.23	16694	4249	681	214	[COX6A1 - cytochrome c oxidase subunit via polypeptide 1, COX6B1 - cytochrome c oxidase subunit vib polypeptide 1 (ubiquitous), KIFAP3 - kinesin-associated protein 3, SERPINA3 - serpin peptidase inhibitor, clade a (alpha-1 antiproteinase, antitrypsin), member 3, CATSPER1 - cation channel, sperm associated 1, SLC16A13 - solute carrier family 16, member 13, NDUFA4 - nadh dehydrogenase (ubiquinone) …
GO:1901137	carbohydrate derivative biosynthetic process	0.000201	0.04	1.98	16694	397	681	32	[GAL3ST2 - galactose-3-o-sulfotransferase 2, OGDHL - oxoglutarate dehydrogenase-like, GAL3ST1 - galactose-3-o-sulfotransferase 1, GBGT1 - globoside alpha-1,3-n-acetylgalactosaminyltransferase 1, CHPF - chondroitin polymerizing factor, TKT - transketolase, CHST7 - carbohydrate (n-acetylglucosamine 6-o) sulfotransferase 7, HYAL1 - hyaluronoglucosaminidase 1, CHCHD10 - coiled-coil-helix-coiled-coil-…
GO:0022610	biological adhesion	0.000199	0.0401	1.65	16694	801	681	54	[CLDN15 - claudin 15, FN1 - fibronectin 1, COL18A1 - collagen, type xviii, alpha 1, APLP1 - amyloid beta (a4) precursor-like protein 1, MADCAM1 - mucosal vascular addressin cell adhesion molecule 1, SPP1 - secreted phosphoprotein 1, PTPRT - protein tyrosine phosphatase, receptor type, t, DPP4 - dipeptidyl-peptidase 4, COL14A1 - collagen, type xiv, alpha 1, PCDH9 - protocadherin 9, PCDH7 - protoca…
GO:0043651	linoleic acid metabolic process	0.000238	0.0461	8.17	16694	15	681	5	[ALOXE3 - arachidonate lipoxygenase 3, ALOX15B - arachidonate 15-lipoxygenase, type b, FADS2 - fatty acid desaturase 2, ELOVL5 - elovl fatty acid elongase 5, ALOX12B - arachidonate 12-lipoxygenase, 12r type]
GO:0006898	receptor-mediated endocytosis	0.000254	0.0469	2.48	16694	188	681	19	[TINAG - tubulointerstitial nephritis antigen, DNAJC6 - dnaj (hsp40) homolog, subfamily c, member 6, STAB1 - stabilin 1, ACKR2 - atypical chemokine receptor 2, LRP1B - low density lipoprotein receptor-related protein 1b, APOA1 - apolipoprotein a-i, MARCO - macrophage receptor with collagenous structure, LRP3 - low density lipoprotein receptor-related protein 3, LOXL3 - lysyl oxidase-like 3, ENPP2…
GO:0050801	ion homeostasis	0.000248	0.047	1.72	16694	656	681	46	[SLC9A4 - solute carrier family 9, subfamily a (nhe4, cation proton antiporter 4), member 4, SCN1B - sodium channel, voltage-gated, type i, beta subunit, FABP3 - fatty acid binding protein 3, muscle and heart (mammary-derived growth inhibitor), APOA1 - apolipoprotein a-i, ABCC2 - atp-binding cassette, sub-family c (cftr/mrp), member 2, FGF12 - fibroblast growth factor 12, ATP1B3 - atpase, na+/k+ …
GO:0006636	unsaturated fatty acid biosynthetic process	0.000251	0.047	5.36	16694	32	681	7	[ALOXE3 - arachidonate lipoxygenase 3, ALOX15B - arachidonate 15-lipoxygenase, type b, FADS2 - fatty acid desaturase 2, ELOVL5 - elovl fatty acid elongase 5, ALOX12B - arachidonate 12-lipoxygenase, 12r type, PTGS1 - prostaglandin-endoperoxide synthase 1 (prostaglandin g/h synthase and cyclooxygenase), MIF - macrophage migration inhibitory factor (glycosylation-inhibiting factor)]
GO:0006641	triglyceride metabolic process	0.000247	0.0472	3.83	16694	64	681	10	[INSIG1 - insulin induced gene 1, PNPLA3 - patatin-like phospholipase domain containing 3, PNPLA1 - patatin-like phospholipase domain containing 1, APOE - apolipoprotein e, FABP3 - fatty acid binding protein 3, muscle and heart (mammary-derived growth inhibitor), APOA1 - apolipoprotein a-i, GPX1 - glutathione peroxidase 1, MOGAT1 - monoacylglycerol o-acyltransferase 1, APOC1 - apolipoprotein c-i,…
GO:0061041	regulation of wound healing	0.000267	0.0487	2.96	16694	116	681	14	[FOXC2 - forkhead box c2 (mfh-1, mesenchyme forkhead 1), SERPINE2 - serpin peptidase inhibitor, clade e (nexin, plasminogen activator inhibitor type 1), member 2, VIL1 - villin 1, AJAP1 - adherens junctions associated protein 1, TMPRSS6 - transmembrane protease, serine 6, PLAU - plasminogen activator, urokinase, HMGCR - 3-hydroxy-3-methylglutaryl-coa reductase, WNT4 - wingless-type mmtv integrati…

## Sheet: GBD Tissue Specific 419 genes
GO Term	Description	P-value	FDR q-value	Enrichment	N	B	n	b	Genes
GO:0032787	monocarboxylic acid metabolic process	3.93e-10	5.87e-06	3.35	16694	462	377	35	[OGDHL - oxoglutarate dehydrogenase-like, AKR1C3 - aldo-keto reductase family 1, member c3, ALOX15B - arachidonate 15-lipoxygenase, type b, ALOX12B - arachidonate 12-lipoxygenase, 12r type, CYP8B1 - cytochrome p450, family 8, subfamily b, polypeptide 1, FABP3 - fatty acid binding protein 3, muscle and heart (mammary-derived growth inhibitor), ABCC2 - atp-binding cassette, sub-family c (cftr/mrp),…
GO:0043436	oxoacid metabolic process	4.77e-09	1.78e-05	2.44	16694	909	377	50	[AKR1C3 - aldo-keto reductase family 1, member c3, OGDHL - oxoglutarate dehydrogenase-like, FABP3 - fatty acid binding protein 3, muscle and heart (mammary-derived growth inhibitor), AKR1C2 - aldo-keto reductase family 1, member c2, LDHB - lactate dehydrogenase b, NUDT19 - nudix (nucleoside diphosphate linked moiety x)-type motif 19, CARNS1 - carnosine synthase 1, THEM5 - thioesterase superfamily…
GO:0006629	lipid metabolic process	3.59e-09	1.79e-05	2.26	16694	1134	377	58	[AKR1C3 - aldo-keto reductase family 1, member c3, FABP3 - fatty acid binding protein 3, muscle and heart (mammary-derived growth inhibitor), APOA1 - apolipoprotein a-i, APOC1 - apolipoprotein c-i, AKR1C2 - aldo-keto reductase family 1, member c2, SPP1 - secreted phosphoprotein 1, RDH12 - retinol dehydrogenase 12 (all-trans/9-cis/11-cis), FABP5 - fatty acid binding protein 5 (psoriasis-associated…
GO:0044281	small molecule metabolic process	6.79e-09	2.03e-05	1.99	16694	1623	377	73	[AKR1C3 - aldo-keto reductase family 1, member c3, OGDHL - oxoglutarate dehydrogenase-like, FABP3 - fatty acid binding protein 3, muscle and heart (mammary-derived growth inhibitor), APOA1 - apolipoprotein a-i, TKT - transketolase, APOC1 - apolipoprotein c-i, AKR1C2 - aldo-keto reductase family 1, member c2, RDH12 - retinol dehydrogenase 12 (all-trans/9-cis/11-cis), FABP5 - fatty acid binding pro…
GO:0006082	organic acid metabolic process	8.17e-09	2.03e-05	2.4	16694	924	377	50	[AKR1C3 - aldo-keto reductase family 1, member c3, OGDHL - oxoglutarate dehydrogenase-like, FABP3 - fatty acid binding protein 3, muscle and heart (mammary-derived growth inhibitor), AKR1C2 - aldo-keto reductase family 1, member c2, LDHB - lactate dehydrogenase b, NUDT19 - nudix (nucleoside diphosphate linked moiety x)-type motif 19, CARNS1 - carnosine synthase 1, THEM5 - thioesterase superfamily…
GO:0001676	long-chain fatty acid metabolic process	3.28e-09	2.45e-05	6.99	16694	95	377	15	[AKR1C3 - aldo-keto reductase family 1, member c3, CYP2S1 - cytochrome p450, family 2, subfamily s, polypeptide 1, ALOX15B - arachidonate 15-lipoxygenase, type b, ALOX12B - arachidonate 12-lipoxygenase, 12r type, ACSL5 - acyl-coa synthetase long-chain family member 5, GLYATL2 - glycine-n-acyltransferase-like 2, CYP2C19 - cytochrome p450, family 2, subfamily c, polypeptide 19, PNPLA3 - patatin-lik…
GO:0019752	carboxylic acid metabolic process	3.15e-08	5.88e-05	2.43	16694	819	377	45	[OGDHL - oxoglutarate dehydrogenase-like, AKR1C3 - aldo-keto reductase family 1, member c3, ALOX15B - arachidonate 15-lipoxygenase, type b, GLUD2 - glutamate dehydrogenase 2, CYP8B1 - cytochrome p450, family 8, subfamily b, polypeptide 1, ALOX12B - arachidonate 12-lipoxygenase, 12r type, FABP3 - fatty acid binding protein 3, muscle and heart (mammary-derived growth inhibitor), ABCC2 - atp-binding…
GO:0006805	xenobiotic metabolic process	2.91e-08	6.22e-05	5.98	16694	111	377	15	[NQO2 - nad(p)h dehydrogenase, quinone 2, CYP2S1 - cytochrome p450, family 2, subfamily s, polypeptide 1, AS3MT - arsenic (+3 oxidation state) methyltransferase, AKR7A3 - aldo-keto reductase family 7, member a3 (aflatoxin aldehyde reductase), UGT1A6 - udp glucuronosyltransferase 1 family, polypeptide a6, UGT1A5 - udp glucuronosyltransferase 1 family, polypeptide a5, PON3 - paraoxonase 3, UGT2B28 …
GO:0044255	cellular lipid metabolic process	7.55e-08	0.000125	2.31	16694	902	377	47	[AKR1C3 - aldo-keto reductase family 1, member c3, GAL3ST2 - galactose-3-o-sulfotransferase 2, ALOX15B - arachidonate 15-lipoxygenase, type b, PLA2G2F - phospholipase a2, group iif, FGFR1 - fibroblast growth factor receptor 1, GAL3ST1 - galactose-3-o-sulfotransferase 1, ALOX12B - arachidonate 12-lipoxygenase, 12r type, FABP3 - fatty acid binding protein 3, muscle and heart (mammary-derived growth…
GO:0033559	unsaturated fatty acid metabolic process	1.1e-07	0.000165	6.4	16694	90	377	13	[AKR1C3 - aldo-keto reductase family 1, member c3, CYP2S1 - cytochrome p450, family 2, subfamily s, polypeptide 1, ALOX15B - arachidonate 15-lipoxygenase, type b, ALOX12B - arachidonate 12-lipoxygenase, 12r type, AKR1C2 - aldo-keto reductase family 1, member c2, GLYATL2 - glycine-n-acyltransferase-like 2, CYP2C19 - cytochrome p450, family 2, subfamily c, polypeptide 19, FADS2 - fatty acid desatur…
GO:0019369	arachidonic acid metabolic process	1.41e-07	0.000191	8.86	16694	50	377	10	[CYP2C19 - cytochrome p450, family 2, subfamily c, polypeptide 19, CYP2S1 - cytochrome p450, family 2, subfamily s, polypeptide 1, AKR1C3 - aldo-keto reductase family 1, member c3, ALOX15B - arachidonate 15-lipoxygenase, type b, CYP2C9 - cytochrome p450, family 2, subfamily c, polypeptide 9, ALOX12B - arachidonate 12-lipoxygenase, 12r type, CBR1 - carbonyl reductase 1, PTGS1 - prostaglandin-endop…
GO:1901568	fatty acid derivative metabolic process	7.1e-07	0.000884	4.71	16694	141	377	15	[CYP2S1 - cytochrome p450, family 2, subfamily s, polypeptide 1, AKR1C3 - aldo-keto reductase family 1, member c3, ALOX15B - arachidonate 15-lipoxygenase, type b, ALOX12B - arachidonate 12-lipoxygenase, 12r type, ACSL5 - acyl-coa synthetase long-chain family member 5, AKR1C2 - aldo-keto reductase family 1, member c2, PON3 - paraoxonase 3, CYP2C19 - cytochrome p450, family 2, subfamily c, polypept…
GO:0006690	icosanoid metabolic process	1.33e-06	0.00153	5.65	16694	94	377	12	[CYP2C19 - cytochrome p450, family 2, subfamily c, polypeptide 19, CYP2S1 - cytochrome p450, family 2, subfamily s, polypeptide 1, AKR1C3 - aldo-keto reductase family 1, member c3, ALOX15B - arachidonate 15-lipoxygenase, type b, CYP2C9 - cytochrome p450, family 2, subfamily c, polypeptide 9, ALOX12B - arachidonate 12-lipoxygenase, 12r type, CBR1 - carbonyl reductase 1, PTGS1 - prostaglandin-endop…
GO:0006631	fatty acid metabolic process	2.59e-06	0.00276	3.23	16694	288	377	21	[CYP2S1 - cytochrome p450, family 2, subfamily s, polypeptide 1, AKR1C3 - aldo-keto reductase family 1, member c3, ALOX15B - arachidonate 15-lipoxygenase, type b, ALOX12B - arachidonate 12-lipoxygenase, 12r type, FABP3 - fatty acid binding protein 3, muscle and heart (mammary-derived growth inhibitor), ACSL5 - acyl-coa synthetase long-chain family member 5, AKR1C2 - aldo-keto reductase family 1, …
GO:1903035	negative regulation of response to wounding	5.36e-06	0.00534	6.07	16694	73	377	10	[PLAU - plasminogen activator, urokinase, KLK8 - kallikrein-related peptidase 8, WNT4 - wingless-type mmtv integration site family, member 4, SERPINE2 - serpin peptidase inhibitor, clade e (nexin, plasminogen activator inhibitor type 1), member 2, GJA1 - gap junction protein, alpha 1, 43kda, F2 - coagulation factor ii (thrombin), CD34 - cd34 molecule, AJAP1 - adherens junctions associated protein…
GO:0005975	carbohydrate metabolic process	6.05e-06	0.00565	2.6	16694	459	377	27	[OGDHL - oxoglutarate dehydrogenase-like, GBGT1 - globoside alpha-1,3-n-acetylgalactosaminyltransferase 1, AKR1B1 - aldo-keto reductase family 1, member b1 (aldose reductase), MOGAT1 - monoacylglycerol o-acyltransferase 1, TKT - transketolase, ME1 - malic enzyme 1, nadp(+)-dependent, cytosolic, HYAL1 - hyaluronoglucosaminidase 1, FABP5 - fatty acid binding protein 5 (psoriasis-associated), ST6GAL…
GO:0044597	daunorubicin metabolic process	8.49e-06	0.00668	25.3	16694	7	377	4	[AKR1C3 - aldo-keto reductase family 1, member c3, AKR1B10 - aldo-keto reductase family 1, member b10 (aldose reductase), AKR1B1 - aldo-keto reductase family 1, member b1 (aldose reductase), AKR1C2 - aldo-keto reductase family 1, member c2]
GO:0044598	doxorubicin metabolic process	8.49e-06	0.00705	25.3	16694	7	377	4	[AKR1C3 - aldo-keto reductase family 1, member c3, AKR1B10 - aldo-keto reductase family 1, member b10 (aldose reductase), AKR1B1 - aldo-keto reductase family 1, member b1 (aldose reductase), AKR1C2 - aldo-keto reductase family 1, member c2]
GO:0035589	G-protein coupled purinergic nucleotide receptor signaling pathway	9.68e-06	0.00723	15.81	16694	14	377	5	[P2RY13 - purinergic receptor p2y, g-protein coupled, 13, P2RY12 - purinergic receptor p2y, g-protein coupled, 12, P2RY2 - purinergic receptor p2y, g-protein coupled, 2, PTAFR - platelet-activating factor receptor, GPR34 - g protein-coupled receptor 34]
GO:0030638	polyketide metabolic process	8.49e-06	0.00746	25.3	16694	7	377	4	[AKR1C3 - aldo-keto reductase family 1, member c3, AKR1B10 - aldo-keto reductase family 1, member b10 (aldose reductase), AKR1B1 - aldo-keto reductase family 1, member b1 (aldose reductase), AKR1C2 - aldo-keto reductase family 1, member c2]
GO:0030647	aminoglycoside antibiotic metabolic process	1.67e-05	0.0119	22.14	16694	8	377	4	[AKR1C3 - aldo-keto reductase family 1, member c3, AKR1B10 - aldo-keto reductase family 1, member b10 (aldose reductase), AKR1B1 - aldo-keto reductase family 1, member b1 (aldose reductase), AKR1C2 - aldo-keto reductase family 1, member c2]
GO:0008202	steroid metabolic process	2.07e-05	0.0141	3.26	16694	231	377	17	[VDR - vitamin d (1,25- dihydroxyvitamin d3) receptor, AKR1C3 - aldo-keto reductase family 1, member c3, SULT4A1 - sulfotransferase family 4a, member 1, FGFR1 - fibroblast growth factor receptor 1, CYP8B1 - cytochrome p450, family 8, subfamily b, polypeptide 1, AKR1B1 - aldo-keto reductase family 1, member b1 (aldose reductase), APOA1 - apolipoprotein a-i, AKR1C2 - aldo-keto reductase family 1, m…
GO:0017144	drug metabolic process	2.48e-05	0.0148	2.36	16694	525	377	28	[OGDHL - oxoglutarate dehydrogenase-like, AKR1C3 - aldo-keto reductase family 1, member c3, SLC6A3 - solute carrier family 6 (neurotransmitter transporter), member 3, AKR1B1 - aldo-keto reductase family 1, member b1 (aldose reductase), ABCC2 - atp-binding cassette, sub-family c (cftr/mrp), member 2, GPX3 - glutathione peroxidase 3 (plasma), AKR1C2 - aldo-keto reductase family 1, member c2, CYP2C1…
GO:0019748	secondary metabolic process	2.29e-05	0.0149	6.68	16694	53	377	8	[AKR1C3 - aldo-keto reductase family 1, member c3, AS3MT - arsenic (+3 oxidation state) methyltransferase, AKR1B10 - aldo-keto reductase family 1, member b10 (aldose reductase), ABCC2 - atp-binding cassette, sub-family c (cftr/mrp), member 2, AKR1B1 - aldo-keto reductase family 1, member b1 (aldose reductase), AKR1C2 - aldo-keto reductase family 1, member c2, CYP2A13 - cytochrome p450, family 2, …
GO:1901135	carbohydrate derivative metabolic process	2.43e-05	0.0151	2.09	16694	762	377	36	[GAL3ST2 - galactose-3-o-sulfotransferase 2, OGDHL - oxoglutarate dehydrogenase-like, AKR1C3 - aldo-keto reductase family 1, member c3, SULT4A1 - sulfotransferase family 4a, member 1, GAL3ST1 - galactose-3-o-sulfotransferase 1, GBGT1 - globoside alpha-1,3-n-acetylgalactosaminyltransferase 1, AKR1B1 - aldo-keto reductase family 1, member b1 (aldose reductase), TKT - transketolase, AKR1C2 - aldo-ke…
GO:0048878	chemical homeostasis	2.67e-05	0.0153	1.97	16694	922	377	41	[SLC9A4 - solute carrier family 9, subfamily a (nhe4, cation proton antiporter 4), member 4, SCN1B - sodium channel, voltage-gated, type i, beta subunit, ALOX12B - arachidonate 12-lipoxygenase, 12r type, FABP3 - fatty acid binding protein 3, muscle and heart (mammary-derived growth inhibitor), APOA1 - apolipoprotein a-i, AKR1B1 - aldo-keto reductase family 1, member b1 (aldose reductase), ABCC2 -…
GO:0044242	cellular lipid catabolic process	4.47e-05	0.0247	3.54	16694	175	377	14	[AKR1C3 - aldo-keto reductase family 1, member c3, PNPLA1 - patatin-like phospholipase domain containing 1, FABP3 - fatty acid binding protein 3, muscle and heart (mammary-derived growth inhibitor), APOA1 - apolipoprotein a-i, LIPG - lipase, endothelial, GLYATL2 - glycine-n-acyltransferase-like 2, FABP5 - fatty acid binding protein 5 (psoriasis-associated), PNPLA3 - patatin-like phospholipase dom…
GO:0035588	G-protein coupled purinergic receptor signaling pathway	5.12e-05	0.0273	11.65	16694	19	377	5	[P2RY13 - purinergic receptor p2y, g-protein coupled, 13, P2RY2 - purinergic receptor p2y, g-protein coupled, 2, P2RY12 - purinergic receptor p2y, g-protein coupled, 12, PTAFR - platelet-activating factor receptor, GPR34 - g protein-coupled receptor 34]
GO:0061045	negative regulation of wound healing	5.76e-05	0.0287	5.9	16694	60	377	8	[PLAU - plasminogen activator, urokinase, WNT4 - wingless-type mmtv integration site family, member 4, SERPINE2 - serpin peptidase inhibitor, clade e (nexin, plasminogen activator inhibitor type 1), member 2, GJA1 - gap junction protein, alpha 1, 43kda, F2 - coagulation factor ii (thrombin), CD34 - cd34 molecule, AJAP1 - adherens junctions associated protein 1, TMPRSS6 - transmembrane protease, s…
GO:0007155	cell adhesion	6.02e-05	0.029	2	16694	796	377	36	[CNTNAP2 - contactin associated protein-like 2, IBSP - integrin-binding sialoprotein, STAB1 - stabilin 1, FN1 - fibronectin 1, FREM1 - fras1 related extracellular matrix 1, SCN1B - sodium channel, voltage-gated, type i, beta subunit, COL18A1 - collagen, type xviii, alpha 1, APLP1 - amyloid beta (a4) precursor-like protein 1, AJAP1 - adherens junctions associated protein 1, SPP1 - secreted phospho…
GO:0065008	regulation of biological quality	5.75e-05	0.0296	1.43	16694	3117	377	101	[LGALS9 - lectin, galactoside-binding, soluble, 9, FN1 - fibronectin 1, FAM19A4 - family with sequence similarity 19 (chemokine (c-c motif)-like), member a4, APOA1 - apolipoprotein a-i, AKR1C2 - aldo-keto reductase family 1, member c2, SPP1 - secreted phosphoprotein 1, AKR1B15 - aldo-keto reductase family 1, member b15, LGALS1 - lectin, galactoside-binding, soluble, 1, KCNMB4 - potassium large co…
GO:0022610	biological adhesion	6.83e-05	0.0309	1.99	16694	801	377	36	[CNTNAP2 - contactin associated protein-like 2, IBSP - integrin-binding sialoprotein, STAB1 - stabilin 1, FN1 - fibronectin 1, FREM1 - fras1 related extracellular matrix 1, SCN1B - sodium channel, voltage-gated, type i, beta subunit, COL18A1 - collagen, type xviii, alpha 1, APLP1 - amyloid beta (a4) precursor-like protein 1, AJAP1 - adherens junctions associated protein 1, SPP1 - secreted phospho…
GO:0019373	epoxygenase P450 pathway	6.7e-05	0.0313	11.07	16694	20	377	5	[CYP2C19 - cytochrome p450, family 2, subfamily c, polypeptide 19, CYP2S1 - cytochrome p450, family 2, subfamily s, polypeptide 1, CYP2C9 - cytochrome p450, family 2, subfamily c, polypeptide 9, CYP4F2 - cytochrome p450, family 4, subfamily f, polypeptide 2, CYP2A13 - cytochrome p450, family 2, subfamily a, polypeptide 13]
GO:0052697	xenobiotic glucuronidation	7.45e-05	0.0327	16.1	16694	11	377	4	[UGT2B11 - udp glucuronosyltransferase 2 family, polypeptide b11, UGT1A6 - udp glucuronosyltransferase 1 family, polypeptide a6, UGT1A5 - udp glucuronosyltransferase 1 family, polypeptide a5, UGT2B28 - udp glucuronosyltransferase 2 family, polypeptide b28]
GO:1903034	regulation of response to wounding	8.03e-05	0.0343	3.8	16694	140	377	12	[PLAU - plasminogen activator, urokinase, KLK8 - kallikrein-related peptidase 8, WNT4 - wingless-type mmtv integration site family, member 4, SERPINE2 - serpin peptidase inhibitor, clade e (nexin, plasminogen activator inhibitor type 1), member 2, GJA1 - gap junction protein, alpha 1, 43kda, FCER1G - fc fragment of ige, high affinity i, receptor for; gamma polypeptide, VIL1 - villin 1, F2 - coagu…
GO:0055114	oxidation-reduction process	8.8e-05	0.0365	1.94	16694	843	377	37	[NQO2 - nad(p)h dehydrogenase, quinone 2, AKR1C3 - aldo-keto reductase family 1, member c3, ALOX15B - arachidonate 15-lipoxygenase, type b, STAB1 - stabilin 1, GLUD2 - glutamate dehydrogenase 2, CYP8B1 - cytochrome p450, family 8, subfamily b, polypeptide 1, ALOX12B - arachidonate 12-lipoxygenase, 12r type, GPX3 - glutathione peroxidase 3 (plasma), APOA1 - apolipoprotein a-i, AKR1B1 - aldo-keto r…
GO:0035590	purinergic nucleotide receptor signaling pathway	0.00011	0.042	10.06	16694	22	377	5	[P2RY13 - purinergic receptor p2y, g-protein coupled, 13, P2RY12 - purinergic receptor p2y, g-protein coupled, 12, P2RY2 - purinergic receptor p2y, g-protein coupled, 2, PTAFR - platelet-activating factor receptor, GPR34 - g protein-coupled receptor 34]
GO:0032102	negative regulation of response to external stimulus	0.000105	0.0426	2.86	16694	263	377	17	[FFAR4 - free fatty acid receptor 4, IFIT1 - interferon-induced protein with tetratricopeptide repeats 1, SERPINE2 - serpin peptidase inhibitor, clade e (nexin, plasminogen activator inhibitor type 1), member 2, SLC6A3 - solute carrier family 6 (neurotransmitter transporter), member 3, FNDC4 - fibronectin type iii domain containing 4, APOA1 - apolipoprotein a-i, HTRA1 - htra serine peptidase 1, A…
GO:0042738	exogenous drug catabolic process	0.00011	0.0431	10.06	16694	22	377	5	[CYP2C19 - cytochrome p450, family 2, subfamily c, polypeptide 19, CYP2S1 - cytochrome p450, family 2, subfamily s, polypeptide 1, CYP2C9 - cytochrome p450, family 2, subfamily c, polypeptide 9, NR1I2 - nuclear receptor subfamily 1, group i, member 2, CYP2A13 - cytochrome p450, family 2, subfamily a, polypeptide 13]
GO:0015718	monocarboxylic acid transport	0.000116	0.0435	3.93	16694	124	377	11	[PLIN2 - perilipin 2, SLC10A2 - solute carrier family 10 (sodium/bile acid cotransporter), member 2, MFSD2A - major facilitator superfamily domain containing 2a, PLA2G2F - phospholipase a2, group iif, SLC51A - solute carrier family 51, alpha subunit, FABP3 - fatty acid binding protein 3, muscle and heart (mammary-derived growth inhibitor), SLC16A13 - solute carrier family 16, member 13, ABCC2 - a…
GO:0043062	extracellular structure organization	0.000129	0.0471	2.63	16694	320	377	19	[LOXL1 - lysyl oxidase-like 1, MMP7 - matrix metallopeptidase 7 (matrilysin, uterine), TGFBI - transforming growth factor, beta-induced, 68kda, IBSP - integrin-binding sialoprotein, FN1 - fibronectin 1, COL18A1 - collagen, type xviii, alpha 1, APOA1 - apolipoprotein a-i, HTRA1 - htra serine peptidase 1, APOC1 - apolipoprotein c-i, LIPG - lipase, endothelial, SPP1 - secreted phosphoprotein 1, TMPR…

## Sheet: PancD upreg vs CBD Tissue
GO Term	Description	P-value	FDR q-value	Enrichment	N	B	n	b	Genes
GO:0045047	protein targeting to ER	1.5e-44	1.12e-40	8.1	16694	75	1593	58	[RPL26 - ribosomal protein l26, RPL24 - ribosomal protein l24, RPL22 - ribosomal protein l22, RPL19 - ribosomal protein l19, RPL18 - ribosomal protein l18, RPL12 - ribosomal protein l12, RPL11 - ribosomal protein l11, RPL9 - ribosomal protein l9, RPL10 - ribosomal protein l10, RPL8 - ribosomal protein l8, RPL6 - ribosomal protein l6, RPL7 - ribosomal protein l7, SEC62 - sec62 homolog (s. cerevisi…
GO:0006412	translation	1.38e-44	2.06e-40	5.33	16694	175	1593	89	[RPL26 - ribosomal protein l26, RPL24 - ribosomal protein l24, MRPL23 - mitochondrial ribosomal protein l23, RPL22 - ribosomal protein l22, RPL19 - ribosomal protein l19, RPL18 - ribosomal protein l18, NDUFA7 - nadh dehydrogenase (ubiquinone) 1 alpha subcomplex, 7, 14.5kda, RPL12 - ribosomal protein l12, RPL11 - ribosomal protein l11, RPL9 - ribosomal protein l9, RPL10 - ribosomal protein l10, RP…
GO:0043043	peptide biosynthetic process	9.09e-43	4.53e-39	4.97	16694	194	1593	92	[RPL26 - ribosomal protein l26, RPL24 - ribosomal protein l24, MRPL23 - mitochondrial ribosomal protein l23, RPL22 - ribosomal protein l22, RPL19 - ribosomal protein l19, RPL18 - ribosomal protein l18, NDUFA7 - nadh dehydrogenase (ubiquinone) 1 alpha subcomplex, 7, 14.5kda, RPL12 - ribosomal protein l12, RPL11 - ribosomal protein l11, RPL9 - ribosomal protein l9, RPL10 - ribosomal protein l10, RP…
GO:0072599	establishment of protein localization to endoplasmic reticulum	2.58e-42	6.42e-39	7.69	16694	79	1593	58	[RPL26 - ribosomal protein l26, RPL24 - ribosomal protein l24, RPL22 - ribosomal protein l22, RPL19 - ribosomal protein l19, RPL18 - ribosomal protein l18, RPL12 - ribosomal protein l12, RPL11 - ribosomal protein l11, RPL9 - ribosomal protein l9, RPL10 - ribosomal protein l10, RPL8 - ribosomal protein l8, RPL6 - ribosomal protein l6, SEC62 - sec62 homolog (s. cerevisiae), RPL7 - ribosomal protein…
GO:0006613	cotranslational protein targeting to membrane	2.26e-42	6.75e-39	8.12	16694	71	1593	55	[RPL26 - ribosomal protein l26, RPL24 - ribosomal protein l24, RPL22 - ribosomal protein l22, RPL19 - ribosomal protein l19, RPL18 - ribosomal protein l18, RPL12 - ribosomal protein l12, RPL11 - ribosomal protein l11, RPL9 - ribosomal protein l9, RPL10 - ribosomal protein l10, RPL8 - ribosomal protein l8, RPL6 - ribosomal protein l6, SEC62 - sec62 homolog (s. cerevisiae), RPL7 - ribosomal protein…
GO:0006614	SRP-dependent cotranslational protein targeting to membrane	2.24e-42	8.38e-39	8.42	16694	66	1593	53	[RPL26 - ribosomal protein l26, RPL24 - ribosomal protein l24, RPL22 - ribosomal protein l22, RPL19 - ribosomal protein l19, RPL18 - ribosomal protein l18, RPL12 - ribosomal protein l12, RPL11 - ribosomal protein l11, RPL9 - ribosomal protein l9, RPL10 - ribosomal protein l10, RPL8 - ribosomal protein l8, RPL6 - ribosomal protein l6, RPL7 - ribosomal protein l7, RPL5 - ribosomal protein l5, RPS4X…
GO:0000184	nuclear-transcribed mRNA catabolic process, nonsense-mediated decay	6.09e-39	1.3e-35	6.95	16694	89	1593	59	[RPL26 - ribosomal protein l26, RPL24 - ribosomal protein l24, RPL22 - ribosomal protein l22, MAGOH - mago-nashi homolog, proliferation-associated (drosophila), RPL19 - ribosomal protein l19, RPL18 - ribosomal protein l18, RPL12 - ribosomal protein l12, RPL11 - ribosomal protein l11, RPL9 - ribosomal protein l9, RPL10 - ribosomal protein l10, RPL8 - ribosomal protein l8, RPL6 - ribosomal protein …
GO:0070972	protein localization to endoplasmic reticulum	1.64e-38	3.06e-35	6.99	16694	87	1593	58	[RPL26 - ribosomal protein l26, RPL24 - ribosomal protein l24, RPL22 - ribosomal protein l22, RPL19 - ribosomal protein l19, RPL18 - ribosomal protein l18, RPL12 - ribosomal protein l12, RPL11 - ribosomal protein l11, RPL9 - ribosomal protein l9, RPL10 - ribosomal protein l10, RPL8 - ribosomal protein l8, RPL6 - ribosomal protein l6, RPL7 - ribosomal protein l7, SEC62 - sec62 homolog (s. cerevisi…
GO:0006413	translational initiation	1.53e-37	2.55e-34	6.08	16694	112	1593	65	[RPL26 - ribosomal protein l26, RPL24 - ribosomal protein l24, RPL22 - ribosomal protein l22, RPL19 - ribosomal protein l19, RPL18 - ribosomal protein l18, RPL12 - ribosomal protein l12, EIF1B - eukaryotic translation initiation factor 1b, RPL11 - ribosomal protein l11, RPL9 - ribosomal protein l9, RPL10 - ribosomal protein l10, EIF3D - eukaryotic translation initiation factor 3, subunit d, RPL8 …
GO:0006364	rRNA processing	1.09e-35	1.63e-32	4.31	16694	219	1593	90	[RPL26 - ribosomal protein l26, TSR2 - tsr2, 20s rrna accumulation, homolog (s. cerevisiae), RPL24 - ribosomal protein l24, RRP9 - ribosomal rna processing 9, small subunit (ssu) processome component, homolog (yeast), EXOSC5 - exosome component 5, RPL22 - ribosomal protein l22, TBL3 - transducin (beta)-like 3, RPL19 - ribosomal protein l19, RPP25 - ribonuclease p/mrp 25kda subunit, RPL18 - riboso…
GO:0043604	amide biosynthetic process	1.28e-35	1.74e-32	3.98	16694	261	1593	99	[NDUFA7 - nadh dehydrogenase (ubiquinone) 1 alpha subcomplex, 7, 14.5kda, OTC - ornithine carbamoyltransferase, MRPS21 - mitochondrial ribosomal protein s21, RPL22L1 - ribosomal protein l22-like 1, RPL35 - ribosomal protein l35, MRPL55 - mitochondrial ribosomal protein l55, NMRAL1 - nmra-like family domain containing 1, METTL17 - methyltransferase like 17, FURIN - furin (paired basic amino acid c…
GO:0006518	peptide metabolic process	7.04e-35	8.77e-32	3.63	16694	315	1593	109	[MIPEP - mitochondrial intermediate peptidase, NDUFA7 - nadh dehydrogenase (ubiquinone) 1 alpha subcomplex, 7, 14.5kda, MRPS21 - mitochondrial ribosomal protein s21, RPL22L1 - ribosomal protein l22-like 1, GSTZ1 - glutathione s-transferase zeta 1, RPL35 - ribosomal protein l35, MRPL55 - mitochondrial ribosomal protein l55, METTL17 - methyltransferase like 17, CPE - carboxypeptidase e, FURIN - fur…
GO:0016072	rRNA metabolic process	1.04e-33	1.19e-30	3.99	16694	244	1593	93	[RPL26 - ribosomal protein l26, TSR2 - tsr2, 20s rrna accumulation, homolog (s. cerevisiae), RPL24 - ribosomal protein l24, RRP9 - ribosomal rna processing 9, small subunit (ssu) processome component, homolog (yeast), EXOSC5 - exosome component 5, RPL22 - ribosomal protein l22, TBL3 - transducin (beta)-like 3, RPL19 - ribosomal protein l19, RPP25 - ribonuclease p/mrp 25kda subunit, RPL18 - riboso…
GO:0019083	viral transcription	3.74e-33	3.99e-30	6.43	16694	88	1593	54	[RPL26 - ribosomal protein l26, RPL24 - ribosomal protein l24, RPL22 - ribosomal protein l22, RPL19 - ribosomal protein l19, RPL18 - ribosomal protein l18, RPL12 - ribosomal protein l12, RPL11 - ribosomal protein l11, RPL9 - ribosomal protein l9, RPL10 - ribosomal protein l10, RPL8 - ribosomal protein l8, RPL6 - ribosomal protein l6, RPL7 - ribosomal protein l7, RPL5 - ribosomal protein l5, RPS4X…
GO:0000956	nuclear-transcribed mRNA catabolic process	2.32e-31	2.31e-28	4.71	16694	158	1593	71	[RPL26 - ribosomal protein l26, RPL24 - ribosomal protein l24, EXOSC5 - exosome component 5, MAGOH - mago-nashi homolog, proliferation-associated (drosophila), RPL22 - ribosomal protein l22, RPL19 - ribosomal protein l19, RPL18 - ribosomal protein l18, RPL12 - ribosomal protein l12, RPL11 - ribosomal protein l11, RPL9 - ribosomal protein l9, RPL10 - ribosomal protein l10, RPL8 - ribosomal protein…
GO:0006402	mRNA catabolic process	4.88e-30	4.56e-27	4.42	16694	173	1593	73	[RPL26 - ribosomal protein l26, RPL24 - ribosomal protein l24, EXOSC5 - exosome component 5, MAGOH - mago-nashi homolog, proliferation-associated (drosophila), RPL22 - ribosomal protein l22, RPL19 - ribosomal protein l19, NUDT16 - nudix (nucleoside diphosphate linked moiety x)-type motif 16, RPL18 - ribosomal protein l18, RPL12 - ribosomal protein l12, RPL11 - ribosomal protein l11, RPL9 - riboso…
GO:0006401	RNA catabolic process	1.09e-29	9.59e-27	4.1	16694	202	1593	79	[RPL26 - ribosomal protein l26, RPL24 - ribosomal protein l24, EXOSC5 - exosome component 5, MAGOH - mago-nashi homolog, proliferation-associated (drosophila), RPL22 - ribosomal protein l22, NUDT16 - nudix (nucleoside diphosphate linked moiety x)-type motif 16, RPL19 - ribosomal protein l19, RPL18 - ribosomal protein l18, RPL12 - ribosomal protein l12, RPL11 - ribosomal protein l11, RPL9 - riboso…
GO:0006612	protein targeting to membrane	2.25e-29	1.87e-26	5.15	16694	122	1593	60	[RPL26 - ribosomal protein l26, RPL24 - ribosomal protein l24, RPL22 - ribosomal protein l22, RPL19 - ribosomal protein l19, RPL18 - ribosomal protein l18, RPL12 - ribosomal protein l12, RPL11 - ribosomal protein l11, RPL9 - ribosomal protein l9, RPL10 - ribosomal protein l10, RPL8 - ribosomal protein l8, RPL6 - ribosomal protein l6, RPL7 - ribosomal protein l7, SEC62 - sec62 homolog (s. cerevisi…
GO:0006605	protein targeting	6.61e-27	5.2e-24	3.71	16694	229	1593	81	[RPL26 - ribosomal protein l26, RPL24 - ribosomal protein l24, TOMM40 - translocase of outer mitochondrial membrane 40 homolog (yeast), RPL22 - ribosomal protein l22, RPL19 - ribosomal protein l19, RPL18 - ribosomal protein l18, RPL12 - ribosomal protein l12, RPL11 - ribosomal protein l11, RPL9 - ribosomal protein l9, TIMM13 - translocase of inner mitochondrial membrane 13 homolog (yeast), RPL10 …
GO:0002181	cytoplasmic translation	1.33e-26	9.92e-24	8.6	16694	39	1593	32	[RPL26 - ribosomal protein l26, RPL24 - ribosomal protein l24, RPS23 - ribosomal protein s23, RPS21 - ribosomal protein s21, RPL22 - ribosomal protein l22, RPS26 - ribosomal protein s26, RPL19 - ribosomal protein l19, RPL18 - ribosomal protein l18, RPL11 - ribosomal protein l11, RPL9 - ribosomal protein l9, RPL8 - ribosomal protein l8, RPL6 - ribosomal protein l6, RWDD1 - rwd domain containing 1,…
GO:0043603	cellular amide metabolic process	3.49e-26	2.48e-23	2.76	16694	464	1593	122	[MIPEP - mitochondrial intermediate peptidase, NDUFA7 - nadh dehydrogenase (ubiquinone) 1 alpha subcomplex, 7, 14.5kda, OTC - ornithine carbamoyltransferase, MRPS21 - mitochondrial ribosomal protein s21, RPL22L1 - ribosomal protein l22-like 1, GSTZ1 - glutathione s-transferase zeta 1, RPL35 - ribosomal protein l35, MRPL55 - mitochondrial ribosomal protein l55, NMRAL1 - nmra-like family domain con…
GO:0090150	establishment of protein localization to membrane	2.35e-25	1.6e-22	3.87	16694	195	1593	72	[RPL26 - ribosomal protein l26, RPL24 - ribosomal protein l24, ARFRP1 - adp-ribosylation factor related protein 1, RPL22 - ribosomal protein l22, RPL19 - ribosomal protein l19, RPL18 - ribosomal protein l18, RPL12 - ribosomal protein l12, RPL11 - ribosomal protein l11, RPL9 - ribosomal protein l9, TIMM13 - translocase of inner mitochondrial membrane 13 homolog (yeast), RPL10 - ribosomal protein l…
GO:0034470	ncRNA processing	5.84e-25	3.8e-22	2.99	16694	358	1593	102	[TSR2 - tsr2, 20s rrna accumulation, homolog (s. cerevisiae), EXOSC5 - exosome component 5, TBL3 - transducin (beta)-like 3, RPP25 - ribonuclease p/mrp 25kda subunit, RNF113A - ring finger protein 113a, NOL11 - nucleolar protein 11, ADAT3 - adenosine deaminase, trna-specific 3, EBNA1BP2 - ebna1 binding protein 2, WDR46 - wd repeat domain 46, RPL35 - ribosomal protein l35, UTP6 - utp6, small subun…
GO:0034655	nucleobase-containing compound catabolic process	3.17e-24	1.97e-21	3	16694	342	1593	98	[EXOSC5 - exosome component 5, ENTPD8 - ectonucleoside triphosphate diphosphohydrolase 8, DNPH1 - 2'-deoxynucleoside 5'-phosphate n-hydrolase 1, ENDOG - endonuclease g, RPL35 - ribosomal protein l35, ENTPD2 - ectonucleoside triphosphate diphosphohydrolase 2, HPRT1 - hypoxanthine phosphoribosyltransferase 1, LSM7 - lsm7 homolog, u6 small nuclear rna associated (s. cerevisiae), LSM2 - lsm2 homolog,…
GO:0006396	RNA processing	6.91e-24	4.13e-21	2.22	16694	783	1593	166	[TSR2 - tsr2, 20s rrna accumulation, homolog (s. cerevisiae), EXOSC5 - exosome component 5, SAP18 - sin3a-associated protein, 18kda, SYF2 - syf2 pre-mrna-splicing factor, TBL3 - transducin (beta)-like 3, RPP25 - ribonuclease p/mrp 25kda subunit, RNF113A - ring finger protein 113a, RALY - raly heterogeneous nuclear ribonucleoprotein, ARL6IP4 - adp-ribosylation-like factor 6 interacting protein 4, …
GO:0016071	mRNA metabolic process	1.64e-23	9.41e-21	2.47	16694	559	1593	132	[EXOSC5 - exosome component 5, SAP18 - sin3a-associated protein, 18kda, SYF2 - syf2 pre-mrna-splicing factor, RNF113A - ring finger protein 113a, ARL6IP4 - adp-ribosylation-like factor 6 interacting protein 4, RALY - raly heterogeneous nuclear ribonucleoprotein, HNRNPA3 - heterogeneous nuclear ribonucleoprotein a3, SSU72 - ssu72 rna polymerase ii ctd phosphatase homolog (s. cerevisiae), KIN - kin…
GO:0044270	cellular nitrogen compound catabolic process	1.7e-22	9.43e-20	2.77	16694	389	1593	103	[EXOSC5 - exosome component 5, ENTPD8 - ectonucleoside triphosphate diphosphohydrolase 8, DNPH1 - 2'-deoxynucleoside 5'-phosphate n-hydrolase 1, ENDOG - endonuclease g, RPL35 - ribosomal protein l35, ENTPD2 - ectonucleoside triphosphate diphosphohydrolase 2, HPRT1 - hypoxanthine phosphoribosyltransferase 1, LSM7 - lsm7 homolog, u6 small nuclear rna associated (s. cerevisiae), LSM2 - lsm2 homolog,…
GO:0046700	heterocycle catabolic process	4.95e-22	2.64e-19	2.75	16694	388	1593	102	[EXOSC5 - exosome component 5, ENTPD8 - ectonucleoside triphosphate diphosphohydrolase 8, DNPH1 - 2'-deoxynucleoside 5'-phosphate n-hydrolase 1, ENDOG - endonuclease g, RPL35 - ribosomal protein l35, ENTPD2 - ectonucleoside triphosphate diphosphohydrolase 2, HPRT1 - hypoxanthine phosphoribosyltransferase 1, LSM7 - lsm7 homolog, u6 small nuclear rna associated (s. cerevisiae), LSM2 - lsm2 homolog,…
GO:0034660	ncRNA metabolic process	8.39e-22	4.32e-19	2.49	16694	510	1593	121	[TSR2 - tsr2, 20s rrna accumulation, homolog (s. cerevisiae), EXOSC5 - exosome component 5, TBL3 - transducin (beta)-like 3, RPP25 - ribonuclease p/mrp 25kda subunit, RNF113A - ring finger protein 113a, DTD1 - d-tyrosyl-trna deacylase 1, AARSD1 - alanyl-trna synthetase domain containing 1, NOL11 - nucleolar protein 11, ADAT3 - adenosine deaminase, trna-specific 3, EBNA1BP2 - ebna1 binding protein…
GO:0019439	aromatic compound catabolic process	1.05e-20	5.21e-18	2.65	16694	403	1593	102	[EXOSC5 - exosome component 5, ENTPD8 - ectonucleoside triphosphate diphosphohydrolase 8, DNPH1 - 2'-deoxynucleoside 5'-phosphate n-hydrolase 1, ENDOG - endonuclease g, GSTZ1 - glutathione s-transferase zeta 1, RPL35 - ribosomal protein l35, ENTPD2 - ectonucleoside triphosphate diphosphohydrolase 2, HPRT1 - hypoxanthine phosphoribosyltransferase 1, LSM7 - lsm7 homolog, u6 small nuclear rna associ…
GO:0072594	establishment of protein localization to organelle	1.81e-20	8.72e-18	3	16694	286	1593	82	[RPL26 - ribosomal protein l26, RPL24 - ribosomal protein l24, SNF8 - snf8, escrt-ii complex subunit, TOMM40 - translocase of outer mitochondrial membrane 40 homolog (yeast), RPL22 - ribosomal protein l22, RPL19 - ribosomal protein l19, RPL18 - ribosomal protein l18, RPL12 - ribosomal protein l12, RPL11 - ribosomal protein l11, TIMM13 - translocase of inner mitochondrial membrane 13 homolog (yeas…
GO:1901361	organic cyclic compound catabolic process	8.62e-20	4.03e-17	2.54	16694	433	1593	105	[EXOSC5 - exosome component 5, ENTPD8 - ectonucleoside triphosphate diphosphohydrolase 8, DNPH1 - 2'-deoxynucleoside 5'-phosphate n-hydrolase 1, ENDOG - endonuclease g, GSTZ1 - glutathione s-transferase zeta 1, RPL35 - ribosomal protein l35, ENTPD2 - ectonucleoside triphosphate diphosphohydrolase 2, HPRT1 - hypoxanthine phosphoribosyltransferase 1, LSM7 - lsm7 homolog, u6 small nuclear rna associ…
GO:1901566	organonitrogen compound biosynthetic process	3.31e-19	1.5e-16	2.02	16694	850	1593	164	[FMOD - fibromodulin, ELOVL2 - elovl fatty acid elongase 2, COX5B - cytochrome c oxidase subunit vb, PNMT - phenylethanolamine n-methyltransferase, NDUFA7 - nadh dehydrogenase (ubiquinone) 1 alpha subcomplex, 7, 14.5kda, OTC - ornithine carbamoyltransferase, MRPS21 - mitochondrial ribosomal protein s21, CHST14 - carbohydrate (n-acetylgalactosamine 4-0) sulfotransferase 14, RPL22L1 - ribosomal pro…
GO:0033108	mitochondrial respiratory chain complex assembly	6.07e-17	2.67e-14	4.49	16694	91	1593	39	[SDHAF1 - succinate dehydrogenase complex assembly factor 1, UQCRB - ubiquinol-cytochrome c reductase binding protein, CHCHD5 - coiled-coil-helix-coiled-coil-helix domain containing 5, COX17 - cox17 cytochrome c oxidase copper chaperone, COX14 - cytochrome c oxidase assembly homolog 14 (s. cerevisiae), NDUFA1 - nadh dehydrogenase (ubiquinone) 1 alpha subcomplex, 1, 7.5kda, NDUFS7 - nadh dehydroge…
GO:0070125	mitochondrial translational elongation	3.27e-16	1.4e-13	4.51	16694	86	1593	37	[MRPL23 - mitochondrial ribosomal protein l23, MRPS18C - mitochondrial ribosomal protein s18c, MRPL51 - mitochondrial ribosomal protein l51, MRPS33 - mitochondrial ribosomal protein s33, MRPL24 - mitochondrial ribosomal protein l24, MRPL52 - mitochondrial ribosomal protein l52, MRPL20 - mitochondrial ribosomal protein l20, GADD45GIP1 - growth arrest and dna-damage-inducible, gamma interacting pro…
GO:0022904	respiratory electron transport chain	5.51e-16	2.29e-13	4.26	16694	96	1593	39	[COX6A1 - cytochrome c oxidase subunit via polypeptide 1, UQCRB - ubiquinol-cytochrome c reductase binding protein, COX6B1 - cytochrome c oxidase subunit vib polypeptide 1 (ubiquitous), COX4I1 - cytochrome c oxidase subunit iv isoform 1, NDUFA1 - nadh dehydrogenase (ubiquinone) 1 alpha subcomplex, 1, 7.5kda, NDUFS7 - nadh dehydrogenase (ubiquinone) fe-s protein 7, 20kda (nadh-coenzyme q reductase…
GO:0070126	mitochondrial translational termination	8.12e-16	3.28e-13	4.41	16694	88	1593	37	[MRPL23 - mitochondrial ribosomal protein l23, MRPS18C - mitochondrial ribosomal protein s18c, MRPL51 - mitochondrial ribosomal protein l51, MRPS33 - mitochondrial ribosomal protein s33, MRPL24 - mitochondrial ribosomal protein l24, MRPL52 - mitochondrial ribosomal protein l52, MRPL20 - mitochondrial ribosomal protein l20, GADD45GIP1 - growth arrest and dna-damage-inducible, gamma interacting pro…
GO:0006415	translational termination	1.58e-15	6.22e-13	4.24	16694	94	1593	38	[MRPL23 - mitochondrial ribosomal protein l23, MRPS18C - mitochondrial ribosomal protein s18c, MRPL51 - mitochondrial ribosomal protein l51, MRPS33 - mitochondrial ribosomal protein s33, MRPL24 - mitochondrial ribosomal protein l24, MRPL52 - mitochondrial ribosomal protein l52, MRPL20 - mitochondrial ribosomal protein l20, GADD45GIP1 - growth arrest and dna-damage-inducible, gamma interacting pro…
GO:0006414	translational elongation	2.63e-15	1.01e-12	3.86	16694	114	1593	42	[MRPL23 - mitochondrial ribosomal protein l23, MRPS18C - mitochondrial ribosomal protein s18c, EEF1D - eukaryotic translation elongation factor 1 delta (guanine nucleotide exchange protein), MRPS33 - mitochondrial ribosomal protein s33, MRPL51 - mitochondrial ribosomal protein l51, EEF1G - eukaryotic translation elongation factor 1 gamma, MRPL24 - mitochondrial ribosomal protein l24, MRPL52 - mit…
GO:0072657	protein localization to membrane	6.5e-15	2.43e-12	2.42	16694	368	1593	85	[RPL26 - ribosomal protein l26, EMP2 - epithelial membrane protein 2, RPL24 - ribosomal protein l24, ARFRP1 - adp-ribosylation factor related protein 1, RPL22 - ribosomal protein l22, RPL19 - ribosomal protein l19, CRB3 - crumbs homolog 3 (drosophila), RPL18 - ribosomal protein l18, RPL12 - ribosomal protein l12, RPL11 - ribosomal protein l11, RPL9 - ribosomal protein l9, TIMM13 - translocase of …
GO:0044403	symbiont process	5.51e-14	1.91e-11	2.16	16694	491	1593	101	[C9orf69 - chromosome 9 open reading frame 69, CHMP4C - charged multivesicular body protein 4c, TMEM173 - transmembrane protein 173, KIN - kin, antigenic determinant of reca protein homolog (mouse), BANF1 - barrier to autointegration factor 1, RPL35 - ribosomal protein l35, PSMB1 - proteasome (prosome, macropain) subunit, beta type, 1, PSMA7 - proteasome (prosome, macropain) subunit, alpha type, …
GO:0016032	viral process	5.51e-14	1.96e-11	2.16	16694	491	1593	101	[C9orf69 - chromosome 9 open reading frame 69, CHMP4C - charged multivesicular body protein 4c, TMEM173 - transmembrane protein 173, KIN - kin, antigenic determinant of reca protein homolog (mouse), BANF1 - barrier to autointegration factor 1, RPL35 - ribosomal protein l35, PSMB1 - proteasome (prosome, macropain) subunit, beta type, 1, PSMA7 - proteasome (prosome, macropain) subunit, alpha type, …
GO:0006886	intracellular protein transport	5.42e-14	1.98e-11	1.98	16694	657	1593	124	[SNF8 - snf8, escrt-ii complex subunit, SEC61B - sec61 beta subunit, RANGRF - ran guanine nucleotide release factor, OTC - ornithine carbamoyltransferase, ERP29 - endoplasmic reticulum protein 29, NXT1 - ntf2-like export factor 1, RPL35 - ribosomal protein l35, ZDHHC1 - zinc finger, dhhc-type containing 1, RAB20 - rab20, member ras oncogene family, SYTL1 - synaptotagmin-like 1, DYNLT1 - dynein, l…
GO:0034622	cellular protein-containing complex assembly	7.77e-14	2.64e-11	1.92	16694	720	1593	132	[C9orf69 - chromosome 9 open reading frame 69, FMOD - fibromodulin, SDHAF1 - succinate dehydrogenase complex assembly factor 1, STRA13 - stimulated by retinoic acid 13, NDUFA1 - nadh dehydrogenase (ubiquinone) 1 alpha subcomplex, 1, 7.5kda, NDUFA2 - nadh dehydrogenase (ubiquinone) 1 alpha subcomplex, 2, 8kda, NDUFA7 - nadh dehydrogenase (ubiquinone) 1 alpha subcomplex, 7, 14.5kda, SEPT5 - septin …
GO:0044419	interspecies interaction between organisms	1.65e-13	5.49e-11	1.96	16694	652	1593	122	[C9orf69 - chromosome 9 open reading frame 69, CHMP4C - charged multivesicular body protein 4c, REG3A - regenerating islet-derived 3 alpha, DCD - dermcidin, REG1B - regenerating islet-derived 1 beta, TMEM173 - transmembrane protein 173, REG1A - regenerating islet-derived 1 alpha, KIN - kin, antigenic determinant of reca protein homolog (mouse), BANF1 - barrier to autointegration factor 1, RPL35 -…
GO:0044265	cellular macromolecule catabolic process	5.21e-12	1.69e-09	1.85	16694	715	1593	126	[EXOSC5 - exosome component 5, SEC61B - sec61 beta subunit, CDC34 - cell division cycle 34, CPA2 - carboxypeptidase a2 (pancreatic), ENDOG - endonuclease g, PSMA2 - proteasome (prosome, macropain) subunit, alpha type, 2, RNF7 - ring finger protein 7, RPL35 - ribosomal protein l35, PSMB1 - proteasome (prosome, macropain) subunit, beta type, 1, PSMA7 - proteasome (prosome, macropain) subunit, alpha…
GO:0015833	peptide transport	8e-12	2.54e-09	1.64	16694	1144	1593	179	[SNF8 - snf8, escrt-ii complex subunit, CHMP4C - charged multivesicular body protein 4c, ARFRP1 - adp-ribosylation factor related protein 1, SEC61B - sec61 beta subunit, USE1 - unconventional snare in the er 1 homolog (s. cerevisiae), RANGRF - ran guanine nucleotide release factor, CNIH4 - cornichon homolog 4 (drosophila), SFT2D1 - sft2 domain containing 1, OTC - ornithine carbamoyltransferase, A…
GO:0006120	mitochondrial electron transport, NADH to ubiquinone	8.26e-12	2.57e-09	5.24	16694	44	1593	22	[NDUFB10 - nadh dehydrogenase (ubiquinone) 1 beta subcomplex, 10, 22kda, NDUFC1 - nadh dehydrogenase (ubiquinone) 1, subcomplex unknown, 1, 6kda, NDUFB8 - nadh dehydrogenase (ubiquinone) 1 beta subcomplex, 8, 19kda, NDUFB9 - nadh dehydrogenase (ubiquinone) 1 beta subcomplex, 9, 22kda, NDUFB6 - nadh dehydrogenase (ubiquinone) 1 beta subcomplex, 6, 17kda, NDUFB7 - nadh dehydrogenase (ubiquinone) 1 …
GO:0042886	amide transport	1.04e-11	3.16e-09	1.63	16694	1164	1593	181	[SNF8 - snf8, escrt-ii complex subunit, ARFRP1 - adp-ribosylation factor related protein 1, CHMP4C - charged multivesicular body protein 4c, SEC61B - sec61 beta subunit, USE1 - unconventional snare in the er 1 homolog (s. cerevisiae), RANGRF - ran guanine nucleotide release factor, CNIH4 - cornichon homolog 4 (drosophila), SFT2D1 - sft2 domain containing 1, OTC - ornithine carbamoyltransferase, A…
GO:0034641	cellular nitrogen compound metabolic process	1.16e-11	3.47e-09	1.27	16694	4481	1593	543	[TRIB3 - tribbles homolog 3 (drosophila), ZNF414 - zinc finger protein 414, COX5B - cytochrome c oxidase subunit vb, ARL6IP4 - adp-ribosylation-like factor 6 interacting protein 4, GCHFR - gtp cyclohydrolase i feedback regulator, EBNA1BP2 - ebna1 binding protein 2, LGALS3 - lectin, galactoside-binding, soluble, 3, NAGK - n-acetylglucosamine kinase, TXNL4A - thioredoxin-like 4a, DEPDC1 - dep domai…
GO:0022613	ribonucleoprotein complex biogenesis	1.4e-11	4.11e-09	4.29	16694	66	1593	27	[RPS24 - ribosomal protein s24, RPL26 - ribosomal protein l26, RPL14 - ribosomal protein l14, ZNF622 - zinc finger protein 622, RPS16 - ribosomal protein s16, RPS19 - ribosomal protein s19, WDR74 - wd repeat domain 74, RPL11 - ribosomal protein l11, RPS18 - ribosomal protein s18, RPL7 - ribosomal protein l7, RPS15 - ribosomal protein s15, RPL5 - ribosomal protein l5, PES1 - pescadillo ribosomal b…
GO:0046907	intracellular transport	2.02e-11	5.8e-09	1.59	16694	1265	1593	192	[EMP2 - epithelial membrane protein 2, SNF8 - snf8, escrt-ii complex subunit, CHMP4C - charged multivesicular body protein 4c, ARFRP1 - adp-ribosylation factor related protein 1, COX5B - cytochrome c oxidase subunit vb, SYT8 - synaptotagmin viii, SEC61B - sec61 beta subunit, TRAPPC6A - trafficking protein particle complex 6a, RANGRF - ran guanine nucleotide release factor, CNIH4 - cornichon homol…
GO:0015031	protein transport	2.15e-11	6.05e-09	1.63	16694	1124	1593	175	[SNF8 - snf8, escrt-ii complex subunit, ARFRP1 - adp-ribosylation factor related protein 1, CHMP4C - charged multivesicular body protein 4c, SEC61B - sec61 beta subunit, USE1 - unconventional snare in the er 1 homolog (s. cerevisiae), RANGRF - ran guanine nucleotide release factor, CNIH4 - cornichon homolog 4 (drosophila), SFT2D1 - sft2 domain containing 1, OTC - ornithine carbamoyltransferase, A…
GO:0043933	protein-containing complex subunit organization	4.08e-11	1.13e-08	1.51	16694	1566	1593	226	[SDHAF1 - succinate dehydrogenase complex assembly factor 1, STRA13 - stimulated by retinoic acid 13, NDUFA1 - nadh dehydrogenase (ubiquinone) 1 alpha subcomplex, 1, 7.5kda, NDUFA2 - nadh dehydrogenase (ubiquinone) 1 alpha subcomplex, 2, 8kda, NDUFA7 - nadh dehydrogenase (ubiquinone) 1 alpha subcomplex, 7, 14.5kda, SEPT5 - septin 5, TRAPPC6A - trafficking protein particle complex 6a, CENPV - cent…
GO:0022900	electron transport chain	7.34e-11	1.99e-08	2.91	16694	155	1593	43	[COX6A1 - cytochrome c oxidase subunit via polypeptide 1, UQCRB - ubiquinol-cytochrome c reductase binding protein, COX6B1 - cytochrome c oxidase subunit vib polypeptide 1 (ubiquitous), COX4I1 - cytochrome c oxidase subunit iv isoform 1, NDUFA1 - nadh dehydrogenase (ubiquinone) 1 alpha subcomplex, 1, 7.5kda, COX5B - cytochrome c oxidase subunit vb, SDHB - succinate dehydrogenase complex, subunit …
GO:0044085	cellular component biogenesis	7.9e-11	2.11e-08	3.91	16694	75	1593	28	[RPL26 - ribosomal protein l26, RPS24 - ribosomal protein s24, RPL14 - ribosomal protein l14, ZNF622 - zinc finger protein 622, RPS16 - ribosomal protein s16, RPS19 - ribosomal protein s19, RPL11 - ribosomal protein l11, WDR74 - wd repeat domain 74, RPS18 - ribosomal protein s18, RPL7 - ribosomal protein l7, RPS15 - ribosomal protein s15, RPL5 - ribosomal protein l5, PES1 - pescadillo ribosomal b…
GO:0043624	cellular protein complex disassembly	8.16e-11	2.14e-08	3.14	16694	127	1593	38	[MRPL23 - mitochondrial ribosomal protein l23, MRPS18C - mitochondrial ribosomal protein s18c, MRPS33 - mitochondrial ribosomal protein s33, MRPL51 - mitochondrial ribosomal protein l51, MRPL24 - mitochondrial ribosomal protein l24, MRPL52 - mitochondrial ribosomal protein l52, MRPL43 - mitochondrial ribosomal protein l43, GADD45GIP1 - growth arrest and dna-damage-inducible, gamma interacting pro…
GO:0032981	mitochondrial respiratory chain complex I assembly	9.23e-11	2.34e-08	4.41	16694	57	1593	24	[NDUFB10 - nadh dehydrogenase (ubiquinone) 1 beta subcomplex, 10, 22kda, NDUFC1 - nadh dehydrogenase (ubiquinone) 1, subcomplex unknown, 1, 6kda, NDUFAF3 - nadh dehydrogenase (ubiquinone) complex i, assembly factor 3, NDUFB8 - nadh dehydrogenase (ubiquinone) 1 beta subcomplex, 8, 19kda, NDUFB9 - nadh dehydrogenase (ubiquinone) 1 beta subcomplex, 9, 22kda, NDUFB6 - nadh dehydrogenase (ubiquinone) …
GO:0010257	NADH dehydrogenase complex assembly	9.23e-11	2.38e-08	4.41	16694	57	1593	24	[NDUFB10 - nadh dehydrogenase (ubiquinone) 1 beta subcomplex, 10, 22kda, NDUFC1 - nadh dehydrogenase (ubiquinone) 1, subcomplex unknown, 1, 6kda, NDUFAF3 - nadh dehydrogenase (ubiquinone) complex i, assembly factor 3, NDUFB8 - nadh dehydrogenase (ubiquinone) 1 beta subcomplex, 8, 19kda, NDUFB9 - nadh dehydrogenase (ubiquinone) 1 beta subcomplex, 9, 22kda, NDUFB6 - nadh dehydrogenase (ubiquinone) …
GO:0033365	protein localization to organelle	2.57e-10	6.41e-08	1.95	16694	495	1593	92	[RPL26 - ribosomal protein l26, RPL24 - ribosomal protein l24, TOMM40 - translocase of outer mitochondrial membrane 40 homolog (yeast), SNF8 - snf8, escrt-ii complex subunit, COG3 - component of oligomeric golgi complex 3, ARFRP1 - adp-ribosylation factor related protein 1, RPL22 - ribosomal protein l22, RPL19 - ribosomal protein l19, RPL18 - ribosomal protein l18, RPL12 - ribosomal protein l12, …
GO:0009057	macromolecule catabolic process	3.22e-10	7.9e-08	1.69	16694	864	1593	139	[FMOD - fibromodulin, EXOSC5 - exosome component 5, SEC61B - sec61 beta subunit, USE1 - unconventional snare in the er 1 homolog (s. cerevisiae), CDC34 - cell division cycle 34, CPA2 - carboxypeptidase a2 (pancreatic), ENDOG - endonuclease g, PSMA2 - proteasome (prosome, macropain) subunit, alpha type, 2, PRPF19 - pre-mrna processing factor 19, RNF7 - ring finger protein 7, RPL35 - ribosomal prot…
GO:0045184	establishment of protein localization	3.45e-10	8.31e-08	1.57	16694	1188	1593	178	[SNF8 - snf8, escrt-ii complex subunit, CHMP4C - charged multivesicular body protein 4c, ARFRP1 - adp-ribosylation factor related protein 1, SEC61B - sec61 beta subunit, USE1 - unconventional snare in the er 1 homolog (s. cerevisiae), RANGRF - ran guanine nucleotide release factor, CNIH4 - cornichon homolog 4 (drosophila), SFT2D1 - sft2 domain containing 1, OTC - ornithine carbamoyltransferase, A…
GO:0042273	ribosomal large subunit biogenesis	4.4e-10	1.04e-07	5.99	16694	28	1593	16	[RPL26 - ribosomal protein l26, RRS1 - rrs1 ribosome biogenesis regulator homolog (s. cerevisiae), ZNF622 - zinc finger protein 622, RPL14 - ribosomal protein l14, RPL26L1 - ribosomal protein l26-like 1, RPL11 - ribosomal protein l11, WDR74 - wd repeat domain 74, RPL35A - ribosomal protein l35a, RPL7 - ribosomal protein l7, PES1 - pescadillo ribosomal biogenesis factor 1, RPL5 - ribosomal protein…
GO:0022618	ribonucleoprotein complex assembly	8.72e-10	2.04e-07	2.61	16694	185	1593	46	[TAF9 - taf9 rna polymerase ii, tata box binding protein (tbp)-associated factor, 32kda, RPS23 - ribosomal protein s23, SNRPC - small nuclear ribonucleoprotein polypeptide c, RPL24 - ribosomal protein l24, SNRPD1 - small nuclear ribonucleoprotein d1 polypeptide 16kda, SNRPD2 - small nuclear ribonucleoprotein d2 polypeptide 16.5kda, SNRPD3 - small nuclear ribonucleoprotein d3 polypeptide 18kda, RP…
GO:0071826	ribonucleoprotein complex subunit organization	2.07e-09	4.75e-07	2.51	16694	196	1593	47	[TAF9 - taf9 rna polymerase ii, tata box binding protein (tbp)-associated factor, 32kda, RPL24 - ribosomal protein l24, SNRPC - small nuclear ribonucleoprotein polypeptide c, RPS23 - ribosomal protein s23, SNRPD1 - small nuclear ribonucleoprotein d1 polypeptide 16kda, SNRPD2 - small nuclear ribonucleoprotein d2 polypeptide 16.5kda, SNRPD3 - small nuclear ribonucleoprotein d3 polypeptide 18kda, SN…
GO:0000027	ribosomal large subunit assembly	3.84e-09	8.69e-07	6.11	16694	24	1593	14	[RPL24 - ribosomal protein l24, DDX28 - dead (asp-glu-ala-asp) box polypeptide 28, RPF1 - ribosome production factor 1 homolog (s. cerevisiae), MRPL20 - mitochondrial ribosomal protein l20, RRS1 - rrs1 ribosome biogenesis regulator homolog (s. cerevisiae), RPL12 - ribosomal protein l12, RPL11 - ribosomal protein l11, RSL24D1 - ribosomal l24 domain containing 1, RPL10 - ribosomal protein l10, RPL6…
GO:0000398	mRNA splicing, via spliceosome	5.58e-09	1.23e-06	2.34	16694	228	1593	51	[MAGOH - mago-nashi homolog, proliferation-associated (drosophila), SYF2 - syf2 pre-mrna-splicing factor, RNF113A - ring finger protein 113a, RALY - raly heterogeneous nuclear ribonucleoprotein, HNRNPA3 - heterogeneous nuclear ribonucleoprotein a3, PPIH - peptidylprolyl isomerase h (cyclophilin h), UBL5 - ubiquitin-like 5, PRPF19 - pre-mrna processing factor 19, NAA38 - n(alpha)-acetyltransferase…
GO:0000377	RNA splicing, via transesterification reactions with bulged adenosine as nucleophile	5.58e-09	1.25e-06	2.34	16694	228	1593	51	[MAGOH - mago-nashi homolog, proliferation-associated (drosophila), SYF2 - syf2 pre-mrna-splicing factor, RNF113A - ring finger protein 113a, RALY - raly heterogeneous nuclear ribonucleoprotein, HNRNPA3 - heterogeneous nuclear ribonucleoprotein a3, PPIH - peptidylprolyl isomerase h (cyclophilin h), UBL5 - ubiquitin-like 5, PRPF19 - pre-mrna processing factor 19, NAA38 - n(alpha)-acetyltransferase…
GO:0071705	nitrogen compound transport	7.55e-09	1.63e-06	1.46	16694	1480	1593	206	[ARFRP1 - adp-ribosylation factor related protein 1, CHMP4C - charged multivesicular body protein 4c, SEC61B - sec61 beta subunit, RANGRF - ran guanine nucleotide release factor, TRPC4 - transient receptor potential cation channel, subfamily c, member 4, CNIH4 - cornichon homolog 4 (drosophila), ERP29 - endoplasmic reticulum protein 29, AMN - amnion associated transmembrane protein, LMAN2 - lecti…
GO:0032984	protein-containing complex disassembly	8.79e-09	1.88e-06	2.38	16694	211	1593	48	[MRPL23 - mitochondrial ribosomal protein l23, MRPS18C - mitochondrial ribosomal protein s18c, AXIN1 - axin 1, MRPS33 - mitochondrial ribosomal protein s33, MRPL51 - mitochondrial ribosomal protein l51, MRPL24 - mitochondrial ribosomal protein l24, MRPL52 - mitochondrial ribosomal protein l52, GADD45GIP1 - growth arrest and dna-damage-inducible, gamma interacting protein 1, MRPL20 - mitochondrial…
GO:0051649	establishment of localization in cell	1.08e-08	2.27e-06	1.46	16694	1460	1593	203	[EMP2 - epithelial membrane protein 2, ARFRP1 - adp-ribosylation factor related protein 1, CHMP4C - charged multivesicular body protein 4c, COX5B - cytochrome c oxidase subunit vb, SEC61B - sec61 beta subunit, TRAPPC6A - trafficking protein particle complex 6a, RANGRF - ran guanine nucleotide release factor, CNIH4 - cornichon homolog 4 (drosophila), ERP29 - endoplasmic reticulum protein 29, LMAN2…
GO:0000375	RNA splicing, via transesterification reactions	1.21e-08	2.5e-06	2.29	16694	233	1593	51	[MAGOH - mago-nashi homolog, proliferation-associated (drosophila), SYF2 - syf2 pre-mrna-splicing factor, RNF113A - ring finger protein 113a, RALY - raly heterogeneous nuclear ribonucleoprotein, HNRNPA3 - heterogeneous nuclear ribonucleoprotein a3, PPIH - peptidylprolyl isomerase h (cyclophilin h), UBL5 - ubiquitin-like 5, PRPF19 - pre-mrna processing factor 19, NAA38 - n(alpha)-acetyltransferase…
GO:1901360	organic cyclic compound metabolic process	3.16e-08	6.48e-06	1.22	16694	4405	1593	513	[TRIB3 - tribbles homolog 3 (drosophila), ZNF414 - zinc finger protein 414, COX5B - cytochrome c oxidase subunit vb, PNMT - phenylethanolamine n-methyltransferase, ARL6IP4 - adp-ribosylation-like factor 6 interacting protein 4, EBNA1BP2 - ebna1 binding protein 2, LGALS3 - lectin, galactoside-binding, soluble, 3, NAGK - n-acetylglucosamine kinase, DHRS4 - dehydrogenase/reductase (sdr family) membe…
GO:0008152	metabolic process	6.22e-08	1.26e-05	1.12	16694	8820	1593	942	[GFER - growth factor, augmenter of liver regeneration, PNLIPRP1 - pancreatic lipase-related protein 1, PNMT - phenylethanolamine n-methyltransferase, SEC61B - sec61 beta subunit, DCD - dermcidin, CLPP - clpp caseinolytic peptidase, atp-dependent, proteolytic subunit homolog (e. coli), GCHFR - gtp cyclohydrolase i feedback regulator, EBNA1BP2 - ebna1 binding protein 2, NAGK - n-acetylglucosamine …
GO:0046483	heterocycle metabolic process	1.03e-07	2.04e-05	1.22	16694	4166	1593	485	[TRIB3 - tribbles homolog 3 (drosophila), ZNF414 - zinc finger protein 414, COX5B - cytochrome c oxidase subunit vb, ARL6IP4 - adp-ribosylation-like factor 6 interacting protein 4, LGALS3 - lectin, galactoside-binding, soluble, 3, EBNA1BP2 - ebna1 binding protein 2, NAGK - n-acetylglucosamine kinase, TXNL4A - thioredoxin-like 4a, DEPDC1 - dep domain containing 1, ACPP - acid phosphatase, prostate…
GO:0006091	generation of precursor metabolites and energy	1.29e-07	2.53e-05	1.94	16694	351	1593	65	[COX6A1 - cytochrome c oxidase subunit via polypeptide 1, UQCRB - ubiquinol-cytochrome c reductase binding protein, COX6B1 - cytochrome c oxidase subunit vib polypeptide 1 (ubiquitous), COX4I1 - cytochrome c oxidase subunit iv isoform 1, NDUFS7 - nadh dehydrogenase (ubiquinone) fe-s protein 7, 20kda (nadh-coenzyme q reductase), NDUFA1 - nadh dehydrogenase (ubiquinone) 1 alpha subcomplex, 1, 7.5kd…
GO:0006725	cellular aromatic compound metabolic process	1.72e-07	3.34e-05	1.21	16694	4202	1593	487	[TRIB3 - tribbles homolog 3 (drosophila), ZNF414 - zinc finger protein 414, COX5B - cytochrome c oxidase subunit vb, PNMT - phenylethanolamine n-methyltransferase, ARL6IP4 - adp-ribosylation-like factor 6 interacting protein 4, LGALS3 - lectin, galactoside-binding, soluble, 3, EBNA1BP2 - ebna1 binding protein 2, NAGK - n-acetylglucosamine kinase, TXNL4A - thioredoxin-like 4a, DEPDC1 - dep domain …
GO:0070727	cellular macromolecule localization	2.69e-07	5.16e-05	1.56	16694	832	1593	124	[C9orf69 - chromosome 9 open reading frame 69, EMP2 - epithelial membrane protein 2, SNF8 - snf8, escrt-ii complex subunit, ARFRP1 - adp-ribosylation factor related protein 1, CRB3 - crumbs homolog 3 (drosophila), SEPT5 - septin 5, OTC - ornithine carbamoyltransferase, AMN - amnion associated transmembrane protein, ITGB1BP1 - integrin beta 1 binding protein 1, CD63 - cd63 molecule, FLOT2 - flotil…
GO:0030490	maturation of SSU-rRNA	3.39e-07	6.42e-05	3.96	16694	45	1593	17	[RPS24 - ribosomal protein s24, TSR2 - tsr2, 20s rrna accumulation, homolog (s. cerevisiae), LSM6 - lsm6 homolog, u6 small nuclear rna associated (s. cerevisiae), TBL3 - transducin (beta)-like 3, TSR3 - tsr3, 20s rrna accumulation, homolog (s. cerevisiae), UTP6 - utp6, small subunit (ssu) processome component, homolog (yeast), UTP3 - utp3, small subunit (ssu) processome component, homolog (s. cer…
GO:0034613	cellular protein localization	4.51e-07	8.42e-05	1.55	16694	823	1593	122	[C9orf69 - chromosome 9 open reading frame 69, EMP2 - epithelial membrane protein 2, SNF8 - snf8, escrt-ii complex subunit, ARFRP1 - adp-ribosylation factor related protein 1, CRB3 - crumbs homolog 3 (drosophila), SEPT5 - septin 5, OTC - ornithine carbamoyltransferase, AMN - amnion associated transmembrane protein, ITGB1BP1 - integrin beta 1 binding protein 1, CD63 - cd63 molecule, FLOT2 - flotil…
GO:0006139	nucleobase-containing compound metabolic process	4.94e-07	9.11e-05	1.21	16694	4000	1593	463	[TRIB3 - tribbles homolog 3 (drosophila), ZNF414 - zinc finger protein 414, COX5B - cytochrome c oxidase subunit vb, ARL6IP4 - adp-ribosylation-like factor 6 interacting protein 4, LGALS3 - lectin, galactoside-binding, soluble, 3, EBNA1BP2 - ebna1 binding protein 2, NAGK - n-acetylglucosamine kinase, TXNL4A - thioredoxin-like 4a, DEPDC1 - dep domain containing 1, ACPP - acid phosphatase, prostate…
GO:0065003	protein-containing complex assembly	6.74e-07	0.000123	1.42	16694	1317	1593	178	[FMOD - fibromodulin, C9orf69 - chromosome 9 open reading frame 69, SDHAF1 - succinate dehydrogenase complex assembly factor 1, STRA13 - stimulated by retinoic acid 13, NOXO1 - nadph oxidase organizer 1, BRK1 - brick1, scar/wave actin-nucleating complex subunit, NDUFA1 - nadh dehydrogenase (ubiquinone) 1 alpha subcomplex, 1, 7.5kda, NDUFA2 - nadh dehydrogenase (ubiquinone) 1 alpha subcomplex, 2, …
GO:0017004	cytochrome complex assembly	7.01e-07	0.000126	4.45	16694	33	1593	14	[UQCRB - ubiquinol-cytochrome c reductase binding protein, COA3 - cytochrome c oxidase assembly factor 3, COA6 - cytochrome c oxidase assembly factor 6 homolog (s. cerevisiae), CHCHD5 - coiled-coil-helix-coiled-coil-helix domain containing 5, UQCR10 - ubiquinol-cytochrome c reductase, complex iii subunit x, COA4 - cytochrome c oxidase assembly factor 4 homolog (s. cerevisiae), COX17 - cox17 cytoc…
GO:0010629	negative regulation of gene expression	8.06e-07	0.000143	1.39	16694	1446	1593	192	[TRIB3 - tribbles homolog 3 (drosophila), VPS72 - vacuolar protein sorting 72 homolog (s. cerevisiae), SIX5 - six homeobox 5, TAGLN3 - transgelin 3, EXOSC5 - exosome component 5, SAP18 - sin3a-associated protein, 18kda, MIF - macrophage migration inhibitory factor (glycosylation-inhibiting factor), TSC22D4 - tsc22 domain family, member 4, HSBP1 - heat shock factor binding protein 1, DRAP1 - dr1-a…
GO:0033036	macromolecule localization	9.6e-07	0.000169	1.36	16694	1640	1593	213	[EMP2 - epithelial membrane protein 2, CHMP4C - charged multivesicular body protein 4c, ARFRP1 - adp-ribosylation factor related protein 1, CRB3 - crumbs homolog 3 (drosophila), SEPT5 - septin 5, SEC61B - sec61 beta subunit, RANGRF - ran guanine nucleotide release factor, CNIH4 - cornichon homolog 4 (drosophila), ERP29 - endoplasmic reticulum protein 29, AMN - amnion associated transmembrane prot…
GO:0008380	RNA splicing	1.01e-06	0.000175	1.89	16694	333	1593	60	[MAGOH - mago-nashi homolog, proliferation-associated (drosophila), SAP18 - sin3a-associated protein, 18kda, SYF2 - syf2 pre-mrna-splicing factor, SREK1IP1 - srek1-interacting protein 1, RNF113A - ring finger protein 113a, ARL6IP4 - adp-ribosylation-like factor 6 interacting protein 4, RALY - raly heterogeneous nuclear ribonucleoprotein, HNRNPA3 - heterogeneous nuclear ribonucleoprotein a3, PPIH …
GO:0044237	cellular metabolic process	1.66e-06	0.000285	1.11	16694	8156	1593	867	[PNMT - phenylethanolamine n-methyltransferase, SEC61B - sec61 beta subunit, GCHFR - gtp cyclohydrolase i feedback regulator, EBNA1BP2 - ebna1 binding protein 2, NAGK - n-acetylglucosamine kinase, ACADS - acyl-coa dehydrogenase, c-2 to c-3 short chain, CKAP4 - cytoskeleton-associated protein 4, BLOC1S1 - biogenesis of lysosomal organelles complex-1, subunit 1, DHRS4 - dehydrogenase/reductase (sdr…
GO:0044271	cellular nitrogen compound biosynthetic process	1.7e-06	0.000289	1.24	16694	3066	1593	363	[TRIB3 - tribbles homolog 3 (drosophila), SIX5 - six homeobox 5, SAP18 - sin3a-associated protein, 18kda, ZNF414 - zinc finger protein 414, COX5B - cytochrome c oxidase subunit vb, NDUFA7 - nadh dehydrogenase (ubiquinone) 1 alpha subcomplex, 7, 14.5kda, TSC22D4 - tsc22 domain family, member 4, RALY - raly heterogeneous nuclear ribonucleoprotein, HES1 - hairy and enhancer of split 1, (drosophila),…
GO:0009060	aerobic respiration	1.94e-06	0.000325	3.73	16694	45	1593	16	[COX6A1 - cytochrome c oxidase subunit via polypeptide 1, UQCRB - ubiquinol-cytochrome c reductase binding protein, UCN - urocortin, UQCR10 - ubiquinol-cytochrome c reductase, complex iii subunit x, COX6B1 - cytochrome c oxidase subunit vib polypeptide 1 (ubiquitous), CHCHD5 - coiled-coil-helix-coiled-coil-helix domain containing 5, COX7A2L - cytochrome c oxidase subunit viia polypeptide 2 like, …
GO:0008104	protein localization	2.07e-06	0.000343	1.35	16694	1621	1593	209	[EMP2 - epithelial membrane protein 2, CHMP4C - charged multivesicular body protein 4c, ARFRP1 - adp-ribosylation factor related protein 1, CRB3 - crumbs homolog 3 (drosophila), SEC61B - sec61 beta subunit, SEPT5 - septin 5, RANGRF - ran guanine nucleotide release factor, CNIH4 - cornichon homolog 4 (drosophila), ERP29 - endoplasmic reticulum protein 29, AMN - amnion associated transmembrane prot…
GO:0009058	biosynthetic process	2.34e-06	0.000384	1.2	16694	4072	1593	465	[TRIB3 - tribbles homolog 3 (drosophila), ZNF414 - zinc finger protein 414, COX5B - cytochrome c oxidase subunit vb, PNMT - phenylethanolamine n-methyltransferase, GCHFR - gtp cyclohydrolase i feedback regulator, NAGK - n-acetylglucosamine kinase, ACAT2 - acetyl-coa acetyltransferase 2, DEPDC1 - dep domain containing 1, MRPL33 - mitochondrial ribosomal protein l33, ATF7IP2 - activating transcript…
GO:0007007	inner mitochondrial membrane organization	2.47e-06	0.000396	4.08	16694	36	1593	14	[CHCHD6 - coiled-coil-helix-coiled-coil-helix domain containing 6, C19orf70 - chromosome 19 open reading frame 70, ATP5O - atp synthase, h+ transporting, mitochondrial f1 complex, o subunit, NDUFA13 - nadh dehydrogenase (ubiquinone) 1 alpha subcomplex, 13, ATP5I - atp synthase, h+ transporting, mitochondrial fo complex, subunit e, ATP5H - atp synthase, h+ transporting, mitochondrial fo complex, s…
GO:0016070	RNA metabolic process	2.45e-06	0.000398	1.23	16694	3116	1593	367	[TRIB3 - tribbles homolog 3 (drosophila), EXOSC5 - exosome component 5, SIX5 - six homeobox 5, SAP18 - sin3a-associated protein, 18kda, ZNF414 - zinc finger protein 414, RPP25 - ribonuclease p/mrp 25kda subunit, TSC22D4 - tsc22 domain family, member 4, RALY - raly heterogeneous nuclear ribonucleoprotein, ARL6IP4 - adp-ribosylation-like factor 6 interacting protein 4, HES1 - hairy and enhancer of …
GO:0051704	multi-organism process	2.85e-06	0.000454	1.42	16694	1159	1593	157	[C9orf69 - chromosome 9 open reading frame 69, IFITM1 - interferon induced transmembrane protein 1, CHMP4C - charged multivesicular body protein 4c, EXOSC5 - exosome component 5, REG3A - regenerating islet-derived 3 alpha, DCD - dermcidin, BST2 - bone marrow stromal cell antigen 2, REG1B - regenerating islet-derived 1 beta, TMEM173 - transmembrane protein 173, REG1A - regenerating islet-derived 1…
GO:0051641	cellular localization	2.98e-06	0.000468	1.32	16694	1860	1593	234	[EMP2 - epithelial membrane protein 2, ARFRP1 - adp-ribosylation factor related protein 1, CHMP4C - charged multivesicular body protein 4c, CRB3 - crumbs homolog 3 (drosophila), COX5B - cytochrome c oxidase subunit vb, SEPT5 - septin 5, SEC61B - sec61 beta subunit, TRAPPC6A - trafficking protein particle complex 6a, RANGRF - ran guanine nucleotide release factor, CNIH4 - cornichon homolog 4 (dros…
GO:0006626	protein targeting to mitochondrion	3.17e-06	0.000493	4.26	16694	32	1593	13	[TOMM40 - translocase of outer mitochondrial membrane 40 homolog (yeast), FIS1 - fission 1 (mitochondrial outer membrane) homolog (s. cerevisiae), NDUFB8 - nadh dehydrogenase (ubiquinone) 1 beta subcomplex, 8, 19kda, TOMM7 - translocase of outer mitochondrial membrane 7 homolog (yeast), TSPO - translocator protein (18kda), AIP - aryl hydrocarbon receptor interacting protein, TIMM13 - translocase …
GO:0044249	cellular biosynthetic process	3.25e-06	0.0005	1.2	16694	3906	1593	447	[TRIB3 - tribbles homolog 3 (drosophila), ZNF414 - zinc finger protein 414, COX5B - cytochrome c oxidase subunit vb, PNMT - phenylethanolamine n-methyltransferase, GCHFR - gtp cyclohydrolase i feedback regulator, NAGK - n-acetylglucosamine kinase, DEPDC1 - dep domain containing 1, MRPL33 - mitochondrial ribosomal protein l33, MMAB - methylmalonic aciduria (cobalamin deficiency) cblb type, POLD4 -…
GO:1901576	organic substance biosynthetic process	3.7e-06	0.000564	1.19	16694	4019	1593	458	[TRIB3 - tribbles homolog 3 (drosophila), ZNF414 - zinc finger protein 414, COX5B - cytochrome c oxidase subunit vb, PNMT - phenylethanolamine n-methyltransferase, NAGK - n-acetylglucosamine kinase, ACAT2 - acetyl-coa acetyltransferase 2, DEPDC1 - dep domain containing 1, MRPL33 - mitochondrial ribosomal protein l33, ATF7IP2 - activating transcription factor 7 interacting protein 2, MMAB - methyl…
GO:0090304	nucleic acid metabolic process	4.42e-06	0.000667	1.21	16694	3573	1593	412	[TRIB3 - tribbles homolog 3 (drosophila), ZNF414 - zinc finger protein 414, ARL6IP4 - adp-ribosylation-like factor 6 interacting protein 4, LGALS3 - lectin, galactoside-binding, soluble, 3, EBNA1BP2 - ebna1 binding protein 2, TXNL4A - thioredoxin-like 4a, DEPDC1 - dep domain containing 1, LSM2 - lsm2 homolog, u6 small nuclear rna associated (s. cerevisiae), POLD4 - polymerase (dna-directed), delt…
GO:0006397	mRNA processing	4.83e-06	0.000722	1.76	16694	388	1593	65	[MAGOH - mago-nashi homolog, proliferation-associated (drosophila), SAP18 - sin3a-associated protein, 18kda, SYF2 - syf2 pre-mrna-splicing factor, SREK1IP1 - srek1-interacting protein 1, RNF113A - ring finger protein 113a, ARL6IP4 - adp-ribosylation-like factor 6 interacting protein 4, RALY - raly heterogeneous nuclear ribonucleoprotein, HNRNPA3 - heterogeneous nuclear ribonucleoprotein a3, SSU72…
GO:0016074	snoRNA metabolic process	5.61e-06	0.00083	6.45	16694	13	1593	8	[EXOSC4 - exosome component 4, NOP10 - nop10 ribonucleoprotein, EXOSC5 - exosome component 5, EXOSC3 - exosome component 3, NUDT16 - nudix (nucleoside diphosphate linked moiety x)-type motif 16, FBL - fibrillarin, GAR1 - gar1 ribonucleoprotein, RNF113A - ring finger protein 113a]
GO:0022411	cellular component disassembly	6.13e-06	0.000898	1.76	16694	375	1593	63	[TIMP1 - timp metallopeptidase inhibitor 1, MRPL23 - mitochondrial ribosomal protein l23, CAPNS1 - calpain, small subunit 1, PRSS1 - protease, serine, 1 (trypsin 1), NOXO1 - nadph oxidase organizer 1, MRPL20 - mitochondrial ribosomal protein l20, MRPS21 - mitochondrial ribosomal protein s21, FRAT1 - frequently rearranged in advanced t-cell lymphomas, VAMP8 - vesicle-associated membrane protein 8,…
GO:0045333	cellular respiration	6.24e-06	0.000905	3.06	16694	65	1593	19	[COX6A1 - cytochrome c oxidase subunit via polypeptide 1, UQCRB - ubiquinol-cytochrome c reductase binding protein, UCN - urocortin, CHCHD5 - coiled-coil-helix-coiled-coil-helix domain containing 5, COX6B1 - cytochrome c oxidase subunit vib polypeptide 1 (ubiquitous), UQCR10 - ubiquinol-cytochrome c reductase, complex iii subunit x, COX7A2L - cytochrome c oxidase subunit viia polypeptide 2 like, …
GO:0000387	spliceosomal snRNP assembly	7.05e-06	0.00101	4.01	16694	34	1593	13	[SNRPC - small nuclear ribonucleoprotein polypeptide c, SNRPD1 - small nuclear ribonucleoprotein d1 polypeptide 16kda, SNRPD2 - small nuclear ribonucleoprotein d2 polypeptide 16.5kda, SNRPD3 - small nuclear ribonucleoprotein d3 polypeptide 18kda, SNRPE - small nuclear ribonucleoprotein polypeptide e, SNRPF - small nuclear ribonucleoprotein polypeptide f, SNRPG - small nuclear ribonucleoprotein po…
GO:0000462	maturation of SSU-rRNA from tricistronic rRNA transcript (SSU-rRNA, 5.8S rRNA, LSU-rRNA)	9.21e-06	0.00131	4.19	16694	30	1593	12	[RPS24 - ribosomal protein s24, TSR2 - tsr2, 20s rrna accumulation, homolog (s. cerevisiae), RPS14 - ribosomal protein s14, NGDN - neuroguidin, eif4e binding protein, UTP3 - utp3, small subunit (ssu) processome component, homolog (s. cerevisiae), UTP6 - utp6, small subunit (ssu) processome component, homolog (yeast), TBL3 - transducin (beta)-like 3, RPS16 - ribosomal protein s16, UTP18 - utp18 sm…
GO:0032543	mitochondrial translation	1.02e-05	0.00144	3.89	16694	35	1593	13	[MRPL23 - mitochondrial ribosomal protein l23, MRPS18C - mitochondrial ribosomal protein s18c, MRPL2 - mitochondrial ribosomal protein l2, MRPL51 - mitochondrial ribosomal protein l51, MRPS12 - mitochondrial ribosomal protein s12, MRPS34 - mitochondrial ribosomal protein s34, NDUFA7 - nadh dehydrogenase (ubiquinone) 1 alpha subcomplex, 7, 14.5kda, MRPS24 - mitochondrial ribosomal protein s24, MRP…
GO:0009059	macromolecule biosynthetic process	1.04e-05	0.00145	1.23	16694	2940	1593	344	[TRIB3 - tribbles homolog 3 (drosophila), SIX5 - six homeobox 5, SAP18 - sin3a-associated protein, 18kda, ZNF414 - zinc finger protein 414, TSC22D4 - tsc22 domain family, member 4, NDUFA7 - nadh dehydrogenase (ubiquinone) 1 alpha subcomplex, 7, 14.5kda, RALY - raly heterogeneous nuclear ribonucleoprotein, HES1 - hairy and enhancer of split 1, (drosophila), DTD1 - d-tyrosyl-trna deacylase 1, SSU72…
GO:0071702	organic substance transport	1.1e-05	0.00152	1.3	16694	1810	1593	225	[ARFRP1 - adp-ribosylation factor related protein 1, CHMP4C - charged multivesicular body protein 4c, SEC61B - sec61 beta subunit, RANGRF - ran guanine nucleotide release factor, CNIH4 - cornichon homolog 4 (drosophila), TRPC4 - transient receptor potential cation channel, subfamily c, member 4, AMN - amnion associated transmembrane protein, ERP29 - endoplasmic reticulum protein 29, LMAN2 - lecti…
GO:1901575	organic substance catabolic process	1.27e-05	0.00175	1.34	16694	1490	1593	190	[FMOD - fibromodulin, EXOSC5 - exosome component 5, ENTPD8 - ectonucleoside triphosphate diphosphohydrolase 8, SEC61B - sec61 beta subunit, SDSL - serine dehydratase-like, USE1 - unconventional snare in the er 1 homolog (s. cerevisiae), CDC34 - cell division cycle 34, DNPH1 - 2'-deoxynucleoside 5'-phosphate n-hydrolase 1, OTC - ornithine carbamoyltransferase, CPA2 - carboxypeptidase a2 (pancreati…
GO:0000291	nuclear-transcribed mRNA catabolic process, exonucleolytic	1.37e-05	0.00187	4.06	16694	31	1593	12	[EXOSC8 - exosome component 8, LSM6 - lsm6 homolog, u6 small nuclear rna associated (s. cerevisiae), EXOSC4 - exosome component 4, EXOSC7 - exosome component 7, EXOSC5 - exosome component 5, LSM5 - lsm5 homolog, u6 small nuclear rna associated (s. cerevisiae), LSM7 - lsm7 homolog, u6 small nuclear rna associated (s. cerevisiae), EXOSC3 - exosome component 3, POLR2G - polymerase (rna) ii (dna dire…
GO:0044248	cellular catabolic process	1.67e-05	0.00225	1.33	16694	1515	1593	192	[FMOD - fibromodulin, SNF8 - snf8, escrt-ii complex subunit, CHMP4C - charged multivesicular body protein 4c, EXOSC5 - exosome component 5, ENTPD8 - ectonucleoside triphosphate diphosphohydrolase 8, SEC61B - sec61 beta subunit, SDSL - serine dehydratase-like, CDC34 - cell division cycle 34, DNPH1 - 2'-deoxynucleoside 5'-phosphate n-hydrolase 1, OTC - ornithine carbamoyltransferase, CPA2 - carboxy…
GO:1902653	secondary alcohol biosynthetic process	2.86e-05	0.00382	3.59	16694	38	1593	13	[LSS - lanosterol synthase (2,3-oxidosqualene-lanosterol cyclase), INSIG1 - insulin induced gene 1, HSD17B7 - hydroxysteroid (17-beta) dehydrogenase 7, ACAT2 - acetyl-coa acetyltransferase 2, FDPS - farnesyl diphosphate synthase, FDFT1 - farnesyl-diphosphate farnesyltransferase 1, PMVK - phosphomevalonate kinase, MVD - mevalonate (diphospho) decarboxylase, C14orf1 - chromosome 14 open reading fra…
GO:0072655	establishment of protein localization to mitochondrion	2.98e-05	0.0039	2.97	16694	60	1593	17	[TOMM40 - translocase of outer mitochondrial membrane 40 homolog (yeast), FIS1 - fission 1 (mitochondrial outer membrane) homolog (s. cerevisiae), NDUFB8 - nadh dehydrogenase (ubiquinone) 1 beta subcomplex, 8, 19kda, TOMM7 - translocase of outer mitochondrial membrane 7 homolog (yeast), TSPO - translocator protein (18kda), NDUFA13 - nadh dehydrogenase (ubiquinone) 1 alpha subcomplex, 13, BAD - bc…
GO:0010972	negative regulation of G2/M transition of mitotic cell cycle	2.96e-05	0.00391	2.62	16694	84	1593	21	[PSME1 - proteasome (prosome, macropain) activator subunit 1 (pa28 alpha), UBA52 - ubiquitin a-52 residue ribosomal protein fusion product 1, PSMB1 - proteasome (prosome, macropain) subunit, beta type, 1, CHMP4C - charged multivesicular body protein 4c, PSMA7 - proteasome (prosome, macropain) subunit, alpha type, 7, RPS27A - ribosomal protein s27a, SYF2 - syf2 pre-mrna-splicing factor, PSMA3 - pr…
GO:0008535	respiratory chain complex IV assembly	3.41e-05	0.00443	4.37	16694	24	1593	10	[COA3 - cytochrome c oxidase assembly factor 3, COA6 - cytochrome c oxidase assembly factor 6 homolog (s. cerevisiae), CHCHD5 - coiled-coil-helix-coiled-coil-helix domain containing 5, COA4 - cytochrome c oxidase assembly factor 4 homolog (s. cerevisiae), PET100 - pet100 homolog (s. cerevisiae), COA5 - cytochrome c oxidase assembly factor 5, COX17 - cox17 cytochrome c oxidase copper chaperone, PE…
GO:0043928	exonucleolytic nuclear-transcribed mRNA catabolic process involved in deadenylation-dependent decay	3.93e-05	0.00507	3.98	16694	29	1593	11	[EXOSC8 - exosome component 8, LSM6 - lsm6 homolog, u6 small nuclear rna associated (s. cerevisiae), EXOSC4 - exosome component 4, EXOSC5 - exosome component 5, EXOSC7 - exosome component 7, LSM5 - lsm5 homolog, u6 small nuclear rna associated (s. cerevisiae), LSM7 - lsm7 homolog, u6 small nuclear rna associated (s. cerevisiae), EXOSC3 - exosome component 3, LSM3 - lsm3 homolog, u6 small nuclear …
GO:0033617	mitochondrial respiratory chain complex IV assembly	4.06e-05	0.00519	4.72	16694	20	1593	9	[COA3 - cytochrome c oxidase assembly factor 3, CHCHD5 - coiled-coil-helix-coiled-coil-helix domain containing 5, COA4 - cytochrome c oxidase assembly factor 4 homolog (s. cerevisiae), COA5 - cytochrome c oxidase assembly factor 5, PET100 - pet100 homolog (s. cerevisiae), COX17 - cox17 cytochrome c oxidase copper chaperone, PET117 - pet117 homolog (s. cerevisiae), COX16 - cox16 cytochrome c oxida…
GO:0071806	protein transmembrane transport	4.16e-05	0.00526	3.14	16694	50	1593	15	[TOMM40 - translocase of outer mitochondrial membrane 40 homolog (yeast), TOMM7 - translocase of outer mitochondrial membrane 7 homolog (yeast), NDUFA13 - nadh dehydrogenase (ubiquinone) 1 alpha subcomplex, 13, RTN2 - reticulon 2, SEC61B - sec61 beta subunit, PAM16 - presequence translocase-associated motor 16 homolog (s. cerevisiae), TIMM13 - translocase of inner mitochondrial membrane 13 homolo…
GO:0010499	proteasomal ubiquitin-independent protein catabolic process	6.51e-05	0.00817	4.49	16694	21	1593	9	[PSMB1 - proteasome (prosome, macropain) subunit, beta type, 1, PSMA7 - proteasome (prosome, macropain) subunit, alpha type, 7, PSMA3 - proteasome (prosome, macropain) subunit, alpha type, 3, PSMB10 - proteasome (prosome, macropain) subunit, beta type, 10, PSMA2 - proteasome (prosome, macropain) subunit, alpha type, 2, PSMB7 - proteasome (prosome, macropain) subunit, beta type, 7, PSMB6 - proteas…
GO:1990542	mitochondrial transmembrane transport	6.63e-05	0.00825	2.56	16694	82	1593	20	[TOMM40 - translocase of outer mitochondrial membrane 40 homolog (yeast), TOMM7 - translocase of outer mitochondrial membrane 7 homolog (yeast), CCDC109B - coiled-coil domain containing 109b, ATP5O - atp synthase, h+ transporting, mitochondrial f1 complex, o subunit, NDUFA13 - nadh dehydrogenase (ubiquinone) 1 alpha subcomplex, 13, MID1IP1 - mid1 interacting protein 1, ATP5I - atp synthase, h+ tr…
GO:1902750	negative regulation of cell cycle G2/M phase transition	6.81e-05	0.00841	2.43	16694	95	1593	22	[UBA52 - ubiquitin a-52 residue ribosomal protein fusion product 1, PSME1 - proteasome (prosome, macropain) activator subunit 1 (pa28 alpha), PSMB1 - proteasome (prosome, macropain) subunit, beta type, 1, CHMP4C - charged multivesicular body protein 4c, PSMA7 - proteasome (prosome, macropain) subunit, alpha type, 7, RPS27A - ribosomal protein s27a, BABAM1 - brisc and brca1 a complex member 1, SYF…
GO:0000028	ribosomal small subunit assembly	7.27e-05	0.00883	5.64	16694	13	1593	7	[RPS10 - ribosomal protein s10, RPS5 - ribosomal protein s5, RPS14 - ribosomal protein s14, RPS15 - ribosomal protein s15, RPS27 - ribosomal protein s27, RPS28 - ribosomal protein s28, RPS19 - ribosomal protein s19]
GO:0031146	SCF-dependent proteasomal ubiquitin-dependent protein catabolic process	7.24e-05	0.00886	2.69	16694	70	1593	18	[UBA52 - ubiquitin a-52 residue ribosomal protein fusion product 1, PSMB1 - proteasome (prosome, macropain) subunit, beta type, 1, PSME1 - proteasome (prosome, macropain) activator subunit 1 (pa28 alpha), PSMA7 - proteasome (prosome, macropain) subunit, alpha type, 7, RPS27A - ribosomal protein s27a, FBXL15 - f-box and leucine-rich repeat protein 15, PSMA3 - proteasome (prosome, macropain) subuni…
GO:0042274	ribosomal small subunit biogenesis	7.46e-05	0.00899	4.93	16694	17	1593	8	[RPS24 - ribosomal protein s24, RPS15 - ribosomal protein s15, RPS28 - ribosomal protein s28, RPS6 - ribosomal protein s6, RPS16 - ribosomal protein s16, RPS7 - ribosomal protein s7, RPS19 - ribosomal protein s19, SURF6 - surfeit 6]
GO:0006695	cholesterol biosynthetic process	7.75e-05	0.00927	3.49	16694	36	1593	12	[CYP51A1 - cytochrome p450, family 51, subfamily a, polypeptide 1, SQLE - squalene epoxidase, LSS - lanosterol synthase (2,3-oxidosqualene-lanosterol cyclase), INSIG1 - insulin induced gene 1, ACAT2 - acetyl-coa acetyltransferase 2, HSD17B7 - hydroxysteroid (17-beta) dehydrogenase 7, FDPS - farnesyl diphosphate synthase, FDFT1 - farnesyl-diphosphate farnesyltransferase 1, MSMO1 - methylsterol mon…
GO:0044278	cell wall disruption in other organism	8.26e-05	0.0098	10.48	16694	4	1593	4	[REG1B - regenerating islet-derived 1 beta, REG3A - regenerating islet-derived 3 alpha, REG1A - regenerating islet-derived 1 alpha, REG3G - regenerating islet-derived 3 gamma]
GO:0070585	protein localization to mitochondrion	9.06e-05	0.0107	2.74	16694	65	1593	17	[TOMM40 - translocase of outer mitochondrial membrane 40 homolog (yeast), FIS1 - fission 1 (mitochondrial outer membrane) homolog (s. cerevisiae), NDUFB8 - nadh dehydrogenase (ubiquinone) 1 beta subcomplex, 8, 19kda, TOMM7 - translocase of outer mitochondrial membrane 7 homolog (yeast), TSPO - translocator protein (18kda), NDUFA13 - nadh dehydrogenase (ubiquinone) 1 alpha subcomplex, 13, BAD - bc…
GO:0034645	cellular macromolecule biosynthetic process	0.00011	0.0129	1.21	16694	2672	1593	308	[TRIB3 - tribbles homolog 3 (drosophila), SIX5 - six homeobox 5, SAP18 - sin3a-associated protein, 18kda, ZNF414 - zinc finger protein 414, TSC22D4 - tsc22 domain family, member 4, NDUFA7 - nadh dehydrogenase (ubiquinone) 1 alpha subcomplex, 7, 14.5kda, RALY - raly heterogeneous nuclear ribonucleoprotein, HES1 - hairy and enhancer of split 1, (drosophila), DTD1 - d-tyrosyl-trna deacylase 1, KIN -…
GO:0016126	sterol biosynthetic process	0.000123	0.0142	3.17	16694	43	1593	13	[LSS - lanosterol synthase (2,3-oxidosqualene-lanosterol cyclase), INSIG1 - insulin induced gene 1, HSD17B7 - hydroxysteroid (17-beta) dehydrogenase 7, ACAT2 - acetyl-coa acetyltransferase 2, FDPS - farnesyl diphosphate synthase, FDFT1 - farnesyl-diphosphate farnesyltransferase 1, PMVK - phosphomevalonate kinase, MVD - mevalonate (diphospho) decarboxylase, C14orf1 - chromosome 14 open reading fra…
GO:0009056	catabolic process	0.000124	0.0142	1.27	16694	1756	1593	212	[CHMP4C - charged multivesicular body protein 4c, EXOSC5 - exosome component 5, SEC61B - sec61 beta subunit, CPA2 - carboxypeptidase a2 (pancreatic), TMEM208 - transmembrane protein 208, ENDOG - endonuclease g, NAGK - n-acetylglucosamine kinase, ACADS - acyl-coa dehydrogenase, c-2 to c-3 short chain, RNF7 - ring finger protein 7, ACAT2 - acetyl-coa acetyltransferase 2, HPRT1 - hypoxanthine phosph…
GO:0090175	regulation of establishment of planar polarity	0.000158	0.018	2.25	16694	107	1593	23	[AP2A2 - adaptor-related protein complex 2, alpha 2 subunit, AP2A1 - adaptor-related protein complex 2, alpha 1 subunit, UBA52 - ubiquitin a-52 residue ribosomal protein fusion product 1, PSMB1 - proteasome (prosome, macropain) subunit, beta type, 1, PSME1 - proteasome (prosome, macropain) activator subunit 1 (pa28 alpha), PSMA7 - proteasome (prosome, macropain) subunit, alpha type, 7, RPS27A - r…
GO:0060071	Wnt signaling pathway, planar cell polarity pathway	0.00017	0.0193	2.34	16694	94	1593	21	[AP2A2 - adaptor-related protein complex 2, alpha 2 subunit, AP2A1 - adaptor-related protein complex 2, alpha 1 subunit, UBA52 - ubiquitin a-52 residue ribosomal protein fusion product 1, PSME1 - proteasome (prosome, macropain) activator subunit 1 (pa28 alpha), PSMB1 - proteasome (prosome, macropain) subunit, beta type, 1, PSMA7 - proteasome (prosome, macropain) subunit, alpha type, 7, RPS27A - r…
GO:0002479	antigen processing and presentation of exogenous peptide antigen via MHC class I, TAP-dependent	0.000173	0.0195	2.81	16694	56	1593	15	[PSME1 - proteasome (prosome, macropain) activator subunit 1 (pa28 alpha), PSMB1 - proteasome (prosome, macropain) subunit, beta type, 1, PSMA7 - proteasome (prosome, macropain) subunit, alpha type, 7, PSMA3 - proteasome (prosome, macropain) subunit, alpha type, 3, PSMB10 - proteasome (prosome, macropain) subunit, beta type, 10, PSMB7 - proteasome (prosome, macropain) subunit, beta type, 7, PSMB6…
GO:0006807	nitrogen compound metabolic process	0.000184	0.0205	1.09	16694	7515	1593	785	[PNMT - phenylethanolamine n-methyltransferase, SEC61B - sec61 beta subunit, DCD - dermcidin, CLPP - clpp caseinolytic peptidase, atp-dependent, proteolytic subunit homolog (e. coli), GCHFR - gtp cyclohydrolase i feedback regulator, EBNA1BP2 - ebna1 binding protein 2, NAGK - n-acetylglucosamine kinase, CKAP4 - cytoskeleton-associated protein 4, BLOC1S1 - biogenesis of lysosomal organelles complex…
GO:0061418	regulation of transcription from RNA polymerase II promoter in response to hypoxia	0.000188	0.0208	2.52	16694	75	1593	18	[PSMB1 - proteasome (prosome, macropain) subunit, beta type, 1, UBA52 - ubiquitin a-52 residue ribosomal protein fusion product 1, PSME1 - proteasome (prosome, macropain) activator subunit 1 (pa28 alpha), PSMA7 - proteasome (prosome, macropain) subunit, alpha type, 7, RPS27A - ribosomal protein s27a, EGLN2 - egl-9 family hypoxia-inducible factor 2, PSMA3 - proteasome (prosome, macropain) subunit,…
GO:0019646	aerobic electron transport chain	0.000195	0.0213	4.41	16694	19	1593	8	[COX5A - cytochrome c oxidase subunit va, COX6A1 - cytochrome c oxidase subunit via polypeptide 1, COX6B1 - cytochrome c oxidase subunit vib polypeptide 1 (ubiquitous), COX7A2L - cytochrome c oxidase subunit viia polypeptide 2 like, COX8A - cytochrome c oxidase subunit viiia (ubiquitous), COX4I1 - cytochrome c oxidase subunit iv isoform 1, COX5B - cytochrome c oxidase subunit vb, COX6C - cytochro…
GO:0006123	mitochondrial electron transport, cytochrome c to oxygen	0.000195	0.0214	4.41	16694	19	1593	8	[COX5A - cytochrome c oxidase subunit va, COX6A1 - cytochrome c oxidase subunit via polypeptide 1, COX6B1 - cytochrome c oxidase subunit vib polypeptide 1 (ubiquitous), COX7A2L - cytochrome c oxidase subunit viia polypeptide 2 like, COX8A - cytochrome c oxidase subunit viiia (ubiquitous), COX4I1 - cytochrome c oxidase subunit iv isoform 1, COX5B - cytochrome c oxidase subunit vb, COX6C - cytochro…
GO:0065002	intracellular protein transmembrane transport	0.000204	0.0221	3.03	16694	45	1593	13	[TOMM40 - translocase of outer mitochondrial membrane 40 homolog (yeast), TOMM7 - translocase of outer mitochondrial membrane 7 homolog (yeast), RTN2 - reticulon 2, NDUFA13 - nadh dehydrogenase (ubiquinone) 1 alpha subcomplex, 13, PAM16 - presequence translocase-associated motor 16 homolog (s. cerevisiae), SEC61B - sec61 beta subunit, TIMM13 - translocase of inner mitochondrial membrane 13 homolo…
GO:0042407	cristae formation	0.000223	0.024	3.61	16694	29	1593	10	[ATP5C1 - atp synthase, h+ transporting, mitochondrial f1 complex, gamma polypeptide 1, CHCHD6 - coiled-coil-helix-coiled-coil-helix domain containing 6, ATP5E - atp synthase, h+ transporting, mitochondrial f1 complex, epsilon subunit, ATP5D - atp synthase, h+ transporting, mitochondrial f1 complex, delta subunit, C19orf70 - chromosome 19 open reading frame 70, ATP5O - atp synthase, h+ transporti…
GO:0031145	anaphase-promoting complex-dependent catabolic process	0.000225	0.024	2.48	16694	76	1593	18	[UBA52 - ubiquitin a-52 residue ribosomal protein fusion product 1, PSME1 - proteasome (prosome, macropain) activator subunit 1 (pa28 alpha), PSMB1 - proteasome (prosome, macropain) subunit, beta type, 1, PSMA7 - proteasome (prosome, macropain) subunit, alpha type, 7, RPS27A - ribosomal protein s27a, ANAPC11 - anaphase promoting complex subunit 11, ANAPC15 - anaphase promoting complex subunit 15,…
GO:0031125	rRNA 3'-end processing	0.000226	0.024	5.72	16694	11	1593	6	[EXOSC8 - exosome component 8, RPS21 - ribosomal protein s21, EXOSC7 - exosome component 7, EXOSC5 - exosome component 5, EXOSC4 - exosome component 4, EXOSC3 - exosome component 3]
GO:0061178	regulation of insulin secretion involved in cellular response to glucose stimulus	0.000267	0.0281	2.82	16694	52	1593	14	[HMGN3 - high mobility group nucleosomal binding domain 3, RFX6 - regulatory factor x, 6, PHPT1 - phosphohistidine phosphatase 1, BAD - bcl2-associated agonist of cell death, ENY2 - enhancer of yellow 2 homolog (drosophila), NDUFAF2 - nadh dehydrogenase (ubiquinone) complex i, assembly factor 2, VSNL1 - visinin-like 1, FKBP1B - fk506 binding protein 1b, 12.6 kda, SLC9B2 - solute carrier family 9,…
GO:0043618	regulation of transcription from RNA polymerase II promoter in response to stress	0.00028	0.0292	2.17	16694	111	1593	23	[MUC1 - mucin 1, cell surface associated, UBA52 - ubiquitin a-52 residue ribosomal protein fusion product 1, PSMB1 - proteasome (prosome, macropain) subunit, beta type, 1, PSME1 - proteasome (prosome, macropain) activator subunit 1 (pa28 alpha), PSMA7 - proteasome (prosome, macropain) subunit, alpha type, 7, RPS27A - ribosomal protein s27a, EGLN2 - egl-9 family hypoxia-inducible factor 2, PSMA3 -…
GO:0006839	mitochondrial transport	0.00029	0.0301	2	16694	147	1593	28	[TOMM40 - translocase of outer mitochondrial membrane 40 homolog (yeast), FIS1 - fission 1 (mitochondrial outer membrane) homolog (s. cerevisiae), TOMM7 - translocase of outer mitochondrial membrane 7 homolog (yeast), COX5B - cytochrome c oxidase subunit vb, PAM16 - presequence translocase-associated motor 16 homolog (s. cerevisiae), AIP - aryl hydrocarbon receptor interacting protein, TIMM13 - t…
GO:0009235	cobalamin metabolic process	0.000298	0.0305	4.19	16694	20	1593	8	[TCN1 - transcobalamin i (vitamin b12 binding protein, r binder family), MMAB - methylmalonic aciduria (cobalamin deficiency) cblb type, AMN - amnion associated transmembrane protein, PRSS1 - protease, serine, 1 (trypsin 1), GIF - gastric intrinsic factor (vitamin b synthesis), CTRB2 - chymotrypsinogen b2, CTRB1 - chymotrypsinogen b1, CTRC - chymotrypsin c (caldecrin)]
GO:0042776	mitochondrial ATP synthesis coupled proton transport	0.000298	0.0307	4.19	16694	20	1593	8	[ATP5C1 - atp synthase, h+ transporting, mitochondrial f1 complex, gamma polypeptide 1, ATP5E - atp synthase, h+ transporting, mitochondrial f1 complex, epsilon subunit, ATP5D - atp synthase, h+ transporting, mitochondrial f1 complex, delta subunit, ATP5O - atp synthase, h+ transporting, mitochondrial f1 complex, o subunit, ATP5G2 - atp synthase, h+ transporting, mitochondrial fo complex, subunit…
GO:0042590	antigen processing and presentation of exogenous peptide antigen via MHC class I	0.000324	0.0329	2.66	16694	59	1593	15	[PSME1 - proteasome (prosome, macropain) activator subunit 1 (pa28 alpha), PSMB1 - proteasome (prosome, macropain) subunit, beta type, 1, PSMA7 - proteasome (prosome, macropain) subunit, alpha type, 7, PSMA3 - proteasome (prosome, macropain) subunit, alpha type, 3, PSMB10 - proteasome (prosome, macropain) subunit, beta type, 10, PSMB7 - proteasome (prosome, macropain) subunit, beta type, 7, PSMB6…
GO:0043144	snoRNA processing	0.000344	0.0345	6.55	16694	8	1593	5	[EXOSC4 - exosome component 4, EXOSC5 - exosome component 5, FBL - fibrillarin, EXOSC3 - exosome component 3, RNF113A - ring finger protein 113a]
GO:0034475	U4 snRNA 3'-end processing	0.000344	0.0347	6.55	16694	8	1593	5	[EXOSC8 - exosome component 8, EXOSC7 - exosome component 7, EXOSC4 - exosome component 4, EXOSC5 - exosome component 5, EXOSC3 - exosome component 3]
GO:0010273	detoxification of copper ion	0.000416	0.0415	5.24	16694	12	1593	6	[MT1X - metallothionein 1x, MT2A - metallothionein 2a, MT1HL1 - metallothionein 1h-like 1, MT1F - metallothionein 1f, PARK7 - parkinson protein 7, MT1G - metallothionein 1g]
GO:0009394	2'-deoxyribonucleotide metabolic process	0.000445	0.0441	3.63	16694	26	1593	9	[DGUOK - deoxyguanosine kinase, DUT - deoxyuridine triphosphatase, HDDC2 - hd domain containing 2, NUDT16 - nudix (nucleoside diphosphate linked moiety x)-type motif 16, GUK1 - guanylate kinase 1, NT5C - 5', 3'-nucleotidase, cytosolic, NUDT1 - nudix (nucleoside diphosphate linked moiety x)-type motif 1, NTHL1 - nth endonuclease iii-like 1 (e. coli), SMUG1 - single-strand-selective monofunctional …
GO:0071704	organic substance metabolic process	0.000482	0.0474	1.08	16694	8330	1593	858	[PNLIPRP1 - pancreatic lipase-related protein 1, PNMT - phenylethanolamine n-methyltransferase, SEC61B - sec61 beta subunit, DCD - dermcidin, CLPP - clpp caseinolytic peptidase, atp-dependent, proteolytic subunit homolog (e. coli), EBNA1BP2 - ebna1 binding protein 2, NAGK - n-acetylglucosamine kinase, ACADS - acyl-coa dehydrogenase, c-2 to c-3 short chain, CKAP4 - cytoskeleton-associated protein …

## Sheet: PancD upreg vs GBD Tissue
GO Term	Description	P-value	FDR q-value	Enrichment	N	B	n	b	Genes
GO:0006614	SRP-dependent cotranslational protein targeting to membrane	3.13e-44	4.67e-40	10.15	16694	66	1271	51	[RPL26 - ribosomal protein l26, RPL24 - ribosomal protein l24, RPL22 - ribosomal protein l22, RPL19 - ribosomal protein l19, RPL18 - ribosomal protein l18, RPL15 - ribosomal protein l15, RPL12 - ribosomal protein l12, RPL11 - ribosomal protein l11, RPL9 - ribosomal protein l9, RPL10 - ribosomal protein l10, RPL8 - ribosomal protein l8, RPL7 - ribosomal protein l7, RPL5 - ribosomal protein l5, RPS…
GO:0006613	cotranslational protein targeting to membrane	5.49e-43	4.11e-39	9.62	16694	71	1271	52	[RPL26 - ribosomal protein l26, RPL24 - ribosomal protein l24, RPL22 - ribosomal protein l22, RPL19 - ribosomal protein l19, RPL18 - ribosomal protein l18, RPL15 - ribosomal protein l15, RPL12 - ribosomal protein l12, RPL11 - ribosomal protein l11, RPL9 - ribosomal protein l9, RPL10 - ribosomal protein l10, RPL8 - ribosomal protein l8, SEC62 - sec62 homolog (s. cerevisiae), RPL7 - ribosomal prote…
GO:0045047	protein targeting to ER	1.92e-42	9.55e-39	9.28	16694	75	1271	53	[RPL26 - ribosomal protein l26, RPL24 - ribosomal protein l24, RPL22 - ribosomal protein l22, RPL19 - ribosomal protein l19, RPL18 - ribosomal protein l18, RPL15 - ribosomal protein l15, RPL12 - ribosomal protein l12, RPL11 - ribosomal protein l11, RPL9 - ribosomal protein l9, RPL10 - ribosomal protein l10, RPL8 - ribosomal protein l8, RPL7 - ribosomal protein l7, SEC62 - sec62 homolog (s. cerevi…
GO:0072599	establishment of protein localization to endoplasmic reticulum	1.43e-40	5.34e-37	8.81	16694	79	1271	53	[RPL26 - ribosomal protein l26, RPL24 - ribosomal protein l24, RPL22 - ribosomal protein l22, RPL19 - ribosomal protein l19, RPL18 - ribosomal protein l18, RPL15 - ribosomal protein l15, RPL12 - ribosomal protein l12, RPL11 - ribosomal protein l11, RPL9 - ribosomal protein l9, RPL10 - ribosomal protein l10, RPL8 - ribosomal protein l8, SEC62 - sec62 homolog (s. cerevisiae), RPL7 - ribosomal prote…
GO:0000184	nuclear-transcribed mRNA catabolic process, nonsense-mediated decay	3.58e-39	1.07e-35	8.12	16694	89	1271	55	[RPL26 - ribosomal protein l26, RPL24 - ribosomal protein l24, RPL22 - ribosomal protein l22, MAGOH - mago-nashi homolog, proliferation-associated (drosophila), RPL19 - ribosomal protein l19, RPL18 - ribosomal protein l18, RPL15 - ribosomal protein l15, RPL12 - ribosomal protein l12, RPL11 - ribosomal protein l11, RPL9 - ribosomal protein l9, RPL10 - ribosomal protein l10, RPL8 - ribosomal protei…
GO:0070972	protein localization to endoplasmic reticulum	2.53e-37	6.31e-34	8	16694	87	1271	53	[RPL26 - ribosomal protein l26, RPL24 - ribosomal protein l24, RPL22 - ribosomal protein l22, RPL19 - ribosomal protein l19, RPL18 - ribosomal protein l18, RPL15 - ribosomal protein l15, RPL12 - ribosomal protein l12, RPL11 - ribosomal protein l11, RPL9 - ribosomal protein l9, RPL10 - ribosomal protein l10, RPL8 - ribosomal protein l8, RPL7 - ribosomal protein l7, SEC62 - sec62 homolog (s. cerevi…
GO:0019083	viral transcription	1.1e-35	2.35e-32	7.76	16694	88	1271	52	[RPL26 - ribosomal protein l26, RPL24 - ribosomal protein l24, RPL22 - ribosomal protein l22, RPL19 - ribosomal protein l19, RPL18 - ribosomal protein l18, RPL15 - ribosomal protein l15, RPL12 - ribosomal protein l12, RPL11 - ribosomal protein l11, RPL9 - ribosomal protein l9, RPL10 - ribosomal protein l10, RPL8 - ribosomal protein l8, RPL7 - ribosomal protein l7, RPL5 - ribosomal protein l5, RPS…
GO:0006413	translational initiation	2.61e-35	4.87e-32	6.8	16694	112	1271	58	[RPL26 - ribosomal protein l26, RPL24 - ribosomal protein l24, RPL22 - ribosomal protein l22, RPL19 - ribosomal protein l19, RPL18 - ribosomal protein l18, RPL15 - ribosomal protein l15, EIF1B - eukaryotic translation initiation factor 1b, RPL12 - ribosomal protein l12, RPL11 - ribosomal protein l11, RPL9 - ribosomal protein l9, RPL10 - ribosomal protein l10, RPL8 - ribosomal protein l8, RPL7 - r…
GO:0006364	rRNA processing	1.27e-33	2.11e-30	4.74	16694	219	1271	79	[RPL26 - ribosomal protein l26, TSR2 - tsr2, 20s rrna accumulation, homolog (s. cerevisiae), RPL24 - ribosomal protein l24, EXOSC5 - exosome component 5, EXOSC9 - exosome component 9, RPL22 - ribosomal protein l22, TBL3 - transducin (beta)-like 3, RPL19 - ribosomal protein l19, RPP25 - ribonuclease p/mrp 25kda subunit, RPL18 - ribosomal protein l18, RPL15 - ribosomal protein l15, RPL12 - ribosoma…
GO:0000956	nuclear-transcribed mRNA catabolic process	7.39e-31	1.1e-27	5.32	16694	158	1271	64	[RPL26 - ribosomal protein l26, RPL24 - ribosomal protein l24, EXOSC9 - exosome component 9, EXOSC5 - exosome component 5, MAGOH - mago-nashi homolog, proliferation-associated (drosophila), RPL22 - ribosomal protein l22, RPL19 - ribosomal protein l19, RPL18 - ribosomal protein l18, RPL15 - ribosomal protein l15, RPL12 - ribosomal protein l12, RPL11 - ribosomal protein l11, RPL9 - ribosomal protei…
GO:0016072	rRNA metabolic process	1.08e-30	1.46e-27	4.31	16694	244	1271	80	[RPL26 - ribosomal protein l26, TSR2 - tsr2, 20s rrna accumulation, homolog (s. cerevisiae), RPL24 - ribosomal protein l24, EXOSC5 - exosome component 5, EXOSC9 - exosome component 9, RPL22 - ribosomal protein l22, TBL3 - transducin (beta)-like 3, RPL19 - ribosomal protein l19, RPP25 - ribonuclease p/mrp 25kda subunit, RPL18 - ribosomal protein l18, RPL15 - ribosomal protein l15, RPL12 - ribosoma…
GO:0006612	protein targeting to membrane	1.48e-29	1.84e-26	5.92	16694	122	1271	55	[RPL26 - ribosomal protein l26, RPL24 - ribosomal protein l24, RPL22 - ribosomal protein l22, RPL19 - ribosomal protein l19, RPL18 - ribosomal protein l18, RPL15 - ribosomal protein l15, RPL12 - ribosomal protein l12, RPL11 - ribosomal protein l11, RPL9 - ribosomal protein l9, RPL10 - ribosomal protein l10, RPL8 - ribosomal protein l8, RPL7 - ribosomal protein l7, SEC62 - sec62 homolog (s. cerevi…
GO:0006402	mRNA catabolic process	4.78e-29	5.5e-26	4.93	16694	173	1271	65	[RPL26 - ribosomal protein l26, RPL24 - ribosomal protein l24, EXOSC5 - exosome component 5, EXOSC9 - exosome component 9, MAGOH - mago-nashi homolog, proliferation-associated (drosophila), RPL22 - ribosomal protein l22, RPL19 - ribosomal protein l19, RPL18 - ribosomal protein l18, RPL15 - ribosomal protein l15, RPL12 - ribosomal protein l12, RPL11 - ribosomal protein l11, RPL9 - ribosomal protei…
GO:0006412	translation	1.05e-28	1.12e-25	4.88	16694	175	1271	65	[RPL26 - ribosomal protein l26, RPL24 - ribosomal protein l24, MRPL23 - mitochondrial ribosomal protein l23, RPL22 - ribosomal protein l22, RPL19 - ribosomal protein l19, RPL18 - ribosomal protein l18, RPL15 - ribosomal protein l15, RPL12 - ribosomal protein l12, RPL11 - ribosomal protein l11, RPL9 - ribosomal protein l9, RPL10 - ribosomal protein l10, RPL8 - ribosomal protein l8, RPL7 - ribosoma…
GO:0043043	peptide biosynthetic process	3.23e-28	3.22e-25	4.6	16694	194	1271	68	[RPL26 - ribosomal protein l26, RPL24 - ribosomal protein l24, MRPL23 - mitochondrial ribosomal protein l23, RPL22 - ribosomal protein l22, RPL19 - ribosomal protein l19, RPL18 - ribosomal protein l18, RPL15 - ribosomal protein l15, RPL12 - ribosomal protein l12, RPL11 - ribosomal protein l11, RPL9 - ribosomal protein l9, RPL10 - ribosomal protein l10, RPL8 - ribosomal protein l8, RPL7 - ribosoma…
GO:0006401	RNA catabolic process	5.11e-27	4.77e-24	4.42	16694	202	1271	68	[RPL26 - ribosomal protein l26, RPL24 - ribosomal protein l24, EXOSC5 - exosome component 5, EXOSC9 - exosome component 9, MAGOH - mago-nashi homolog, proliferation-associated (drosophila), RPL22 - ribosomal protein l22, RPL19 - ribosomal protein l19, RPL18 - ribosomal protein l18, RPL15 - ribosomal protein l15, RPL12 - ribosomal protein l12, RPL11 - ribosomal protein l11, RPL9 - ribosomal protei…
GO:0090150	establishment of protein localization to membrane	5.2e-24	4.57e-21	4.24	16694	195	1271	63	[RPL26 - ribosomal protein l26, RPL24 - ribosomal protein l24, RPL22 - ribosomal protein l22, RPL19 - ribosomal protein l19, RPL18 - ribosomal protein l18, RPL15 - ribosomal protein l15, RPL12 - ribosomal protein l12, RPL11 - ribosomal protein l11, RPL9 - ribosomal protein l9, TIMM13 - translocase of inner mitochondrial membrane 13 homolog (yeast), TIMM10 - translocase of inner mitochondrial memb…
GO:0043604	amide biosynthetic process	1.18e-22	9.82e-20	3.62	16694	261	1271	72	[RPL26 - ribosomal protein l26, RPL24 - ribosomal protein l24, MRPL23 - mitochondrial ribosomal protein l23, RPL22 - ribosomal protein l22, RPL19 - ribosomal protein l19, RPL18 - ribosomal protein l18, RPL15 - ribosomal protein l15, RPL12 - ribosomal protein l12, RPL11 - ribosomal protein l11, RPL9 - ribosomal protein l9, RPL10 - ribosomal protein l10, OTC - ornithine carbamoyltransferase, RPL8 -…
GO:0016071	mRNA metabolic process	2.19e-21	1.73e-18	2.61	16694	559	1271	111	[EXOSC5 - exosome component 5, EXOSC9 - exosome component 9, ARL6IP4 - adp-ribosylation-like factor 6 interacting protein 4, KIN - kin, antigenic determinant of reca protein homolog (mouse), HABP4 - hyaluronan binding protein 4, LGALS3 - lectin, galactoside-binding, soluble, 3, PRPF19 - pre-mrna processing factor 19, METTL16 - methyltransferase like 16, RPL35 - ribosomal protein l35, NAA38 - n(al…
GO:0034470	ncRNA processing	3.6e-21	2.69e-18	3.08	16694	358	1271	84	[RPL26 - ribosomal protein l26, TSR2 - tsr2, 20s rrna accumulation, homolog (s. cerevisiae), RPL24 - ribosomal protein l24, EXOSC5 - exosome component 5, EXOSC9 - exosome component 9, RPL22 - ribosomal protein l22, TBL3 - transducin (beta)-like 3, RPL19 - ribosomal protein l19, RPP25 - ribonuclease p/mrp 25kda subunit, RPL18 - ribosomal protein l18, RPL15 - ribosomal protein l15, RPL12 - ribosoma…
GO:0006518	peptide metabolic process	1.24e-20	8.79e-18	3.21	16694	315	1271	77	[RPL26 - ribosomal protein l26, RPL24 - ribosomal protein l24, MRPL23 - mitochondrial ribosomal protein l23, RPL22 - ribosomal protein l22, RPL19 - ribosomal protein l19, RPL18 - ribosomal protein l18, RPL15 - ribosomal protein l15, RPL12 - ribosomal protein l12, RPL11 - ribosomal protein l11, RPL9 - ribosomal protein l9, RPL10 - ribosomal protein l10, RPL8 - ribosomal protein l8, RPL7 - ribosoma…
GO:0002181	cytoplasmic translation	2.02e-20	1.37e-17	8.76	16694	39	1271	26	[RPL26 - ribosomal protein l26, RPL24 - ribosomal protein l24, RPS23 - ribosomal protein s23, RPS21 - ribosomal protein s21, RPL22 - ribosomal protein l22, RPL19 - ribosomal protein l19, RPL18 - ribosomal protein l18, RPL15 - ribosomal protein l15, RPL11 - ribosomal protein l11, RPL9 - ribosomal protein l9, RPL8 - ribosomal protein l8, RPL7 - ribosomal protein l7, RPS7 - ribosomal protein s7, RPS…
GO:0072657	protein localization to membrane	8.95e-20	5.82e-17	2.96	16694	368	1271	83	[RPL26 - ribosomal protein l26, RPL24 - ribosomal protein l24, EMP2 - epithelial membrane protein 2, RELN - reelin, RPL22 - ribosomal protein l22, RPL19 - ribosomal protein l19, RPL18 - ribosomal protein l18, RPL15 - ribosomal protein l15, RPL12 - ribosomal protein l12, RPL11 - ribosomal protein l11, TIMM13 - translocase of inner mitochondrial membrane 13 homolog (yeast), RPL9 - ribosomal protein…
GO:0034655	nucleobase-containing compound catabolic process	1.55e-19	9.65e-17	3.03	16694	342	1271	79	[RPL26 - ribosomal protein l26, PGK2 - phosphoglycerate kinase 2, RPL24 - ribosomal protein l24, EXOSC5 - exosome component 5, EXOSC9 - exosome component 9, MAGOH - mago-nashi homolog, proliferation-associated (drosophila), RPL22 - ribosomal protein l22, RPL19 - ribosomal protein l19, RPL18 - ribosomal protein l18, ENTPD8 - ectonucleoside triphosphate diphosphohydrolase 8, RPL15 - ribosomal prote…
GO:0006605	protein targeting	3.19e-19	1.9e-16	3.56	16694	229	1271	62	[RPL26 - ribosomal protein l26, RPL24 - ribosomal protein l24, RPL22 - ribosomal protein l22, RPL19 - ribosomal protein l19, RPL18 - ribosomal protein l18, RPL15 - ribosomal protein l15, RPL12 - ribosomal protein l12, RPL11 - ribosomal protein l11, RPL9 - ribosomal protein l9, TIMM13 - translocase of inner mitochondrial membrane 13 homolog (yeast), TIMM10 - translocase of inner mitochondrial memb…
GO:0006396	RNA processing	7.06e-18	4.06e-15	2.18	16694	783	1271	130	[TSR2 - tsr2, 20s rrna accumulation, homolog (s. cerevisiae), EXOSC5 - exosome component 5, EXOSC9 - exosome component 9, DDX25 - dead (asp-glu-ala-asp) box helicase 25, TBL3 - transducin (beta)-like 3, RPP25 - ribonuclease p/mrp 25kda subunit, ARL6IP4 - adp-ribosylation-like factor 6 interacting protein 4, KIN - kin, antigenic determinant of reca protein homolog (mouse), ADAT3 - adenosine deamin…
GO:0044270	cellular nitrogen compound catabolic process	1.17e-17	6.48e-15	2.77	16694	389	1271	82	[RPL26 - ribosomal protein l26, RPL24 - ribosomal protein l24, PGK2 - phosphoglycerate kinase 2, EXOSC5 - exosome component 5, EXOSC9 - exosome component 9, RPL22 - ribosomal protein l22, MAGOH - mago-nashi homolog, proliferation-associated (drosophila), AADAT - aminoadipate aminotransferase, RPL19 - ribosomal protein l19, RPL18 - ribosomal protein l18, ENTPD8 - ectonucleoside triphosphate diphos…
GO:0034660	ncRNA metabolic process	1.79e-17	9.56e-15	2.5	16694	510	1271	97	[TSR2 - tsr2, 20s rrna accumulation, homolog (s. cerevisiae), EXOSC5 - exosome component 5, EXOSC9 - exosome component 9, TBL3 - transducin (beta)-like 3, RPP25 - ribonuclease p/mrp 25kda subunit, PLD6 - phospholipase d family, member 6, ADAT3 - adenosine deaminase, trna-specific 3, METTL16 - methyltransferase like 16, RPL35 - ribosomal protein l35, UTP6 - utp6, small subunit (ssu) processome com…
GO:0046700	heterocycle catabolic process	3.4e-17	1.75e-14	2.74	16694	388	1271	81	[RPL26 - ribosomal protein l26, RPL24 - ribosomal protein l24, PGK2 - phosphoglycerate kinase 2, EXOSC5 - exosome component 5, EXOSC9 - exosome component 9, RPL22 - ribosomal protein l22, MAGOH - mago-nashi homolog, proliferation-associated (drosophila), AADAT - aminoadipate aminotransferase, RPL19 - ribosomal protein l19, RPL18 - ribosomal protein l18, ENTPD8 - ectonucleoside triphosphate diphos…
GO:0019439	aromatic compound catabolic process	1.06e-16	5.28e-14	2.67	16694	403	1271	82	[RPL26 - ribosomal protein l26, RPL24 - ribosomal protein l24, PGK2 - phosphoglycerate kinase 2, EXOSC5 - exosome component 5, EXOSC9 - exosome component 9, MAGOH - mago-nashi homolog, proliferation-associated (drosophila), RPL22 - ribosomal protein l22, AADAT - aminoadipate aminotransferase, RPL19 - ribosomal protein l19, RPL18 - ribosomal protein l18, ENTPD8 - ectonucleoside triphosphate diphos…
GO:0072594	establishment of protein localization to organelle	1.71e-16	8.23e-14	3.03	16694	286	1271	66	[RPL26 - ribosomal protein l26, RPL24 - ribosomal protein l24, RPL22 - ribosomal protein l22, RPL19 - ribosomal protein l19, RPL18 - ribosomal protein l18, RPL15 - ribosomal protein l15, RPL12 - ribosomal protein l12, RPL11 - ribosomal protein l11, RPL9 - ribosomal protein l9, TIMM13 - translocase of inner mitochondrial membrane 13 homolog (yeast), RPL10 - ribosomal protein l10, TIMM10 - transloc…
GO:1901361	organic cyclic compound catabolic process	8.53e-16	3.98e-13	2.55	16694	433	1271	84	[RPL26 - ribosomal protein l26, RPL24 - ribosomal protein l24, PGK2 - phosphoglycerate kinase 2, EXOSC5 - exosome component 5, EXOSC9 - exosome component 9, MAGOH - mago-nashi homolog, proliferation-associated (drosophila), RPL22 - ribosomal protein l22, AADAT - aminoadipate aminotransferase, RPL19 - ribosomal protein l19, RPL18 - ribosomal protein l18, ENTPD8 - ectonucleoside triphosphate diphos…
GO:0043603	cellular amide metabolic process	6.3e-15	2.85e-12	2.43	16694	464	1271	86	[RPL26 - ribosomal protein l26, RPL24 - ribosomal protein l24, MRPL23 - mitochondrial ribosomal protein l23, RPL22 - ribosomal protein l22, RPL19 - ribosomal protein l19, RPL18 - ribosomal protein l18, RPL15 - ribosomal protein l15, ORMDL3 - orm1-like 3 (s. cerevisiae), RPL12 - ribosomal protein l12, RPL11 - ribosomal protein l11, RPL9 - ribosomal protein l9, RPL10 - ribosomal protein l10, OTC - …
GO:0044419	interspecies interaction between organisms	2.19e-10	9.63e-08	1.93	16694	652	1271	96	[RPL26 - ribosomal protein l26, RPL24 - ribosomal protein l24, REG3A - regenerating islet-derived 3 alpha, RPL22 - ribosomal protein l22, RPL19 - ribosomal protein l19, HMGN2 - high mobility group nucleosomal binding domain 2, RPL18 - ribosomal protein l18, RPL15 - ribosomal protein l15, RPL12 - ribosomal protein l12, RPL11 - ribosomal protein l11, RPL9 - ribosomal protein l9, RPL10 - ribosomal p…
GO:0010629	negative regulation of gene expression	6.21e-10	2.65e-07	1.57	16694	1446	1271	173	[TAGLN3 - transgelin 3, EXOSC5 - exosome component 5, EXOSC9 - exosome component 9, HES1 - hairy and enhancer of split 1, (drosophila), BCOR - bcl6 corepressor, FLOT2 - flotillin 2, HRAS - harvey rat sarcoma viral oncogene homolog, THAP7 - thap domain containing 7, ATOH8 - atonal homolog 8 (drosophila), NELFB - negative elongation factor complex member b, METTL16 - methyltransferase like 16, RPL3…
GO:0034613	cellular protein localization	8.09e-10	3.1e-07	1.79	16694	823	1271	112	[EMP2 - epithelial membrane protein 2, RELN - reelin, MID1 - midline 1 (opitz/bbb syndrome), OTC - ornithine carbamoyltransferase, AMN - amnion associated transmembrane protein, ITGB1BP1 - integrin beta 1 binding protein 1, CD63 - cd63 molecule, FLOT2 - flotillin 2, CELSR1 - cadherin, egf lag seven-pass g-type receptor 1, PRPF19 - pre-mrna processing factor 19, NXT1 - ntf2-like export factor 1, R…
GO:0070727	cellular macromolecule localization	7.61e-10	3.16e-07	1.78	16694	832	1271	113	[EMP2 - epithelial membrane protein 2, RELN - reelin, MID1 - midline 1 (opitz/bbb syndrome), OTC - ornithine carbamoyltransferase, AMN - amnion associated transmembrane protein, ITGB1BP1 - integrin beta 1 binding protein 1, CD63 - cd63 molecule, FLOT2 - flotillin 2, CELSR1 - cadherin, egf lag seven-pass g-type receptor 1, PRPF19 - pre-mrna processing factor 19, NXT1 - ntf2-like export factor 1, R…
GO:0044403	symbiont process	8.07e-10	3.17e-07	2.06	16694	491	1271	77	[RPL26 - ribosomal protein l26, RPL24 - ribosomal protein l24, RPL22 - ribosomal protein l22, RPL19 - ribosomal protein l19, RPL18 - ribosomal protein l18, RPL15 - ribosomal protein l15, RPL12 - ribosomal protein l12, RPL11 - ribosomal protein l11, RPL9 - ribosomal protein l9, RPL10 - ribosomal protein l10, TMEM173 - transmembrane protein 173, RPL8 - ribosomal protein l8, RPL7 - ribosomal protein…
GO:0016032	viral process	8.07e-10	3.26e-07	2.06	16694	491	1271	77	[RPL26 - ribosomal protein l26, RPL24 - ribosomal protein l24, RPL22 - ribosomal protein l22, RPL19 - ribosomal protein l19, RPL18 - ribosomal protein l18, RPL15 - ribosomal protein l15, RPL12 - ribosomal protein l12, RPL11 - ribosomal protein l11, RPL9 - ribosomal protein l9, RPL10 - ribosomal protein l10, TMEM173 - transmembrane protein 173, RPL8 - ribosomal protein l8, RPL7 - ribosomal protein…
GO:0033365	protein localization to organelle	1.18e-09	4.41e-07	2.04	16694	495	1271	77	[RPL26 - ribosomal protein l26, RPL24 - ribosomal protein l24, COG3 - component of oligomeric golgi complex 3, RPL22 - ribosomal protein l22, RPL19 - ribosomal protein l19, RPL18 - ribosomal protein l18, RPL15 - ribosomal protein l15, MID1 - midline 1 (opitz/bbb syndrome), RPL12 - ribosomal protein l12, RPL11 - ribosomal protein l11, TIMM13 - translocase of inner mitochondrial membrane 13 homolog…
GO:1901566	organonitrogen compound biosynthetic process	2.67e-09	9.73e-07	1.75	16694	850	1271	113	[FMOD - fibromodulin, SLC27A1 - solute carrier family 27 (fatty acid transporter), member 1, ELOVL2 - elovl fatty acid elongase 2, PNMT - phenylethanolamine n-methyltransferase, SDC4 - syndecan 4, OTC - ornithine carbamoyltransferase, GSTZ1 - glutathione s-transferase zeta 1, GUCY1A2 - guanylate cyclase 1, soluble, alpha 2, RPL35 - ribosomal protein l35, MRPL55 - mitochondrial ribosomal protein l…
GO:0006886	intracellular protein transport	5.97e-08	2.12e-05	1.78	16694	657	1271	89	[RPL26 - ribosomal protein l26, RPL24 - ribosomal protein l24, COG3 - component of oligomeric golgi complex 3, RPL22 - ribosomal protein l22, EXPH5 - exophilin 5, RPL19 - ribosomal protein l19, RPL18 - ribosomal protein l18, RPL15 - ribosomal protein l15, RPL12 - ribosomal protein l12, RPL11 - ribosomal protein l11, RPL9 - ribosomal protein l9, TIMM13 - translocase of inner mitochondrial membrane…
GO:0010605	negative regulation of macromolecule metabolic process	2.17e-07	7.55e-05	1.36	16694	2235	1271	232	[TAGLN3 - transgelin 3, EXOSC9 - exosome component 9, EXOSC5 - exosome component 5, ITM2C - integral membrane protein 2c, HES1 - hairy and enhancer of split 1, (drosophila), SPINK1 - serine peptidase inhibitor, kazal type 1, BST2 - bone marrow stromal cell antigen 2, BCOR - bcl6 corepressor, HRAS - harvey rat sarcoma viral oncogene homolog, PYCARD - pyd and card domain containing, ATOH8 - atonal …
GO:0009892	negative regulation of metabolic process	5.85e-07	0.000199	1.33	16694	2449	1271	248	[TAGLN3 - transgelin 3, EXOSC9 - exosome component 9, EXOSC5 - exosome component 5, ITM2C - integral membrane protein 2c, HES1 - hairy and enhancer of split 1, (drosophila), SPINK1 - serine peptidase inhibitor, kazal type 1, BST2 - bone marrow stromal cell antigen 2, BCOR - bcl6 corepressor, SLC7A14 - solute carrier family 7, member 14, GCHFR - gtp cyclohydrolase i feedback regulator, HRAS - harv…
GO:0016070	RNA metabolic process	9.98e-07	0.000331	1.28	16694	3116	1271	303	[EXOSC5 - exosome component 5, EXOSC9 - exosome component 9, DDX25 - dead (asp-glu-ala-asp) box helicase 25, RPP25 - ribonuclease p/mrp 25kda subunit, IER2 - immediate early response 2, PLD6 - phospholipase d family, member 6, ARL6IP4 - adp-ribosylation-like factor 6 interacting protein 4, HES1 - hairy and enhancer of split 1, (drosophila), BCOR - bcl6 corepressor, KIN - kin, antigenic determinan…
GO:0022613	ribonucleoprotein complex biogenesis	1.33e-06	0.000431	3.58	16694	66	1271	18	[RPL26 - ribosomal protein l26, RPS24 - ribosomal protein s24, GNL1 - guanine nucleotide binding protein-like 1, RRS1 - rrs1 ribosome biogenesis regulator homolog (s. cerevisiae), RPS16 - ribosomal protein s16, RPL14 - ribosomal protein l14, RPS19 - ribosomal protein s19, RPL11 - ribosomal protein l11, RPS18 - ribosomal protein s18, RPL34 - ribosomal protein l34, RPS15 - ribosomal protein s15, RP…
GO:0090304	nucleic acid metabolic process	2.66e-06	0.000844	1.24	16694	3573	1271	338	[EXOSC5 - exosome component 5, EXOSC9 - exosome component 9, DDX25 - dead (asp-glu-ala-asp) box helicase 25, RPP25 - ribonuclease p/mrp 25kda subunit, IER2 - immediate early response 2, PLD6 - phospholipase d family, member 6, ARL6IP4 - adp-ribosylation-like factor 6 interacting protein 4, HES1 - hairy and enhancer of split 1, (drosophila), BCOR - bcl6 corepressor, KIN - kin, antigenic determinan…
GO:0031125	rRNA 3'-end processing	3.66e-06	0.00114	8.36	16694	11	1271	7	[EXOSC8 - exosome component 8, RPS21 - ribosomal protein s21, EXOSC7 - exosome component 7, EXOSC9 - exosome component 9, EXOSC5 - exosome component 5, EXOSC4 - exosome component 4, EXOSC3 - exosome component 3]
GO:0044265	cellular macromolecule catabolic process	4.43e-06	0.00135	1.62	16694	715	1271	88	[RPL26 - ribosomal protein l26, RPL24 - ribosomal protein l24, EXOSC5 - exosome component 5, EXOSC9 - exosome component 9, MAGOH - mago-nashi homolog, proliferation-associated (drosophila), ANAPC11 - anaphase promoting complex subunit 11, RPL22 - ribosomal protein l22, CDC26 - cell division cycle 26, RPL19 - ribosomal protein l19, RPL18 - ribosomal protein l18, RPL15 - ribosomal protein l15, CDC3…
GO:0034475	U4 snRNA 3'-end processing	4.72e-06	0.00141	9.85	16694	8	1271	6	[EXOSC8 - exosome component 8, EXOSC9 - exosome component 9, EXOSC7 - exosome component 7, EXOSC4 - exosome component 4, EXOSC5 - exosome component 5, EXOSC3 - exosome component 3]
GO:0019730	antimicrobial humoral response	5.29e-06	0.00155	3.16	16694	79	1271	19	[REG3A - regenerating islet-derived 3 alpha, PF4 - platelet factor 4, HMGN2 - high mobility group nucleosomal binding domain 2, PI3 - peptidase inhibitor 3, skin-derived, LYZ - lysozyme, REG3G - regenerating islet-derived 3 gamma, SLPI - secretory leukocyte peptidase inhibitor, RPS19 - ribosomal protein s19, LCN2 - lipocalin 2, ROMO1 - reactive oxygen species modulator 1, SFTPD - surfactant prote…
GO:0009059	macromolecule biosynthetic process	8.46e-06	0.00243	1.26	16694	2940	1271	282	[IER2 - immediate early response 2, HES1 - hairy and enhancer of split 1, (drosophila), BCOR - bcl6 corepressor, KIN - kin, antigenic determinant of reca protein homolog (mouse), SPIB - spi-b transcription factor (spi-1/pu.1 related), ZNF524 - zinc finger protein 524, NASP - nuclear autoantigenic sperm protein (histone-binding), HABP4 - hyaluronan binding protein 4, BTF3 - basic transcription fac…
GO:0044085	cellular component biogenesis	9.61e-06	0.00271	3.15	16694	75	1271	18	[RPL26 - ribosomal protein l26, RPS24 - ribosomal protein s24, GNL1 - guanine nucleotide binding protein-like 1, RRS1 - rrs1 ribosome biogenesis regulator homolog (s. cerevisiae), RPS16 - ribosomal protein s16, RPL14 - ribosomal protein l14, RPS19 - ribosomal protein s19, RPL11 - ribosomal protein l11, RPS18 - ribosomal protein s18, RPL34 - ribosomal protein l34, RPS15 - ribosomal protein s15, RP…
GO:0006725	cellular aromatic compound metabolic process	9.92e-06	0.00275	1.2	16694	4202	1271	385	[EXOSC9 - exosome component 9, PNMT - phenylethanolamine n-methyltransferase, IER2 - immediate early response 2, ARL6IP4 - adp-ribosylation-like factor 6 interacting protein 4, SPIB - spi-b transcription factor (spi-1/pu.1 related), LGALS3 - lectin, galactoside-binding, soluble, 3, USP51 - ubiquitin specific peptidase 51, ATOH8 - atonal homolog 8 (drosophila), UAP1 - udp-n-acteylglucosamine pyrop…
GO:0034622	cellular protein-containing complex assembly	1.04e-05	0.00281	1.59	16694	720	1271	87	[FMOD - fibromodulin, SDHAF1 - succinate dehydrogenase complex assembly factor 1, RPL24 - ribosomal protein l24, UQCRB - ubiquinol-cytochrome c reductase binding protein, MRPL20 - mitochondrial ribosomal protein l20, NDUFA2 - nadh dehydrogenase (ubiquinone) 1 alpha subcomplex, 2, 8kda, RPL12 - ribosomal protein l12, RPL11 - ribosomal protein l11, RPL10 - ribosomal protein l10, PFDN6 - prefoldin s…
GO:0007586	digestion	1.11e-05	0.00297	4.26	16694	37	1271	12	[CEL - carboxyl ester lipase, ARX - aristaless related homeobox, CAPN8 - calpain 8, SST - somatostatin, AMY2A - amylase, alpha 2a (pancreatic), CLPS - colipase, pancreatic, PRSS1 - protease, serine, 1 (trypsin 1), PNLIP - pancreatic lipase, CAPN9 - calpain 9, CTRB2 - chymotrypsinogen b2, CTRB1 - chymotrypsinogen b1, TFF1 - trefoil factor 1]
GO:0046907	intracellular transport	1.21e-05	0.00316	1.42	16694	1265	1271	137	[EMP2 - epithelial membrane protein 2, DDX25 - dead (asp-glu-ala-asp) box helicase 25, TRAPPC6A - trafficking protein particle complex 6a, OTC - ornithine carbamoyltransferase, CD63 - cd63 molecule, DCTN3 - dynactin 3 (p22), NXT1 - ntf2-like export factor 1, BLOC1S1 - biogenesis of lysosomal organelles complex-1, subunit 1, RPL35 - ribosomal protein l35, ZDHHC1 - zinc finger, dhhc-type containing…
GO:0071826	ribonucleoprotein complex subunit organization	1.27e-05	0.00327	2.21	16694	196	1271	33	[TAF9 - taf9 rna polymerase ii, tata box binding protein (tbp)-associated factor, 32kda, RPL24 - ribosomal protein l24, RPS23 - ribosomal protein s23, SNRPD1 - small nuclear ribonucleoprotein d1 polypeptide 16kda, SNRPD2 - small nuclear ribonucleoprotein d2 polypeptide 16.5kda, SNRPE - small nuclear ribonucleoprotein polypeptide e, RPS27 - ribosomal protein s27, SNRPF - small nuclear ribonucleopr…
GO:0034427	nuclear-transcribed mRNA catabolic process, exonucleolytic, 3'-5'	1.32e-05	0.00335	8.76	16694	9	1271	6	[EXOSC8 - exosome component 8, EXOSC9 - exosome component 9, EXOSC7 - exosome component 7, EXOSC4 - exosome component 4, EXOSC5 - exosome component 5, EXOSC3 - exosome component 3]
GO:0034641	cellular nitrogen compound metabolic process	1.52e-05	0.00377	1.19	16694	4481	1271	406	[EXOSC9 - exosome component 9, IER2 - immediate early response 2, ARL6IP4 - adp-ribosylation-like factor 6 interacting protein 4, SPIB - spi-b transcription factor (spi-1/pu.1 related), LGALS3 - lectin, galactoside-binding, soluble, 3, GCHFR - gtp cyclohydrolase i feedback regulator, USP51 - ubiquitin specific peptidase 51, ATOH8 - atonal homolog 8 (drosophila), UAP1 - udp-n-acteylglucosamine pyr…
GO:0006139	nucleobase-containing compound metabolic process	1.6e-05	0.00391	1.21	16694	4000	1271	367	[EXOSC5 - exosome component 5, EXOSC9 - exosome component 9, DDX25 - dead (asp-glu-ala-asp) box helicase 25, RPP25 - ribonuclease p/mrp 25kda subunit, IER2 - immediate early response 2, PLD6 - phospholipase d family, member 6, ARL6IP4 - adp-ribosylation-like factor 6 interacting protein 4, HES1 - hairy and enhancer of split 1, (drosophila), BCOR - bcl6 corepressor, KIN - kin, antigenic determinan…
GO:0000028	ribosomal small subunit assembly	1.66e-05	0.00401	7.07	16694	13	1271	7	[RPS10 - ribosomal protein s10, RPS5 - ribosomal protein s5, RPS14 - ribosomal protein s14, RPS15 - ribosomal protein s15, RPS27 - ribosomal protein s27, RPS28 - ribosomal protein s28, RPS19 - ribosomal protein s19]
GO:0042886	amide transport	1.81e-05	0.00423	1.43	16694	1164	1271	127	[SFT2D1 - sft2 domain containing 1, OTC - ornithine carbamoyltransferase, AMN - amnion associated transmembrane protein, ITGB1BP1 - integrin beta 1 binding protein 1, CD63 - cd63 molecule, NASP - nuclear autoantigenic sperm protein (histone-binding), BTF3 - basic transcription factor 3, NXT1 - ntf2-like export factor 1, RPL35 - ribosomal protein l35, AQP3 - aquaporin 3 (gill blood group), ZDHHC1 …
GO:0046483	heterocycle metabolic process	1.81e-05	0.00429	1.2	16694	4166	1271	380	[EXOSC5 - exosome component 5, EXOSC9 - exosome component 9, DDX25 - dead (asp-glu-ala-asp) box helicase 25, RPP25 - ribonuclease p/mrp 25kda subunit, IER2 - immediate early response 2, CYP2W1 - cytochrome p450, family 2, subfamily w, polypeptide 1, PLD6 - phospholipase d family, member 6, ARL6IP4 - adp-ribosylation-like factor 6 interacting protein 4, HES1 - hairy and enhancer of split 1, (droso…
GO:0030490	maturation of SSU-rRNA	1.98e-05	0.00448	3.79	16694	45	1271	13	[RPS24 - ribosomal protein s24, TSR2 - tsr2, 20s rrna accumulation, homolog (s. cerevisiae), LSM6 - lsm6 homolog, u6 small nuclear rna associated (s. cerevisiae), TBL3 - transducin (beta)-like 3, TSR3 - tsr3, 20s rrna accumulation, homolog (s. cerevisiae), UTP6 - utp6, small subunit (ssu) processome component, homolog (yeast), UTP3 - utp3, small subunit (ssu) processome component, homolog (s. cer…
GO:0015833	peptide transport	1.98e-05	0.00455	1.44	16694	1144	1271	125	[SFT2D1 - sft2 domain containing 1, OTC - ornithine carbamoyltransferase, AMN - amnion associated transmembrane protein, ITGB1BP1 - integrin beta 1 binding protein 1, CD63 - cd63 molecule, NASP - nuclear autoantigenic sperm protein (histone-binding), BTF3 - basic transcription factor 3, NXT1 - ntf2-like export factor 1, RPL35 - ribosomal protein l35, ZDHHC1 - zinc finger, dhhc-type containing 1, …
GO:0051704	multi-organism process	2.32e-05	0.00517	1.43	16694	1159	1271	126	[EXOSC5 - exosome component 5, REG3A - regenerating islet-derived 3 alpha, HSD11B2 - hydroxysteroid (11-beta) dehydrogenase 2, REG1B - regenerating islet-derived 1 beta, BST2 - bone marrow stromal cell antigen 2, TMEM173 - transmembrane protein 173, REG1A - regenerating islet-derived 1 alpha, KIN - kin, antigenic determinant of reca protein homolog (mouse), HRAS - harvey rat sarcoma viral oncogen…
GO:0022618	ribonucleoprotein complex assembly	2.53e-05	0.00557	2.2	16694	185	1271	31	[TAF9 - taf9 rna polymerase ii, tata box binding protein (tbp)-associated factor, 32kda, RPL24 - ribosomal protein l24, RPS23 - ribosomal protein s23, SNRPD1 - small nuclear ribonucleoprotein d1 polypeptide 16kda, SNRPD2 - small nuclear ribonucleoprotein d2 polypeptide 16.5kda, SNRPE - small nuclear ribonucleoprotein polypeptide e, RPS27 - ribosomal protein s27, SNRPF - small nuclear ribonucleopr…
GO:0034645	cellular macromolecule biosynthetic process	2.75e-05	0.00595	1.26	16694	2672	1271	256	[IER2 - immediate early response 2, HES1 - hairy and enhancer of split 1, (drosophila), BCOR - bcl6 corepressor, KIN - kin, antigenic determinant of reca protein homolog (mouse), SPIB - spi-b transcription factor (spi-1/pu.1 related), ZNF524 - zinc finger protein 524, NASP - nuclear autoantigenic sperm protein (histone-binding), HABP4 - hyaluronan binding protein 4, BTF3 - basic transcription fac…
GO:0071027	nuclear RNA surveillance	3.09e-05	0.00661	7.88	16694	10	1271	6	[EXOSC8 - exosome component 8, EXOSC5 - exosome component 5, EXOSC4 - exosome component 4, EXOSC7 - exosome component 7, EXOSC9 - exosome component 9, EXOSC3 - exosome component 3]
GO:0015031	protein transport	3.38e-05	0.00682	1.43	16694	1124	1271	122	[SFT2D1 - sft2 domain containing 1, OTC - ornithine carbamoyltransferase, AMN - amnion associated transmembrane protein, ITGB1BP1 - integrin beta 1 binding protein 1, CD63 - cd63 molecule, NASP - nuclear autoantigenic sperm protein (histone-binding), BTF3 - basic transcription factor 3, NXT1 - ntf2-like export factor 1, RPL35 - ribosomal protein l35, ZDHHC1 - zinc finger, dhhc-type containing 1, …
GO:1901360	organic cyclic compound metabolic process	3.36e-05	0.00688	1.18	16694	4405	1271	397	[EXOSC9 - exosome component 9, PNMT - phenylethanolamine n-methyltransferase, IER2 - immediate early response 2, ARL6IP4 - adp-ribosylation-like factor 6 interacting protein 4, SPIB - spi-b transcription factor (spi-1/pu.1 related), LGALS3 - lectin, galactoside-binding, soluble, 3, USP51 - ubiquitin specific peptidase 51, ATOH8 - atonal homolog 8 (drosophila), UAP1 - udp-n-acteylglucosamine pyrop…
GO:0044241	lipid digestion	3.35e-05	0.00694	13.13	16694	4	1271	4	[CEL - carboxyl ester lipase, ARX - aristaless related homeobox, CLPS - colipase, pancreatic, PNLIP - pancreatic lipase]
GO:0044278	cell wall disruption in other organism	3.35e-05	0.00704	13.13	16694	4	1271	4	[REG1B - regenerating islet-derived 1 beta, REG3A - regenerating islet-derived 3 alpha, REG1A - regenerating islet-derived 1 alpha, REG3G - regenerating islet-derived 3 gamma]
GO:0000027	ribosomal large subunit assembly	3.82e-05	0.00762	4.93	16694	24	1271	9	[RPL10 - ribosomal protein l10, RPL24 - ribosomal protein l24, RPL5 - ribosomal protein l5, RRS1 - rrs1 ribosome biogenesis regulator homolog (s. cerevisiae), MRPL20 - mitochondrial ribosomal protein l20, MRPL11 - mitochondrial ribosomal protein l11, WDR18 - wd repeat domain 18, RPL12 - ribosomal protein l12, RPL11 - ribosomal protein l11]
GO:0033036	macromolecule localization	4.24e-05	0.00833	1.34	16694	1640	1271	167	[EMP2 - epithelial membrane protein 2, RELN - reelin, MID1 - midline 1 (opitz/bbb syndrome), SFT2D1 - sft2 domain containing 1, OTC - ornithine carbamoyltransferase, AMN - amnion associated transmembrane protein, ITGB1BP1 - integrin beta 1 binding protein 1, CD63 - cd63 molecule, FLOT2 - flotillin 2, NASP - nuclear autoantigenic sperm protein (histone-binding), CELSR1 - cadherin, egf lag seven-pa…
GO:0045184	establishment of protein localization	4.66e-05	0.00905	1.4	16694	1188	1271	127	[SFT2D1 - sft2 domain containing 1, OTC - ornithine carbamoyltransferase, AMN - amnion associated transmembrane protein, ITGB1BP1 - integrin beta 1 binding protein 1, CD63 - cd63 molecule, NASP - nuclear autoantigenic sperm protein (histone-binding), BTF3 - basic transcription factor 3, NXT1 - ntf2-like export factor 1, RPL35 - ribosomal protein l35, SMYD3 - set and mynd domain containing 3, ZDHH…
GO:0008104	protein localization	4.84e-05	0.00927	1.34	16694	1621	1271	165	[EMP2 - epithelial membrane protein 2, RELN - reelin, MID1 - midline 1 (opitz/bbb syndrome), SFT2D1 - sft2 domain containing 1, OTC - ornithine carbamoyltransferase, AMN - amnion associated transmembrane protein, ITGB1BP1 - integrin beta 1 binding protein 1, CD63 - cd63 molecule, FLOT2 - flotillin 2, NASP - nuclear autoantigenic sperm protein (histone-binding), CELSR1 - cadherin, egf lag seven-pa…
GO:0009235	cobalamin metabolic process	6.07e-05	0.0115	5.25	16694	20	1271	8	[TCN1 - transcobalamin i (vitamin b12 binding protein, r binder family), MMAB - methylmalonic aciduria (cobalamin deficiency) cblb type, AMN - amnion associated transmembrane protein, PRSS1 - protease, serine, 1 (trypsin 1), GIF - gastric intrinsic factor (vitamin b synthesis), CTRB2 - chymotrypsinogen b2, CTRB1 - chymotrypsinogen b1, CTRC - chymotrypsin c (caldecrin)]
GO:0071705	nitrogen compound transport	6.37e-05	0.0119	1.35	16694	1480	1271	152	[TCN1 - transcobalamin i (vitamin b12 binding protein, r binder family), DDX25 - dead (asp-glu-ala-asp) box helicase 25, TRPC4 - transient receptor potential cation channel, subfamily c, member 4, SFT2D1 - sft2 domain containing 1, OTC - ornithine carbamoyltransferase, AMN - amnion associated transmembrane protein, ITGB1BP1 - integrin beta 1 binding protein 1, SLC6A14 - solute carrier family 6 (a…
GO:0044249	cellular biosynthetic process	7.17e-05	0.0132	1.19	16694	3906	1271	354	[ELOVL2 - elovl fatty acid elongase 2, SCD5 - stearoyl-coa desaturase 5, PNMT - phenylethanolamine n-methyltransferase, IER2 - immediate early response 2, PLD6 - phospholipase d family, member 6, HES1 - hairy and enhancer of split 1, (drosophila), BCOR - bcl6 corepressor, KIN - kin, antigenic determinant of reca protein homolog (mouse), SPIB - spi-b transcription factor (spi-1/pu.1 related), ZNF5…
GO:0044271	cellular nitrogen compound biosynthetic process	8.33e-05	0.0152	1.22	16694	3066	1271	285	[IER2 - immediate early response 2, HES1 - hairy and enhancer of split 1, (drosophila), BCOR - bcl6 corepressor, SPIB - spi-b transcription factor (spi-1/pu.1 related), ZNF524 - zinc finger protein 524, HABP4 - hyaluronan binding protein 4, GCHFR - gtp cyclohydrolase i feedback regulator, BTF3 - basic transcription factor 3, ATOH8 - atonal homolog 8 (drosophila), UAP1 - udp-n-acteylglucosamine py…
GO:0000398	mRNA splicing, via spliceosome	0.000121	0.0207	1.96	16694	228	1271	34	[SF3B14 - splicing factor 3b, 14 kda subunit, SNRPD1 - small nuclear ribonucleoprotein d1 polypeptide 16kda, SNRPD2 - small nuclear ribonucleoprotein d2 polypeptide 16.5kda, MAGOH - mago-nashi homolog, proliferation-associated (drosophila), SNRPE - small nuclear ribonucleoprotein polypeptide e, SNRPF - small nuclear ribonucleoprotein polypeptide f, SNRPG - small nuclear ribonucleoprotein polypept…
GO:0044342	type B pancreatic cell proliferation	0.000117	0.0208	8.21	16694	8	1271	5	[NOV - nephroblastoma overexpressed, NKX6-1 - nk6 homeobox 1, BAD - bcl2-associated agonist of cell death, IGFBP3 - insulin-like growth factor binding protein 3, IGFBP4 - insulin-like growth factor binding protein 4]
GO:0071025	RNA surveillance	0.000119	0.0209	6.57	16694	12	1271	6	[EXOSC8 - exosome component 8, EXOSC9 - exosome component 9, EXOSC7 - exosome component 7, EXOSC4 - exosome component 4, EXOSC5 - exosome component 5, EXOSC3 - exosome component 3]
GO:0000377	RNA splicing, via transesterification reactions with bulged adenosine as nucleophile	0.000121	0.0209	1.96	16694	228	1271	34	[SF3B14 - splicing factor 3b, 14 kda subunit, SNRPD1 - small nuclear ribonucleoprotein d1 polypeptide 16kda, SNRPD2 - small nuclear ribonucleoprotein d2 polypeptide 16.5kda, MAGOH - mago-nashi homolog, proliferation-associated (drosophila), SNRPE - small nuclear ribonucleoprotein polypeptide e, SNRPF - small nuclear ribonucleoprotein polypeptide f, SNRPG - small nuclear ribonucleoprotein polypept…
GO:0071028	nuclear mRNA surveillance	0.000117	0.0211	8.21	16694	8	1271	5	[EXOSC8 - exosome component 8, EXOSC9 - exosome component 9, EXOSC7 - exosome component 7, EXOSC4 - exosome component 4, EXOSC5 - exosome component 5]
GO:0006414	translational elongation	0.000126	0.0215	2.42	16694	114	1271	21	[MRPL53 - mitochondrial ribosomal protein l53, MRPL23 - mitochondrial ribosomal protein l23, MRPL55 - mitochondrial ribosomal protein l55, MRPS18C - mitochondrial ribosomal protein s18c, EEF1D - eukaryotic translation elongation factor 1 delta (guanine nucleotide exchange protein), MRPL51 - mitochondrial ribosomal protein l51, EEF1G - eukaryotic translation elongation factor 1 gamma, MRPL28 - mit…
GO:0009058	biosynthetic process	0.000134	0.0225	1.18	16694	4072	1271	365	[ELOVL2 - elovl fatty acid elongase 2, SCD5 - stearoyl-coa desaturase 5, HSD11B2 - hydroxysteroid (11-beta) dehydrogenase 2, PNMT - phenylethanolamine n-methyltransferase, IER2 - immediate early response 2, PLD6 - phospholipase d family, member 6, HES1 - hairy and enhancer of split 1, (drosophila), BCOR - bcl6 corepressor, KIN - kin, antigenic determinant of reca protein homolog (mouse), SPIB - s…
GO:0042274	ribosomal small subunit biogenesis	0.000144	0.0238	5.41	16694	17	1271	7	[RPS24 - ribosomal protein s24, RPS15 - ribosomal protein s15, RPS28 - ribosomal protein s28, RPS6 - ribosomal protein s6, RPS16 - ribosomal protein s16, RPS7 - ribosomal protein s7, RPS19 - ribosomal protein s19]
GO:0033108	mitochondrial respiratory chain complex assembly	0.000148	0.0243	2.6	16694	91	1271	18	[NDUFC1 - nadh dehydrogenase (ubiquinone) 1, subcomplex unknown, 1, 6kda, SDHAF1 - succinate dehydrogenase complex assembly factor 1, UQCRB - ubiquinol-cytochrome c reductase binding protein, CHCHD5 - coiled-coil-helix-coiled-coil-helix domain containing 5, NDUFB7 - nadh dehydrogenase (ubiquinone) 1 beta subcomplex, 7, 18kda, COX17 - cox17 cytochrome c oxidase copper chaperone, NDUFA13 - nadh deh…
GO:0071038	nuclear polyadenylation-dependent tRNA catabolic process	0.000157	0.0255	10.51	16694	5	1271	4	[EXOSC8 - exosome component 8, EXOSC9 - exosome component 9, EXOSC7 - exosome component 7, EXOSC3 - exosome component 3]
GO:0009057	macromolecule catabolic process	0.000161	0.0259	1.44	16694	864	1271	95	[FMOD - fibromodulin, RPL26 - ribosomal protein l26, RPL24 - ribosomal protein l24, EXOSC5 - exosome component 5, EXOSC9 - exosome component 9, MAGOH - mago-nashi homolog, proliferation-associated (drosophila), ANAPC11 - anaphase promoting complex subunit 11, RPL22 - ribosomal protein l22, CDC26 - cell division cycle 26, RPL19 - ribosomal protein l19, RPL18 - ribosomal protein l18, RPL15 - riboso…
GO:0061844	antimicrobial humoral immune response mediated by antimicrobial peptide	0.000179	0.0284	3.52	16694	41	1271	11	[ROMO1 - reactive oxygen species modulator 1, RPL39 - ribosomal protein l39, REG1B - regenerating islet-derived 1 beta, REG1A - regenerating islet-derived 1 alpha, REG3A - regenerating islet-derived 3 alpha, PF4 - platelet factor 4, PLA2G1B - phospholipase a2, group ib (pancreas), HMGN2 - high mobility group nucleosomal binding domain 2, REG3G - regenerating islet-derived 3 gamma, RPL30 - ribosom…
GO:0006959	humoral immune response	0.000181	0.0284	2.17	16694	151	1271	25	[REG3A - regenerating islet-derived 3 alpha, SUSD4 - sushi domain containing 4, HMGN2 - high mobility group nucleosomal binding domain 2, REG3G - regenerating islet-derived 3 gamma, RPS19 - ribosomal protein s19, REG1B - regenerating islet-derived 1 beta, BST2 - bone marrow stromal cell antigen 2, REG1A - regenerating islet-derived 1 alpha, RARRES2 - retinoic acid receptor responder (tazarotene i…
GO:0000375	RNA splicing, via transesterification reactions	0.000184	0.0287	1.92	16694	233	1271	34	[SF3B14 - splicing factor 3b, 14 kda subunit, SNRPD1 - small nuclear ribonucleoprotein d1 polypeptide 16kda, SNRPD2 - small nuclear ribonucleoprotein d2 polypeptide 16.5kda, MAGOH - mago-nashi homolog, proliferation-associated (drosophila), SNRPE - small nuclear ribonucleoprotein polypeptide e, SNRPF - small nuclear ribonucleoprotein polypeptide f, SNRPG - small nuclear ribonucleoprotein polypept…
GO:0000469	cleavage involved in rRNA processing	0.000192	0.0296	4.57	16694	23	1271	8	[EXOSC8 - exosome component 8, RPS21 - ribosomal protein s21, EXOSC9 - exosome component 9, EXOSC7 - exosome component 7, EXOSC3 - exosome component 3, RRS1 - rrs1 ribosome biogenesis regulator homolog (s. cerevisiae), NHP2 - nhp2 ribonucleoprotein, NOB1 - nin1/rpn12 binding protein 1 homolog (s. cerevisiae)]
GO:1901576	organic substance biosynthetic process	0.000208	0.0313	1.17	16694	4019	1271	359	[ELOVL2 - elovl fatty acid elongase 2, SCD5 - stearoyl-coa desaturase 5, HSD11B2 - hydroxysteroid (11-beta) dehydrogenase 2, PNMT - phenylethanolamine n-methyltransferase, IER2 - immediate early response 2, PLD6 - phospholipase d family, member 6, HES1 - hairy and enhancer of split 1, (drosophila), BCOR - bcl6 corepressor, KIN - kin, antigenic determinant of reca protein homolog (mouse), SPIB - s…
GO:0043928	exonucleolytic nuclear-transcribed mRNA catabolic process involved in deadenylation-dependent decay	0.000207	0.0315	4.08	16694	29	1271	9	[EXOSC8 - exosome component 8, LSM6 - lsm6 homolog, u6 small nuclear rna associated (s. cerevisiae), EXOSC4 - exosome component 4, EXOSC5 - exosome component 5, EXOSC9 - exosome component 9, EXOSC7 - exosome component 7, LSM7 - lsm7 homolog, u6 small nuclear rna associated (s. cerevisiae), EXOSC3 - exosome component 3, LSM2 - lsm2 homolog, u6 small nuclear rna associated (s. cerevisiae)]
GO:0051649	establishment of localization in cell	0.000215	0.0321	1.32	16694	1460	1271	147	[EMP2 - epithelial membrane protein 2, DDX25 - dead (asp-glu-ala-asp) box helicase 25, TRAPPC6A - trafficking protein particle complex 6a, OTC - ornithine carbamoyltransferase, CD63 - cd63 molecule, DCTN3 - dynactin 3 (p22), NXT1 - ntf2-like export factor 1, BLOC1S1 - biogenesis of lysosomal organelles complex-1, subunit 1, RPL35 - ribosomal protein l35, ZDHHC1 - zinc finger, dhhc-type containing…
GO:0016075	rRNA catabolic process	0.00022	0.0325	5.11	16694	18	1271	7	[EXOSC8 - exosome component 8, EXOSC4 - exosome component 4, EXOSC5 - exosome component 5, EXOSC9 - exosome component 9, EXOSC7 - exosome component 7, EXOSC3 - exosome component 3, C19orf43 - chromosome 19 open reading frame 43]
GO:0006415	translational termination	0.000227	0.033	2.52	16694	94	1271	18	[MRPL53 - mitochondrial ribosomal protein l53, MRPL23 - mitochondrial ribosomal protein l23, MRPL55 - mitochondrial ribosomal protein l55, MRPS18C - mitochondrial ribosomal protein s18c, MRPL28 - mitochondrial ribosomal protein l28, MRPL51 - mitochondrial ribosomal protein l51, MRPL52 - mitochondrial ribosomal protein l52, MRPL20 - mitochondrial ribosomal protein l20, GADD45GIP1 - growth arrest a…
GO:0070125	mitochondrial translational elongation	0.000226	0.0331	2.6	16694	86	1271	17	[MRPL53 - mitochondrial ribosomal protein l53, MRPL23 - mitochondrial ribosomal protein l23, MRPL55 - mitochondrial ribosomal protein l55, MRPS18C - mitochondrial ribosomal protein s18c, MRPL28 - mitochondrial ribosomal protein l28, MRPL51 - mitochondrial ribosomal protein l51, MRPL52 - mitochondrial ribosomal protein l52, MRPL20 - mitochondrial ribosomal protein l20, GADD45GIP1 - growth arrest a…
GO:0000462	maturation of SSU-rRNA from tricistronic rRNA transcript (SSU-rRNA, 5.8S rRNA, LSU-rRNA)	0.000276	0.0396	3.94	16694	30	1271	9	[RPS24 - ribosomal protein s24, TSR2 - tsr2, 20s rrna accumulation, homolog (s. cerevisiae), RPS14 - ribosomal protein s14, NGDN - neuroguidin, eif4e binding protein, UTP3 - utp3, small subunit (ssu) processome component, homolog (s. cerevisiae), UTP6 - utp6, small subunit (ssu) processome component, homolog (yeast), TBL3 - transducin (beta)-like 3, RPS16 - ribosomal protein s16, RPS19 - ribosoma…
GO:0070126	mitochondrial translational termination	0.000301	0.0429	2.54	16694	88	1271	17	[MRPL53 - mitochondrial ribosomal protein l53, MRPL23 - mitochondrial ribosomal protein l23, MRPL55 - mitochondrial ribosomal protein l55, MRPS18C - mitochondrial ribosomal protein s18c, MRPL28 - mitochondrial ribosomal protein l28, MRPL51 - mitochondrial ribosomal protein l51, MRPL52 - mitochondrial ribosomal protein l52, MRPL20 - mitochondrial ribosomal protein l20, GADD45GIP1 - growth arrest a…
GO:0048519	negative regulation of biological process	0.000344	0.0485	1.15	16694	4508	1271	396	[EXOSC9 - exosome component 9, SPINK1 - serine peptidase inhibitor, kazal type 1, LFNG - lfng o-fucosylpeptide 3-beta-n-acetylglucosaminyltransferase, GCG - glucagon, LGALS3 - lectin, galactoside-binding, soluble, 3, GCHFR - gtp cyclohydrolase i feedback regulator, SLC7A14 - solute carrier family 7, member 14, LZTS2 - leucine zipper, putative tumor suppressor 2, FAM89B - family with sequence simi…

## Sheet: PancD Tissue Specific 967 genes
GO Term	Description	P-value	FDR q-value	Enrichment	N	B	n	b	Genes
GO:0006614	SRP-dependent cotranslational protein targeting to membrane	1.8e-51	2.69e-47	14.93	16694	66	847	50	[RPL26 - ribosomal protein l26, RPL24 - ribosomal protein l24, RPL22 - ribosomal protein l22, RPL19 - ribosomal protein l19, RPL18 - ribosomal protein l18, RPL12 - ribosomal protein l12, RPL11 - ribosomal protein l11, RPL9 - ribosomal protein l9, RPL10 - ribosomal protein l10, RPL8 - ribosomal protein l8, RPL7 - ribosomal protein l7, RPL5 - ribosomal protein l5, RPS4X - ribosomal protein s4, x-li…
GO:0006613	cotranslational protein targeting to membrane	1.87e-50	1.4e-46	14.16	16694	71	847	51	[RPL26 - ribosomal protein l26, RPL24 - ribosomal protein l24, RPL22 - ribosomal protein l22, RPL19 - ribosomal protein l19, RPL18 - ribosomal protein l18, RPL12 - ribosomal protein l12, RPL11 - ribosomal protein l11, RPL9 - ribosomal protein l9, RPL10 - ribosomal protein l10, RPL8 - ribosomal protein l8, SEC62 - sec62 homolog (s. cerevisiae), RPL7 - ribosomal protein l7, RPL5 - ribosomal protein…
GO:0045047	protein targeting to ER	4.1e-50	2.04e-46	13.67	16694	75	847	52	[RPL26 - ribosomal protein l26, RPL24 - ribosomal protein l24, RPL22 - ribosomal protein l22, RPL19 - ribosomal protein l19, RPL18 - ribosomal protein l18, RPL12 - ribosomal protein l12, RPL11 - ribosomal protein l11, RPL9 - ribosomal protein l9, RPL10 - ribosomal protein l10, RPL8 - ribosomal protein l8, SEC62 - sec62 homolog (s. cerevisiae), RPL7 - ribosomal protein l7, RPL5 - ribosomal protein…
GO:0072599	establishment of protein localization to endoplasmic reticulum	2.9e-48	1.08e-44	12.97	16694	79	847	52	[RPL26 - ribosomal protein l26, RPL24 - ribosomal protein l24, RPL22 - ribosomal protein l22, RPL19 - ribosomal protein l19, RPL18 - ribosomal protein l18, RPL12 - ribosomal protein l12, RPL11 - ribosomal protein l11, RPL9 - ribosomal protein l9, RPL10 - ribosomal protein l10, RPL8 - ribosomal protein l8, RPL7 - ribosomal protein l7, SEC62 - sec62 homolog (s. cerevisiae), RPL5 - ribosomal protein…
GO:0000184	nuclear-transcribed mRNA catabolic process, nonsense-mediated decay	3.06e-47	9.16e-44	11.96	16694	89	847	54	[RPL26 - ribosomal protein l26, RPL24 - ribosomal protein l24, RPL22 - ribosomal protein l22, MAGOH - mago-nashi homolog, proliferation-associated (drosophila), RPL19 - ribosomal protein l19, RPL18 - ribosomal protein l18, RPL12 - ribosomal protein l12, RPL11 - ribosomal protein l11, RPL9 - ribosomal protein l9, RPL10 - ribosomal protein l10, RPL8 - ribosomal protein l8, RPL7 - ribosomal protein …
GO:0070972	protein localization to endoplasmic reticulum	4.9e-45	1.22e-41	11.78	16694	87	847	52	[RPL26 - ribosomal protein l26, RPL24 - ribosomal protein l24, RPL22 - ribosomal protein l22, RPL19 - ribosomal protein l19, RPL18 - ribosomal protein l18, RPL12 - ribosomal protein l12, RPL11 - ribosomal protein l11, RPL9 - ribosomal protein l9, RPL10 - ribosomal protein l10, RPL8 - ribosomal protein l8, SEC62 - sec62 homolog (s. cerevisiae), RPL7 - ribosomal protein l7, RPL5 - ribosomal protein…
GO:0019083	viral transcription	3.19e-43	6.81e-40	11.42	16694	88	847	51	[RPL26 - ribosomal protein l26, RPL24 - ribosomal protein l24, RPL22 - ribosomal protein l22, RPL19 - ribosomal protein l19, RPL18 - ribosomal protein l18, RPL12 - ribosomal protein l12, RPL11 - ribosomal protein l11, RPL9 - ribosomal protein l9, RPL10 - ribosomal protein l10, RPL8 - ribosomal protein l8, RPL7 - ribosomal protein l7, RPL5 - ribosomal protein l5, RPS4X - ribosomal protein s4, x-li…
GO:0006413	translational initiation	1.44e-42	2.69e-39	9.85	16694	112	847	56	[RPL26 - ribosomal protein l26, RPL24 - ribosomal protein l24, RPL22 - ribosomal protein l22, RPL19 - ribosomal protein l19, RPL18 - ribosomal protein l18, EIF1B - eukaryotic translation initiation factor 1b, RPL12 - ribosomal protein l12, RPL11 - ribosomal protein l11, RPL9 - ribosomal protein l9, RPL10 - ribosomal protein l10, RPL8 - ribosomal protein l8, RPL7 - ribosomal protein l7, RPL5 - rib…
GO:0006364	rRNA processing	2.88e-41	4.78e-38	6.66	16694	219	847	74	[RPL26 - ribosomal protein l26, TSR2 - tsr2, 20s rrna accumulation, homolog (s. cerevisiae), RPL24 - ribosomal protein l24, EXOSC5 - exosome component 5, RPL22 - ribosomal protein l22, TBL3 - transducin (beta)-like 3, RPL19 - ribosomal protein l19, RPP25 - ribonuclease p/mrp 25kda subunit, RPL18 - ribosomal protein l18, RPL12 - ribosomal protein l12, RPL11 - ribosomal protein l11, RPL9 - ribosoma…
GO:0000956	nuclear-transcribed mRNA catabolic process	3.73e-39	5.57e-36	7.73	16694	158	847	62	[RPL26 - ribosomal protein l26, RPL24 - ribosomal protein l24, EXOSC5 - exosome component 5, RPL22 - ribosomal protein l22, MAGOH - mago-nashi homolog, proliferation-associated (drosophila), RPL19 - ribosomal protein l19, RPL18 - ribosomal protein l18, RPL12 - ribosomal protein l12, RPL11 - ribosomal protein l11, RPL9 - ribosomal protein l9, RPL10 - ribosomal protein l10, RPL8 - ribosomal protein…
GO:0016072	rRNA metabolic process	1.48e-38	2.01e-35	6.06	16694	244	847	75	[RPL26 - ribosomal protein l26, TSR2 - tsr2, 20s rrna accumulation, homolog (s. cerevisiae), RPL24 - ribosomal protein l24, EXOSC5 - exosome component 5, RPL22 - ribosomal protein l22, TBL3 - transducin (beta)-like 3, RPL19 - ribosomal protein l19, RPP25 - ribonuclease p/mrp 25kda subunit, RPL18 - ribosomal protein l18, RPL12 - ribosomal protein l12, RPL11 - ribosomal protein l11, RPL9 - ribosoma…
GO:0006412	translation	3.46e-38	4.31e-35	7.21	16694	175	847	64	[RPL26 - ribosomal protein l26, RPL24 - ribosomal protein l24, MRPL23 - mitochondrial ribosomal protein l23, RPL22 - ribosomal protein l22, RPL19 - ribosomal protein l19, RPL18 - ribosomal protein l18, RPL12 - ribosomal protein l12, RPL11 - ribosomal protein l11, RPL9 - ribosomal protein l9, RPL10 - ribosomal protein l10, RPL8 - ribosomal protein l8, RPL7 - ribosomal protein l7, RPL5 - ribosomal …
GO:0006612	protein targeting to membrane	1.57e-37	1.8e-34	8.72	16694	122	847	54	[RPL26 - ribosomal protein l26, RPL24 - ribosomal protein l24, RPL22 - ribosomal protein l22, RPL19 - ribosomal protein l19, RPL18 - ribosomal protein l18, RPL12 - ribosomal protein l12, RPL11 - ribosomal protein l11, RPL9 - ribosomal protein l9, RPL10 - ribosomal protein l10, RPL8 - ribosomal protein l8, RPL7 - ribosomal protein l7, SEC62 - sec62 homolog (s. cerevisiae), RPL5 - ribosomal protein…
GO:0043043	peptide biosynthetic process	4.34e-37	4.64e-34	6.71	16694	194	847	66	[RPL26 - ribosomal protein l26, RPL24 - ribosomal protein l24, MRPL23 - mitochondrial ribosomal protein l23, RPL22 - ribosomal protein l22, RPL19 - ribosomal protein l19, RPL18 - ribosomal protein l18, RPL12 - ribosomal protein l12, RPL11 - ribosomal protein l11, RPL9 - ribosomal protein l9, RPL10 - ribosomal protein l10, RPL8 - ribosomal protein l8, RPL7 - ribosomal protein l7, RPL5 - ribosomal …
GO:0006402	mRNA catabolic process	2.04e-36	2.03e-33	7.06	16694	173	847	62	[RPL26 - ribosomal protein l26, RPL24 - ribosomal protein l24, EXOSC5 - exosome component 5, RPL22 - ribosomal protein l22, MAGOH - mago-nashi homolog, proliferation-associated (drosophila), RPL19 - ribosomal protein l19, RPL18 - ribosomal protein l18, RPL12 - ribosomal protein l12, RPL11 - ribosomal protein l11, RPL9 - ribosomal protein l9, RPL10 - ribosomal protein l10, RPL8 - ribosomal protein…
GO:0006401	RNA catabolic process	7.31e-35	6.82e-32	6.34	16694	202	847	65	[RPL26 - ribosomal protein l26, RPL24 - ribosomal protein l24, EXOSC5 - exosome component 5, MAGOH - mago-nashi homolog, proliferation-associated (drosophila), RPL22 - ribosomal protein l22, RPL19 - ribosomal protein l19, RPL18 - ribosomal protein l18, RPL12 - ribosomal protein l12, RPL11 - ribosomal protein l11, RPL9 - ribosomal protein l9, RPL10 - ribosomal protein l10, RPL8 - ribosomal protein…
GO:0090150	establishment of protein localization to membrane	5.5e-32	4.83e-29	6.17	16694	195	847	61	[RPL26 - ribosomal protein l26, RPL24 - ribosomal protein l24, RPL22 - ribosomal protein l22, RPL19 - ribosomal protein l19, RPL18 - ribosomal protein l18, RPL12 - ribosomal protein l12, RPL11 - ribosomal protein l11, RPL9 - ribosomal protein l9, TIMM13 - translocase of inner mitochondrial membrane 13 homolog (yeast), TIMM10 - translocase of inner mitochondrial membrane 10 homolog (yeast), RPL10 …
GO:0043604	amide biosynthetic process	5.64e-31	4.68e-28	5.21	16694	261	847	69	[RPL26 - ribosomal protein l26, RPL24 - ribosomal protein l24, MRPL23 - mitochondrial ribosomal protein l23, RPL22 - ribosomal protein l22, RPL19 - ribosomal protein l19, RPL18 - ribosomal protein l18, RPL12 - ribosomal protein l12, RPL11 - ribosomal protein l11, RPL9 - ribosomal protein l9, RPL10 - ribosomal protein l10, OTC - ornithine carbamoyltransferase, RPL8 - ribosomal protein l8, RPL7 - r…
GO:0034470	ncRNA processing	9.67e-29	7.23e-26	4.29	16694	358	847	78	[RPL26 - ribosomal protein l26, TSR2 - tsr2, 20s rrna accumulation, homolog (s. cerevisiae), RPL24 - ribosomal protein l24, EXOSC5 - exosome component 5, RPL22 - ribosomal protein l22, TBL3 - transducin (beta)-like 3, RPL19 - ribosomal protein l19, RPP25 - ribonuclease p/mrp 25kda subunit, RPL18 - ribosomal protein l18, RPL12 - ribosomal protein l12, RPL11 - ribosomal protein l11, TRMT12 - trna m…
GO:0006518	peptide metabolic process	9.65e-29	7.59e-26	4.57	16694	315	847	73	[RPL26 - ribosomal protein l26, RPL24 - ribosomal protein l24, MRPL23 - mitochondrial ribosomal protein l23, RPL22 - ribosomal protein l22, RPL19 - ribosomal protein l19, RPL18 - ribosomal protein l18, RPL12 - ribosomal protein l12, RPL11 - ribosomal protein l11, RPL9 - ribosomal protein l9, RPL10 - ribosomal protein l10, RPL8 - ribosomal protein l8, RPL7 - ribosomal protein l7, RPL5 - ribosomal …
GO:0016071	mRNA metabolic process	1.37e-28	9.78e-26	3.49	16694	559	847	99	[EXOSC5 - exosome component 5, ARL6IP4 - adp-ribosylation-like factor 6 interacting protein 4, KIN - kin, antigenic determinant of reca protein homolog (mouse), LGALS3 - lectin, galactoside-binding, soluble, 3, PRPF19 - pre-mrna processing factor 19, RPL35 - ribosomal protein l35, NAA38 - n(alpha)-acetyltransferase 38, natc auxiliary subunit, LSM7 - lsm7 homolog, u6 small nuclear rna associated (…
GO:0006605	protein targeting	1.11e-27	7.51e-25	5.25	16694	229	847	61	[RPL26 - ribosomal protein l26, RPL24 - ribosomal protein l24, RPL22 - ribosomal protein l22, RPL19 - ribosomal protein l19, RPL18 - ribosomal protein l18, RPL12 - ribosomal protein l12, RPL11 - ribosomal protein l11, RPL9 - ribosomal protein l9, TIMM13 - translocase of inner mitochondrial membrane 13 homolog (yeast), RPL10 - ribosomal protein l10, TIMM10 - translocase of inner mitochondrial memb…
GO:0006396	RNA processing	7.76e-27	5.04e-24	2.95	16694	783	847	117	[TSR2 - tsr2, 20s rrna accumulation, homolog (s. cerevisiae), EXOSC5 - exosome component 5, TBL3 - transducin (beta)-like 3, RPP25 - ribonuclease p/mrp 25kda subunit, ARL6IP4 - adp-ribosylation-like factor 6 interacting protein 4, KIN - kin, antigenic determinant of reca protein homolog (mouse), ADAT3 - adenosine deaminase, trna-specific 3, LGALS3 - lectin, galactoside-binding, soluble, 3, PRPF19…
GO:0034655	nucleobase-containing compound catabolic process	2.34e-26	1.46e-23	4.21	16694	342	847	73	[RPL26 - ribosomal protein l26, RPL24 - ribosomal protein l24, EXOSC5 - exosome component 5, MAGOH - mago-nashi homolog, proliferation-associated (drosophila), RPL22 - ribosomal protein l22, RPL19 - ribosomal protein l19, RPL18 - ribosomal protein l18, ENTPD8 - ectonucleoside triphosphate diphosphohydrolase 8, RPL12 - ribosomal protein l12, RPL11 - ribosomal protein l11, RPL9 - ribosomal protein …
GO:0034660	ncRNA metabolic process	2.89e-25	1.73e-22	3.44	16694	510	847	89	[RPL26 - ribosomal protein l26, TSR2 - tsr2, 20s rrna accumulation, homolog (s. cerevisiae), RPL24 - ribosomal protein l24, EXOSC5 - exosome component 5, RPL22 - ribosomal protein l22, TBL3 - transducin (beta)-like 3, RPL19 - ribosomal protein l19, RPP25 - ribonuclease p/mrp 25kda subunit, RPL18 - ribosomal protein l18, RPL12 - ribosomal protein l12, TRMT12 - trna methyltransferase 12 homolog (s.…
GO:0072657	protein localization to membrane	2.68e-24	1.54e-21	3.91	16694	368	847	73	[RPL26 - ribosomal protein l26, EMP2 - epithelial membrane protein 2, RPL24 - ribosomal protein l24, RPL22 - ribosomal protein l22, RPL19 - ribosomal protein l19, RPL18 - ribosomal protein l18, RPL12 - ribosomal protein l12, RPL11 - ribosomal protein l11, RPL9 - ribosomal protein l9, TIMM13 - translocase of inner mitochondrial membrane 13 homolog (yeast), RPL10 - ribosomal protein l10, TIMM10 - t…
GO:0044270	cellular nitrogen compound catabolic process	3.88e-24	2.15e-21	3.8	16694	389	847	75	[RPL26 - ribosomal protein l26, RPL24 - ribosomal protein l24, EXOSC5 - exosome component 5, RPL22 - ribosomal protein l22, MAGOH - mago-nashi homolog, proliferation-associated (drosophila), RPL19 - ribosomal protein l19, RPL18 - ribosomal protein l18, ENTPD8 - ectonucleoside triphosphate diphosphohydrolase 8, RPL12 - ribosomal protein l12, RPL11 - ribosomal protein l11, RPL9 - ribosomal protein …
GO:0072594	establishment of protein localization to organelle	1.2e-23	6.39e-21	4.34	16694	286	847	63	[RPL26 - ribosomal protein l26, RPL24 - ribosomal protein l24, RPL22 - ribosomal protein l22, RPL19 - ribosomal protein l19, RPL18 - ribosomal protein l18, RPL12 - ribosomal protein l12, RPL11 - ribosomal protein l11, TIMM13 - translocase of inner mitochondrial membrane 13 homolog (yeast), RPL9 - ribosomal protein l9, TIMM10 - translocase of inner mitochondrial membrane 10 homolog (yeast), RPL10 …
GO:0046700	heterocycle catabolic process	1.58e-23	8.16e-21	3.76	16694	388	847	74	[RPL26 - ribosomal protein l26, RPL24 - ribosomal protein l24, EXOSC5 - exosome component 5, RPL22 - ribosomal protein l22, MAGOH - mago-nashi homolog, proliferation-associated (drosophila), RPL19 - ribosomal protein l19, RPL18 - ribosomal protein l18, ENTPD8 - ectonucleoside triphosphate diphosphohydrolase 8, RPL12 - ribosomal protein l12, RPL11 - ribosomal protein l11, RPL9 - ribosomal protein …
GO:0002181	cytoplasmic translation	2.34e-23	1.16e-20	12.63	16694	39	847	25	[RPL26 - ribosomal protein l26, RPL24 - ribosomal protein l24, RPS23 - ribosomal protein s23, RPS21 - ribosomal protein s21, RPL22 - ribosomal protein l22, RPL19 - ribosomal protein l19, RPL18 - ribosomal protein l18, RPL11 - ribosomal protein l11, RPL9 - ribosomal protein l9, RPL8 - ribosomal protein l8, RPL7 - ribosomal protein l7, RPS7 - ribosomal protein s7, RPS3 - ribosomal protein s3, RPLP1…
GO:0019439	aromatic compound catabolic process	1.72e-22	8.31e-20	3.62	16694	403	847	74	[RPL26 - ribosomal protein l26, RPL24 - ribosomal protein l24, EXOSC5 - exosome component 5, RPL22 - ribosomal protein l22, MAGOH - mago-nashi homolog, proliferation-associated (drosophila), RPL19 - ribosomal protein l19, RPL18 - ribosomal protein l18, ENTPD8 - ectonucleoside triphosphate diphosphohydrolase 8, RPL12 - ribosomal protein l12, RPL11 - ribosomal protein l11, RPL9 - ribosomal protein …
GO:1901361	organic cyclic compound catabolic process	7.84e-22	3.66e-19	3.46	16694	433	847	76	[RPL26 - ribosomal protein l26, RPL24 - ribosomal protein l24, EXOSC5 - exosome component 5, RPL22 - ribosomal protein l22, MAGOH - mago-nashi homolog, proliferation-associated (drosophila), RPL19 - ribosomal protein l19, RPL18 - ribosomal protein l18, ENTPD8 - ectonucleoside triphosphate diphosphohydrolase 8, RPL12 - ribosomal protein l12, RPL11 - ribosomal protein l11, RPL9 - ribosomal protein …
GO:0043603	cellular amide metabolic process	8.34e-22	3.78e-19	3.36	16694	464	847	79	[RPL26 - ribosomal protein l26, RPL24 - ribosomal protein l24, MRPL23 - mitochondrial ribosomal protein l23, RPL22 - ribosomal protein l22, RPL19 - ribosomal protein l19, RPL18 - ribosomal protein l18, ORMDL3 - orm1-like 3 (s. cerevisiae), RPL12 - ribosomal protein l12, RPL11 - ribosomal protein l11, RPL9 - ribosomal protein l9, RPL10 - ribosomal protein l10, OTC - ornithine carbamoyltransferase,…
GO:0044403	symbiont process	7.82e-17	3.34e-14	2.93	16694	491	847	73	[RPL26 - ribosomal protein l26, RPL24 - ribosomal protein l24, RPL22 - ribosomal protein l22, RPL19 - ribosomal protein l19, RPL18 - ribosomal protein l18, RPL12 - ribosomal protein l12, RPL11 - ribosomal protein l11, RPL9 - ribosomal protein l9, RPL10 - ribosomal protein l10, TMEM173 - transmembrane protein 173, RPL8 - ribosomal protein l8, RPL7 - ribosomal protein l7, KIN - kin, antigenic deter…
GO:0016032	viral process	7.82e-17	3.44e-14	2.93	16694	491	847	73	[RPL26 - ribosomal protein l26, RPL24 - ribosomal protein l24, RPL22 - ribosomal protein l22, RPL19 - ribosomal protein l19, RPL18 - ribosomal protein l18, RPL12 - ribosomal protein l12, RPL11 - ribosomal protein l11, RPL9 - ribosomal protein l9, RPL10 - ribosomal protein l10, TMEM173 - transmembrane protein 173, RPL8 - ribosomal protein l8, RPL7 - ribosomal protein l7, KIN - kin, antigenic deter…
GO:0044419	interspecies interaction between organisms	2.18e-16	9.05e-14	2.6	16694	652	847	86	[RPL26 - ribosomal protein l26, RPL24 - ribosomal protein l24, REG3A - regenerating islet-derived 3 alpha, RPL22 - ribosomal protein l22, HMGN2 - high mobility group nucleosomal binding domain 2, RPL19 - ribosomal protein l19, RPL18 - ribosomal protein l18, RPL12 - ribosomal protein l12, RPL11 - ribosomal protein l11, RPL9 - ribosomal protein l9, RPL10 - ribosomal protein l10, TMEM173 - transmemb…
GO:0006886	intracellular protein transport	2.7e-14	1.09e-11	2.46	16694	657	847	82	[RPL26 - ribosomal protein l26, RPL24 - ribosomal protein l24, COG3 - component of oligomeric golgi complex 3, RPL22 - ribosomal protein l22, RPL19 - ribosomal protein l19, RPL18 - ribosomal protein l18, RPL12 - ribosomal protein l12, RPL11 - ribosomal protein l11, RPL9 - ribosomal protein l9, TIMM13 - translocase of inner mitochondrial membrane 13 homolog (yeast), RPL10 - ribosomal protein l10, …
GO:0033365	protein localization to organelle	5.09e-14	2e-11	2.71	16694	495	847	68	[RPL26 - ribosomal protein l26, RPL24 - ribosomal protein l24, COG3 - component of oligomeric golgi complex 3, RPL22 - ribosomal protein l22, RPL19 - ribosomal protein l19, RPL18 - ribosomal protein l18, RPL12 - ribosomal protein l12, RPL11 - ribosomal protein l11, RPL9 - ribosomal protein l9, TIMM13 - translocase of inner mitochondrial membrane 13 homolog (yeast), RPL10 - ribosomal protein l10, …
GO:1901566	organonitrogen compound biosynthetic process	5.06e-13	1.94e-10	2.18	16694	850	847	94	[FMOD - fibromodulin, RPL26 - ribosomal protein l26, RPL24 - ribosomal protein l24, NNMT - nicotinamide n-methyltransferase, MRPL23 - mitochondrial ribosomal protein l23, ELOVL2 - elovl fatty acid elongase 2, RPL22 - ribosomal protein l22, HS3ST5 - heparan sulfate (glucosamine) 3-o-sulfotransferase 5, RPL19 - ribosomal protein l19, RPL18 - ribosomal protein l18, PNMT - phenylethanolamine n-methyl…
GO:0044265	cellular macromolecule catabolic process	2.68e-12	1e-09	2.26	16694	715	847	82	[RPL26 - ribosomal protein l26, RPL24 - ribosomal protein l24, EXOSC5 - exosome component 5, ANAPC11 - anaphase promoting complex subunit 11, MAGOH - mago-nashi homolog, proliferation-associated (drosophila), RPL22 - ribosomal protein l22, CDC26 - cell division cycle 26, RPL19 - ribosomal protein l19, RPL18 - ribosomal protein l18, CDC34 - cell division cycle 34, RPL12 - ribosomal protein l12, RP…
GO:0042886	amide transport	4.82e-12	1.76e-09	1.93	16694	1164	847	114	[SFT2D1 - sft2 domain containing 1, OTC - ornithine carbamoyltransferase, AMN - amnion associated transmembrane protein, ITGB1BP1 - integrin beta 1 binding protein 1, CD63 - cd63 molecule, BTF3 - basic transcription factor 3, NXT1 - ntf2-like export factor 1, RPL35 - ribosomal protein l35, AQP3 - aquaporin 3 (gill blood group), ZDHHC1 - zinc finger, dhhc-type containing 1, FKBP1B - fk506 binding …
GO:0070727	cellular macromolecule localization	5.71e-12	2.03e-09	2.13	16694	832	847	90	[RPL26 - ribosomal protein l26, EMP2 - epithelial membrane protein 2, RPL24 - ribosomal protein l24, COG3 - component of oligomeric golgi complex 3, RPL22 - ribosomal protein l22, RPL19 - ribosomal protein l19, RPL18 - ribosomal protein l18, RPL12 - ribosomal protein l12, RPL11 - ribosomal protein l11, TIMM13 - translocase of inner mitochondrial membrane 13 homolog (yeast), RPL9 - ribosomal prote…
GO:0015833	peptide transport	7.82e-12	2.65e-09	1.93	16694	1144	847	112	[SFT2D1 - sft2 domain containing 1, OTC - ornithine carbamoyltransferase, AMN - amnion associated transmembrane protein, ITGB1BP1 - integrin beta 1 binding protein 1, CD63 - cd63 molecule, BTF3 - basic transcription factor 3, NXT1 - ntf2-like export factor 1, RPL35 - ribosomal protein l35, ZDHHC1 - zinc finger, dhhc-type containing 1, FKBP1B - fk506 binding protein 1b, 12.6 kda, SYTL1 - synaptota…
GO:0034613	cellular protein localization	7.7e-12	2.68e-09	2.13	16694	823	847	89	[RPL26 - ribosomal protein l26, EMP2 - epithelial membrane protein 2, RPL24 - ribosomal protein l24, COG3 - component of oligomeric golgi complex 3, RPL22 - ribosomal protein l22, RPL19 - ribosomal protein l19, RPL18 - ribosomal protein l18, RPL12 - ribosomal protein l12, RPL11 - ribosomal protein l11, RPL9 - ribosomal protein l9, TIMM13 - translocase of inner mitochondrial membrane 13 homolog (y…
GO:0015031	protein transport	2.78e-11	9.23e-09	1.91	16694	1124	847	109	[SFT2D1 - sft2 domain containing 1, OTC - ornithine carbamoyltransferase, AMN - amnion associated transmembrane protein, ITGB1BP1 - integrin beta 1 binding protein 1, CD63 - cd63 molecule, BTF3 - basic transcription factor 3, NXT1 - ntf2-like export factor 1, RPL35 - ribosomal protein l35, ZDHHC1 - zinc finger, dhhc-type containing 1, FKBP1B - fk506 binding protein 1b, 12.6 kda, SYTL1 - synaptota…
GO:0046907	intracellular transport	9.66e-11	3.14e-08	1.82	16694	1265	847	117	[EMP2 - epithelial membrane protein 2, TRAPPC6A - trafficking protein particle complex 6a, OTC - ornithine carbamoyltransferase, CD63 - cd63 molecule, DCTN3 - dynactin 3 (p22), NXT1 - ntf2-like export factor 1, BLOC1S1 - biogenesis of lysosomal organelles complex-1, subunit 1, RPL35 - ribosomal protein l35, ZDHHC1 - zinc finger, dhhc-type containing 1, ALYREF - aly/ref export factor, SYTL1 - syna…
GO:0045184	establishment of protein localization	1.72e-10	5.47e-08	1.84	16694	1188	847	111	[SFT2D1 - sft2 domain containing 1, OTC - ornithine carbamoyltransferase, AMN - amnion associated transmembrane protein, ITGB1BP1 - integrin beta 1 binding protein 1, CD63 - cd63 molecule, BTF3 - basic transcription factor 3, NXT1 - ntf2-like export factor 1, RPL35 - ribosomal protein l35, ZDHHC1 - zinc finger, dhhc-type containing 1, FKBP1B - fk506 binding protein 1b, 12.6 kda, SYTL1 - synaptota…
GO:0071705	nitrogen compound transport	2.39e-10	7.43e-08	1.73	16694	1480	847	130	[TCN1 - transcobalamin i (vitamin b12 binding protein, r binder family), TRPC4 - transient receptor potential cation channel, subfamily c, member 4, SFT2D1 - sft2 domain containing 1, OTC - ornithine carbamoyltransferase, AMN - amnion associated transmembrane protein, SLC6A14 - solute carrier family 6 (amino acid transporter), member 14, ITGB1BP1 - integrin beta 1 binding protein 1, CD63 - cd63 m…
GO:0051704	multi-organism process	3.68e-10	1.12e-07	1.84	16694	1159	847	108	[REG3A - regenerating islet-derived 3 alpha, EXOSC5 - exosome component 5, REG1B - regenerating islet-derived 1 beta, BST2 - bone marrow stromal cell antigen 2, TMEM173 - transmembrane protein 173, REG1A - regenerating islet-derived 1 alpha, KIN - kin, antigenic determinant of reca protein homolog (mouse), HRAS - harvey rat sarcoma viral oncogene homolog, PYCARD - pyd and card domain containing, …
GO:0009057	macromolecule catabolic process	5.42e-10	1.62e-07	1.98	16694	864	847	87	[FMOD - fibromodulin, RPL26 - ribosomal protein l26, RPL24 - ribosomal protein l24, EXOSC5 - exosome component 5, MAGOH - mago-nashi homolog, proliferation-associated (drosophila), ANAPC11 - anaphase promoting complex subunit 11, RPL22 - ribosomal protein l22, CDC26 - cell division cycle 26, RPL19 - ribosomal protein l19, RPL18 - ribosomal protein l18, CDC34 - cell division cycle 34, RPL12 - ribo…
GO:0010629	negative regulation of gene expression	7.9e-10	2.31e-07	1.72	16694	1446	847	126	[EXOSC5 - exosome component 5, TAGLN3 - transgelin 3, HES1 - hairy and enhancer of split 1, (drosophila), FLOT2 - flotillin 2, HRAS - harvey rat sarcoma viral oncogene homolog, THAP7 - thap domain containing 7, NELFB - negative elongation factor complex member b, RPL35 - ribosomal protein l35, EIF4EBP1 - eukaryotic translation initiation factor 4e binding protein 1, LSM7 - lsm7 homolog, u6 small …
GO:0034622	cellular protein-containing complex assembly	2.09e-09	6.01e-07	2.05	16694	720	847	75	[FMOD - fibromodulin, RPL24 - ribosomal protein l24, SDHAF1 - succinate dehydrogenase complex assembly factor 1, UQCRB - ubiquinol-cytochrome c reductase binding protein, MRPL20 - mitochondrial ribosomal protein l20, NDUFA2 - nadh dehydrogenase (ubiquinone) 1 alpha subcomplex, 2, 8kda, RPL12 - ribosomal protein l12, RPL11 - ribosomal protein l11, PFDN6 - prefoldin subunit 6, RPL10 - ribosomal pro…
GO:0051649	establishment of localization in cell	2.77e-09	7.8e-07	1.69	16694	1460	847	125	[EMP2 - epithelial membrane protein 2, TRAPPC6A - trafficking protein particle complex 6a, OTC - ornithine carbamoyltransferase, CD63 - cd63 molecule, DCTN3 - dynactin 3 (p22), NXT1 - ntf2-like export factor 1, BLOC1S1 - biogenesis of lysosomal organelles complex-1, subunit 1, RPL35 - ribosomal protein l35, ZDHHC1 - zinc finger, dhhc-type containing 1, ALYREF - aly/ref export factor, PPFIA3 - pro…
GO:0022618	ribonucleoprotein complex assembly	3.94e-09	1.09e-06	3.3	16694	185	847	31	[TAF9 - taf9 rna polymerase ii, tata box binding protein (tbp)-associated factor, 32kda, RPL24 - ribosomal protein l24, RPS23 - ribosomal protein s23, SNRPD1 - small nuclear ribonucleoprotein d1 polypeptide 16kda, SNRPD2 - small nuclear ribonucleoprotein d2 polypeptide 16.5kda, SNRPE - small nuclear ribonucleoprotein polypeptide e, RPS27 - ribosomal protein s27, SNRPF - small nuclear ribonucleopr…
GO:0071826	ribonucleoprotein complex subunit organization	4.29e-09	1.17e-06	3.22	16694	196	847	32	[TAF9 - taf9 rna polymerase ii, tata box binding protein (tbp)-associated factor, 32kda, RPL24 - ribosomal protein l24, RPS23 - ribosomal protein s23, SNRPD1 - small nuclear ribonucleoprotein d1 polypeptide 16kda, SNRPD2 - small nuclear ribonucleoprotein d2 polypeptide 16.5kda, SNRPE - small nuclear ribonucleoprotein polypeptide e, RPS27 - ribosomal protein s27, SNRPF - small nuclear ribonucleopr…
GO:0033036	macromolecule localization	1.3e-08	3.46e-06	1.61	16694	1640	847	134	[EMP2 - epithelial membrane protein 2, SFT2D1 - sft2 domain containing 1, OTC - ornithine carbamoyltransferase, AMN - amnion associated transmembrane protein, ITGB1BP1 - integrin beta 1 binding protein 1, CD63 - cd63 molecule, FLOT2 - flotillin 2, PRPF19 - pre-mrna processing factor 19, BTF3 - basic transcription factor 3, NXT1 - ntf2-like export factor 1, RPL35 - ribosomal protein l35, ZDHHC1 - …
GO:0022613	ribonucleoprotein complex biogenesis	2.01e-08	5.26e-06	5.08	16694	66	847	17	[RPL26 - ribosomal protein l26, RPS24 - ribosomal protein s24, RRS1 - rrs1 ribosome biogenesis regulator homolog (s. cerevisiae), RPL14 - ribosomal protein l14, RPS16 - ribosomal protein s16, RPS19 - ribosomal protein s19, RPL11 - ribosomal protein l11, RPS18 - ribosomal protein s18, RPL34 - ribosomal protein l34, RPL7 - ribosomal protein l7, RPL35A - ribosomal protein l35a, RPS15 - ribosomal pro…
GO:0008104	protein localization	2.09e-08	5.38e-06	1.6	16694	1621	847	132	[EMP2 - epithelial membrane protein 2, SFT2D1 - sft2 domain containing 1, OTC - ornithine carbamoyltransferase, AMN - amnion associated transmembrane protein, ITGB1BP1 - integrin beta 1 binding protein 1, CD63 - cd63 molecule, FLOT2 - flotillin 2, PRPF19 - pre-mrna processing factor 19, BTF3 - basic transcription factor 3, NXT1 - ntf2-like export factor 1, RPL35 - ribosomal protein l35, ZDHHC1 - …
GO:0090304	nucleic acid metabolic process	3.02e-08	7.65e-06	1.36	16694	3573	847	247	[EXOSC5 - exosome component 5, RPP25 - ribonuclease p/mrp 25kda subunit, ARL6IP4 - adp-ribosylation-like factor 6 interacting protein 4, HES1 - hairy and enhancer of split 1, (drosophila), KIN - kin, antigenic determinant of reca protein homolog (mouse), ZNF524 - zinc finger protein 524, LGALS3 - lectin, galactoside-binding, soluble, 3, BTF3 - basic transcription factor 3, ALYREF - aly/ref export…
GO:0034641	cellular nitrogen compound metabolic process	4.04e-08	1e-05	1.31	16694	4481	847	297	[EXOSC5 - exosome component 5, RPP25 - ribonuclease p/mrp 25kda subunit, ARL6IP4 - adp-ribosylation-like factor 6 interacting protein 4, HES1 - hairy and enhancer of split 1, (drosophila), KIN - kin, antigenic determinant of reca protein homolog (mouse), ZNF524 - zinc finger protein 524, GCHFR - gtp cyclohydrolase i feedback regulator, LGALS3 - lectin, galactoside-binding, soluble, 3, BTF3 - basi…
GO:0016070	RNA metabolic process	4.56e-08	1.12e-05	1.39	16694	3116	847	220	[EXOSC5 - exosome component 5, RPP25 - ribonuclease p/mrp 25kda subunit, ARL6IP4 - adp-ribosylation-like factor 6 interacting protein 4, HES1 - hairy and enhancer of split 1, (drosophila), KIN - kin, antigenic determinant of reca protein homolog (mouse), ZNF524 - zinc finger protein 524, LGALS3 - lectin, galactoside-binding, soluble, 3, BTF3 - basic transcription factor 3, ALYREF - aly/ref export…
GO:0006725	cellular aromatic compound metabolic process	7.89e-08	1.9e-05	1.31	16694	4202	847	280	[EXOSC5 - exosome component 5, RPP25 - ribonuclease p/mrp 25kda subunit, PNMT - phenylethanolamine n-methyltransferase, ARL6IP4 - adp-ribosylation-like factor 6 interacting protein 4, HES1 - hairy and enhancer of split 1, (drosophila), AMN - amnion associated transmembrane protein, KIN - kin, antigenic determinant of reca protein homolog (mouse), ZNF524 - zinc finger protein 524, LGALS3 - lectin,…
GO:0043933	protein-containing complex subunit organization	9.21e-08	2.18e-05	1.59	16694	1566	847	126	[FMOD - fibromodulin, SDHAF1 - succinate dehydrogenase complex assembly factor 1, NOXO1 - nadph oxidase organizer 1, NDUFA2 - nadh dehydrogenase (ubiquinone) 1 alpha subcomplex, 2, 8kda, TRAPPC6A - trafficking protein particle complex 6a, HES1 - hairy and enhancer of split 1, (drosophila), OTC - ornithine carbamoyltransferase, ITGB1BP1 - integrin beta 1 binding protein 1, H3F3C - h3 histone, fami…
GO:0071702	organic substance transport	9.93e-08	2.32e-05	1.54	16694	1810	847	141	[TCN1 - transcobalamin i (vitamin b12 binding protein, r binder family), ATP8A2 - atpase, aminophospholipid transporter, class i, type 8a, member 2, TRPC4 - transient receptor potential cation channel, subfamily c, member 4, SFT2D1 - sft2 domain containing 1, OTC - ornithine carbamoyltransferase, AMN - amnion associated transmembrane protein, ITGB1BP1 - integrin beta 1 binding protein 1, SLC6A14 …
GO:0044085	cellular component biogenesis	1.54e-07	3.54e-05	4.47	16694	75	847	17	[RPL26 - ribosomal protein l26, RPS24 - ribosomal protein s24, RRS1 - rrs1 ribosome biogenesis regulator homolog (s. cerevisiae), RPL14 - ribosomal protein l14, RPS16 - ribosomal protein s16, RPS19 - ribosomal protein s19, RPL11 - ribosomal protein l11, RPS18 - ribosomal protein s18, RPL34 - ribosomal protein l34, RPL7 - ribosomal protein l7, RPL35A - ribosomal protein l35a, RPS15 - ribosomal pro…
GO:0000398	mRNA splicing, via spliceosome	1.7e-07	3.8e-05	2.77	16694	228	847	32	[SF3B14 - splicing factor 3b, 14 kda subunit, SNRPD1 - small nuclear ribonucleoprotein d1 polypeptide 16kda, SNRPD2 - small nuclear ribonucleoprotein d2 polypeptide 16.5kda, MAGOH - mago-nashi homolog, proliferation-associated (drosophila), SNRPE - small nuclear ribonucleoprotein polypeptide e, SNRPF - small nuclear ribonucleoprotein polypeptide f, SNRPG - small nuclear ribonucleoprotein polypept…
GO:0000377	RNA splicing, via transesterification reactions with bulged adenosine as nucleophile	1.7e-07	3.85e-05	2.77	16694	228	847	32	[SF3B14 - splicing factor 3b, 14 kda subunit, SNRPD1 - small nuclear ribonucleoprotein d1 polypeptide 16kda, SNRPD2 - small nuclear ribonucleoprotein d2 polypeptide 16.5kda, MAGOH - mago-nashi homolog, proliferation-associated (drosophila), SNRPE - small nuclear ribonucleoprotein polypeptide e, SNRPF - small nuclear ribonucleoprotein polypeptide f, SNRPG - small nuclear ribonucleoprotein polypept…
GO:0046483	heterocycle metabolic process	1.81e-07	3.97e-05	1.31	16694	4166	847	276	[EXOSC5 - exosome component 5, RPP25 - ribonuclease p/mrp 25kda subunit, ARL6IP4 - adp-ribosylation-like factor 6 interacting protein 4, HES1 - hairy and enhancer of split 1, (drosophila), AMN - amnion associated transmembrane protein, KIN - kin, antigenic determinant of reca protein homolog (mouse), ZNF524 - zinc finger protein 524, LGALS3 - lectin, galactoside-binding, soluble, 3, BTF3 - basic …
GO:0030490	maturation of SSU-rRNA	2.17e-07	4.69e-05	5.69	16694	45	847	13	[RPS24 - ribosomal protein s24, TSR2 - tsr2, 20s rrna accumulation, homolog (s. cerevisiae), LSM6 - lsm6 homolog, u6 small nuclear rna associated (s. cerevisiae), TBL3 - transducin (beta)-like 3, TSR3 - tsr3, 20s rrna accumulation, homolog (s. cerevisiae), UTP6 - utp6, small subunit (ssu) processome component, homolog (yeast), UTP3 - utp3, small subunit (ssu) processome component, homolog (s. cer…
GO:0006414	translational elongation	2.46e-07	5.26e-05	3.63	16694	114	847	21	[MRPL53 - mitochondrial ribosomal protein l53, MRPL23 - mitochondrial ribosomal protein l23, MRPL55 - mitochondrial ribosomal protein l55, MRPS18C - mitochondrial ribosomal protein s18c, EEF1D - eukaryotic translation elongation factor 1 delta (guanine nucleotide exchange protein), MRPL51 - mitochondrial ribosomal protein l51, EEF1G - eukaryotic translation elongation factor 1 gamma, MRPL28 - mit…
GO:0006139	nucleobase-containing compound metabolic process	2.51e-07	5.28e-05	1.31	16694	4000	847	266	[EXOSC5 - exosome component 5, RPP25 - ribonuclease p/mrp 25kda subunit, ARL6IP4 - adp-ribosylation-like factor 6 interacting protein 4, HES1 - hairy and enhancer of split 1, (drosophila), KIN - kin, antigenic determinant of reca protein homolog (mouse), ZNF524 - zinc finger protein 524, LGALS3 - lectin, galactoside-binding, soluble, 3, BTF3 - basic transcription factor 3, ALYREF - aly/ref export…
GO:0000375	RNA splicing, via transesterification reactions	2.81e-07	5.84e-05	2.71	16694	233	847	32	[SF3B14 - splicing factor 3b, 14 kda subunit, SNRPD1 - small nuclear ribonucleoprotein d1 polypeptide 16kda, SNRPD2 - small nuclear ribonucleoprotein d2 polypeptide 16.5kda, MAGOH - mago-nashi homolog, proliferation-associated (drosophila), SNRPE - small nuclear ribonucleoprotein polypeptide e, SNRPF - small nuclear ribonucleoprotein polypeptide f, SNRPG - small nuclear ribonucleoprotein polypept…
GO:1901360	organic cyclic compound metabolic process	2.89e-07	5.91e-05	1.29	16694	4405	847	288	[EXOSC5 - exosome component 5, RPP25 - ribonuclease p/mrp 25kda subunit, PNMT - phenylethanolamine n-methyltransferase, ARL6IP4 - adp-ribosylation-like factor 6 interacting protein 4, HES1 - hairy and enhancer of split 1, (drosophila), AMN - amnion associated transmembrane protein, KIN - kin, antigenic determinant of reca protein homolog (mouse), ZNF524 - zinc finger protein 524, LGALS3 - lectin,…
GO:0010605	negative regulation of macromolecule metabolic process	3.85e-07	7.78e-05	1.45	16694	2235	847	164	[TAGLN3 - transgelin 3, EXOSC5 - exosome component 5, HES1 - hairy and enhancer of split 1, (drosophila), SPINK1 - serine peptidase inhibitor, kazal type 1, BST2 - bone marrow stromal cell antigen 2, ITGB1BP1 - integrin beta 1 binding protein 1, FLOT2 - flotillin 2, HRAS - harvey rat sarcoma viral oncogene homolog, THAP7 - thap domain containing 7, PYCARD - pyd and card domain containing, NELFB -…
GO:0051641	cellular localization	4.96e-07	9.89e-05	1.49	16694	1860	847	141	[EMP2 - epithelial membrane protein 2, B9D2 - b9 protein domain 2, TRAPPC6A - trafficking protein particle complex 6a, OTC - ornithine carbamoyltransferase, AMN - amnion associated transmembrane protein, ITGB1BP1 - integrin beta 1 binding protein 1, CD63 - cd63 molecule, FLOT2 - flotillin 2, DCTN3 - dynactin 3 (p22), PRPF19 - pre-mrna processing factor 19, NXT1 - ntf2-like export factor 1, BLOC1S…
GO:0006415	translational termination	9.75e-07	0.000192	3.77	16694	94	847	18	[MRPL53 - mitochondrial ribosomal protein l53, MRPL23 - mitochondrial ribosomal protein l23, MRPL55 - mitochondrial ribosomal protein l55, MRPS18C - mitochondrial ribosomal protein s18c, MRPL28 - mitochondrial ribosomal protein l28, MRPL51 - mitochondrial ribosomal protein l51, MRPL52 - mitochondrial ribosomal protein l52, MRPL20 - mitochondrial ribosomal protein l20, GADD45GIP1 - growth arrest a…
GO:0000028	ribosomal small subunit assembly	1.11e-06	0.000215	10.61	16694	13	847	7	[RPS10 - ribosomal protein s10, RPS5 - ribosomal protein s5, RPS14 - ribosomal protein s14, RPS15 - ribosomal protein s15, RPS27 - ribosomal protein s27, RPS28 - ribosomal protein s28, RPS19 - ribosomal protein s19]
GO:0070125	mitochondrial translational elongation	1.22e-06	0.000234	3.9	16694	86	847	17	[MRPL53 - mitochondrial ribosomal protein l53, MRPL23 - mitochondrial ribosomal protein l23, MRPL55 - mitochondrial ribosomal protein l55, MRPS18C - mitochondrial ribosomal protein s18c, MRPL28 - mitochondrial ribosomal protein l28, MRPL51 - mitochondrial ribosomal protein l51, MRPL52 - mitochondrial ribosomal protein l52, MRPL20 - mitochondrial ribosomal protein l20, GADD45GIP1 - growth arrest a…
GO:0000027	ribosomal large subunit assembly	1.4e-06	0.000265	7.39	16694	24	847	9	[RPL10 - ribosomal protein l10, RPL24 - ribosomal protein l24, RPL5 - ribosomal protein l5, RRS1 - rrs1 ribosome biogenesis regulator homolog (s. cerevisiae), MRPL20 - mitochondrial ribosomal protein l20, MRPL11 - mitochondrial ribosomal protein l11, WDR18 - wd repeat domain 18, RPL12 - ribosomal protein l12, RPL11 - ribosomal protein l11]
GO:0009059	macromolecule biosynthetic process	1.49e-06	0.000279	1.35	16694	2940	847	202	[HES1 - hairy and enhancer of split 1, (drosophila), KIN - kin, antigenic determinant of reca protein homolog (mouse), ZNF524 - zinc finger protein 524, BTF3 - basic transcription factor 3, MRPL55 - mitochondrial ribosomal protein l55, ALYREF - aly/ref export factor, NAB2 - ngfi-a binding protein 2 (egr1 binding protein 2), MRPL33 - mitochondrial ribosomal protein l33, NACA - nascent polypeptide-…
GO:0070126	mitochondrial translational termination	1.71e-06	0.000315	3.81	16694	88	847	17	[MRPL53 - mitochondrial ribosomal protein l53, MRPL23 - mitochondrial ribosomal protein l23, MRPL55 - mitochondrial ribosomal protein l55, MRPS18C - mitochondrial ribosomal protein s18c, MRPL28 - mitochondrial ribosomal protein l28, MRPL51 - mitochondrial ribosomal protein l51, MRPL52 - mitochondrial ribosomal protein l52, MRPL20 - mitochondrial ribosomal protein l20, GADD45GIP1 - growth arrest a…
GO:0009892	negative regulation of metabolic process	2.01e-06	0.000366	1.39	16694	2449	847	173	[TAGLN3 - transgelin 3, EXOSC5 - exosome component 5, HES1 - hairy and enhancer of split 1, (drosophila), SPINK1 - serine peptidase inhibitor, kazal type 1, BST2 - bone marrow stromal cell antigen 2, ITGB1BP1 - integrin beta 1 binding protein 1, FLOT2 - flotillin 2, GCHFR - gtp cyclohydrolase i feedback regulator, HRAS - harvey rat sarcoma viral oncogene homolog, THAP7 - thap domain containing 7,…
GO:0008380	RNA splicing	2.57e-06	0.000463	2.25	16694	333	847	38	[CELF3 - cugbp, elav-like family member 3, SF3B14 - splicing factor 3b, 14 kda subunit, SNRPD1 - small nuclear ribonucleoprotein d1 polypeptide 16kda, SNRPD2 - small nuclear ribonucleoprotein d2 polypeptide 16.5kda, MAGOH - mago-nashi homolog, proliferation-associated (drosophila), SNRPE - small nuclear ribonucleoprotein polypeptide e, SNRPF - small nuclear ribonucleoprotein polypeptide f, SNRPG …
GO:0033108	mitochondrial respiratory chain complex assembly	2.78e-06	0.000494	3.68	16694	91	847	17	[SDHAF1 - succinate dehydrogenase complex assembly factor 1, NDUFC1 - nadh dehydrogenase (ubiquinone) 1, subcomplex unknown, 1, 6kda, UQCRB - ubiquinol-cytochrome c reductase binding protein, CHCHD5 - coiled-coil-helix-coiled-coil-helix domain containing 5, NDUFB7 - nadh dehydrogenase (ubiquinone) 1 beta subcomplex, 7, 18kda, COX17 - cox17 cytochrome c oxidase copper chaperone, NDUFA13 - nadh deh…
GO:0009235	cobalamin metabolic process	3.1e-06	0.000545	7.88	16694	20	847	8	[TCN1 - transcobalamin i (vitamin b12 binding protein, r binder family), MMAB - methylmalonic aciduria (cobalamin deficiency) cblb type, AMN - amnion associated transmembrane protein, PRSS1 - protease, serine, 1 (trypsin 1), GIF - gastric intrinsic factor (vitamin b synthesis), CTRB2 - chymotrypsinogen b2, CTRB1 - chymotrypsinogen b1, CTRC - chymotrypsin c (caldecrin)]
GO:0065003	protein-containing complex assembly	3.34e-06	0.000581	1.56	16694	1317	847	104	[FMOD - fibromodulin, SDHAF1 - succinate dehydrogenase complex assembly factor 1, NOXO1 - nadph oxidase organizer 1, NDUFA2 - nadh dehydrogenase (ubiquinone) 1 alpha subcomplex, 2, 8kda, TRAPPC6A - trafficking protein particle complex 6a, HES1 - hairy and enhancer of split 1, (drosophila), OTC - ornithine carbamoyltransferase, ITGB1BP1 - integrin beta 1 binding protein 1, H3F3C - h3 histone, fami…
GO:0061844	antimicrobial humoral immune response mediated by antimicrobial peptide	4.18e-06	0.000718	5.29	16694	41	847	11	[ROMO1 - reactive oxygen species modulator 1, RPL39 - ribosomal protein l39, REG1B - regenerating islet-derived 1 beta, REG1A - regenerating islet-derived 1 alpha, REG3A - regenerating islet-derived 3 alpha, PF4 - platelet factor 4, PLA2G1B - phospholipase a2, group ib (pancreas), HMGN2 - high mobility group nucleosomal binding domain 2, REG3G - regenerating islet-derived 3 gamma, RPL30 - ribosom…
GO:0031125	rRNA 3'-end processing	6.22e-06	0.00106	10.75	16694	11	847	6	[EXOSC8 - exosome component 8, RPS21 - ribosomal protein s21, EXOSC7 - exosome component 7, EXOSC5 - exosome component 5, EXOSC4 - exosome component 4, EXOSC3 - exosome component 3]
GO:0044278	cell wall disruption in other organism	6.58e-06	0.00111	19.71	16694	4	847	4	[REG1B - regenerating islet-derived 1 beta, REG3A - regenerating islet-derived 3 alpha, REG1A - regenerating islet-derived 1 alpha, REG3G - regenerating islet-derived 3 gamma]
GO:0034645	cellular macromolecule biosynthetic process	6.8e-06	0.00113	1.35	16694	2672	847	183	[SSBP4 - single stranded dna binding protein 4, CDCA7 - cell division cycle associated 7, HES1 - hairy and enhancer of split 1, (drosophila), ITGB1BP1 - integrin beta 1 binding protein 1, KIN - kin, antigenic determinant of reca protein homolog (mouse), ZNF524 - zinc finger protein 524, FOXD2 - forkhead box d2, THAP7 - thap domain containing 7, BTF3 - basic transcription factor 3, DBP - d site of…
GO:0019730	antimicrobial humoral response	8.63e-06	0.00142	3.74	16694	79	847	15	[REG3A - regenerating islet-derived 3 alpha, PF4 - platelet factor 4, HMGN2 - high mobility group nucleosomal binding domain 2, REG3G - regenerating islet-derived 3 gamma, RPS19 - ribosomal protein s19, LCN2 - lipocalin 2, ROMO1 - reactive oxygen species modulator 1, DMBT1 - deleted in malignant brain tumors 1, REG1B - regenerating islet-derived 1 beta, RPL39 - ribosomal protein l39, REG1A - rege…
GO:0042274	ribosomal small subunit biogenesis	1.05e-05	0.0017	8.12	16694	17	847	7	[RPS24 - ribosomal protein s24, RPS15 - ribosomal protein s15, RPS28 - ribosomal protein s28, RPS6 - ribosomal protein s6, RPS16 - ribosomal protein s16, RPS7 - ribosomal protein s7, RPS19 - ribosomal protein s19]
GO:0000462	maturation of SSU-rRNA from tricistronic rRNA transcript (SSU-rRNA, 5.8S rRNA, LSU-rRNA)	1.16e-05	0.00187	5.91	16694	30	847	9	[RPS24 - ribosomal protein s24, TSR2 - tsr2, 20s rrna accumulation, homolog (s. cerevisiae), RPS14 - ribosomal protein s14, NGDN - neuroguidin, eif4e binding protein, UTP3 - utp3, small subunit (ssu) processome component, homolog (s. cerevisiae), UTP6 - utp6, small subunit (ssu) processome component, homolog (yeast), TBL3 - transducin (beta)-like 3, RPS16 - ribosomal protein s16, RPS19 - ribosoma…
GO:0034475	U4 snRNA 3'-end processing	1.64e-05	0.0026	12.32	16694	8	847	5	[EXOSC8 - exosome component 8, EXOSC7 - exosome component 7, EXOSC4 - exosome component 4, EXOSC5 - exosome component 5, EXOSC3 - exosome component 3]
GO:0006397	mRNA processing	1.67e-05	0.00263	2.03	16694	388	847	40	[CELF3 - cugbp, elav-like family member 3, SF3B14 - splicing factor 3b, 14 kda subunit, SNRPD1 - small nuclear ribonucleoprotein d1 polypeptide 16kda, SNRPD2 - small nuclear ribonucleoprotein d2 polypeptide 16.5kda, SNRPE - small nuclear ribonucleoprotein polypeptide e, MAGOH - mago-nashi homolog, proliferation-associated (drosophila), SNRPF - small nuclear ribonucleoprotein polypeptide f, SNRPG …
GO:0044271	cellular nitrogen compound biosynthetic process	2.46e-05	0.00383	1.3	16694	3066	847	202	[HES1 - hairy and enhancer of split 1, (drosophila), ZNF524 - zinc finger protein 524, GCHFR - gtp cyclohydrolase i feedback regulator, BTF3 - basic transcription factor 3, MRPL55 - mitochondrial ribosomal protein l55, ALYREF - aly/ref export factor, NAB2 - ngfi-a binding protein 2 (egr1 binding protein 2), NACA - nascent polypeptide-associated complex alpha subunit, MMAB - methylmalonic aciduria…
GO:1901575	organic substance catabolic process	3.42e-05	0.00526	1.46	16694	1490	847	110	[FMOD - fibromodulin, EXOSC5 - exosome component 5, ENTPD8 - ectonucleoside triphosphate diphosphohydrolase 8, CDC34 - cell division cycle 34, DNPH1 - 2'-deoxynucleoside 5'-phosphate n-hydrolase 1, OTC - ornithine carbamoyltransferase, CPA2 - carboxypeptidase a2 (pancreatic), ECI1 - enoyl-coa delta isomerase 1, GSTZ1 - glutathione s-transferase zeta 1, PRPF19 - pre-mrna processing factor 19, RPL3…
GO:0000387	spliceosomal snRNP assembly	3.55e-05	0.00536	5.22	16694	34	847	9	[SNRPD1 - small nuclear ribonucleoprotein d1 polypeptide 16kda, SNRPD2 - small nuclear ribonucleoprotein d2 polypeptide 16.5kda, SNRPE - small nuclear ribonucleoprotein polypeptide e, SNRPF - small nuclear ribonucleoprotein polypeptide f, SNRPG - small nuclear ribonucleoprotein polypeptide g, SART1 - squamous cell carcinoma antigen recognized by t cells, CD2BP2 - cd2 (cytoplasmic tail) binding pr…
GO:0034427	nuclear-transcribed mRNA catabolic process, exonucleolytic, 3'-5'	3.53e-05	0.00538	10.95	16694	9	847	5	[EXOSC8 - exosome component 8, EXOSC7 - exosome component 7, EXOSC4 - exosome component 4, EXOSC5 - exosome component 5, EXOSC3 - exosome component 3]
GO:0042273	ribosomal large subunit biogenesis	5.33e-05	0.00796	5.63	16694	28	847	8	[RPL26 - ribosomal protein l26, RPL35A - ribosomal protein l35a, RPL7 - ribosomal protein l7, RPL5 - ribosomal protein l5, RRS1 - rrs1 ribosome biogenesis regulator homolog (s. cerevisiae), MALSU1 - mitochondrial assembly of ribosomal large subunit 1, RPL14 - ribosomal protein l14, RPL11 - ribosomal protein l11]
GO:0044249	cellular biosynthetic process	5.76e-05	0.00852	1.24	16694	3906	847	246	[ELOVL2 - elovl fatty acid elongase 2, PNMT - phenylethanolamine n-methyltransferase, HES1 - hairy and enhancer of split 1, (drosophila), KIN - kin, antigenic determinant of reca protein homolog (mouse), ZNF524 - zinc finger protein 524, GCHFR - gtp cyclohydrolase i feedback regulator, BTF3 - basic transcription factor 3, MRPL55 - mitochondrial ribosomal protein l55, ALYREF - aly/ref export facto…
GO:0071027	nuclear RNA surveillance	6.76e-05	0.00991	9.85	16694	10	847	5	[EXOSC8 - exosome component 8, EXOSC5 - exosome component 5, EXOSC4 - exosome component 4, EXOSC7 - exosome component 7, EXOSC3 - exosome component 3]
GO:0043928	exonucleolytic nuclear-transcribed mRNA catabolic process involved in deadenylation-dependent decay	7.03e-05	0.0102	5.44	16694	29	847	8	[EXOSC8 - exosome component 8, LSM6 - lsm6 homolog, u6 small nuclear rna associated (s. cerevisiae), EXOSC4 - exosome component 4, EXOSC5 - exosome component 5, EXOSC7 - exosome component 7, LSM7 - lsm7 homolog, u6 small nuclear rna associated (s. cerevisiae), EXOSC3 - exosome component 3, LSM2 - lsm2 homolog, u6 small nuclear rna associated (s. cerevisiae)]
GO:0043624	cellular protein complex disassembly	7.31e-05	0.0105	2.79	16694	127	847	18	[MRPL53 - mitochondrial ribosomal protein l53, MRPL55 - mitochondrial ribosomal protein l55, MRPL23 - mitochondrial ribosomal protein l23, MRPS18C - mitochondrial ribosomal protein s18c, MRPL51 - mitochondrial ribosomal protein l51, MRPL28 - mitochondrial ribosomal protein l28, MRPL52 - mitochondrial ribosomal protein l52, GADD45GIP1 - growth arrest and dna-damage-inducible, gamma interacting pro…
GO:0031126	snoRNA 3'-end processing	9.09e-05	0.0129	13.14	16694	6	847	4	[EXOSC5 - exosome component 5, EXOSC4 - exosome component 4, FBL - fibrillarin, EXOSC3 - exosome component 3]
GO:0000469	cleavage involved in rRNA processing	0.000101	0.0143	6	16694	23	847	7	[EXOSC8 - exosome component 8, RPS21 - ribosomal protein s21, EXOSC7 - exosome component 7, EXOSC3 - exosome component 3, RRS1 - rrs1 ribosome biogenesis regulator homolog (s. cerevisiae), NHP2 - nhp2 ribonucleoprotein, NOB1 - nin1/rpn12 binding protein 1 homolog (s. cerevisiae)]
GO:0044248	cellular catabolic process	0.000106	0.0148	1.42	16694	1515	847	109	[FMOD - fibromodulin, EXOSC5 - exosome component 5, ENTPD8 - ectonucleoside triphosphate diphosphohydrolase 8, CDC34 - cell division cycle 34, DNPH1 - 2'-deoxynucleoside 5'-phosphate n-hydrolase 1, OTC - ornithine carbamoyltransferase, CPA2 - carboxypeptidase a2 (pancreatic), ECI1 - enoyl-coa delta isomerase 1, GSTZ1 - glutathione s-transferase zeta 1, RPL35 - ribosomal protein l35, ANAPC15 - ana…
GO:0009058	biosynthetic process	0.00011	0.0152	1.22	16694	4072	847	253	[ELOVL2 - elovl fatty acid elongase 2, PNMT - phenylethanolamine n-methyltransferase, HES1 - hairy and enhancer of split 1, (drosophila), KIN - kin, antigenic determinant of reca protein homolog (mouse), ZNF524 - zinc finger protein 524, GCHFR - gtp cyclohydrolase i feedback regulator, BTF3 - basic transcription factor 3, MRPL55 - mitochondrial ribosomal protein l55, ALYREF - aly/ref export facto…
GO:0000291	nuclear-transcribed mRNA catabolic process, exonucleolytic	0.000118	0.0162	5.09	16694	31	847	8	[EXOSC8 - exosome component 8, LSM6 - lsm6 homolog, u6 small nuclear rna associated (s. cerevisiae), EXOSC4 - exosome component 4, EXOSC7 - exosome component 7, EXOSC5 - exosome component 5, LSM7 - lsm7 homolog, u6 small nuclear rna associated (s. cerevisiae), EXOSC3 - exosome component 3, LSM2 - lsm2 homolog, u6 small nuclear rna associated (s. cerevisiae)]
GO:0060392	negative regulation of SMAD protein signal transduction	0.00013	0.0177	19.71	16694	3	847	3	[NOV - nephroblastoma overexpressed, FAM89B - family with sequence similarity 89, member b, PBLD - phenazine biosynthesis-like protein domain containing]
GO:0030072	peptide hormone secretion	0.000173	0.0233	3.94	16694	50	847	10	[LTBP4 - latent transforming growth factor beta binding protein 4, NEUROD1 - neuronal differentiation 1, VGF - vgf nerve growth factor inducible, FKBP1B - fk506 binding protein 1b, 12.6 kda, PDX1 - pancreatic and duodenal homeobox 1, RAPGEF4 - rap guanine nucleotide exchange factor (gef) 4, GHRL - ghrelin/obestatin prepropeptide, MAFA - v-maf avian musculoaponeurotic fibrosarcoma oncogene homolog…
GO:0043628	ncRNA 3'-end processing	0.000182	0.0242	5.52	16694	25	847	7	[EXOSC8 - exosome component 8, RPS21 - ribosomal protein s21, EXOSC4 - exosome component 4, EXOSC5 - exosome component 5, EXOSC7 - exosome component 7, EXOSC3 - exosome component 3, FBL - fibrillarin]
GO:0032984	protein-containing complex disassembly	0.000184	0.0242	2.24	16694	211	847	24	[MRPL53 - mitochondrial ribosomal protein l53, MRPL55 - mitochondrial ribosomal protein l55, MRPL23 - mitochondrial ribosomal protein l23, MRPS18C - mitochondrial ribosomal protein s18c, AXIN1 - axin 1, MRPL28 - mitochondrial ribosomal protein l28, MRPL51 - mitochondrial ribosomal protein l51, WIBG - within bgcn homolog (drosophila), MRPL52 - mitochondrial ribosomal protein l52, GADD45GIP1 - grow…
GO:0016075	rRNA catabolic process	0.000184	0.0243	6.57	16694	18	847	6	[EXOSC8 - exosome component 8, EXOSC4 - exosome component 4, EXOSC5 - exosome component 5, EXOSC7 - exosome component 7, EXOSC3 - exosome component 3, C19orf43 - chromosome 19 open reading frame 43]
GO:0006283	transcription-coupled nucleotide-excision repair	0.000189	0.0245	3.38	16694	70	847	12	[UBA52 - ubiquitin a-52 residue ribosomal protein fusion product 1, RPS27A - ribosomal protein s27a, POLD1 - polymerase (dna directed), delta 1, catalytic subunit, RBX1 - ring-box 1, e3 ubiquitin protein ligase, POLR2L - polymerase (rna) ii (dna directed) polypeptide l, 7.6kda, POLR2I - polymerase (rna) ii (dna directed) polypeptide i, 14.5kda, POLR2J - polymerase (rna) ii (dna directed) polypept…
GO:0030073	insulin secretion	0.00019	0.0245	4.78	16694	33	847	8	[NEUROD1 - neuronal differentiation 1, VGF - vgf nerve growth factor inducible, FKBP1B - fk506 binding protein 1b, 12.6 kda, PDX1 - pancreatic and duodenal homeobox 1, RAPGEF4 - rap guanine nucleotide exchange factor (gef) 4, MAFA - v-maf avian musculoaponeurotic fibrosarcoma oncogene homolog a, PTPRN - protein tyrosine phosphatase, receptor type, n, FAM3B - family with sequence similarity 3, mem…
GO:0071025	RNA surveillance	0.000195	0.0249	8.21	16694	12	847	5	[EXOSC8 - exosome component 8, EXOSC7 - exosome component 7, EXOSC4 - exosome component 4, EXOSC5 - exosome component 5, EXOSC3 - exosome component 3]
GO:1901576	organic substance biosynthetic process	0.00021	0.0266	1.22	16694	4019	847	248	[ELOVL2 - elovl fatty acid elongase 2, PNMT - phenylethanolamine n-methyltransferase, HES1 - hairy and enhancer of split 1, (drosophila), KIN - kin, antigenic determinant of reca protein homolog (mouse), ZNF524 - zinc finger protein 524, BTF3 - basic transcription factor 3, MRPL55 - mitochondrial ribosomal protein l55, ALYREF - aly/ref export factor, NAB2 - ngfi-a binding protein 2 (egr1 binding …
GO:0006959	humoral immune response	0.000233	0.0293	2.48	16694	151	847	19	[REG3A - regenerating islet-derived 3 alpha, SUSD4 - sushi domain containing 4, PF4 - platelet factor 4, PSMB10 - proteasome (prosome, macropain) subunit, beta type, 10, HMGN2 - high mobility group nucleosomal binding domain 2, REG3G - regenerating islet-derived 3 gamma, RPS19 - ribosomal protein s19, LCN2 - lipocalin 2, ROMO1 - reactive oxygen species modulator 1, DMBT1 - deleted in malignant br…
GO:0061178	regulation of insulin secretion involved in cellular response to glucose stimulus	0.000243	0.0303	3.79	16694	52	847	10	[NDUFAF2 - nadh dehydrogenase (ubiquinone) complex i, assembly factor 2, FKBP1B - fk506 binding protein 1b, 12.6 kda, VSNL1 - visinin-like 1, HMGN3 - high mobility group nucleosomal binding domain 3, PDX1 - pancreatic and duodenal homeobox 1, GHRL - ghrelin/obestatin prepropeptide, BAD - bcl2-associated agonist of cell death, ENY2 - enhancer of yellow 2 homolog (drosophila), MPC2 - mitochondrial …
GO:0008152	metabolic process	0.000258	0.0319	1.11	16694	8820	847	497	[PNLIPRP1 - pancreatic lipase-related protein 1, PNMT - phenylethanolamine n-methyltransferase, ARL6IP4 - adp-ribosylation-like factor 6 interacting protein 4, CPA1 - carboxypeptidase a1 (pancreatic), CPA2 - carboxypeptidase a2 (pancreatic), LFNG - lfng o-fucosylpeptide 3-beta-n-acetylglucosaminyltransferase, CLPP - clpp caseinolytic peptidase, atp-dependent, proteolytic subunit homolog (e. coli)…
GO:0046879	hormone secretion	0.000294	0.036	3.44	16694	63	847	11	[LTBP4 - latent transforming growth factor beta binding protein 4, NEUROD1 - neuronal differentiation 1, VGF - vgf nerve growth factor inducible, FKBP1B - fk506 binding protein 1b, 12.6 kda, FAM129B - family with sequence similarity 129, member b, PDX1 - pancreatic and duodenal homeobox 1, RAPGEF4 - rap guanine nucleotide exchange factor (gef) 4, GHRL - ghrelin/obestatin prepropeptide, MAFA - v-m…
GO:0016074	snoRNA metabolic process	0.000304	0.0369	7.58	16694	13	847	5	[EXOSC4 - exosome component 4, EXOSC5 - exosome component 5, EXOSC3 - exosome component 3, FBL - fibrillarin, GAR1 - gar1 ribonucleoprotein]
GO:0035456	response to interferon-beta	0.000352	0.0424	5.91	16694	20	847	6	[TMEM173 - transmembrane protein 173, BST2 - bone marrow stromal cell antigen 2, IFITM3 - interferon induced transmembrane protein 3, NDUFA13 - nadh dehydrogenase (ubiquinone) 1 alpha subcomplex, 13, IFITM2 - interferon induced transmembrane protein 2, CDC34 - cell division cycle 34]
GO:0044342	type B pancreatic cell proliferation	0.000391	0.0449	9.85	16694	8	847	4	[NOV - nephroblastoma overexpressed, NKX6-1 - nk6 homeobox 1, BAD - bcl2-associated agonist of cell death, IGFBP4 - insulin-like growth factor binding protein 4]
GO:0043170	macromolecule metabolic process	0.000379	0.0453	1.14	16694	6787	847	392	[ARL6IP4 - adp-ribosylation-like factor 6 interacting protein 4, CPA1 - carboxypeptidase a1 (pancreatic), CPA2 - carboxypeptidase a2 (pancreatic), LFNG - lfng o-fucosylpeptide 3-beta-n-acetylglucosaminyltransferase, CLPP - clpp caseinolytic peptidase, atp-dependent, proteolytic subunit homolog (e. coli), LGALS3 - lectin, galactoside-binding, soluble, 3, BLOC1S1 - biogenesis of lysosomal organelle…
GO:0043144	snoRNA processing	0.000391	0.0453	9.85	16694	8	847	4	[EXOSC4 - exosome component 4, EXOSC5 - exosome component 5, FBL - fibrillarin, EXOSC3 - exosome component 3]
GO:0022411	cellular component disassembly	0.000386	0.0454	1.84	16694	375	847	35	[TIMP1 - timp metallopeptidase inhibitor 1, MRPL23 - mitochondrial ribosomal protein l23, FIS1 - fission 1 (mitochondrial outer membrane) homolog (s. cerevisiae), MRPS18C - mitochondrial ribosomal protein s18c, AXIN1 - axin 1, MRPL51 - mitochondrial ribosomal protein l51, PRSS1 - protease, serine, 1 (trypsin 1), NOXO1 - nadph oxidase organizer 1, CTRB2 - chymotrypsinogen b2, MRPL52 - mitochondria…
GO:0071028	nuclear mRNA surveillance	0.000391	0.0456	9.85	16694	8	847	4	[EXOSC8 - exosome component 8, EXOSC7 - exosome component 7, EXOSC4 - exosome component 4, EXOSC5 - exosome component 5]
GO:0009056	catabolic process	0.000386	0.0457	1.35	16694	1756	847	120	[FMOD - fibromodulin, EXOSC5 - exosome component 5, ENTPD8 - ectonucleoside triphosphate diphosphohydrolase 8, CDC34 - cell division cycle 34, DNPH1 - 2'-deoxynucleoside 5'-phosphate n-hydrolase 1, OTC - ornithine carbamoyltransferase, CPA2 - carboxypeptidase a2 (pancreatic), ECI1 - enoyl-coa delta isomerase 1, GSTZ1 - glutathione s-transferase zeta 1, PRPF19 - pre-mrna processing factor 19, RPL3…

## Sheet: CBD upreg vs GBD Tissue
GO Term	Description	P-value	FDR q-value	Enrichment	N	B	n	b	Genes
GO:0050793	regulation of developmental process	1.36e-09	6.76e-06	1.64	16694	2201	644	139	[RELN - reelin, ITM2C - integral membrane protein 2c, ANGPTL3 - angiopoietin-like 3, PAX2 - paired box 2, BRWD3 - bromodomain and wd repeat domain containing 3, CDH2 - cadherin 2, type 1, n-cadherin (neuronal), ELF5 - e74-like factor 5 (ets domain transcription factor), ENC1 - ectodermal-neural cortex 1 (with btb domain), ABCA1 - atp-binding cassette, sub-family a (abc1), member 1, SOSTDC1 - scle…
GO:0009653	anatomical structure morphogenesis	1.01e-09	7.53e-06	1.9	16694	1267	644	93	[RELN - reelin, POF1B - premature ovarian failure, 1b, PAX2 - paired box 2, ANGPTL3 - angiopoietin-like 3, PTBP3 - polypyrimidine tract binding protein 3, FREM2 - fras1 related extracellular matrix protein 2, CDH2 - cadherin 2, type 1, n-cadherin (neuronal), TLE2 - transducin-like enhancer of split 2 (e(sp1) homolog, drosophila), SEMA3E - sema domain, immunoglobulin domain (ig), short basic domai…
GO:2000026	regulation of multicellular organismal development	4.07e-09	1.22e-05	1.72	16694	1699	644	113	[RELN - reelin, PAX2 - paired box 2, ANGPTL3 - angiopoietin-like 3, ITM2C - integral membrane protein 2c, CDH2 - cadherin 2, type 1, n-cadherin (neuronal), ENC1 - ectodermal-neural cortex 1 (with btb domain), SOSTDC1 - sclerostin domain containing 1, DCN - decorin, ZFP36L2 - zfp36 ring finger protein-like 2, SEMA4G - sema domain, immunoglobulin domain (ig), transmembrane domain (tm) and short cyt…
GO:0048856	anatomical structure development	8.44e-10	1.26e-05	1.52	16694	3068	644	180	[RELN - reelin, PAX2 - paired box 2, INSC - inscuteable homolog (drosophila), CDH2 - cadherin 2, type 1, n-cadherin (neuronal), ENC1 - ectodermal-neural cortex 1 (with btb domain), POU6F2 - pou class 6 homeobox 2, OTC - ornithine carbamoyltransferase, OTX1 - orthodenticle homeobox 1, SEMA4G - sema domain, immunoglobulin domain (ig), transmembrane domain (tm) and short cytoplasmic domain, (semapho…
GO:0032501	multicellular organismal process	3.74e-09	1.4e-05	1.49	16694	3126	644	180	[RELN - reelin, GPR155 - g protein-coupled receptor 155, PAX2 - paired box 2, PRSS1 - protease, serine, 1 (trypsin 1), RGR - retinal g protein coupled receptor, ELF5 - e74-like factor 5 (ets domain transcription factor), CDH2 - cadherin 2, type 1, n-cadherin (neuronal), ENC1 - ectodermal-neural cortex 1 (with btb domain), MID1 - midline 1 (opitz/bbb syndrome), ABCA1 - atp-binding cassette, sub-fa…
[truncated: 99 more rows]

## Sheet: CBD upreg vs PancD Tissue
GO Term	Description	P-value	FDR q-value	Enrichment	N	B	n	b	Genes
[truncated: 62 more rows]

## Sheet: CBD Tissue Specific 256 genes
GO Term	Description	P-value	FDR q-value	Enrichment	N	B	n	b	Genes
[truncated: 5 more rows]

## Sheet: GBD & CBD Upreg vs PancD tissue
GO Term	Description	P-value	FDR q-value	Enrichment	N	B	n	b	Genes
[truncated: 101 more rows]
