# Supplementary material for: Regional Differences in Human Biliary Tissues and Corresponding In Vitro–Derived Organoids
Source: Hepatology. 2021 Feb 6;73(1):247–67. doi: 10.1002/hep.31252 (PMC8641381; doi:10.1002/hep.31252)
Supplement: Supplementary file 5 — File S4 [file HEP-73-247-s001.xlsx]

## Sheet: PancD Tissue vs Organoids
ENSG ID	Gene_name	log2FoldChange	padj	PancD Tissue Base Mean	PancD Organoids Base Mean
ENSG00000198848	CES1	11.0319	9.35372e-47	23942.9	3.74541			Genes upregulated in tissue	Log2FoldChange >1
ENSG00000108849	PPY	10.5318	1.89124e-33	3147.28	0.990531			Genes upregulated in organoids	Log2FoldChange <1
ENSG00000115386	REG1A	10.371	4.36355e-25	213000	18.3122
ENSG00000145321	GC	10.2657	3.20021e-67	85395.7	40.2035
ENSG00000132693	CRP	10.1082	1.21023e-23	68631	5.32807
ENSG00000136250	AOAH	9.30917	4.34246e-18	2232.18	0
ENSG00000036828	CASR	9.13318	3.55548e-47	3353.05	3.42529
ENSG00000132703	APCS	8.92485	2.35775e-33	20646.4	18.6678
ENSG00000162630	B3GALT2	8.91736	1.20046e-39	2707.5	3.48886
ENSG00000197253	TPSB2	8.89244	6.9656e-21	930.221	0.507314
ENSG00000132965	ALOX5AP	8.66209	1.86978e-20	606.686	0
ENSG00000205795	CYS1	8.61744	1.50741e-29	1714.95	1.92991
ENSG00000142615	CELA2A	8.58515	4.21174e-15	4093.91	1.758
ENSG00000129151	BBOX1	8.525	1.17608e-22	313.177	0
ENSG00000166825	ANPEP	8.47788	2.69566e-49	36813.6	69.86
ENSG00000153002	CPB1	8.31582	1.32044e-12	25248.2	7.45009
ENSG00000168928	CTRB2	8.20151	2.20802e-11	38672.9	7.96024
ENSG00000244731	C4A	8.15978	1.86157e-37	3085.41	6.59462
ENSG00000091704	CPA1	8.13706	2.0097e-11	30659.4	5.5153
ENSG00000219073	CELA3B	8.13322	1.82402e-11	19501.7	4.81302
ENSG00000224389	C4B	8.08144	8.6803e-30	2972.21	5.56115
ENSG00000149131	SERPING1	8.07448	3.13801e-48	43706.5	114.193
ENSG00000215704	CELA2B	8.05346	7.23515e-13	1189.32	0.587788
ENSG00000172016	REG3A	7.94335	1.16263e-11	28943.7	8.29622
ENSG00000011600	TYROBP	7.92489	4.21174e-15	323.577	0
ENSG00000157017	GHRL	7.86948	6.6245e-13	14318.8	17.2054
ENSG00000162438	CTRC	7.85745	6.56779e-11	19472.4	7.52155
ENSG00000118785	SPP1	7.82635	9.6985e-20	39684.6	48.5961
ENSG00000138115	CYP2C8	7.8009	6.30463e-30	3586.07	9.48792
ENSG00000163751	CPA3	7.76172	1.0331e-13	355.274	0.103582
ENSG00000006128	TAC1	7.70092	1.10725e-15	872.508	0.908822
ENSG00000155659	VSIG4	7.62795	4.58725e-14	226.444	0
ENSG00000172023	REG1B	7.5624	6.49496e-10	6447.14	1.25212
ENSG00000170835	CEL	7.52268	5.32985e-12	12878.6	16.4339
ENSG00000172236	TPSAB1	7.52171	1.59928e-12	478.137	0.183022
ENSG00000124205	EDN3	7.48109	1.24413e-16	1089.94	2.55027
ENSG00000203747	FCGR3A	7.42465	4.44158e-12	511.362	0
ENSG00000173372	C1QA	7.3988	1.23139e-11	423.688	0
ENSG00000162511	LAPTM5	7.3877	3.68431e-18	1221.52	2.93659
ENSG00000118271	TTR	7.37173	7.47404e-25	3490.87	12.1449
ENSG00000170890	PLA2G1B	7.28108	1.40765e-09	5432.07	5.16614
ENSG00000131096	PYY	7.17755	8.91463e-14	590.909	1.76397
ENSG00000142789	CELA3A	7.16708	6.70687e-09	18183.3	2.92185
ENSG00000185737	NRG3	7.14692	6.57988e-25	273.499	0.891722
ENSG00000167286	CD3D	7.145	5.44764e-12	156.961	0
ENSG00000173369	C1QB	7.13279	3.93904e-11	673.12	0.572574
ENSG00000143954	REG3G	7.13111	1.84496e-10	180.424	0.445237
ENSG00000185924	RTN4RL1	7.12497	1.25124e-16	310.456	0.858667
ENSG00000026559	KCNG1	7.08415	2.87206e-16	1129.57	3.4796
ENSG00000153563	CD8A	7.04834	1.9849e-14	631.129	1.64087
ENSG00000011465	DCN	7.04163	2.63608e-13	6041.28	13.2846
ENSG00000159189	C1QC	7.03774	4.43893e-11	547.677	0.396159
ENSG00000007216	SLC13A2	7.02673	1.83494e-23	2094.68	10.9486
ENSG00000187021	PNLIPRP1	6.96025	2.71557e-09	1577.59	2.24655
ENSG00000136750	GAD2	6.95283	8.01119e-20	507.626	2.7086
ENSG00000080293	SCTR	6.93067	7.39116e-32	8188.87	49.3833
ENSG00000157551	KCNJ15	6.89846	2.51079e-33	3356.14	20.7029
ENSG00000168925	CTRB1	6.89843	2.37175e-08	15283.7	4.66918
ENSG00000124939	SCGB2A1	6.86727	1.95526e-29	1182.36	7.65248
ENSG00000141469	SLC14A1	6.85719	1.51174e-19	912.628	5.64052
ENSG00000237763	AMY1A	6.75699	5.25628e-16	830.07	4.42298
ENSG00000259417	CTXND1	6.74626	1.08264e-36	954.676	6.2438
ENSG00000172116	CD8B	6.72098	8.88878e-10	151.847	0
ENSG00000184515	BEX5	6.67318	3.93306e-23	4804.93	31.7604
ENSG00000116176	TPSG1	6.63243	1.0592e-14	128.197	0.461584
ENSG00000177511	ST8SIA3	6.61508	2.69216e-18	3008.27	18.6445
ENSG00000106927	AMBP	6.56162	3.35674e-29	10463.9	80.5986
ENSG00000163581	SLC2A2	6.54071	4.95032e-15	1610.02	9.84951
ENSG00000126860	EVI2A	6.51202	2.17216e-09	126.881	0
ENSG00000122122	SASH3	6.50172	4.88197e-09	218.398	0
ENSG00000117091	CD48	6.49689	1.18525e-10	148.51	0.24465
ENSG00000161055	SCGB3A1	6.49355	1.09514e-10	24134.6	71.9053
ENSG00000143226	FCGR2A	6.47887	1.40896e-10	460.086	0.892036
ENSG00000174827	PDZK1	6.46487	1.76949e-25	3986.75	32.225
ENSG00000139567	ACVRL1	6.44675	1.67825e-18	945.155	8.61703
ENSG00000138079	SLC3A1	6.40419	7.25203e-41	9125.03	90.0138
ENSG00000243709	LEFTY1	6.3878	4.33805e-09	288.82	1.27019
ENSG00000153822	KCNJ16	6.36991	1.67161e-26	1384.18	11.741
ENSG00000163631	ALB	6.3606	6.24525e-12	695.177	2.42964
ENSG00000185792	NLRP9	6.3598	5.15048e-11	177.3	0.862667
ENSG00000187758	ADH1A	6.34039	1.01393e-14	2090.87	14.3022
ENSG00000145649	GZMA	6.32689	9.74656e-09	92.0861	0
ENSG00000104213	PDGFRL	6.31008	1.44591e-15	1753.43	13.0344
ENSG00000100079	LGALS2	6.2915	2.23617e-36	6884.26	70.3656
ENSG00000156113	KCNMA1	6.27639	1.78437e-11	4522.98	27.4854
ENSG00000095917	TPSD1	6.26613	4.997e-09	65.4207	0
ENSG00000198851	CD3E	6.26599	7.28327e-12	333.077	1.98329
ENSG00000095970	TREM2	6.23302	4.60567e-08	150.655	0
ENSG00000163220	S100A9	6.1807	3.18779e-08	652.645	0.836451
ENSG00000162692	VCAM1	6.16702	1.55431e-12	341.985	2.26172
ENSG00000131482	G6PC	6.16694	4.67258e-12	345.721	1.94998
ENSG00000163563	MNDA	6.15651	1.00526e-08	91.5388	0
ENSG00000066336	SPI1	6.13892	3.42706e-11	276.708	1.62414
ENSG00000143546	S100A8	6.10796	1.97568e-07	737.489	0.544242
ENSG00000115361	ACADL	6.10539	1.65618e-16	159.494	1.16966
ENSG00000143119	CD53	6.10277	1.6895e-10	272.297	1.51534
ENSG00000105707	HPN	6.08555	2.42155e-13	1852.25	14.1874
ENSG00000142185	TRPM2	6.07675	8.64795e-11	112.681	0.590972
ENSG00000185070	FLRT2	6.03404	1.18179e-12	5844.75	50.3217
ENSG00000108798	ABI3	6.02593	3.86786e-09	113.666	0.326593
ENSG00000186297	GABRA5	6.02552	3.33329e-07	562.137	1.62557
ENSG00000183166	CALN1	6.00201	1.05411e-10	285.224	1.82515
ENSG00000179639	FCER1A	5.98008	8.8377e-08	100.893	0.121545
ENSG00000138964	PARVG	5.96546	1.67925e-11	255.438	1.82473
ENSG00000122862	SRGN	5.94795	1.53419e-09	693.976	3.76655
ENSG00000123329	ARHGAP9	5.91748	1.46976e-10	199.131	1.37735
ENSG00000133574	GIMAP4	5.90405	1.36905e-09	166.404	0.791611
ENSG00000179603	GRM8	5.8871	1.80398e-08	348.642	2.32714
ENSG00000135744	AGT	5.84666	1.26805e-28	18500.1	255.223
ENSG00000166428	PLD4	5.83528	4.71361e-08	406.581	2.15437
ENSG00000243480	AMY2A	5.82813	3.11157e-06	4602.49	5.38004
ENSG00000187048	CYP4A11	5.81722	3.2039e-09	101.948	0.255264
ENSG00000171777	RASGRP4	5.81202	1.75065e-09	69.1735	0.516301
ENSG00000276644	DACH1	5.80391	3.23702e-42	592.308	9.23874
ENSG00000101336	HCK	5.80319	5.63057e-11	242.377	2.40039
ENSG00000174640	SLCO2A1	5.7812	6.91748e-10	734.319	6.32366
ENSG00000130234	ACE2	5.76744	3.11308e-34	13421.9	210.374
ENSG00000151468	CCDC3	5.70909	1.91814e-07	571.939	2.91498
ENSG00000125810	CD93	5.70796	2.2124e-08	99.3529	0.527098
ENSG00000158014	SLC30A2	5.69001	1.75874e-11	282.655	2.93703
ENSG00000171385	KCND3	5.66955	2.05889e-13	408.564	5.79331
ENSG00000110852	CLEC2B	5.64694	3.95497e-12	336.634	3.79129
ENSG00000158869	FCER1G	5.6342	1.73456e-10	328.781	2.97603
ENSG00000120057	SFRP5	5.60901	3.73407e-13	563.854	7.9403
ENSG00000239474	KLHL41	5.60785	1.86119e-09	588.435	5.59653
ENSG00000130755	GMFG	5.60118	1.99068e-09	160.192	1.42425
ENSG00000169442	CD52	5.59794	2.02988e-08	132.533	1.2143
ENSG00000169347	GP2	5.593	2.90289e-07	13778.3	104.863
ENSG00000103375	AQP8	5.5925	7.50317e-06	116.223	0.235894
ENSG00000109072	VTN	5.59153	3.85383e-21	4006.43	62.8913
ENSG00000124232	RBPJL	5.58753	5.40403e-08	398.057	3.56752
ENSG00000158516	CPA2	5.58301	5.64385e-06	3651.83	3.41558
ENSG00000116824	CD2	5.56179	9.91021e-08	164.957	1.36243
ENSG00000077420	APBB1IP	5.55404	1.90674e-10	291.365	2.80739
ENSG00000077984	CST7	5.55213	7.70927e-08	91.2386	0.38934
ENSG00000142698	C1orf94	5.52242	5.29936e-07	32.9246	0
ENSG00000091583	APOH	5.49729	5.11508e-12	882.065	11.7619
ENSG00000141744	PNMT	5.48943	5.95437e-07	126.087	0.920362
ENSG00000100453	GZMB	5.48002	2.92714e-06	52.573	0
ENSG00000127951	FGL2	5.4731	2.2204e-08	384.812	2.93253
ENSG00000184672	RALYL	5.46874	1.46645e-23	845.699	16.3694
ENSG00000204472	AIF1	5.46855	6.17125e-07	30.5328	0
ENSG00000128815	WDFY4	5.46524	3.2039e-09	166.878	1.65439
ENSG00000147443	DOK2	5.46392	9.28227e-08	67.989	0.459992
ENSG00000171051	FPR1	5.45451	1.17364e-07	151.652	0.930334
ENSG00000134812	GIF	5.4385	2.81381e-06	85.0003	0.461211
ENSG00000160791	CCR5	5.42334	2.66964e-06	96.7178	0
ENSG00000169385	RNASE2	5.40972	2.56632e-06	47.0823	0
ENSG00000110077	MS4A6A	5.40679	7.90924e-10	480.244	5.84958
ENSG00000133107	TRPC4	5.38292	5.86618e-07	30.7058	0.149637
ENSG00000135905	DOCK10	5.37991	2.7887e-08	195.518	1.8764
ENSG00000204983	PRSS1	5.37712	8.07976e-06	26691.7	128.642
ENSG00000140368	PSTPIP1	5.36282	1.01382e-09	100.784	0.983988
ENSG00000198203	SULT1C2	5.36059	8.87977e-07	2775.13	13.9574
ENSG00000108840	HDAC5	5.35074	6.11151e-30	2227.45	46.723
ENSG00000039537	C6	5.34541	2.48574e-12	11809.7	195.695
ENSG00000179751	SYCN	5.34319	7.94875e-06	2591.95	1.0542
ENSG00000115956	PLEK	5.34008	7.08643e-08	94.3488	0.710745
ENSG00000204161	C10orf128	5.3326	3.48891e-09	82.6767	0.794607
ENSG00000100368	CSF2RB	5.3257	3.39126e-07	41.597	0
ENSG00000114204	SERPINI2	5.31492	1.95868e-05	100.338	0.1609
ENSG00000186462	NAP1L2	5.29763	1.83517e-10	93.3996	1.08803
ENSG00000176956	LY6H	5.28843	1.1671e-05	69.8828	0.352427
ENSG00000164266	SPINK1	5.27478	1.22725e-15	142366	2786.59
ENSG00000137078	SIT1	5.27097	7.0481e-06	42.7786	0
ENSG00000170099	SERPINA6	5.25787	6.33217e-24	1990.37	41.7763
ENSG00000180644	PRF1	5.25727	3.38407e-08	169.842	1.63388
ENSG00000113303	BTNL8	5.24549	2.65997e-13	844.038	16.3129
ENSG00000063015	SEZ6	5.23749	1.11115e-08	280.07	3.81954
ENSG00000112799	LY86	5.23587	2.29753e-06	67.9872	0.360467
ENSG00000136286	MYO1G	5.23352	1.07573e-08	136.489	1.62736
ENSG00000150337	FCGR1A	5.23236	2.17182e-07	147.568	1.50743
ENSG00000169862	CTNND2	5.21592	2.97825e-10	430.212	6.51032
ENSG00000196277	GRM7	5.21274	2.34595e-05	641.548	1.15383
ENSG00000127528	KLF2	5.20211	5.69116e-11	3801.14	65.4389
ENSG00000081237	PTPRC	5.20053	2.51567e-08	523.542	6.36762
ENSG00000171759	PAH	5.19477	1.86169e-17	2669.88	51.1229
ENSG00000100450	GZMH	5.19224	6.16685e-06	71.6767	0.317607
ENSG00000132514	CLEC10A	5.18352	7.70927e-08	165.975	2.03465
ENSG00000124490	CRISP2	5.16762	8.17669e-14	864.695	18.5009
ENSG00000157303	SUSD3	5.16263	7.57207e-07	73.1361	0.532307
ENSG00000172985	SH3RF3	5.12739	3.71918e-07	130.425	1.81596
ENSG00000185615	PDIA2	5.09859	9.99117e-06	191.299	1.67774
ENSG00000168329	CX3CR1	5.08701	5.44555e-06	325.618	2.10147
ENSG00000162009	SSTR5	5.08204	2.56804e-07	53.045	0.761761
ENSG00000198300	PEG3	5.06903	1.95977e-08	110.408	1.32931
ENSG00000184730	APOBR	5.06744	6.18167e-11	108.205	1.71204
ENSG00000124568	SLC17A1	5.06744	1.52878e-12	206.2	4.45757
ENSG00000171557	FGG	5.06742	4.15206e-06	1983.57	5.93505
ENSG00000158481	CD1C	5.06648	3.86635e-05	52.2608	0
ENSG00000095932	SMIM24	5.05558	4.13152e-10	5642.25	107.655
ENSG00000271503	CCL5	5.05194	1.15117e-05	178.339	0.54025
ENSG00000244067	GSTA2	5.04226	1.56467e-09	803.169	14.5393
ENSG00000119535	CSF3R	5.04169	4.29201e-08	160.852	2.15784
ENSG00000147647	DPYS	5.03457	1.03578e-10	129.653	2.28952
ENSG00000137731	FXYD2	5.03211	1.38832e-14	28636.4	658.985
ENSG00000173762	CD7	5.03102	5.17213e-10	309.55	5.68739
ENSG00000105122	RASAL3	5.0257	3.94688e-06	202.87	1.44565
ENSG00000185046	ANKS1B	5.0232	1.33868e-10	189.08	3.44628
ENSG00000169116	PARM1	5.02246	3.76755e-11	1520.31	30.9098
ENSG00000143184	XCL1	5.02172	9.62432e-06	39.9971	0
ENSG00000240583	AQP1	5.01947	1.59102e-12	2976.09	63.4578
ENSG00000137860	SLC28A2	5.01679	1.81845e-11	740.308	15.55
ENSG00000110079	MS4A4A	5.01191	1.10777e-05	48.8275	0.11436
ENSG00000180353	HCLS1	5.01076	1.04891e-09	455.101	8.60464
ENSG00000223953	C1QTNF5	5.00856	1.65893e-15	1017.34	24.9906
ENSG00000204710	SPDYC	4.97902	1.0977e-07	25.7227	0.527098
ENSG00000139540	SLC39A5	4.96561	1.0331e-13	1874.72	45.1252
ENSG00000165507	C10orf10	4.96549	7.47857e-14	1987.03	47.4926
ENSG00000166415	WDR72	4.96433	2.1254e-17	6207.59	161.921
ENSG00000230873	STMND1	4.95755	6.29012e-11	291.691	6.27363
ENSG00000167208	SNX20	4.95678	1.29485e-06	62.789	0.440361
ENSG00000122756	CNTFR	4.94563	2.91496e-09	134.969	2.65139
ENSG00000182578	CSF1R	4.94381	6.83903e-06	277.66	2.04115
ENSG00000130222	GADD45G	4.9418	9.185e-16	3706.08	96.5713
ENSG00000100385	IL2RB	4.93709	2.57806e-07	101.655	1.49585
ENSG00000171659	GPR34	4.93052	7.80829e-07	82.0428	0.942957
ENSG00000137766	UNC13C	4.92332	8.09274e-10	374.246	8.08892
ENSG00000186810	CXCR3	4.91963	4.87277e-07	85.9404	1.18027
ENSG00000012504	NR1H4	4.87115	5.10358e-15	2458.16	67.4653
ENSG00000112486	CCR6	4.86687	8.22366e-09	53.759	1.56252
ENSG00000175463	TBC1D10C	4.85607	2.43575e-08	207.773	4.01451
ENSG00000121807	CCR2	4.84252	3.0076e-06	32.6768	0.212792
ENSG00000166920	C15orf48	4.84235	2.32388e-12	5021.59	129.745
ENSG00000196557	CACNA1H	4.83691	5.10354e-18	2762.62	78.869
ENSG00000151702	FLI1	4.83469	3.22137e-07	115.692	1.37121
ENSG00000139572	GPR84	4.83467	2.09181e-05	29.1636	0.114852
ENSG00000198865	CCDC152	4.82603	3.15255e-08	435.969	9.17914
ENSG00000138100	TRIM54	4.81466	1.66758e-12	2897.7	79.1741
ENSG00000160307	S100B	4.80861	4.74548e-05	51.1996	0.157521
ENSG00000165548	TMEM63C	4.80237	1.31108e-05	146.715	1.48135
ENSG00000155926	SLA	4.79282	1.07126e-05	139.708	1.23448
ENSG00000189056	RELN	4.78852	1.4028e-10	1530.49	38.3274
ENSG00000171560	FGA	4.78772	7.20665e-06	6813.84	74.9731
ENSG00000010327	STAB1	4.77356	2.64407e-07	371.089	7.08871
ENSG00000244734	HBB	4.77251	0.000119524	694.871	0.231859
ENSG00000105374	NKG7	4.76643	1.48207e-06	100.633	1.63485
ENSG00000181631	P2RY13	4.76516	3.89643e-06	82.6833	1.22579
ENSG00000137392	CLPS	4.75096	7.83592e-05	5726.76	1.2009
ENSG00000150750	C11orf53	4.73845	4.05217e-16	633.091	19.4446
ENSG00000154451	GBP5	4.72619	2.95043e-07	147.782	2.92516
ENSG00000152402	GUCY1A2	4.72583	9.86965e-08	307.91	7.93227
ENSG00000244588	RAD21L1	4.71949	3.46725e-08	48.2626	1.16007
ENSG00000213424	KRT222	4.71464	3.64376e-14	244.766	7.18794
ENSG00000231672	DIRC3	4.69892	4.1365e-09	141.084	3.62202
ENSG00000135220	UGT2A3	4.69177	4.20505e-16	1996.65	64.1244
ENSG00000179144	GIMAP7	4.68845	6.27613e-07	81.6853	1.6729
ENSG00000100218	RSPH14	4.68693	6.12139e-17	231.323	7.24455
ENSG00000244414	CFHR1	4.68575	3.84636e-05	172.593	2.51608
ENSG00000243056	EIF4EBP3	4.68468	1.25717e-16	1591.06	50.5708
ENSG00000089012	SIRPG	4.6841	4.60629e-05	19.0769	0
ENSG00000160886	LY6K	4.67499	1.86655e-07	402.276	8.94273
ENSG00000036473	OTC	4.66861	6.9922e-08	592.65	15.086
ENSG00000269113	TRABD2B	4.6679	4.22878e-05	582.056	5.73628
ENSG00000276409	CCL14	4.65888	2.44651e-05	260.12	4.44761
ENSG00000124107	SLPI	4.65734	1.09388e-16	26862.7	879.506
ENSG00000142347	MYO1F	4.64735	5.63495e-08	430.712	10.1828
ENSG00000170458	CD14	4.64455	2.24666e-16	1695.59	56.3303
ENSG00000177575	CD163	4.63852	2.01026e-06	638.714	13.037
ENSG00000096006	CRISP3	4.6359	1.36036e-08	200066	5772.27
ENSG00000175664	TEX26	4.62954	9.45057e-05	39.693	0.275313
ENSG00000133661	SFTPD	4.62715	7.23804e-05	15.2674	0
ENSG00000101349	PAK5	4.61912	2.90535e-14	208.38	8.04266
ENSG00000229183	PGA4	4.60781	0.000134936	28.0977	0
ENSG00000109906	ZBTB16	4.60476	7.83855e-07	452.062	10.437
ENSG00000169550	MUC15	4.60085	8.39123e-06	56.8163	1.32916
ENSG00000206549	PRSS50	4.59431	2.4718e-05	30.7616	0.234932
ENSG00000118432	CNR1	4.59065	4.21174e-15	362.929	12.193
ENSG00000115607	IL18RAP	4.58326	2.87871e-05	26.8937	0.141939
ENSG00000261371	PECAM1	4.57365	1.07659e-05	226.54	3.2054
ENSG00000122223	CD244	4.57157	0.000136819	28.3033	0
ENSG00000136732	GYPC	4.5684	1.31052e-07	389.231	9.77829
ENSG00000082074	FYB1	4.56359	4.73094e-07	248.66	6.14191
ENSG00000130948	HSD17B3	4.56136	4.66254e-10	149.229	4.31944
ENSG00000133561	GIMAP6	4.55537	1.20765e-06	97.2389	1.8837
ENSG00000162367	TAL1	4.54008	0.000261937	136.592	0.617503
ENSG00000226124	FTCDNL1	4.53831	5.26944e-07	51.4852	1.18119
ENSG00000115523	GNLY	4.53247	1.28619e-05	122.491	2.55213
ENSG00000142484	TM4SF5	4.53242	6.01514e-10	1076.57	33.9289
ENSG00000168903	BTNL3	4.52779	0.000251293	240.651	1.83288
ENSG00000169856	ONECUT1	4.52344	7.92115e-07	175.932	3.59953
ENSG00000149742	SLC22A9	4.52087	7.8067e-09	61.5418	2.07658
ENSG00000173391	OLR1	4.50595	1.52331e-05	259.052	4.14809
ENSG00000136167	LCP1	4.50162	1.93175e-08	843.656	23.5775
ENSG00000109158	GABRA4	4.48839	2.37161e-06	215.908	5.34638
ENSG00000116031	CD207	4.48194	0.000195757	32.5662	0.154676
ENSG00000165168	CYBB	4.47826	7.43006e-07	294.634	7.66654
ENSG00000148826	NKX6-2	4.47515	3.93985e-11	335.535	11.2943
ENSG00000177669	MBOAT4	4.46955	3.54707e-08	93.3205	2.62318
ENSG00000183379	SYNDIG1L	4.46468	3.91931e-06	21.7544	0.337324
ENSG00000225873	LINC00694	4.46468	7.12711e-08	98.1763	3.05867
ENSG00000133048	CHI3L1	4.46031	0.000114566	145.491	1.80741
ENSG00000159261	CLDN14	4.4585	3.08367e-09	104.615	3.86003
ENSG00000104368	PLAT	4.44113	1.90972e-05	23459.5	508.596
ENSG00000102837	OLFM4	4.42118	0.000143533	16528.5	330.47
ENSG00000198075	SULT1C4	4.41671	3.45081e-12	129.852	4.23745
ENSG00000189108	IL1RAPL2	4.41339	3.34027e-05	42.9641	1.07845
ENSG00000138161	CUZD1	4.40965	1.14963e-07	776.675	24.668
ENSG00000234906	APOC2	4.40085	1.69299e-08	126.395	3.9379
ENSG00000114013	CD86	4.39652	0.000102475	90.6324	2.64715
ENSG00000155849	ELMO1	4.39389	1.91462e-09	197.829	6.59856
ENSG00000131910	NR0B2	4.38438	3.16673e-10	817.856	29.9329
ENSG00000229859	PGA3	4.37973	0.000375635	45.3976	0.385119
ENSG00000147206	NXF3	4.37883	3.63652e-08	251.48	8.13694
ENSG00000090104	RGS1	4.37695	0.00011106	235.012	2.9261
ENSG00000101017	CD40	4.36607	2.27403e-19	604.583	24.9808
ENSG00000185467	KPNA7	4.36601	1.32044e-12	154.754	6.28363
ENSG00000130558	OLFM1	4.36198	2.06241e-08	577.963	19.4481
ENSG00000273171	AC002094.3	4.36152	0.000333207	275.471	0.309353
ENSG00000183476	SH2D7	4.36043	0.00010966	53.7574	0.92283
ENSG00000110934	BIN2	4.34717	1.47617e-05	82.495	1.71029
ENSG00000163453	IGFBP7	4.33774	9.50287e-06	618.149	15.2995
ENSG00000129675	ARHGEF6	4.3314	7.71983e-07	168.732	5.15818
ENSG00000162711	NLRP3	4.32671	0.000205178	64.2458	0.538694
ENSG00000243955	GSTA1	4.32147	2.0821e-07	9817.43	326.709
ENSG00000101463	SYNDIG1	4.3201	0.000159698	50.4743	0.749767
ENSG00000155307	SAMSN1	4.31428	3.62608e-05	96.4374	1.78991
ENSG00000166927	MS4A7	4.313	1.4481e-05	144.051	3.27114
ENSG00000215217	C5orf49	4.31149	7.23804e-05	29.1668	0.978185
ENSG00000275718	CCL15	4.29469	6.11121e-10	1704.45	68.3282
ENSG00000213316	LTC4S	4.29432	1.00626e-09	343.511	13.29
ENSG00000121933	TMIGD3	4.28748	6.43229e-05	61.476	1.09888
ENSG00000165879	FRAT1	4.27011	9.76301e-17	558.091	25.0771
ENSG00000100985	MMP9	4.26479	0.000784396	130.314	0.234664
ENSG00000166523	CLEC4E	4.25672	3.49011e-07	95.856	3.21805
ENSG00000240038	AMY2B	4.23586	1.14198e-11	4112.99	177.712
ENSG00000125730	C3	4.23409	6.06774e-08	11704.6	423.382
ENSG00000175535	PNLIP	4.23211	0.00037219	20132.1	5.32388
ENSG00000197540	GZMM	4.22891	0.000253941	25.835	0.527717
ENSG00000179546	HTR1D	4.22335	3.3407e-12	1905.38	84.7722
ENSG00000164761	TNFRSF11B	4.22031	3.97803e-13	1052.45	47.912
ENSG00000137875	BCL2L10	4.21694	7.91708e-16	215.135	10.2683
ENSG00000185338	SOCS1	4.21364	7.92115e-07	362.962	12.3203
ENSG00000156298	TSPAN7	4.21272	4.02696e-09	568.976	24.7659
ENSG00000117560	FASLG	4.2103	0.000196838	20.1536	0.143659
ENSG00000163485	ADORA1	4.20555	1.30104e-08	1599.17	63.3625
ENSG00000122420	PTGFR	4.1972	0.000287215	77.7085	1.38212
ENSG00000186197	EDARADD	4.19522	2.50474e-07	47.76	1.7677
ENSG00000007306	CEACAM7	4.19483	5.95437e-07	1485.07	57.2503
ENSG00000164484	TMEM200A	4.19426	3.2182e-05	36.3283	1.42258
ENSG00000275302	CCL4	4.19176	0.00071293	48.0658	0
ENSG00000136872	ALDOB	4.19141	9.02697e-08	9079.08	351.723
ENSG00000140749	IGSF6	4.19033	2.54556e-05	158.929	4.24634
ENSG00000169083	AR	4.19028	9.93759e-12	562.329	24.5279
ENSG00000096088	PGC	4.18897	0.000141978	239.257	2.69421
ENSG00000189377	CXCL17	4.18696	1.34798e-06	3806.67	145.535
ENSG00000187688	TRPV2	4.18142	3.42081e-05	59.1485	1.51361
ENSG00000073861	TBX21	4.17647	4.76479e-05	47.3557	1.04329
ENSG00000197893	NRAP	4.1708	9.38562e-11	99.2099	4.72736
ENSG00000163600	ICOS	4.16625	0.000303395	11.894	0
ENSG00000158488	CD1E	4.16556	0.000136604	71.2357	1.65482
ENSG00000198400	NTRK1	4.16096	0.000327707	25.2862	0.329371
ENSG00000101082	SLA2	4.15675	2.2555e-05	78.662	2.03408
ENSG00000183049	CAMK1D	4.15298	1.10665e-11	307.882	14.0626
ENSG00000123685	BATF3	4.1477	1.973e-05	30.8821	0.885138
ENSG00000197977	ELOVL2	4.14622	1.9575e-06	95.3483	3.67737
ENSG00000175262	C1orf127	4.12878	0.000422329	95.213	2.23604
ENSG00000105697	HAMP	4.12505	0.000234204	169.143	4.35817
ENSG00000140287	HDC	4.12058	0.000375592	37.4841	0.765411
ENSG00000179873	NLRP11	4.11848	7.394e-05	31.8042	0.929336
ENSG00000172543	CTSW	4.11236	3.19723e-05	74.5605	2.10241
ENSG00000043355	ZIC2	4.10372	0.000661738	83.2119	1.09116
ENSG00000158428	CATIP	4.10263	2.54974e-08	96.7302	4.10957
ENSG00000108405	P2RX1	4.09831	0.000143533	58.4766	1.22279
ENSG00000124126	PREX1	4.09657	4.43236e-05	274.312	8.75254
ENSG00000177459	ERICH5	4.08801	1.67689e-17	3488.8	183.274
ENSG00000102879	CORO1A	4.08302	1.81463e-06	930.987	36.6304
ENSG00000226733	AL138826.1	4.0743	9.6959e-05	12.4254	0.234664
ENSG00000197826	C4orf22	4.07363	0.000150758	171.969	3.18503
ENSG00000174358	SLC6A19	4.07313	7.57336e-06	357.401	10.2719
ENSG00000149968	MMP3	4.07118	0.000258826	93.0842	1.98696
ENSG00000110848	CD69	4.06863	1.69481e-05	90.8634	2.8398
ENSG00000130203	APOE	4.06484	7.06235e-05	2030.32	54.8364
ENSG00000168772	CXXC4	4.06167	5.15526e-06	151.392	5.6869
ENSG00000144035	NAT8	4.05298	3.25818e-05	13.3346	0.154676
ENSG00000220008	LINGO3	4.04918	0.000731796	22.2033	0.154676
ENSG00000248144	ADH1C	4.04758	5.03556e-07	21580.3	917.285
ENSG00000171860	C3AR1	4.04523	5.51394e-06	111.751	4.76796
ENSG00000143185	XCL2	4.04234	0.00023653	18.0299	0.309353
ENSG00000176387	HSD11B2	4.04052	2.26121e-09	4397.03	212.119
ENSG00000255245	FXYD6-FXYD2	4.03377	9.53628e-14	81.8979	3.73872
ENSG00000166823	MESP1	4.03212	1.41548e-10	326.888	16.1986
ENSG00000169508	GPR183	4.02539	0.000659957	80.7669	1.1458
ENSG00000182511	FES	4.02181	7.75674e-07	375.9	15.83
ENSG00000135077	HAVCR2	4.01287	2.75299e-05	163.87	5.48491
ENSG00000136698	CFC1	4.01247	0.00173583	48.9438	0.810891
ENSG00000174946	GPR171	4.01006	0.000663208	138.685	2.26983
ENSG00000125740	FOSB	4.00617	0.000660746	692.652	8.34257
ENSG00000165379	LRFN5	4.00459	0.0012858	224.119	1.38689
ENSG00000104537	ANXA13	4.00028	3.42619e-16	5859.09	323.508
ENSG00000102010	BMX	3.9934	0.00015221	84.9144	3.53978
ENSG00000143515	ATP8B2	3.98578	2.72841e-05	170.894	5.46473
ENSG00000129450	SIGLEC9	3.98564	1.973e-05	35.2304	1.04065
ENSG00000206172	HBA1	3.97995	0.00186177	887.695	2.13265
ENSG00000157404	KIT	3.97976	3.83892e-05	101.159	3.2719
ENSG00000149781	FERMT3	3.97913	3.6816e-09	337.261	16.9587
ENSG00000160883	HK3	3.97816	0.000407028	51.3481	1.33425
ENSG00000124491	F13A1	3.97426	0.000479015	157.031	3.55449
ENSG00000111052	LIN7A	3.97364	3.08148e-11	499.625	25.9631
ENSG00000281887	GIMAP1-GIMAP5	3.97239	0.000659682	9.96137	0
ENSG00000163288	GABRB1	3.96929	0.000305575	19.6124	0.342575
ENSG00000134215	VAV3	3.9659	0.000433368	19.063	0.0568423
ENSG00000163154	TNFAIP8L2	3.9623	7.04085e-05	34.9658	1.01334
ENSG00000173926	MARCH3	3.95868	1.45422e-23	1168.79	69.895
ENSG00000174837	ADGRE1	3.9534	0.000509364	14.293	0
ENSG00000130830	MPP1	3.94806	1.06427e-15	988.263	56.545
ENSG00000275688	CCL15-CCL14	3.94799	8.21868e-05	237.609	9.82318
ENSG00000143110	C1orf162	3.94755	6.13182e-07	182.655	8.07028
ENSG00000197471	SPN	3.94457	7.24316e-07	260.788	12.0707
ENSG00000182885	ADGRG3	3.94184	0.000655842	14.613	0.0867927
ENSG00000120280	CXorf21	3.94137	0.00123567	17.1776	0
ENSG00000175899	A2M	3.94101	0.000124618	746.516	20.5984
ENSG00000173175	ADCY5	3.93242	6.6617e-06	2228.48	101.197
ENSG00000197580	BCO2	3.91887	5.97113e-18	921.685	55.518
ENSG00000119138	KLF9	3.9153	1.80574e-14	1707.17	98.9101
ENSG00000125735	TNFSF14	3.90881	5.45795e-07	147.97	7.07311
ENSG00000213402	PTPRCAP	3.9042	1.0771e-07	503.316	25.5507
ENSG00000224916	APOC4-APOC2	3.90419	0.00157958	16.8002	0
ENSG00000141639	MAPK4	3.88768	0.00019416	35.895	1.01432
ENSG00000267179	AC008770.3	3.88579	0.000226897	16.0071	0.249025
ENSG00000248712	CCDC153	3.88564	4.42399e-14	636.265	38.1102
ENSG00000182492	BGN	3.88324	0.00118358	40.9462	0.394718
ENSG00000162460	TMEM82	3.88297	3.81975e-06	31.5908	1.70941
ENSG00000172215	CXCR6	3.88132	4.53218e-05	51.5643	2.09417
ENSG00000127903	ZNF835	3.88077	1.01417e-05	70.3727	3.36945
ENSG00000198734	F5	3.87976	2.3001e-14	26822.5	1609.38
ENSG00000008735	MAPK8IP2	3.87689	1.70365e-09	223.427	12.6412
ENSG00000165066	NKX6-3	3.87617	0.000735786	22.8335	0.598527
ENSG00000166126	AMN	3.87211	7.45892e-12	11075.9	650.66
ENSG00000182253	SYNM	3.8704	5.79392e-10	536.722	30.3284
ENSG00000124713	GNMT	3.86923	3.79019e-06	108.527	5.22943
ENSG00000171476	HOPX	3.86744	1.66598e-05	118.949	5.03986
ENSG00000172367	PDZD3	3.86547	4.26184e-09	594.188	33.2981
ENSG00000160654	CD3G	3.86069	6.75846e-06	154.854	6.85196
ENSG00000186074	CD300LF	3.85348	0.000409534	41.2139	1.02451
ENSG00000185811	IKZF1	3.84715	0.000551092	127.919	2.89784
ENSG00000151650	VENTX	3.84126	0.000369498	29.0866	0.698693
ENSG00000091972	CD200	3.83149	0.00029352	75.0986	3.3011
ENSG00000177191	B3GNT8	3.82971	4.94098e-05	516.852	23.9788
ENSG00000130653	PNPLA7	3.8294	7.70927e-08	844.825	46.508
ENSG00000125851	PCSK2	3.8254	1.25985e-05	75.8484	3.33781
ENSG00000185905	C16orf54	3.80983	3.40871e-06	72.9927	3.40186
ENSG00000188338	SLC38A3	3.80954	0.000383516	127.334	4.00751
ENSG00000225968	ELFN1	3.80878	6.20772e-05	37.4698	1.68241
ENSG00000099985	OSM	3.80788	0.000428054	17.7867	0.408717
ENSG00000276231	PIK3R6	3.80774	0.000492173	24.2361	0.655145
ENSG00000165799	RNASE7	3.80603	2.28332e-09	195.242	11.6709
ENSG00000186818	LILRB4	3.80273	0.000734776	53.2499	1.4672
ENSG00000105472	CLEC11A	3.80073	1.22507e-12	239.445	14.9567
ENSG00000100665	SERPINA4	3.79812	8.41561e-14	3894.11	247.548
ENSG00000213203	GIMAP1	3.79649	0.000118876	103.859	7.43493
ENSG00000121413	ZSCAN18	3.79225	8.4702e-13	1831.88	116.019
ENSG00000162747	FCGR3B	3.79203	0.000880695	37.8705	0.784625
ENSG00000141506	PIK3R5	3.79178	0.000261379	66.1785	2.14775
ENSG00000153446	C16orf89	3.78961	0.000278058	251.983	12.6596
ENSG00000137261	KIAA0319	3.78824	3.85692e-08	319.16	18.2541
ENSG00000179348	GATA2	3.78756	0.000132957	60.706	2.54434
ENSG00000136720	HS6ST1	3.78684	1.33346e-15	8728.2	569.175
ENSG00000104918	RETN	3.78315	0.00224391	18.5729	0.220332
ENSG00000203883	SOX18	3.78275	0.00277289	28.32	0.309353
ENSG00000128918	ALDH1A2	3.78264	7.34271e-08	8887.18	498.878
ENSG00000118515	SGK1	3.778	1.81082e-09	10306.6	618.188
ENSG00000088881	EBF4	3.77631	3.84934e-05	1035.5	48.5324
ENSG00000175489	LRRC25	3.77573	7.17071e-06	51.556	2.44208
ENSG00000135439	AGAP2	3.77544	0.000152897	74.6731	2.84776
ENSG00000171812	COL8A2	3.76747	0.000183445	31.6868	0.989715
ENSG00000092096	SLC22A17	3.76551	5.44214e-12	582.594	37.1451
ENSG00000167434	CA4	3.7651	8.24321e-05	26.8584	1.00326
ENSG00000204970	PCDHA1	3.76481	1.62471e-05	122.609	5.62779
ENSG00000168267	PTF1A	3.75567	0.00344752	37.5488	0.761761
ENSG00000115935	WIPF1	3.75212	1.36539e-06	201.751	10.5499
ENSG00000135298	ADGRB3	3.75202	0.000952173	64.3812	2.07504
ENSG00000121297	TSHZ3	3.73649	6.2546e-05	30.4861	1.33946
ENSG00000109061	MYH1	3.73369	0.00024948	15.8278	0.761761
ENSG00000115232	ITGA4	3.73107	0.000337391	92.8558	3.29223
ENSG00000100351	GRAP2	3.73018	0.000511045	67.7712	2.08171
ENSG00000173868	PHOSPHO1	3.72869	0.00225889	14.0251	0.0858704
ENSG00000119866	BCL11A	3.72769	1.66336e-06	374.886	20.4879
ENSG00000049089	COL9A2	3.72676	8.09699e-08	1607.83	97.3014
ENSG00000133169	BEX1	3.72591	0.000445907	103.472	3.91733
ENSG00000142512	SIGLEC10	3.71956	7.60253e-07	152.608	8.37032
ENSG00000103522	IL21R	3.71895	0.000227363	39.565	1.47358
ENSG00000054938	CHRDL2	3.71474	0.000254154	85.7191	3.31414
ENSG00000133246	PRAM1	3.71084	1.17064e-05	109.224	5.52703
ENSG00000015413	DPEP1	3.70983	0.00110606	76.8967	3.03326
ENSG00000139914	FITM1	3.70757	8.91972e-08	70.018	3.70164
ENSG00000158477	CD1A	3.70655	0.00361918	22.8229	0
ENSG00000136842	TMOD1	3.69583	7.05652e-06	258.771	15.3012
ENSG00000152292	SH2D6	3.69535	6.45109e-06	105.482	5.37397
ENSG00000091844	RGS17	3.69239	6.18785e-09	392.553	24.7525
ENSG00000136960	ENPP2	3.68974	8.30331e-06	107.903	6.18329
ENSG00000106538	RARRES2	3.68908	2.22573e-08	2759.51	175.494
ENSG00000248771	SMIM31	3.67757	4.05183e-06	1136.41	67.1383
ENSG00000174080	CTSF	3.6759	7.84758e-09	576.357	37.1667
ENSG00000183091	NEB	3.67487	4.35537e-09	1119.9	72.159
ENSG00000136535	TBR1	3.67466	7.55538e-09	180.185	11.1043
ENSG00000162365	CYP4A22	3.67422	4.79348e-05	64.44	2.97439
ENSG00000176533	GNG7	3.67237	4.31209e-08	325.315	22.0507
ENSG00000176083	ZNF683	3.66902	0.000457996	96.6964	3.57693
ENSG00000100628	ASB2	3.66081	0.00107893	20.0497	0.570701
ENSG00000043462	LCP2	3.65778	5.00276e-06	171.371	9.47682
ENSG00000134061	CD180	3.65452	0.000554106	43.6234	1.51138
ENSG00000144407	PTH2R	3.65404	2.63715e-05	24.8618	1.17939
ENSG00000186827	TNFRSF4	3.6531	0.00326535	13.7725	0.197227
ENSG00000173698	ADGRG2	3.64955	4.17021e-07	789.676	49.1535
ENSG00000162551	ALPL	3.64923	0.00061852	47.9069	1.70849
ENSG00000187288	CIDEC	3.64581	0.000166329	107.196	4.99434
ENSG00000134516	DOCK2	3.64446	0.000245455	118.043	5.32565
ENSG00000174004	NRROS	3.64114	0.000611925	36.283	1.3043
ENSG00000167748	KLK1	3.63776	0.000497679	1008.37	46.371
ENSG00000188833	ENTPD8	3.61891	2.31404e-19	1700.87	129.963
ENSG00000100652	SLC10A1	3.61478	5.0616e-05	17.2501	0.916438
ENSG00000105366	SIGLEC8	3.61478	0.000196036	54.7431	2.52793
ENSG00000205502	C2CD4B	3.61414	6.20888e-07	439.853	28.3771
ENSG00000235034	C19orf81	3.61165	0.00281821	15.237	0.220269
ENSG00000170703	TTLL6	3.61068	5.46564e-09	218.835	15.7849
ENSG00000188536	HBA2	3.6103	0.00535154	740.162	0.812775
ENSG00000153086	ACMSD	3.60516	1.12636e-06	89.2039	5.23045
ENSG00000260314	MRC1	3.60368	0.00340744	52.6727	1.07111
ENSG00000175857	GAPT	3.60164	0.000185163	113.629	8.67176
ENSG00000188037	CLCN1	3.59043	0.000132864	141.889	7.17396
ENSG00000135917	SLC19A3	3.58878	1.0157e-09	736.81	51.9639
ENSG00000111341	MGP	3.57537	0.000166871	138.174	7.1422
ENSG00000137700	SLC37A4	3.57506	2.70348e-11	5864.63	432.694
ENSG00000248871	TNFSF12-TNFSF13	3.57417	0.00566457	850.889	13.7045
ENSG00000118729	CASQ2	3.57413	0.00582576	67.3185	0.38546
ENSG00000110665	C11orf21	3.57267	0.000998512	15.5623	0.412994
ENSG00000005844	ITGAL	3.56879	0.00165091	138.312	4.76894
ENSG00000105851	PIK3CG	3.56621	0.000255607	69.6128	3.12353
ENSG00000147168	IL2RG	3.56256	3.44567e-05	195.311	11.0121
ENSG00000170381	SEMA3E	3.56247	3.54844e-14	884.026	67.3847
ENSG00000065675	PRKCQ	3.56158	0.000272674	31.9281	1.25582
ENSG00000124812	CRISP1	3.55935	0.00402503	18.4088	0
ENSG00000126264	HCST	3.55876	2.42725e-06	132.254	8.95993
ENSG00000147100	SLC16A2	3.55797	2.50559e-12	737.782	54.4855
ENSG00000133315	MACROD1	3.55342	7.42066e-09	1655.82	119.142
ENSG00000105383	CD33	3.55	5.67296e-05	89.8701	5.19908
ENSG00000188095	MESP2	3.53796	5.98616e-06	67.2241	4.27416
ENSG00000158865	SLC5A11	3.53596	0.000901767	12.1563	0.428008
ENSG00000100417	PMM1	3.53391	7.96782e-12	1813.73	139.404
ENSG00000262484	CCER2	3.52954	3.61909e-06	42.0035	2.69044
ENSG00000184344	GDF3	3.52536	0.00628143	17.7	0.154676
ENSG00000143196	DPT	3.52088	0.00550359	29.3706	0.527098
ENSG00000174175	SELP	3.5206	8.31072e-05	44.6378	2.29714
ENSG00000177103	DSCAML1	3.51977	1.8946e-07	537.943	37.6145
ENSG00000169313	P2RY12	3.51963	0.00650317	52.0795	0
ENSG00000188859	FAM78B	3.51952	4.46049e-07	94.5175	6.25174
ENSG00000178934	LGALS7B	3.51908	0.00326159	65.5158	2.30062
ENSG00000133134	BEX2	3.51671	1.15721e-16	577.502	46.2326
ENSG00000171643	S100Z	3.51636	0.00314075	5.94909	0
ENSG00000101134	DOK5	3.50393	5.11858e-07	1842.79	130.646
ENSG00000168589	DYNLRB2	3.49955	9.92939e-05	26.5894	1.54709
ENSG00000168229	PTGDR	3.49709	0.00239811	16.4012	0.343212
ENSG00000100253	MIOX	3.4964	0.000121414	106.92	5.94343
ENSG00000140678	ITGAX	3.4946	9.95263e-05	118.112	6.66314
ENSG00000163221	S100A12	3.49359	0.00717833	93.3653	0
ENSG00000116741	RGS2	3.49344	3.74126e-05	3838.7	240.183
ENSG00000178026	LRRC75B	3.49255	5.36451e-12	2043.1	162.518
ENSG00000166143	PPP1R14D	3.48886	7.12255e-10	109.403	9.48812
ENSG00000113140	SPARC	3.4886	0.00250795	73.8051	1.37045
ENSG00000268041	AC010616.1	3.48484	1.85253e-05	83.6217	5.48987
ENSG00000000938	FGR	3.48466	0.000371481	64.2557	3.49727
ENSG00000186891	TNFRSF18	3.48021	0.000106311	23.2768	1.69296
ENSG00000144668	ITGA9	3.48014	5.9656e-05	87.595	5.47367
ENSG00000139351	SYCP3	3.47879	5.1979e-08	194.967	14.4564
ENSG00000144191	CNGA3	3.47483	1.02637e-06	103.672	7.55082
ENSG00000127074	RGS13	3.47088	9.69441e-06	92.1991	6.5
ENSG00000178573	MAF	3.47001	1.32764e-07	1821.49	136.832
ENSG00000176435	CLEC14A	3.4661	0.00660963	19.2794	0.234664
ENSG00000185614	FAM212A	3.46454	0.00356447	20.5672	0.464029
ENSG00000164691	TAGAP	3.46425	0.000110343	102.322	6.08084
ENSG00000110446	SLC15A3	3.46229	2.99779e-05	158.724	9.37982
ENSG00000142583	SLC2A5	3.45638	0.00067408	95.9436	5.09093
ENSG00000171631	P2RY6	3.45598	0.000279007	36.6522	1.92302
ENSG00000168135	KCNJ4	3.443	2.95188e-05	41.6091	3.11644
ENSG00000184502	GAST	3.43831	0.00465563	71.6286	3.86658
ENSG00000007129	CEACAM21	3.43558	0.00626996	8.66726	0
ENSG00000159713	TPPP3	3.43228	1.06798e-05	3871.56	277.155
ENSG00000163606	CD200R1	3.42966	0.0045102	9.60863	0
ENSG00000152467	ZSCAN1	3.42874	0.000442078	11.1858	0.418807
ENSG00000139970	RTN1	3.42817	8.30331e-06	124.291	8.64671
ENSG00000163492	CCDC141	3.42219	2.03132e-06	45.7185	3.24364
ENSG00000149534	MS4A2	3.42056	0.000516642	58.2206	4.10697
ENSG00000162618	ADGRL4	3.42014	0.00401815	13.6912	0.194221
ENSG00000157514	TSC22D3	3.41863	1.28216e-08	6612.85	529.511
ENSG00000152315	KCNK13	3.41711	0.00122341	19.5875	0.836451
ENSG00000198515	CNGA1	3.41648	3.10415e-05	923.812	64.0546
ENSG00000180929	GPR62	3.41548	0.000137211	15.4375	0.77868
ENSG00000229314	ORM1	3.41116	0.00741627	156.552	2.12727
ENSG00000183304	FAM9A	3.41042	0.00140178	163.732	8.53899
ENSG00000174326	SLC16A11	3.40972	5.021e-10	615.726	50.9247
ENSG00000163794	UCN	3.40879	3.0971e-08	121.814	10.5173
ENSG00000167037	SGSM1	3.40588	4.15624e-05	388.591	27.0357
ENSG00000168398	BDKRB2	3.40283	8.68349e-17	2264.13	199.658
ENSG00000184304	PRKD1	3.40195	3.95698e-07	114.637	8.76014
ENSG00000126562	WNK4	3.40122	0.00507686	463.028	18.1193
ENSG00000188820	CALHM6	3.39727	0.000569834	41.3129	2.51158
ENSG00000162745	OLFML2B	3.39562	0.00200606	27.7868	0.932149
ENSG00000197888	UGT2B17	3.39561	0.000100399	193.194	14.0354
ENSG00000278195	SSTR3	3.39285	3.46204e-07	82.9459	6.50559
ENSG00000163623	NKX6-1	3.39219	0.000175922	706.882	52.3203
ENSG00000137496	IL18BP	3.39168	2.34764e-06	767.291	58.4063
ENSG00000086696	HSD17B2	3.38839	4.56118e-16	2981.26	266.27
ENSG00000087245	MMP2	3.38507	0.00168184	110.401	4.90204
ENSG00000213023	SYT3	3.38457	0.00317583	26.482	0.947537
ENSG00000166432	ZMAT1	3.38325	5.69088e-06	333.837	24.3739
ENSG00000170426	SDR9C7	3.37926	0.00411538	7.41958	0.154676
ENSG00000173917	HOXB2	3.37643	2.05887e-06	243.595	18.0793
ENSG00000198829	SUCNR1	3.37577	0.000109302	39.0692	2.824
ENSG00000137841	PLCB2	3.37478	0.00315148	320.333	12.9878
ENSG00000254402	LRRC24	3.37386	8.54869e-05	105.848	7.75242
ENSG00000111863	ADTRP	3.37357	8.53419e-05	31.4268	1.86782
ENSG00000196616	ADH1B	3.37332	0.000123639	115.049	7.59711
ENSG00000173585	CCR9	3.36801	0.000711478	17.907	1.25342
ENSG00000183230	CTNNA3	3.36399	0.00300747	18.2428	0.815843
ENSG00000175003	SLC22A1	3.36363	8.5752e-06	111.743	8.27325
ENSG00000113263	ITK	3.36194	0.000161203	108.669	6.82914
ENSG00000110777	POU2AF1	3.35709	6.44515e-07	211.224	17.1987
ENSG00000154553	PDLIM3	3.35572	0.000172428	111.323	7.53431
ENSG00000198821	CD247	3.35289	5.81947e-05	67.5596	4.85901
ENSG00000205436	EXOC3L4	3.352	4.91456e-10	897.177	78.2603
ENSG00000103316	CRYM	3.3487	2.78432e-06	236.122	18.9332
ENSG00000073910	FRY	3.34673	3.01456e-10	2253.51	197.811
ENSG00000010610	CD4	3.3405	0.00121067	132.33	7.33308
ENSG00000172349	IL16	3.34004	3.5311e-05	72.9733	5.44624
ENSG00000077264	PAK3	3.33759	0.00107517	80.1298	5.68331
ENSG00000115085	ZAP70	3.33634	0.000384899	104.245	6.56468
ENSG00000116132	PRRX1	3.3325	0.00186693	26.6459	1.12681
ENSG00000177283	FZD8	3.32856	3.96291e-18	991.086	94.9909
ENSG00000095370	SH2D3C	3.3272	0.000294815	32.881	1.92588
ENSG00000025708	TYMP	3.3188	1.66622e-09	2761.16	244.335
ENSG00000160712	IL6R	3.31749	6.86295e-10	796.175	70.4742
ENSG00000250722	SELENOP	3.31662	3.80387e-07	2454.72	204.575
ENSG00000124249	KCNK15	3.30846	7.77168e-07	1094.83	91.4576
ENSG00000105519	CAPS	3.30547	8.30586e-11	2685.5	244.367
ENSG00000162373	BEND5	3.30539	3.29227e-06	170.829	14.178
ENSG00000168306	ACOX2	3.30336	1.86732e-05	113.418	8.8047
ENSG00000135426	TESPA1	3.30263	0.000162165	66.8892	4.56195
ENSG00000079689	SCGN	3.30198	0.00349327	310.471	17.7361
ENSG00000188389	PDCD1	3.2937	0.00701319	6.01559	0
ENSG00000100373	UPK3A	3.29287	0.00785142	10.2889	0
ENSG00000101916	TLR8	3.29172	0.00146993	26.5403	1.45335
ENSG00000172673	THEMIS	3.29171	0.00412999	31.8794	1.68614
ENSG00000119865	CNRIP1	3.28801	0.00601882	16.6127	0.354343
ENSG00000166265	CYYR1	3.28282	0.00956959	13.9657	0.226005
ENSG00000182636	NDN	3.28085	0.000162165	365.769	25.404
ENSG00000161381	PLXDC1	3.27052	3.92244e-07	185.878	16.1324
ENSG00000138083	SIX3	3.27026	1.90392e-06	78.9743	6.19133
ENSG00000204572	KRTAP5-10	3.26866	0.00135291	15.333	1.08225
ENSG00000158716	DUSP23	3.26862	8.71518e-17	4139.42	404.695
ENSG00000152128	TMEM163	3.26708	7.28029e-26	1147.41	116.458
ENSG00000133636	NTS	3.26503	0.00955207	10.409	0.301288
ENSG00000275896	PRSS2	3.2563	0.0105012	41552.6	1798
ENSG00000137672	TRPC6	3.2556	0.0061456	16.0373	0.381562
ENSG00000182793	GSTA5	3.25499	0.00945428	8.45058	0.212328
ENSG00000171115	GIMAP8	3.25354	0.00211169	31.888	1.60983
ENSG00000156959	LHFPL4	3.24954	0.00149059	13.1394	0.588631
ENSG00000168298	HIST1H1E	3.2494	0.000121813	31.3878	2.39381
ENSG00000183918	SH2D1A	3.23918	0.00366645	18.9362	0.892501
ENSG00000187513	GJA4	3.23866	0.00557376	4.91643	0
ENSG00000172935	MRGPRF	3.23712	0.00421629	9.63729	0.152981
ENSG00000176919	C8G	3.23691	0.000335186	70.5432	4.89462
ENSG00000160593	JAML	3.23631	0.000365917	161.86	11.7531
ENSG00000187527	ATP13A5	3.23611	0.000110343	54.2874	4.63337
ENSG00000150556	LYPD6B	3.23264	1.0055e-15	3189.64	319.852
ENSG00000142606	MMEL1	3.23253	1.23887e-05	859.427	74.4303
ENSG00000128383	APOBEC3A	3.23062	0.0101003	9.48182	0
ENSG00000169344	UMOD	3.23023	0.010333	16.8634	0.535223
ENSG00000085265	FCN1	3.22811	0.00207639	39.5218	2.06202
ENSG00000124003	MOGAT1	3.22739	7.58718e-07	92.4591	8.1859
ENSG00000171564	FGB	3.22608	0.00454166	1820.53	102.985
ENSG00000176293	ZNF135	3.22599	1.55291e-07	109.977	10.2597
ENSG00000254415	SIGLEC14	3.22246	0.00223989	24.6682	2.78759
ENSG00000105668	UPK1A	3.21588	0.000115621	15.4795	0.865087
ENSG00000160951	PTGER1	3.21415	4.68551e-05	71.0986	5.76815
ENSG00000163823	CCR1	3.21104	4.95713e-05	84.5633	6.93087
ENSG00000168995	SIGLEC7	3.20635	0.00948602	7.71347	0
ENSG00000150873	C2orf50	3.20379	8.07785e-06	26.0868	1.83687
ENSG00000088926	F11	3.20235	6.58779e-07	371.403	34.1002
ENSG00000181804	SLC9A9	3.20161	0.00721424	14.6292	0.269353
ENSG00000184434	LRRC19	3.19944	2.57567e-12	1179.92	120.532
ENSG00000118507	AKAP7	3.19884	1.71818e-10	1646.8	162.611
ENSG00000101210	EEF1A2	3.19556	3.22161e-06	1364.16	118.552
ENSG00000166863	TAC3	3.19555	6.17619e-05	28.6118	2.51083
ENSG00000090554	FLT3LG	3.19054	1.9515e-06	179.333	15.5353
ENSG00000162992	NEUROD1	3.19021	0.00103073	65.886	5.95312
ENSG00000139144	PIK3C2G	3.18899	2.55726e-05	122.813	9.5724
ENSG00000095303	PTGS1	3.18568	0.000343626	178.767	13.1494
ENSG00000185052	SLC24A3	3.17724	6.16685e-06	148.206	14.1667
ENSG00000180745	CLRN3	3.17388	5.07652e-08	1853.18	182.058
ENSG00000183307	TMEM121B	3.17357	1.51743e-05	57.7763	5.35112
ENSG00000263264	AC119396.1	3.1724	0.00332255	6.2382	0.154676
ENSG00000167701	GPT	3.17227	3.22137e-07	911.422	86.9614
ENSG00000167261	DPEP2	3.16964	0.00966029	7.45336	0.0703132
ENSG00000166816	LDHD	3.16941	1.25617e-07	570	56.4428
ENSG00000002933	TMEM176A	3.16726	1.73467e-06	11490.9	1072.83
ENSG00000187479	C11orf96	3.16556	0.00415385	28.3199	0.959238
ENSG00000140488	CELF6	3.16448	0.000430384	77.6613	5.93956
ENSG00000196735	HLA-DQA1	3.15769	0.00960539	867.949	40.0374
ENSG00000198189	HSD17B11	3.15742	3.66637e-11	5014.08	513.609
ENSG00000146285	SCML4	3.15739	0.000128461	45.424	3.55527
ENSG00000214456	PLIN5	3.15601	2.60885e-07	332.927	31.7505
ENSG00000174885	NLRP6	3.15324	0.00130594	83.2039	7.79191
ENSG00000103569	AQP9	3.15133	0.0137033	33.6526	0.496066
ENSG00000117090	SLAMF1	3.14432	0.00499768	18.1199	0.889719
ENSG00000140274	DUOXA2	3.14337	0.00656928	14564.1	801.375
ENSG00000259207	ITGB3	3.13921	0.00448535	41.4408	2.41589
ENSG00000196620	UGT2B15	3.13875	0.000315764	3495.78	288.222
ENSG00000165457	FOLR2	3.13849	0.0158941	9.46755	0
ENSG00000196329	GIMAP5	3.1383	0.00296137	54.3769	3.6987
ENSG00000114200	BCHE	3.13474	0.0104335	7.03133	0
ENSG00000254997	KRTAP5-9	3.13146	0.000969401	12.3518	0.698693
ENSG00000158008	EXTL1	3.13115	0.002998	5.82066	0.219995
ENSG00000183036	PCP4	3.1308	2.47211e-05	49.7919	5.2584
ENSG00000136160	EDNRB	3.12919	0.00489134	26.4256	1.16001
ENSG00000099617	EFNA2	3.12716	0.000248768	224.963	18.834
ENSG00000087116	ADAMTS2	3.12099	0.0100641	39.1045	0.640008
ENSG00000161405	IKZF3	3.11744	0.000199013	126.269	10.5272
ENSG00000167850	CD300C	3.1174	0.00771831	20.277	1.20887
ENSG00000148795	CYP17A1	3.11612	0.0165771	85.3631	0.291969
ENSG00000140030	GPR65	3.11584	0.000185133	74.1257	6.64443
ENSG00000009790	TRAF3IP3	3.11496	3.17401e-06	225.156	21.6098
ENSG00000163219	ARHGAP25	3.11305	5.05479e-05	85.7145	7.71194
ENSG00000186907	RTN4RL2	3.1111	1.35704e-05	27.8534	2.39867
ENSG00000183690	EFHC2	3.10979	8.09274e-10	211.451	22.2155
ENSG00000165702	GFI1B	3.10976	0.000532919	27.9135	2.27044
ENSG00000118017	A4GNT	3.10788	0.0098922	23.7716	1.1458
ENSG00000197943	PLCG2	3.10667	0.000285263	1090.55	93.2278
ENSG00000177508	IRX3	3.10586	0.0131351	15.9466	0.692936
ENSG00000187824	TMEM220	3.10571	7.38612e-10	1653.43	174.175
ENSG00000071967	CYBRD1	3.10463	2.7887e-08	3187.37	331.057
ENSG00000121410	A1BG	3.10367	0.00140282	42.2606	2.72279
ENSG00000078487	ZCWPW1	3.10293	1.09055e-12	228.689	24.7085
ENSG00000082196	C1QTNF3	3.10186	3.10314e-08	330.194	34.691
ENSG00000014257	ACPP	3.10059	4.80203e-09	140.301	15.2207
ENSG00000189058	APOD	3.10012	0.00602815	106.259	6.09741
ENSG00000256514	AP003419.1	3.10012	4.57146e-12	1268.66	138.001
ENSG00000170962	PDGFD	3.09929	5.80246e-09	1912.63	200.361
ENSG00000078589	P2RY10	3.09877	0.0150855	12.39	0.163675
ENSG00000004799	PDK4	3.0927	1.1e-05	1339.78	129.423
ENSG00000166819	PLIN1	3.09066	8.05391e-06	102.746	9.70267
ENSG00000162078	ZG16B	3.08914	1.32238e-09	3538.05	377.666
ENSG00000183186	C2CD4C	3.0889	0.00178268	41.659	2.824
ENSG00000006071	ABCC8	3.08748	0.000435132	94.4997	9.10945
ENSG00000041982	TNC	3.08607	0.00514924	1576.39	108.1
ENSG00000204219	TCEA3	3.08603	6.47317e-07	5301.71	541.769
ENSG00000167083	GNGT2	3.08409	0.00353551	15.9576	1.26815
ENSG00000121552	CSTA	3.08328	0.00523214	31.0294	1.79702
ENSG00000172456	FGGY	3.08256	7.61505e-13	2125.88	235.722
ENSG00000125744	RTN2	3.08222	2.80398e-06	539.029	53.8745
ENSG00000139151	PLCZ1	3.08059	0.00308842	7.53907	0.268821
ENSG00000116299	KIAA1324	3.07765	5.32879e-05	5388.15	510.201
ENSG00000187871	GFRAL	3.07634	0.00282998	46.1912	3.17352
ENSG00000150594	ADRA2A	3.07457	4.20945e-05	28979.7	2778.6
ENSG00000135409	AMHR2	3.07285	0.0171028	7.56465	0.157259
ENSG00000154080	CHST9	3.06666	9.30743e-05	745.747	68.5315
ENSG00000005379	TSPOAP1	3.06452	6.25408e-06	521.609	52.1788
ENSG00000102032	RENBP	3.06175	0.00114815	28.3408	2.11393
ENSG00000123358	NR4A1	3.06171	0.00104291	2022.64	162.806
ENSG00000146039	SLC17A4	3.06151	3.18445e-06	1614.27	164.072
ENSG00000050030	NEXMIF	3.06046	0.000653078	54.0038	4.22492
ENSG00000181045	SLC26A11	3.06045	1.40387e-13	272.495	29.765
ENSG00000159588	CCDC17	3.05698	6.98131e-05	83.289	7.61816
ENSG00000166482	MFAP4	3.05553	0.00396952	134.845	9.70575
ENSG00000132639	SNAP25	3.05481	7.11809e-05	105.674	10.1993
ENSG00000117598	PLPPR5	3.05139	0.00579474	17.3561	1.1718
ENSG00000123338	NCKAP1L	3.04903	0.000705396	124.469	10.4191
ENSG00000173467	AGR3	3.04502	2.25337e-05	4212.9	421.822
ENSG00000177300	CLDN22	3.04472	0.00917606	93.7816	5.39726
ENSG00000106565	TMEM176B	3.04335	1.55665e-06	12606.7	1310.48
ENSG00000172346	CSDC2	3.04308	0.0111164	14.2499	0.792
ENSG00000197405	C5AR1	3.04013	0.00293618	85.6466	5.74553
ENSG00000269313	MAGIX	3.03979	2.13e-12	643.489	74.0629
ENSG00000182132	KCNIP1	3.03524	0.0075388	7.58951	0.399468
ENSG00000135363	LMO2	3.03508	4.46332e-12	604.888	71.0487
ENSG00000028137	TNFRSF1B	3.03051	0.000113636	293.699	27.6027
ENSG00000149735	GPHA2	3.01893	0.0141804	12.0229	0.556244
ENSG00000114771	AADAC	3.01873	0.000407273	157.078	13.6246
ENSG00000186417	GLDN	3.01213	0.00108596	75.428	6.80055
ENSG00000164176	EDIL3	3.01179	0.00231929	22.0492	1.55611
ENSG00000130307	USHBP1	3.01176	0.0173674	11.8856	0.138244
ENSG00000271824	SMIM32	3.0116	4.10724e-06	879.225	94.1926
ENSG00000134470	IL15RA	2.99825	4.54697e-11	2220.91	257.532
ENSG00000099769	IGFALS	2.99569	1.96238e-06	152.564	15.7474
ENSG00000109846	CRYAB	2.99439	6.81289e-07	159.651	17.7238
ENSG00000175093	SPSB4	2.99025	0.0169143	9.6299	0.462667
ENSG00000182162	P2RY8	2.98895	8.5125e-05	40.4621	3.79649
ENSG00000197859	ADAMTSL2	2.98788	0.000270676	47.6553	4.69535
ENSG00000121904	CSMD2	2.9853	0.000122181	249.2	25.328
ENSG00000185736	ADARB2	2.98444	0.00250257	98.1902	10.3321
ENSG00000188641	DPYD	2.98086	9.31168e-23	1572.81	193.746
ENSG00000179292	TMEM151A	2.9804	5.66647e-06	42.0183	4.22139
ENSG00000092421	SEMA6A	2.97943	4.60277e-13	977.608	118.135
ENSG00000186517	ARHGAP30	2.979	1.42363e-05	307.23	31.9793
ENSG00000122025	FLT3	2.97845	0.0071317	15.9857	0.895599
ENSG00000187726	DNAJB13	2.97455	2.41314e-05	161.999	16.7964
ENSG00000129757	CDKN1C	2.97335	8.39123e-06	814.983	88.255
ENSG00000125510	OPRL1	2.97332	0.0236588	21.0242	0
ENSG00000128266	GNAZ	2.97123	2.54513e-09	1439.12	169.236
ENSG00000197629	MPEG1	2.96973	0.000705127	73.858	6.92353
ENSG00000141293	SKAP1	2.9669	2.57458e-05	133.437	14.2588
ENSG00000100739	BDKRB1	2.96485	2.34764e-06	158.878	17.5035
ENSG00000164756	SLC30A8	2.9648	0.00875856	43.3565	2.57601
ENSG00000101342	TLDC2	2.96385	1.11621e-11	797.656	95.5349
ENSG00000272899	AC025594.2	2.96184	3.23547e-08	282.995	32.7169
ENSG00000184911	DMRTC1B	2.95975	0.0039348	23.7609	2.1254
ENSG00000163295	ALPI	2.95606	0.00996773	5.941	0.147569
ENSG00000138722	MMRN1	2.95563	0.00604418	50.0615	4.05923
ENSG00000104081	BMF	2.95362	2.01182e-05	229.704	24.6718
ENSG00000168546	GFRA2	2.95299	0.00774416	9.07417	0.454767
ENSG00000075884	ARHGAP15	2.94928	0.000952449	101.412	12.3482
ENSG00000163958	ZDHHC19	2.94841	0.0104581	17.2153	1.49211
ENSG00000182853	VMO1	2.94633	0.00318101	48.1231	3.9851
ENSG00000086730	LAT2	2.94495	5.36243e-06	257.531	28.9764
ENSG00000196421	C20orf204	2.94358	4.61818e-07	89.4379	10.2983
ENSG00000188086	PRSS45	2.9387	0.00142459	37.9159	3.1831
ENSG00000085514	PILRA	2.93816	0.000121591	79.5419	7.5885
ENSG00000204851	PNMA8B	2.93318	0.000499109	34.8783	3.30218
ENSG00000104998	IL27RA	2.93274	5.33039e-08	480.486	57.4279
ENSG00000173237	C11orf86	2.93094	0.0109964	41.0701	3.58047
ENSG00000184497	TMEM255B	2.93028	0.00219713	58.7284	4.97102
ENSG00000096060	FKBP5	2.93023	0.000139484	2650.19	274.894
ENSG00000156966	B3GNT7	2.92991	1.06408e-12	6415.57	791.457
ENSG00000087076	HSD17B14	2.92917	0.00310622	18.2763	2.00548
ENSG00000013293	SLC7A14	2.92453	0.00638952	21.4607	1.37513
ENSG00000105492	SIGLEC6	2.92328	0.0236331	5.14801	0
ENSG00000241935	HOGA1	2.91986	9.85547e-07	274.154	31.5834
ENSG00000171954	CYP4F22	2.919	0.0169052	6.72175	0.162436
ENSG00000185290	NUPR2	2.91791	0.000751142	73.4954	7.15647
ENSG00000253304	TMEM200B	2.91015	0.00785303	198.831	16.4679
ENSG00000269404	SPIB	2.90839	0.00149882	119.635	11.9457
ENSG00000121690	DEPDC7	2.90737	1.89437e-18	681.984	86.5125
ENSG00000157005	SST	2.90597	0.0267389	5318.71	428.158
ENSG00000166405	RIC3	2.90326	0.000495867	431.383	42.9234
ENSG00000107736	CDH23	2.90149	0.000239833	68.4441	7.921
ENSG00000187912	CLEC17A	2.89998	0.0167923	22.1856	1.2911
ENSG00000131771	PPP1R1B	2.89977	0.00581396	13339	1322.96
ENSG00000148288	GBGT1	2.89778	1.1885e-07	111.964	13.1404
ENSG00000169026	MFSD7	2.89768	5.88496e-12	625.838	79.3391
ENSG00000144331	ZNF385B	2.89708	0.00860895	35.0032	2.22852
ENSG00000138755	CXCL9	2.89535	0.000144882	55.0842	5.58322
ENSG00000266997	AC090227.1	2.89343	0.0248053	107.304	3.33948
ENSG00000205038	PKHD1L1	2.89244	0.0258378	18.4532	0.655911
ENSG00000171724	VAT1L	2.89196	0.00498243	11.2505	0.758405
ENSG00000173338	KCNK7	2.89012	0.00728833	57.4331	4.88652
ENSG00000171451	DSEL	2.88998	3.22381e-10	857.813	106.71
ENSG00000148680	HTR7	2.88809	0.0209678	8.17589	0.235647
ENSG00000058404	CAMK2B	2.88789	0.00506268	238.452	20.6867
ENSG00000111796	KLRB1	2.88725	0.000725252	84.8124	8.42944
ENSG00000127578	WFIKKN1	2.88669	0.000455866	185.217	20.7951
ENSG00000111452	ADGRD1	2.88566	0.00455169	13.6487	0.942645
ENSG00000205307	SAP25	2.88486	0.000356507	194.924	20.0079
ENSG00000102109	PCSK1N	2.88324	0.0117039	598.633	38.9852
ENSG00000184113	CLDN5	2.88176	0.00363726	36.463	2.99153
ENSG00000169413	RNASE6	2.8768	0.00862785	84.3549	7.61403
ENSG00000143158	MPC2	2.87455	2.21926e-12	10495.7	1350.96
ENSG00000104112	SCG3	2.87236	0.000313059	56.991	7.16285
ENSG00000154655	L3MBTL4	2.87219	1.31767e-09	164.681	23.9207
ENSG00000086967	MYBPC2	2.86651	0.0305214	8.28466	0
ENSG00000162894	FCMR	2.86573	1.46357e-06	92.4244	11.2921
ENSG00000119508	NR4A3	2.86549	0.0161165	98.5898	5.76357
ENSG00000176971	FIBIN	2.86413	0.021322	7.67846	0.234664
ENSG00000147257	GPC3	2.8628	0.000334356	24.5944	2.17502
ENSG00000177989	ODF3B	2.86248	8.04714e-10	1000.59	129.307
ENSG00000106536	POU6F2	2.86215	0.001323	119.966	11.3753
ENSG00000187942	LDLRAD2	2.86107	0.000332469	594.645	63.6913
ENSG00000170482	SLC23A1	2.85857	1.53594e-07	99.1223	11.5925
ENSG00000109943	CRTAM	2.85725	0.00534723	25.2815	2.20858
ENSG00000162892	IL24	2.8572	0.000671041	31.5876	3.48358
ENSG00000093134	VNN3	2.85663	0.00326535	53.2084	5.3193
ENSG00000171509	RXFP1	2.85407	0.0189023	12.5586	0.408962
ENSG00000135914	HTR2B	2.85367	0.000128461	37.5486	4.57159
ENSG00000179331	RAB39A	2.85327	0.0147282	5.47227	0.154676
ENSG00000189283	FHIT	2.85279	1.59101e-11	2060.55	269.599
ENSG00000120457	KCNJ5	2.84596	0.00657807	32.6699	2.44454
ENSG00000075043	KCNQ2	2.84517	0.0212872	11.9153	0.570979
ENSG00000185594	SPATA8	2.84336	0.0314792	4.45328	0
ENSG00000169554	ZEB2	2.84262	0.0004162	111.779	11.8482
ENSG00000100968	NFATC4	2.84196	0.000520664	792.599	84.5702
ENSG00000118094	TREH	2.84092	0.000145163	248.347	29.6238
ENSG00000184557	SOCS3	2.84003	0.00170406	1491.52	148.825
ENSG00000174807	CD248	2.83754	0.0152934	13.267	0.544016
ENSG00000165995	CACNB2	2.83697	5.85652e-05	95.3936	12.5478
ENSG00000121361	KCNJ8	2.83617	0.0326769	13.938	0
ENSG00000105926	MPP6	2.83065	0.000114142	972.222	111.438
ENSG00000214491	SEC14L6	2.82806	3.3086e-07	475.942	59.0064
ENSG00000163746	PLSCR2	2.82504	0.000224234	37.9488	4.5691
ENSG00000105501	SIGLEC5	2.82458	0.0155403	11.0207	0.616722
ENSG00000248385	TARM1	2.82233	0.00587863	18.4524	1.69679
ENSG00000255408	PCDHA3	2.81974	0.00077348	181.29	19.7094
ENSG00000184060	ADAP2	2.81815	0.00315702	89.006	8.40777
ENSG00000132386	SERPINF1	2.8151	0.000183292	130.181	14.6489
ENSG00000186105	LRRC70	2.8117	0.0171758	6.15342	0.185248
ENSG00000005187	ACSM3	2.80792	1.2881e-11	1139.49	154.356
ENSG00000183873	SCN5A	2.80628	1.00746e-07	74.9868	9.83545
ENSG00000100884	CPNE6	2.80507	0.0144081	18.4457	1.42598
ENSG00000100307	CBX7	2.80448	7.86205e-08	1478.73	193.932
ENSG00000148702	HABP2	2.80395	3.37669e-06	8454.08	1064.46
ENSG00000099338	CATSPERG	2.79872	3.33744e-10	116.86	16.849
ENSG00000111913	RIPOR2	2.79856	0.00180433	75.4436	7.74951
ENSG00000005102	MEOX1	2.79833	0.0275014	7.57286	0.323986
ENSG00000104324	CPQ	2.7965	1.91359e-08	770.939	103.868
ENSG00000171227	TMEM37	2.79629	3.30236e-15	2604.54	358.151
ENSG00000124203	ZNF831	2.79568	0.0152187	15.3428	1.01334
ENSG00000138792	ENPEP	2.7953	0.00558409	58.7953	5.67049
ENSG00000196549	MME	2.79501	0.00179973	603.189	63.4155
ENSG00000164406	LEAP2	2.79332	4.3561e-06	158.482	19.5429
ENSG00000138078	PREPL	2.79274	1.73869e-15	8563.55	1184.47
ENSG00000080618	CPB2	2.79265	0.00177223	19.3833	1.80121
ENSG00000035720	STAP1	2.79184	0.0218888	5.12762	0.145616
ENSG00000124602	UNC5CL	2.79148	4.65612e-06	2525.72	321.424
ENSG00000162881	OXER1	2.7905	5.52183e-05	41.3857	4.34683
ENSG00000134240	HMGCS2	2.78999	0.0156003	188.366	12.8516
ENSG00000065413	ANKRD44	2.78857	3.24199e-06	317.946	40.5433
ENSG00000186469	GNG2	2.78846	0.00859843	102.754	9.17178
ENSG00000157111	TMEM171	2.78798	1.31175e-05	299.613	38.974
ENSG00000158792	SPATA2L	2.78671	7.35419e-08	1121.79	148.645
ENSG00000197408	CYP2B6	2.78639	1.29933e-05	86.6312	14.0288
ENSG00000163909	HEYL	2.78393	0.0111877	21.92	1.62675
ENSG00000140254	DUOXA1	2.77628	2.52027e-05	256.876	31.4502
ENSG00000075340	ADD2	2.77363	0.00805779	27.2759	2.27793
ENSG00000185862	EVI2B	2.77091	0.000507342	366.172	43.9298
ENSG00000183260	ABHD16B	2.77019	0.0173356	264.523	0
ENSG00000176046	NUPR1	2.76791	0.00139287	2073.16	236.566
ENSG00000175879	HOXD8	2.76789	0.0368303	5.4446	0
ENSG00000112280	COL9A1	2.76757	0.0204695	59.3831	2.37533
ENSG00000132185	FCRLA	2.76729	0.0231521	6.98157	0.278951
ENSG00000109944	JHY	2.76571	2.20208e-06	136.845	18.0228
ENSG00000239697	TNFSF12	2.76303	3.79307e-07	415.923	55.2585
ENSG00000187546	AGMO	2.76242	1.34437e-09	179.425	23.6094
ENSG00000049247	UTS2	2.76075	0.0273735	12.8402	0
ENSG00000162882	HAAO	2.75621	6.9296e-08	153.747	20.3337
ENSG00000166984	TCP10L2	2.75421	0.000105961	26.8027	3.65365
ENSG00000133317	LGALS12	2.75394	0.0353101	9.2849	0.545432
ENSG00000160181	TFF2	2.75203	0.00290682	22818.6	2563.82
ENSG00000187474	FPR3	2.75041	0.000815478	35.9509	4.06472
ENSG00000165215	CLDN3	2.74869	1.84768e-06	10531.6	1405.63
ENSG00000235098	ANKRD65	2.74567	8.43933e-05	2161.34	276.727
ENSG00000173918	C1QTNF1	2.74557	5.60167e-07	1245.19	168.315
ENSG00000025434	NR1H3	2.74247	4.69528e-10	777.585	108.657
ENSG00000161944	ASGR2	2.74146	0.000481446	39.8651	4.20962
ENSG00000168952	STXBP6	2.73997	5.9732e-16	4247.36	614.884
ENSG00000180113	TDRD6	2.73847	0.0039625	44.855	4.41148
ENSG00000144619	CNTN4	2.73759	4.65504e-06	120.437	14.6131
ENSG00000160862	AZGP1	2.73739	1.96395e-06	5270.57	708.496
ENSG00000154856	APCDD1	2.73631	1.44612e-07	9563.23	1311.23
ENSG00000049540	ELN	2.73624	0.00146619	48.1931	5.46203
ENSG00000156885	COX6A2	2.73552	0.0353307	6.06761	0.214948
ENSG00000168071	CCDC88B	2.73511	1.66389e-08	2010.07	280.94
ENSG00000135407	AVIL	2.73427	0.00121626	388.15	45.0651
ENSG00000163046	ANKRD30BL	2.73363	0.00223948	160.425	17.7172
ENSG00000135253	KCP	2.73333	7.71983e-07	471.926	63.4144
ENSG00000064835	POU1F1	2.73172	0.0219903	6.41234	0.353181
ENSG00000197249	SERPINA1	2.73055	0.00861968	215036	21045.5
ENSG00000184735	DDX53	2.73015	0.0115185	21.4349	2.00447
ENSG00000198771	RCSD1	2.72915	0.00127601	103.778	12.152
ENSG00000169427	KCNK9	2.72883	0.00431471	18.207	1.6343
ENSG00000109101	FOXN1	2.72807	0.00862413	9.73857	0.734213
ENSG00000176907	TCIM	2.72592	0.00219759	1554.65	171.28
ENSG00000167968	DNASE1L2	2.72544	0.000155943	80.1821	10.168
ENSG00000104814	MAP4K1	2.7218	0.00723409	160.35	16.8656
ENSG00000198840	MT-ND3	2.72156	9.27919e-08	214068	29732
ENSG00000162174	ASRGL1	2.72063	1.75332e-10	5250.05	750.229
ENSG00000154188	ANGPT1	2.71777	0.000288171	68.5597	8.78276
ENSG00000257704	INAFM1	2.71666	4.35617e-12	869.409	125.196
ENSG00000110195	FOLR1	2.71572	7.32064e-07	6308.04	875.19
ENSG00000117245	KIF17	2.71265	0.0253702	19.746	1.13451
ENSG00000224712	NPIPA3	2.71264	0.000624892	614.026	74.9676
ENSG00000166501	PRKCB	2.7121	0.00718108	59.2613	5.70493
ENSG00000156804	FBXO32	2.71093	6.58627e-05	464.504	60.2805
ENSG00000136404	TM6SF1	2.70944	0.0170496	57.5787	4.68233
ENSG00000166347	CYB5A	2.70846	3.51332e-11	11200.5	1622.36
ENSG00000268279	AC090004.1	2.70629	0.00114837	85.7843	10.6462
ENSG00000169933	FRMPD4	2.69913	0.00535154	7.59954	0.544826
ENSG00000130226	DPP6	2.69801	0.000213353	32.1891	3.51087
ENSG00000151224	MAT1A	2.69555	0.0176509	10.912	2.14968
ENSG00000170323	FABP4	2.69368	0.0425742	14.9155	0.435729
ENSG00000213920	MDP1	2.69102	2.51618e-05	310.646	42.664
ENSG00000159248	GJD2	2.69066	0.0365329	7.20891	0.38934
ENSG00000100031	GGT1	2.68802	1.68018e-06	7484.11	1046.36
ENSG00000145423	SFRP2	2.68792	0.038966	9.87256	0.309353
ENSG00000125775	SDCBP2	2.68569	3.27098e-11	6069.14	894.998
ENSG00000114279	FGF12	2.68523	0.000420759	22.7671	3.0678
ENSG00000169397	RNASE3	2.68473	0.0427388	4.74558	0
ENSG00000154134	ROBO3	2.68313	0.00519777	85.4037	8.7591
ENSG00000189221	MAOA	2.68144	2.44459e-06	2919.05	408.042
ENSG00000072694	FCGR2B	2.6806	0.00713801	55.3314	5.42596
ENSG00000146215	CRIP3	2.68054	0.00196601	30.6382	3.55025
ENSG00000145113	MUC4	2.67604	0.00915226	15.1085	1.37515
ENSG00000125122	LRRC29	2.67426	6.00064e-07	133.885	19.909
ENSG00000112212	TSPO2	2.67245	0.00552236	15.1015	1.42068
ENSG00000158473	CD1D	2.67244	1.43222e-06	106.684	14.73
ENSG00000171532	NEUROD2	2.67188	0.000102007	353.883	47.1679
ENSG00000132465	JCHAIN	2.6715	0.0372614	18.2313	0.368536
ENSG00000007264	MATK	2.67119	0.004176	60.8612	9.11027
ENSG00000162241	SLC25A45	2.66746	1.69285e-07	261.516	38.9342
ENSG00000188906	LRRK2	2.66745	3.55696e-08	512.094	74.5655
ENSG00000122877	EGR2	2.66539	0.025329	34.3032	2.01762
ENSG00000088970	KIZ	2.66525	0.000303395	1106.7	146.62
ENSG00000161281	COX7A1	2.66472	0.0294078	8.65943	0.150818
ENSG00000274736	CCL23	2.66322	0.0463335	6.29937	0.114856
ENSG00000131634	TMEM204	2.66235	0.00949052	25.9392	2.51896
ENSG00000185432	METTL7A	2.66006	7.08781e-07	10437.2	1504.29
ENSG00000241839	PLEKHO2	2.65931	4.48824e-05	257.152	35.0247
ENSG00000156050	FAM161B	2.65728	7.71461e-09	693.955	102.971
ENSG00000152785	BMP3	2.65629	0.00975405	24.3922	2.8187
ENSG00000159708	LRRC36	2.65605	0.000248263	252.853	34.188
ENSG00000105516	DBP	2.65415	0.000293202	1325.67	176.724
ENSG00000125820	NKX2-2	2.65346	0.0265981	49.19	5.66032
ENSG00000100321	SYNGR1	2.65172	1.89074e-09	1614.62	241.05
ENSG00000015285	WAS	2.65067	0.00627651	161.356	18.8163
ENSG00000186231	KLHL32	2.65035	0.0013506	34.8362	4.41516
ENSG00000123119	NECAB1	2.65017	0.000208556	39.0854	5.04647
ENSG00000146221	TCTE1	2.64802	0.0141173	19.7476	1.64233
ENSG00000105991	HOXA1	2.64627	0.0255541	7.97605	0.530659
ENSG00000010295	IFFO1	2.64404	0.000379664	95.8209	12.3544
ENSG00000085563	ABCB1	2.64382	1.09892e-07	4366.03	643.109
ENSG00000132464	ENAM	2.64176	2.53508e-07	119.337	16.59
ENSG00000068781	STON1-GTF2A1L	2.6417	0.0474329	3.80747	0
ENSG00000121068	TBX2	2.64092	0.0309608	30.6209	1.70797
ENSG00000109132	PHOX2B	2.63721	0.0350667	6.6311	0.209848
ENSG00000186407	CD300E	2.63692	0.00241272	36.9575	4.44523
ENSG00000185272	RBM11	2.63643	0.00607785	56.8535	6.38156
ENSG00000089820	ARHGAP4	2.63584	0.000258826	314.929	42.1708
ENSG00000189269	DRICH1	2.6333	0.00819791	15.8306	2.00088
ENSG00000100170	SLC5A1	2.63064	3.3887e-08	5475.37	824.999
ENSG00000134539	KLRD1	2.62915	0.00280282	285.667	34.4756
ENSG00000204165	CXorf65	2.62569	0.0460904	10.4522	0
ENSG00000113088	GZMK	2.62486	0.0432567	13.3145	1.25755
ENSG00000139910	NOVA1	2.62417	0.0200562	180.936	15.3671
ENSG00000261408	TEN1-CDK3	2.62236	0.0105124	289.905	30.4339
ENSG00000197599	CCDC154	2.62054	0.0139244	44.8674	4.58853
ENSG00000245848	CEBPA	2.6189	0.000573012	254.334	35.5693
ENSG00000106991	ENG	2.61807	4.9356e-05	343.609	48.4633
ENSG00000143502	SUSD4	2.61736	0.00073947	266.282	38.3288
ENSG00000169692	AGPAT2	2.61465	2.55623e-13	5373.18	843.623
ENSG00000106128	GHRHR	2.61436	0.0253689	4.78131	0.0630534
ENSG00000091592	NLRP1	2.61427	0.00867165	121.37	15.6514
ENSG00000100399	CHADL	2.61268	0.00193662	135.274	17.9346
ENSG00000187391	MAGI2	2.61226	2.53207e-06	195.498	28.6879
ENSG00000169562	GJB1	2.60991	7.89689e-17	5801.52	923.896
ENSG00000196433	ASMT	2.60706	0.0227145	12.9053	1.04749
ENSG00000124780	KCNK17	2.60683	0.0326769	18.0245	1.70463
ENSG00000164089	ETNPPL	2.60642	0.0479113	25.6744	1.2989
ENSG00000102924	CBLN1	2.60517	0.00855317	7.4487	0.644784
ENSG00000233493	TMEM238	2.60498	6.71194e-07	1840.07	278.473
ENSG00000165171	METTL27	2.60473	0.000665721	123.593	16.4661
ENSG00000258227	CLEC5A	2.60452	0.0127812	35.667	3.82344
ENSG00000180447	GAS1	2.59639	0.0233286	13.4368	1.30578
ENSG00000204323	SMIM5	2.59629	5.1979e-08	350.976	53.2261
ENSG00000234224	TMEM229A	2.59602	0.0404737	8.31184	0.527098
ENSG00000203797	DDO	2.59534	1.30373e-09	166.788	26.2548
ENSG00000163081	CCDC140	2.59529	0.0085076	20.7352	2.57528
ENSG00000183784	C9orf66	2.5944	5.1393e-07	78.4084	12.5806
ENSG00000183019	MCEMP1	2.59318	0.0415228	9.59745	0.416151
ENSG00000174600	CMKLR1	2.58821	0.00850323	25.5958	2.5439
ENSG00000160318	CLDND2	2.58649	0.000238115	65.4843	8.86513
ENSG00000197261	C6orf141	2.58573	1.06163e-07	2193.36	339.842
ENSG00000163815	CLEC3B	2.58543	0.0167433	33.3885	3.50252
ENSG00000172247	C1QTNF4	2.58451	0.0125143	41.7305	4.87961
ENSG00000131781	FMO5	2.58416	2.33901e-07	2155.07	333.205
ENSG00000137727	ARHGAP20	2.58278	0.00126422	64.3876	8.77122
ENSG00000090661	CERS4	2.58246	0.00339379	66.9576	8.60663
ENSG00000197046	SIGLEC15	2.58203	5.95551e-05	230.513	34.4335
ENSG00000243509	TNFRSF6B	2.57965	0.00882046	238.953	26.6096
ENSG00000186367	KIAA1024L	2.57934	0.000132054	109.842	15.4519
ENSG00000139193	CD27	2.57904	0.00596533	45.7644	5.4509
ENSG00000158022	TRIM63	2.57871	0.0134432	16.4528	1.53616
ENSG00000151948	GLT1D1	2.5786	0.00395303	32.8225	4.13747
ENSG00000130487	KLHDC7B	2.57412	0.0101212	8.10912	0.698693
ENSG00000204128	C2orf72	2.57383	2.73672e-05	3466.21	519.706
ENSG00000105784	RUNDC3B	2.57368	2.78206e-05	109.509	15.7705
ENSG00000104267	CA2	2.57301	5.21516e-09	4291.79	680.142
ENSG00000198832	SELENOM	2.57084	5.57014e-06	517.08	78.9393
ENSG00000124302	CHST8	2.56945	0.0122164	7.3053	0.817287
ENSG00000016402	IL20RA	2.56874	1.60773e-08	4532.85	718.38
ENSG00000167588	GPD1	2.56786	9.17597e-05	342.902	52.0448
ENSG00000213199	ASIC3	2.56653	1.22529e-05	144.562	22.3702
ENSG00000186648	CARMIL3	2.56527	4.76479e-05	92.0553	13.4639
ENSG00000189366	ALG1L	2.56457	0.0338321	15.1794	1.1147
ENSG00000109063	MYH3	2.56457	0.000179643	287.174	41.697
ENSG00000162461	SLC25A34	2.56441	0.00126382	155.485	21.1755
ENSG00000117643	MAN1C1	2.56246	8.02259e-05	72.1202	10.4086
ENSG00000160202	CRYAA	2.56151	0.0450496	3.0814	0
ENSG00000249242	TMEM150C	2.56048	3.26975e-06	106.959	17.4946
ENSG00000163932	PRKCD	2.55316	2.75955e-18	4386.04	726.656
ENSG00000168280	KIF5C	2.54911	0.005001	23.7147	3.29266
ENSG00000107099	DOCK8	2.54745	2.0519e-05	1386.58	212.89
ENSG00000243244	STON1	2.54693	0.00022192	48.9294	7.02023
ENSG00000141086	CTRL	2.54621	5.12111e-05	255.065	38.6192
ENSG00000118308	LRMP	2.54421	0.00290492	117.197	16.6148
ENSG00000168454	TXNDC2	2.54325	0.0408665	15.2607	1.64853
ENSG00000138207	RBP4	2.54261	0.00462239	347.951	44.7377
ENSG00000161791	FMNL3	2.54049	0.0204464	259.052	25.7066
ENSG00000261884	AC040162.1	2.54012	0.00014256	362.422	53.9732
ENSG00000132932	ATP8A2	2.53983	0.00014327	287.819	42.7556
ENSG00000076864	RAP1GAP	2.53916	3.76541e-11	3869.19	637.51
ENSG00000158806	NPM2	2.53722	3.03251e-05	214.002	32.6284
ENSG00000087884	AAMDC	2.53715	2.2536e-07	664.834	107.357
ENSG00000168350	DEGS2	2.53682	2.68411e-06	3148.41	497.346
ENSG00000034053	APBA2	2.53632	0.011139	23.7927	2.86117
ENSG00000151952	TMEM132D	2.53458	0.00675433	9.22017	1.0261
ENSG00000239713	APOBEC3G	2.53313	7.27706e-07	355.26	56.5876
ENSG00000149435	GGTLC1	2.5273	0.01569	6.54903	0.769736
ENSG00000105509	HAS1	2.52485	0.0470914	13.2962	0.773905
ENSG00000184925	LCN12	2.52393	0.000109302	321.403	48.6833
ENSG00000096996	IL12RB1	2.52385	0.0126807	29.0196	3.51047
ENSG00000130643	CALY	2.52283	0.00470869	30.7926	4.83161
ENSG00000249751	ECSCR	2.52193	0.0192125	20.224	2.50935
ENSG00000127914	AKAP9	2.52007	6.37879e-11	8762.05	1459.18
ENSG00000104903	LYL1	2.51959	0.00202816	63.1749	9.12058
ENSG00000112303	VNN2	2.51889	0.00121289	2688.01	392.448
ENSG00000198680	TUSC1	2.51403	1.3405e-10	1350.96	224.557
ENSG00000215845	TSTD1	2.51359	2.205e-10	3081.04	514.876
ENSG00000165300	SLITRK5	2.51091	1.60384e-05	97.5083	14.6849
ENSG00000157502	MUM1L1	2.50597	0.000403865	382.979	56.9741
ENSG00000205220	PSMB10	2.50577	5.22198e-14	4311.18	735.733
ENSG00000169242	EFNA1	2.50513	4.11878e-05	3723.97	585.545
ENSG00000104951	IL4I1	2.50441	0.00623788	22.463	2.86433
ENSG00000196683	TOMM7	2.50325	5.23689e-13	6604.36	1124.34
ENSG00000106404	CLDN15	2.5011	1.22529e-05	789.955	126.309
ENSG00000184905	TCEAL2	2.50092	0.0427566	12.6639	0.938148
ENSG00000166743	ACSM1	2.50074	0.000666853	190.444	29.424
ENSG00000121900	TMEM54	2.49869	3.75027e-12	11365.8	1935.57
ENSG00000111671	SPSB2	2.49697	2.22766e-10	607.245	102.827
ENSG00000102409	BEX4	2.49522	1.85043e-13	1398	237.101
ENSG00000167741	GGT6	2.49492	1.63535e-06	2725.41	445.584
ENSG00000178226	PRSS36	2.49394	4.43478e-06	149.246	26.2497
ENSG00000174348	PODN	2.49343	0.0234321	31.2566	3.62968
ENSG00000166670	MMP10	2.49111	0.00169779	658.45	96.7149
ENSG00000103154	NECAB2	2.48938	0.0425394	7.95468	0.461211
ENSG00000181790	ADGRB1	2.48689	0.00848839	26.2587	3.67131
ENSG00000172322	CLEC12A	2.48542	0.0137167	26.3615	3.00947
ENSG00000118946	PCDH17	2.48512	0.0149896	11.8819	1.08478
ENSG00000180089	TMEM86B	2.48387	6.76742e-06	299.318	48.5405
ENSG00000158552	ZFAND2B	2.48346	7.91708e-16	2742.28	476.778
ENSG00000095585	BLNK	2.48202	5.63835e-08	1240.92	209.301
ENSG00000198930	CSAG1	2.4813	0.047317	5.08341	0.328619
ENSG00000163106	HPGDS	2.48093	0.00259513	60.9424	8.74121
ENSG00000177679	SRRM3	2.48079	1.51458e-06	53.7798	8.51073
ENSG00000175482	POLD4	2.4807	3.18526e-10	3970.78	679.76
ENSG00000176402	GJC3	2.47637	0.0167433	35.6744	4.38769
ENSG00000184922	FMNL1	2.47378	0.000897683	378.504	57.2424
ENSG00000130300	PLVAP	2.47165	0.0487233	58.4086	6.32133
ENSG00000221869	CEBPD	2.47058	4.07222e-05	3878.96	628.545
ENSG00000009950	MLXIPL	2.47034	9.67066e-11	3642.64	629.756
ENSG00000164604	GPR85	2.46894	0.00705186	104.787	14.156
ENSG00000162739	SLAMF6	2.4681	0.0154878	41.5781	5.45556
ENSG00000167676	PLIN4	2.46547	0.00586894	112.552	15.4938
ENSG00000169903	TM4SF4	2.46525	2.57427e-11	53083.7	9226.89
ENSG00000133800	LYVE1	2.46025	0.040504	18.0836	1.40063
ENSG00000129535	NRL	2.45873	4.72824e-06	100.965	18.3781
ENSG00000182645	CCDC172	2.45838	0.0404944	6.44459	0.422155
ENSG00000187601	MAGEH1	2.45681	7.07676e-08	1266.05	217.341
ENSG00000153283	CD96	2.45624	0.00734121	97.7953	13.0691
ENSG00000095637	SORBS1	2.45496	1.88026e-06	529.982	91.0288
ENSG00000186976	EFCAB6	2.45449	2.16435e-05	215.873	36.3348
ENSG00000178381	ZFAND2A	2.4544	2.34573e-05	838.675	138.122
ENSG00000094963	FMO2	2.45337	0.0176863	45.0368	5.40916
ENSG00000184160	ADRA2C	2.45228	0.0165302	67.5919	8.67757
ENSG00000181541	MAB21L2	2.45222	0.01857	6.10565	0.234664
ENSG00000176788	BASP1	2.45221	0.00872569	186.374	22.64
ENSG00000020181	ADGRA2	2.44995	0.0185537	31.2391	3.5893
ENSG00000165644	COMTD1	2.44936	2.32359e-09	2155.41	375.033
ENSG00000128564	VGF	2.449	0.00897856	76.0277	10.4182
ENSG00000213903	LTB4R	2.44892	9.61527e-05	676.217	109.836
ENSG00000180730	SHISA2	2.44883	0.00224588	152.991	22.5445
ENSG00000115263	GCG	2.44801	0.0379083	22.3761	0.559047
ENSG00000174059	CD34	2.44657	0.00299126	41.0338	5.67146
ENSG00000104059	FAM189A1	2.44557	0.0415629	16.4741	1.78356
ENSG00000120885	CLU	2.44415	6.69189e-07	77836	13313.4
ENSG00000267795	SMIM22	2.44367	7.27103e-09	4119.45	720.348
ENSG00000076258	FMO4	2.44315	4.59256e-05	268.569	44.5162
ENSG00000135547	HEY2	2.44063	0.0267474	11.2772	1.35041
ENSG00000159398	CES5A	2.43956	0.0148457	16.001	2.22124
ENSG00000184260	HIST2H2AC	2.43887	0.000724596	37.4226	5.59382
ENSG00000165807	PPP1R36	2.43827	4.59929e-07	220.631	37.5058
ENSG00000198046	ZNF667	2.43692	1.79842e-05	99.0046	16.3955
ENSG00000188305	PEAK3	2.43607	0.0180279	19.8395	2.38321
ENSG00000255150	EID3	2.43584	0.00157775	22.3723	3.0925
ENSG00000174899	PQLC2L	2.43582	0.00389925	76.0301	11.2421
ENSG00000167984	NLRC3	2.43495	0.000421012	108.843	16.8297
ENSG00000183098	GPC6	2.4343	0.0488479	21.7474	0.358576
ENSG00000132681	ATP1A4	2.43403	0.00501862	14.6506	2.10856
ENSG00000164112	TMEM155	2.42847	1.5834e-06	40.9552	7.3137
ENSG00000140280	LYSMD2	2.42553	3.34551e-13	891.636	160.574
ENSG00000177721	ANXA2R	2.42458	0.00162195	45.2937	6.87304
ENSG00000279767	AL513523.10	2.42448	7.29194e-06	359.695	61.3457
ENSG00000188996	HUS1B	2.42119	0.0260923	9.49149	1.01334
ENSG00000135318	NT5E	2.41959	2.23071e-06	1238.45	214.656
ENSG00000145147	SLIT2	2.41905	0.0228537	46.8308	5.08414
ENSG00000169087	HSPBAP1	2.41868	7.32738e-11	219.84	39.3688
ENSG00000179776	CDH5	2.41531	0.000486518	111.294	17.7755
ENSG00000260238	PMF1-BGLAP	2.41323	6.43977e-07	117.882	19.8799
ENSG00000121898	CPXM2	2.41186	0.0363364	18.5587	1.64027
ENSG00000243649	CFB	2.40806	1.94778e-06	4145.61	725.87
ENSG00000264058	AC073508.2	2.40803	0.01048	71.8698	9.65881
ENSG00000105967	TFEC	2.40697	0.0303923	36.1818	4.12687
ENSG00000100365	NCF4	2.40335	0.00783362	97.7649	14.8705
ENSG00000106211	HSPB1	2.40316	1.56797e-06	17497.5	3082.08
ENSG00000113327	GABRG2	2.40036	0.0434582	6.87207	0.632608
ENSG00000243811	APOBEC3D	2.3983	9.00319e-06	194.725	34.5762
ENSG00000105131	EPHX3	2.39678	0.000318014	332.888	54.521
ENSG00000117154	IGSF21	2.39592	0.035938	28.2182	4.02742
ENSG00000075035	WSCD2	2.39475	0.000246106	30.3988	4.56328
ENSG00000275410	HNF1B	2.39252	1.39041e-05	2503.96	435.65
ENSG00000163393	SLC22A15	2.39224	0.0066822	155.529	22.6683
ENSG00000068831	RASGRP2	2.3903	0.00956959	47.7124	7.96354
ENSG00000130592	LSP1	2.3898	0.0212953	289.396	38.574
ENSG00000185499	MUC1	2.38979	1.19492e-06	84545.4	15071.7
ENSG00000159884	CCDC107	2.3864	2.12254e-12	984.369	183.684
ENSG00000213171	LINGO4	2.3854	0.00300646	26.406	4.00364
ENSG00000157240	FZD1	2.38398	8.09435e-14	1723.19	321.102
ENSG00000177465	ACOT4	2.38255	0.000126599	115.074	19.3904
ENSG00000081818	PCDHB4	2.38225	0.00208636	85.2314	13.4442
ENSG00000196090	PTPRT	2.38185	0.00566475	14.0677	1.83434
ENSG00000121742	GJB6	2.37828	0.0187826	10.1735	1.36339
ENSG00000172216	CEBPB	2.37577	9.83965e-05	5432.64	940.988
ENSG00000161835	GRASP	2.37498	0.0318131	75.0572	9.51991
ENSG00000152705	CATSPER3	2.37452	0.000113472	19.6794	3.64716
ENSG00000180209	MYLPF	2.37434	0.00298957	28.9077	4.72434
ENSG00000143851	PTPN7	2.37347	0.00318251	86.5113	13.6524
ENSG00000125458	NT5C	2.37268	1.00493e-11	3885.7	724.585
ENSG00000254535	PABPC4L	2.37226	0.0258396	5.51047	0.544016
ENSG00000181523	SGSH	2.37199	2.95491e-12	961.031	178.882
ENSG00000236609	ZNF853	2.37045	0.0021549	45.1275	7.4978
ENSG00000166278	C2	2.36935	0.000586486	22.6265	3.84636
ENSG00000164344	KLKB1	2.36744	8.82388e-05	128.787	22.9593
ENSG00000111058	ACSS3	2.36673	0.00587863	396.611	59.1631
ENSG00000182310	SPACA6	2.3653	1.1351e-05	566.491	100.69
ENSG00000163354	DCST2	2.36345	0.00300264	90.9461	14.4639
ENSG00000105373	NOP53	2.3617	2.71185e-10	28947	5418.24
ENSG00000114784	EIF1B	2.36122	4.86075e-15	2851.78	541.231
ENSG00000127377	CRYGN	2.36082	0.0195664	29.6348	3.91123
ENSG00000099330	OCEL1	2.36077	4.36708e-08	1149.86	212.973
ENSG00000124134	KCNS1	2.36038	1.79611e-07	350.702	64.0874
ENSG00000175518	UBQLNL	2.36017	0.00713958	18.9977	3.05337
ENSG00000106070	GRB10	2.35953	2.48184e-10	2650.74	494.119
ENSG00000179921	GPBAR1	2.35773	0.00431537	33.6124	5.39331
ENSG00000079308	TNS1	2.35713	3.47224e-06	1670.41	302.432
ENSG00000197928	ZNF677	2.35701	1.91052e-06	241.968	43.4434
ENSG00000174672	BRSK2	2.35534	0.000434313	105.708	18.1445
ENSG00000163827	LRRC2	2.35462	0.000635362	110.089	19.5114
ENSG00000111305	GSG1	2.35255	0.00109583	71.393	11.5403
ENSG00000172348	RCAN2	2.35226	0.000152208	623.874	109.479
ENSG00000166313	APBB1	2.35088	1.02097e-08	835.636	154.677
ENSG00000171223	JUNB	2.34984	0.00250562	7541.33	1238.43
ENSG00000134042	MRO	2.34924	0.00522844	32.78	5.41549
ENSG00000197019	SERTAD1	2.34915	6.25384e-05	1458.73	259.945
ENSG00000147872	PLIN2	2.34414	0.000153391	1669.89	293.798
ENSG00000142046	TMEM91	2.34155	0.00119634	181.521	30.6524
ENSG00000101605	MYOM1	2.34056	2.33161e-05	5433.58	984.142
ENSG00000146192	FGD2	2.33959	0.000544807	165.99	28.5561
ENSG00000204859	ZBTB48	2.33676	3.6504e-10	1188.02	226.013
ENSG00000164778	EN2	2.33651	0.00378874	11.7958	1.55206
ENSG00000126882	FAM78A	2.3353	0.0115404	105.634	16.4309
ENSG00000005421	PON1	2.33518	0.0109576	117.357	17.3207
ENSG00000121577	POPDC2	2.33282	0.0221067	95.6368	13.352
ENSG00000136574	GATA4	2.33262	0.011831	45.8321	6.50862
ENSG00000235863	B3GALT4	2.33237	6.93847e-06	226.35	41.3057
ENSG00000196263	ZNF471	2.33146	0.0011137	210.88	36.9403
ENSG00000225828	FAM229A	2.33099	0.000324928	653.648	115.212
ENSG00000271447	MMP28	2.33051	5.07316e-05	799.771	145.357
ENSG00000159173	TNNI1	2.33021	8.34334e-09	411.118	79.4963
ENSG00000166148	AVPR1A	2.32965	0.0115905	15.9402	2.25153
ENSG00000102886	GDPD3	2.32816	0.00702921	362.145	57.6685
ENSG00000184451	CCR10	2.32566	0.00144244	20.4577	3.41355
ENSG00000089692	LAG3	2.32528	0.0257906	46.3679	6.58545
ENSG00000154764	WNT7A	2.32372	0.000324862	397.187	70.6185
ENSG00000161634	DCD	2.32249	0.00566701	31.4784	4.79924
ENSG00000109956	B3GAT1	2.32241	0.00225769	46.2936	7.52031
ENSG00000174944	P2RY14	2.31893	0.0404737	4.86697	0.437506
ENSG00000070601	FRMPD1	2.31778	0.0493743	32.2289	8.01242
ENSG00000112761	WISP3	2.31509	0.000208438	49.1927	8.62915
ENSG00000130208	APOC1	2.31488	0.0404433	253.687	31.6939
ENSG00000135124	P2RX4	2.31487	7.17269e-14	2103.26	413.092
ENSG00000176125	UFSP1	2.31293	6.94252e-05	123.583	23.5519
ENSG00000213759	UGT2B11	2.31247	0.00558539	46.2564	7.35194
ENSG00000241644	INMT	2.31239	0.00180433	42.9247	6.95887
ENSG00000101098	RIMS4	2.3114	0.0133467	11.6805	1.70236
ENSG00000159753	CARMIL2	2.31092	0.0112543	43.0672	6.73582
ENSG00000168421	RHOH	2.31048	0.0163062	38.8734	5.82502
ENSG00000105246	EBI3	2.31041	0.0310858	22.2726	2.99991
ENSG00000113269	RNF130	2.30867	1.49309e-08	3221.6	621.852
ENSG00000117834	SLC5A9	2.30829	4.93959e-05	408.358	74.7303
ENSG00000130005	GAMT	2.30746	6.06147e-05	2070.86	382.075
ENSG00000243749	TMEM35B	2.30682	3.34158e-15	1133.39	224.575
ENSG00000171310	CHST11	2.3054	0.0102865	148.992	22.603
ENSG00000113262	GRM6	2.30504	0.0314915	49.6026	7.17949
ENSG00000229809	ZNF688	2.30469	2.83483e-05	1149.88	216.873
ENSG00000128805	ARHGAP22	2.30357	1.73118e-05	143.536	27.5384
ENSG00000116544	DLGAP3	2.30258	0.00920553	19.2107	2.65956
ENSG00000211452	DIO1	2.302	0.0289196	43.8768	5.95693
ENSG00000010438	PRSS3	2.302	4.15624e-05	3423.59	636.261
ENSG00000050628	PTGER3	2.2972	0.0444705	11.6667	1.26467
ENSG00000152804	HHEX	2.29537	6.27574e-14	4418.48	878.527
ENSG00000172201	ID4	2.2953	0.00869418	3091.97	521.044
ENSG00000188869	TMC3	2.29424	0.00120639	84.4298	14.9838
ENSG00000128016	ZFP36	2.29395	0.000518406	6910.81	1246.42
ENSG00000213889	PPM1N	2.29391	0.000544044	96.9636	17.2199
ENSG00000147813	NAPRT	2.2915	1.23234e-07	4501.21	873.809
ENSG00000092850	TEKT2	2.29048	0.0127866	28.94	4.69068
ENSG00000121064	SCPEP1	2.29036	3.95497e-12	1371.49	271.44
ENSG00000182674	KCNB2	2.28857	0.0175252	7.97968	1.51822
ENSG00000149021	SCGB1A1	2.28712	0.0343446	9.58469	0
ENSG00000183484	GPR132	2.28704	0.00414693	103.576	22.3407
ENSG00000171885	AQP4	2.28688	0.00345707	37.2072	6.01172
ENSG00000215644	GCGR	2.28353	0.0411563	10.4653	1.38083
ENSG00000122432	SPATA1	2.28353	0.0013815	63.571	11.4871
ENSG00000140379	BCL2A1	2.28324	0.0214525	50.8048	7.3723
ENSG00000130748	TMEM160	2.28245	1.14674e-06	731.312	141.539
ENSG00000164972	C9orf24	2.27874	0.013265	35.3002	6.03936
ENSG00000103723	AP3B2	2.27714	0.00115143	101.607	19.5235
ENSG00000118137	APOA1	2.2749	0.0135878	11.2381	1.81226
ENSG00000179057	IGSF22	2.27393	1.11603e-05	134.39	25.7085
ENSG00000120498	TEX11	2.27287	0.00367811	28.6942	5.08273
ENSG00000075945	KIFAP3	2.27207	5.56316e-10	1329.06	266.518
ENSG00000123360	PDE1B	2.272	0.0137538	23.7607	3.96234
ENSG00000118160	SLC8A2	2.27194	0.00298902	65.8139	11.9192
ENSG00000272674	PCDHB16	2.27022	0.00762049	106.712	18.0648
ENSG00000175556	LONRF3	2.26809	0.000922529	180.01	32.336
ENSG00000179397	CATSPERE	2.26646	0.0142944	41.4221	6.52786
ENSG00000178473	UCN3	2.2658	0.00411524	27.2316	5.26926
ENSG00000182685	BRICD5	2.26514	0.00337489	401.775	70.6112
ENSG00000168140	VASN	2.26463	4.03648e-05	200.461	37.4141
ENSG00000111729	CLEC4A	2.26442	0.0156888	23.5764	4.03352
ENSG00000246922	UBAP1L	2.26399	6.22102e-06	170.042	32.663
ENSG00000054356	PTPRN	2.26235	0.0198693	60.0279	9.46054
ENSG00000132321	IQCA1	2.25987	0.000505332	116.388	20.5473
ENSG00000188488	SERPINA5	2.2589	0.000452017	2006.18	368.475
ENSG00000135218	CD36	2.25858	0.0167688	29.4213	5.35566
ENSG00000183549	ACSM5	2.25823	0.0452671	19.6786	3.17677
ENSG00000037280	FLT4	2.2576	0.0146073	22.8639	3.86508
ENSG00000163050	COQ8A	2.25598	1.56867e-12	3898.96	796.298
ENSG00000134072	CAMK1	2.25448	4.83161e-10	632.51	127.783
ENSG00000235169	SMIM1	2.25435	0.000134936	140.612	26.9829
ENSG00000160185	UBASH3A	2.25351	0.00299744	48.8142	8.51326
ENSG00000158517	NCF1	2.25157	0.0116321	55.3168	9.02912
ENSG00000140527	WDR93	2.24998	0.000747554	39.4335	6.99254
ENSG00000242252	BGLAP	2.24542	0.0207861	28.3649	4.30776
ENSG00000172794	RAB37	2.24448	0.00120954	780.798	145.413
ENSG00000142303	ADAMTS10	2.24414	0.010804	74.8433	12.2275
ENSG00000142188	TMEM50B	2.24401	1.23477e-15	2131.3	444.321
ENSG00000173992	CCS	2.24398	3.1525e-10	1598.94	325.941
ENSG00000185523	SPATA45	2.24356	0.0405482	6.19102	1.20887
ENSG00000140297	GCNT3	2.23884	1.41116e-05	17306	3420.39
ENSG00000118557	PMFBP1	2.23868	0.00325388	108.912	19.5787
ENSG00000135441	BLOC1S1	2.23725	3.10454e-09	3988.83	815.276
ENSG00000205710	C17orf107	2.2346	0.000203884	222.609	42.3574
ENSG00000267318	AC005702.2	2.2338	0.00558432	16.2767	2.84092
ENSG00000197497	ZNF665	2.23378	0.026237	60.1882	9.29272
ENSG00000164743	C8orf48	2.23342	0.00161635	33.1193	5.74319
ENSG00000188452	CERKL	2.2331	3.24462e-05	78.4132	15.3654
ENSG00000086619	ERO1B	2.23212	0.000672863	773.054	146.342
ENSG00000176049	JAKMIP2	2.2321	0.0242484	33.5509	5.09104
ENSG00000167077	MEI1	2.23067	0.0265459	32.8227	5.01619
ENSG00000162654	GBP4	2.23065	0.00242756	525.486	98.8424
ENSG00000055732	MCOLN3	2.23029	0.00427622	227.71	40.5374
ENSG00000106258	CYP3A5	2.22972	6.86619e-06	11763.8	2349.3
ENSG00000139597	N4BP2L1	2.22812	0.000119615	269.643	52.7654
ENSG00000165801	ARHGEF40	2.2273	1.05111e-08	5829.26	1197.35
ENSG00000108825	PTGES3L-AARSD1	2.22671	0.0473758	46.6273	6.22509
ENSG00000170011	MYRIP	2.22555	0.00915226	19.2588	2.73856
ENSG00000144642	RBMS3	2.22464	0.00718281	82.0065	15.6208
ENSG00000153253	SCN3A	2.22358	0.017568	21.8656	3.72576
ENSG00000135902	CHRND	2.22334	0.022116	8.49131	1.05624
ENSG00000112511	PHF1	2.22305	7.98068e-07	356.611	73.9654
ENSG00000116774	OLFML3	2.22269	0.0209886	88.7432	14.3236
ENSG00000188779	SKOR1	2.22262	0.00991629	43.106	7.29842
ENSG00000234465	PINLYP	2.2226	4.58213e-06	216.935	42.7873
ENSG00000165186	PTCHD1	2.22191	0.0108613	54.8595	9.34706
ENSG00000124145	SDC4	2.22176	5.33324e-14	13114.1	2746.81
ENSG00000189292	ALKAL2	2.21904	0.010613	45.7415	7.11622
ENSG00000024862	CCDC28A	2.21815	1.36312e-10	1020.86	213.612
ENSG00000178171	AMER3	2.2173	0.00150782	24.8586	4.35988
ENSG00000068137	PLEKHH3	2.21646	5.39777e-08	1581.49	324.501
ENSG00000013583	HEBP1	2.21636	1.99357e-07	924.719	188.666
ENSG00000138002	IFT172	2.21274	3.55696e-08	2186.71	455.62
ENSG00000171813	PWWP2B	2.21251	1.10637e-07	3100.71	639.024
ENSG00000203710	CR1	2.21195	0.0253374	18.0592	2.33291
ENSG00000182584	ACTL10	2.21194	0.000148671	336.721	67.501
ENSG00000250305	KIAA1456	2.21155	7.83376e-08	634.007	130.554
ENSG00000128604	IRF5	2.21087	3.95461e-05	418.994	83.0903
ENSG00000183508	FAM46C	2.21048	0.011028	734.863	130.099
ENSG00000166206	GABRB3	2.20948	0.00761027	1399.47	249.783
ENSG00000225663	MCRIP1	2.20896	4.3532e-08	1196.24	248.337
ENSG00000100060	MFNG	2.20791	0.000831727	219.685	42.0933
ENSG00000139574	NPFF	2.20669	0.0292933	19.7916	2.87476
ENSG00000144655	CSRNP1	2.20638	0.00263777	1775.37	331.983
ENSG00000181409	AATK	2.20602	0.00394321	905.602	167.453
ENSG00000124839	RAB17	2.20505	9.91021e-08	2538.76	527.253
ENSG00000154153	RETREG1	2.20412	3.26789e-05	2584.75	522.315
ENSG00000223573	TINCR	2.20392	0.0270259	20.9848	3.32963
ENSG00000149043	SYT8	2.20354	0.000946406	23066	4463.62
ENSG00000176428	VPS37D	2.20347	1.01118e-06	305.103	63.84
ENSG00000233198	RNF224	2.20339	0.00592435	95.8539	17.6632
ENSG00000266714	MYO15B	2.20272	2.66227e-05	3428.12	691.573
ENSG00000183172	SMDT1	2.19957	1.70682e-08	521.2	109.347
ENSG00000066294	CD84	2.19726	0.0352391	154.051	29.4528
ENSG00000196189	SEMA4A	2.19612	2.8196e-07	1313.93	274.622
ENSG00000169291	SHE	2.19606	0.0270285	28.0009	4.68336
ENSG00000206579	XKR4	2.19489	0.0176837	50.442	7.69067
ENSG00000110063	DCPS	2.19467	3.28674e-06	1195.5	245.382
ENSG00000133687	TMTC1	2.19448	0.00809705	21.6588	3.92262
ENSG00000111678	C12orf57	2.19267	5.9353e-09	5944.54	1254.89
ENSG00000166987	MBD6	2.19202	8.10764e-13	5013.07	1069.06
ENSG00000167578	RAB4B	2.19171	2.94799e-10	1226.06	262.884
ENSG00000091879	ANGPT2	2.19113	0.0102689	18.3516	2.98012
ENSG00000183888	SRARP	2.18956	0.0192134	10.8082	2.06754
ENSG00000174099	MSRB3	2.18827	0.000480892	132.69	25.7486
ENSG00000115446	UNC50	2.18797	9.02858e-12	2559.02	546.121
ENSG00000088386	SLC15A1	2.18601	1.00185e-05	3876.57	797.272
ENSG00000143473	KCNH1	2.18561	0.0181034	8.52603	1.45929
ENSG00000166923	GREM1	2.18553	1.75635e-06	412.455	84.8639
ENSG00000117477	CCDC181	2.18503	8.3481e-07	350.659	74.4635
ENSG00000004848	ARX	2.18398	0.00533751	34.4586	6.51299
ENSG00000186094	AGBL4	2.18302	0.0253582	18.6678	3.74651
ENSG00000142494	SLC47A1	2.18195	0.00191109	27.2654	6.50663
ENSG00000183615	FAM167B	2.18133	0.00507008	58.9007	11.0331
ENSG00000258818	RNASE4	2.18041	4.75545e-06	8264.79	1721.12
ENSG00000154822	PLCL2	2.18033	5.57664e-09	1635.09	348.821
ENSG00000163792	TCF23	2.17971	0.00597101	13.9941	2.17607
ENSG00000106025	TSPAN12	2.17951	2.24722e-08	1938.43	413.577
ENSG00000130775	THEMIS2	2.17911	0.0171438	121.507	20.7135
ENSG00000126759	CFP	2.17691	0.0272225	69.7813	11.4346
ENSG00000136630	HLX	2.17647	0.0479113	30.6643	4.31359
ENSG00000167613	LAIR1	2.1752	0.0401734	26.401	4.45395
ENSG00000277363	SRCIN1	2.17424	0.00799565	194.176	35.8419
ENSG00000118292	C1orf54	2.17213	0.000914866	91.5299	18.7046
ENSG00000213445	SIPA1	2.17143	3.51868e-06	1215.37	254.519
ENSG00000171596	NMUR1	2.17109	0.00695601	44.3172	8.2828
ENSG00000196876	SCN8A	2.16999	0.000513541	121.516	24.3212
ENSG00000197238	HIST1H4J	2.16941	0.0060262	42.8069	7.58239
ENSG00000162645	GBP2	2.16905	9.71714e-10	5096.36	1099.03
ENSG00000184194	GPR173	2.16841	0.0155064	43.7691	7.43816
ENSG00000100505	TRIM9	2.16779	0.00652663	10.7595	1.77743
ENSG00000121310	ECHDC2	2.16486	6.00696e-12	4627.93	1004.82
ENSG00000196867	ZFP28	2.16483	0.000643189	142.961	27.9365
ENSG00000105289	TJP3	2.16104	4.85018e-09	8427.15	1818.68
ENSG00000184990	SIVA1	2.1604	2.67036e-08	2936.78	631.312
ENSG00000129007	CALML4	2.15978	6.49885e-08	5002.31	1075.94
ENSG00000213809	KLRK1	2.15946	0.0243758	146.164	25.5603
ENSG00000179085	DPM3	2.15834	2.48568e-08	2244.19	484.104
ENSG00000137193	PIM1	2.15781	0.00104955	575.831	114.232
ENSG00000112759	SLC29A1	2.15752	2.21336e-10	1434.17	311.008
ENSG00000136490	LIMD2	2.1567	0.0182288	131.612	23.3068
ENSG00000165495	PKNOX2	2.15655	0.0186269	45.7451	8.19468
ENSG00000141933	TPGS1	2.15566	1.32127e-05	769.302	162.701
ENSG00000118972	FGF23	2.15553	0.0127085	197.389	36.1996
ENSG00000160321	ZNF208	2.15457	0.0112511	35.9013	6.67699
ENSG00000158714	SLAMF8	2.1542	0.0261409	38.6341	6.6307
ENSG00000176928	GCNT4	2.15317	0.000725526	645.086	129.654
ENSG00000126903	SLC10A3	2.15297	5.33417e-14	1168.28	257.774
ENSG00000066923	STAG3	2.15127	0.000931528	634.654	127.038
ENSG00000184163	C1QTNF12	2.14709	0.00335775	34.6153	6.04484
ENSG00000101439	CST3	2.14571	8.81403e-08	27343.5	5933.41
ENSG00000117480	FAAH	2.1436	5.64453e-09	2015.74	441.257
ENSG00000171747	LGALS4	2.14311	4.31465e-06	35225.1	7553.08
ENSG00000148584	A1CF	2.14019	8.67783e-06	1434.02	306.804
ENSG00000164825	DEFB1	2.13805	0.000806084	4403.09	897.781
ENSG00000198785	GRIN3A	2.13802	0.00823883	54.5033	9.53797
ENSG00000162032	SPSB3	2.138	6.98142e-09	2085.02	457.978
ENSG00000170345	FOS	2.13709	0.011778	5191.86	956.771
ENSG00000269242	AC010422.3	2.13404	0.0150506	61.5201	11.4951
ENSG00000047662	FAM184B	2.13301	0.000578181	89.8513	17.6512
ENSG00000179862	CITED4	2.13022	1.91052e-06	2936.64	638.334
ENSG00000103254	FAM173A	2.12964	2.10379e-06	1907.49	415.209
ENSG00000263429	TMEM238L	2.12906	0.031393	54.6926	8.80611
ENSG00000204305	AGER	2.12851	0.00237211	52.6096	10.4119
ENSG00000155966	AFF2	2.12843	0.000146257	207.475	44.2799
ENSG00000242220	TCP10L	2.12834	0.00455169	37.3377	7.80956
ENSG00000129946	SHC2	2.12806	7.64085e-05	2895.5	616.664
ENSG00000006062	MAP3K14	2.12774	1.30165e-12	970.61	217.472
ENSG00000142102	PGGHG	2.1268	0.0212406	7124.75	1288.37
ENSG00000164877	MICALL2	2.12659	3.5311e-05	5237.11	1121.6
ENSG00000172243	CLEC7A	2.12652	0.0205342	103.64	18.9365
ENSG00000166483	WEE1	2.12582	0.00318056	1960.9	390.544
ENSG00000010671	BTK	2.12543	0.0226394	39.4094	6.60857
ENSG00000137474	MYO7A	2.12487	0.00277517	359.633	71.6683
ENSG00000046651	OFD1	2.1236	1.67851e-07	2560.95	562.634
ENSG00000259120	SMIM6	2.12282	2.883e-06	275.894	60.1602
ENSG00000273259	AL049839.2	2.12243	0.0114079	148.328	27.29
ENSG00000151062	CACNA2D4	2.12164	0.000497679	152.247	31.1974
ENSG00000050730	TNIP3	2.11941	0.0190892	12.5292	2.06835
ENSG00000105639	JAK3	2.11911	0.00357154	208.868	41.171
ENSG00000243646	IL10RB	2.11634	5.33324e-14	2911.33	659.974
ENSG00000270629	NBPF14	2.11513	1.5614e-08	2779.2	619.082
ENSG00000130479	MAP1S	2.11392	1.63157e-12	3083.74	695.501
ENSG00000196109	ZNF676	2.1111	0.0245687	4.66435	1.28886
ENSG00000019102	VSIG2	2.11041	1.66912e-05	2921.3	638.212
ENSG00000131400	NAPSA	2.10981	0.00413039	55.7671	11.6727
ENSG00000198133	TMEM229B	2.10959	2.53593e-10	443.141	100.197
ENSG00000112232	KHDRBS2	2.10885	0.0248836	62.7368	11.5744
ENSG00000174788	PCP2	2.10863	0.0385297	66.3401	11.434
ENSG00000122224	LY9	2.10825	0.0139281	54.0775	10.238
ENSG00000140835	CHST4	2.10777	1.63799e-11	4153.72	941.123
ENSG00000187105	HEATR4	2.10694	0.0227268	22.2172	3.62295
ENSG00000121905	HPCA	2.10636	0.00311722	95.4461	19.7026
ENSG00000074706	IPCEF1	2.10634	0.0111682	218.242	42.0093
ENSG00000103024	NME3	2.10625	3.11184e-06	2557.22	565.133
ENSG00000126351	THRA	2.1061	9.46948e-09	3122.15	703.688
ENSG00000172594	SMPDL3A	2.10394	5.62397e-07	1289.44	287.368
ENSG00000135404	CD63	2.10362	8.73169e-08	57604.8	12903.2
ENSG00000113361	CDH6	2.10313	3.24462e-05	1926.5	419.437
ENSG00000061918	GUCY1B3	2.10206	0.00170714	215.894	45.3549
ENSG00000169224	GCSAML	2.1011	0.00164456	36.373	7.29664
ENSG00000099998	GGT5	2.10045	0.0337556	41.4518	6.93833
ENSG00000132635	PCED1A	2.10042	1.56313e-05	1978.54	434.67
ENSG00000175182	FAM131A	2.09895	3.62652e-10	752.281	172.289
ENSG00000256043	CTSO	2.09665	1.53148e-06	1243.67	279.703
ENSG00000103942	HOMER2	2.09656	3.08922e-05	3772.74	828.223
ENSG00000175197	DDIT3	2.09593	0.00637872	892.906	178.294
ENSG00000126522	ASL	2.09448	3.54371e-10	4852.44	1105.9
ENSG00000198646	NCOA6	2.09057	9.74656e-09	4251.34	963.02
ENSG00000204228	HSD17B8	2.08818	9.44772e-06	146.116	32.5291
ENSG00000078814	MYH7B	2.08508	0.0038557	94.9909	19.1959
ENSG00000171433	GLOD5	2.08491	0.00615792	57.3949	13.0127
ENSG00000049239	H6PD	2.08476	3.2649e-07	5610.81	1269.79
ENSG00000139988	RDH12	2.08435	0.00191853	192.733	39.8367
ENSG00000188828	GLRA4	2.08412	0.0356217	13.6568	2.69966
ENSG00000212123	PRR22	2.0838	0.000409737	237.632	50.6461
ENSG00000205923	CEMP1	2.08366	0.0191477	110.979	20.7963
ENSG00000148803	FUOM	2.08227	0.000815347	189.881	39.8712
ENSG00000035664	DAPK2	2.08226	0.000428831	201.485	44.4431
ENSG00000139835	GRTP1	2.08225	9.50817e-11	2394.88	552.07
ENSG00000165197	VEGFD	2.08202	0.0452442	8.53573	2.45535
ENSG00000085998	POMGNT1	2.0808	2.47738e-11	4022.02	927.226
ENSG00000162676	GFI1	2.08065	0.0171642	35.6212	6.67949
ENSG00000164093	PITX2	2.0802	0.0175188	21.2814	3.83886
ENSG00000072818	ACAP1	2.08013	0.00296326	242.19	50.9301
ENSG00000186564	FOXD2	2.0799	0.000163608	129.806	28.5018
ENSG00000067113	PLPP1	2.07949	7.01568e-10	1723.99	396.742
ENSG00000130649	CYP2E1	2.07923	0.014125	138.283	26.8395
ENSG00000090238	YPEL3	2.07905	9.27563e-06	2372.37	532.525
ENSG00000165591	FAAH2	2.07771	1.6719e-07	810.209	185.206
ENSG00000013441	CLK1	2.07541	2.03335e-05	4512.67	1009.33
ENSG00000196660	SLC30A10	2.07354	0.00339418	34.3648	6.62536
ENSG00000073605	GSDMB	2.07268	0.000176387	1783	395.4
ENSG00000175264	CHST1	2.07218	0.0354708	24.322	4.67618
ENSG00000265303	AC099850.2	2.0686	0.0107768	109.871	22.4525
ENSG00000214226	C17orf67	2.06796	5.61319e-07	106.449	24.1735
ENSG00000185985	SLITRK2	2.06712	0.0197258	11.8612	2.07916
ENSG00000126218	F10	2.06696	0.0021621	28.9463	6.03313
ENSG00000101958	GLRA2	2.06587	0.0493743	11.5888	1.96307
ENSG00000203697	CAPN8	2.06313	0.00126143	5448.05	1181
ENSG00000125434	SLC25A35	2.06299	1.97479e-07	454.741	104.305
ENSG00000164116	GUCY1A3	2.06259	0.00974008	414.654	84.8749
ENSG00000135047	CTSL	2.06229	2.30608e-09	3706.65	863.107
ENSG00000144583	MARCH4	2.06087	0.0119946	11.5841	2.37159
ENSG00000087903	RFX2	2.06016	0.000289128	582.138	128.559
ENSG00000213658	LAT	2.05356	0.0022114	215.347	45.9161
ENSG00000100053	CRYBB3	2.05321	0.0141161	38.451	8.19093
ENSG00000099385	BCL7C	2.05097	4.91456e-10	1477.04	347.7
ENSG00000259171	AL163636.2	2.05057	1.25772e-06	479.521	112.702
ENSG00000091106	NLRC4	2.0485	0.00427424	35.1519	7.70046
ENSG00000172638	EFEMP2	2.04722	0.00259143	566.163	121.294
ENSG00000172817	CYP7B1	2.0464	0.00322206	73.7103	16.0006
ENSG00000232070	TMEM253	2.04463	0.0372655	54.9449	9.605
ENSG00000122547	EEPD1	2.04407	2.29724e-06	2171.9	503.384
ENSG00000188747	NOXA1	2.04125	7.14358e-06	1443.43	333.28
ENSG00000124440	HIF3A	2.0409	0.0396519	223.685	44.2537
ENSG00000102760	RGCC	2.04064	0.0498907	76.8074	13.1369
ENSG00000171121	KCNMB3	2.04017	0.000782649	166.463	35.6194
ENSG00000137941	TTLL7	2.03721	0.0292544	1268.75	248.652
ENSG00000172572	PDE3A	2.03714	0.019348	318.118	61.8761
ENSG00000102524	TNFSF13B	2.03355	0.000173039	1249.09	287.611
ENSG00000163075	CFAP221	2.03222	0.000782246	847.075	190.326
ENSG00000139263	LRIG3	2.03165	0.000422329	1657.37	374.635
ENSG00000170775	GPR37	2.02707	0.000307041	162.656	36.0034
ENSG00000204991	SPIRE2	2.02297	5.06453e-07	1732.51	409.481
ENSG00000182742	HOXB4	2.02119	0.0200894	25.4388	4.75207
ENSG00000064201	TSPAN32	2.02077	0.0432478	30.9758	5.94906
ENSG00000161929	SCIMP	2.0205	0.0235966	35.3471	6.91761
ENSG00000173511	VEGFB	2.01862	0.000655193	1651.96	376.383
ENSG00000188070	C11orf95	2.01853	8.8363e-05	793.679	183.609
ENSG00000134827	TCN1	2.01851	0.00329769	69939.5	15538
ENSG00000141431	ASXL3	2.01809	0.0165816	73.8932	15.0632
ENSG00000074660	SCARF1	2.01538	0.000902149	74.7323	17.417
ENSG00000080224	EPHA6	2.01536	0.00875001	54.2267	10.951
ENSG00000169926	KLF13	2.01487	0.000135569	5694.19	1319.44
ENSG00000138172	CALHM2	2.01273	0.0248059	79.101	15.6279
ENSG00000128311	TST	2.0125	1.41979e-07	7865.1	1883.38
ENSG00000172578	KLHL6	2.01134	0.0191862	50.6547	9.7496
ENSG00000198870	STKLD1	2.01114	0.0277061	22.9688	4.86725
ENSG00000060558	GNA15	2.0096	0.0430283	1028.26	205.649
ENSG00000196967	ZNF585A	2.00676	5.52796e-08	726.669	173.342
ENSG00000169744	LDB2	2.00634	0.0493827	13.6317	2.23556
ENSG00000166866	MYO1A	2.00322	0.00365995	1376.06	308.571
ENSG00000221890	NPTXR	2.003	0.000393001	301.084	70.5184
ENSG00000149932	TMEM219	2.00164	2.42352e-10	6298.39	1536.58
ENSG00000166676	TVP23A	2.0003	0.00384683	49.9015	10.1953
ENSG00000102265	TIMP1	1.99975	1.35838e-08	10368.8	2520.36
ENSG00000138379	MSTN	1.99956	0.0368262	5.4282	1.07111
ENSG00000180953	ST20	1.99906	5.85378e-07	427.414	103.123
ENSG00000116783	TNNI3K	1.99825	0.0100081	23.4396	5.10356
ENSG00000185055	EFCAB10	1.99794	0.00180433	43.1993	9.7183
ENSG00000158234	FAIM	1.99749	0.000961931	1570.48	361.159
ENSG00000171657	GPR82	1.99722	0.0479113	27.2131	5.50966
ENSG00000163344	PMVK	1.99609	1.84496e-10	1505.49	369.294
ENSG00000153898	MCOLN2	1.99304	0.039441	15.7346	2.92729
ENSG00000175221	MED16	1.99278	8.68916e-12	4920.38	1209.46
ENSG00000170236	USP50	1.99211	0.00173204	57.9273	13.1445
ENSG00000107954	NEURL1	1.99137	0.00535144	54.2805	12.7158
ENSG00000258839	MC1R	1.99077	6.26964e-06	623.568	149.853
ENSG00000160226	C21orf2	1.9904	2.64949e-06	2876.83	695.045
ENSG00000149300	C11orf52	1.99015	9.52729e-15	563.429	141.828
ENSG00000220201	ZGLP1	1.98933	0.00649825	84.7599	18.7232
ENSG00000104313	EYA1	1.98872	0.043446	42.3593	7.87198
ENSG00000119431	HDHD3	1.98784	3.45239e-15	3406.99	847.173
ENSG00000196711	ALKAL1	1.98774	0.00227934	41.2131	11.1831
ENSG00000135519	KCNH3	1.98722	0.0230616	142.704	28.9412
ENSG00000132329	RAMP1	1.98717	0.00339463	3451.03	782.988
ENSG00000162490	DRAXIN	1.98689	0.0230587	34.2188	7.27476
ENSG00000173366	AC097637.1	1.98626	0.0372533	22.8541	4.55087
ENSG00000106123	EPHB6	1.98538	0.0171684	458.964	97.3268
ENSG00000172318	B3GALT1	1.98421	0.0017726	24.5906	5.38411
ENSG00000158747	NBL1	1.98409	5.69116e-11	8895.34	2202.42
ENSG00000123349	PFDN5	1.98378	3.34551e-13	10317.1	2563.84
ENSG00000004468	CD38	1.98289	0.00760584	42.894	9.47386
ENSG00000198467	TPM2	1.98203	0.0231748	910.722	188.332
ENSG00000176386	CDC26	1.98182	3.92349e-10	1005.2	249.054
ENSG00000142733	MAP3K6	1.98142	0.000711478	1474.65	345.185
ENSG00000087495	PHACTR3	1.98117	0.0184392	823.187	175.765
ENSG00000007255	TRAPPC6A	1.97958	5.85378e-07	744.361	183.49
ENSG00000128228	SDF2L1	1.97876	0.000894215	2309.34	540.158
ENSG00000240065	PSMB9	1.97707	0.00466673	205.882	46.5416
ENSG00000006015	REX1BD	1.97676	1.07763e-06	2419.34	592.13
ENSG00000105559	PLEKHA4	1.97559	0.000315241	1226.11	291.07
ENSG00000130958	SLC35D2	1.97535	1.10535e-13	3761.74	940.659
ENSG00000171723	GPHN	1.97517	1.1528e-10	1617.35	401.46
ENSG00000176978	DPP7	1.97374	3.34511e-11	4528.44	1131.15
ENSG00000163632	C3orf49	1.9728	0.0257428	10.9458	2.24279
ENSG00000221916	C19orf73	1.97158	0.000154676	53.4191	12.6011
ENSG00000182621	PLCB1	1.97021	0.000241326	568.942	137.392
ENSG00000170667	RASA4B	1.96696	0.0152458	69.1242	14.8648
ENSG00000206077	ZDHHC11B	1.96674	0.0312081	151.621	31.396
ENSG00000205755	CRLF2	1.96666	0.0479113	38.3918	7.07944
ENSG00000106733	NMRK1	1.96254	2.81466e-09	1023.31	255.387
ENSG00000125652	ALKBH7	1.96237	1.29155e-05	1607.92	394.662
ENSG00000055955	ITIH4	1.96141	0.0317567	120.726	24.5878
ENSG00000188542	DUSP28	1.96081	3.3086e-07	411.496	100.551
ENSG00000134873	CLDN10	1.95993	2.02266e-05	12813.3	3141.61
ENSG00000229833	PET100	1.95961	5.33488e-06	2352.55	579.455
ENSG00000092068	SLC7A8	1.95794	0.000280513	1500.38	362.449
ENSG00000217442	SYCE3	1.95676	0.0196619	11.0594	2.87644
ENSG00000176058	TPRN	1.95408	0.00253869	3057.48	718.035
ENSG00000106034	CPED1	1.95243	0.0383425	32.1673	6.41328
ENSG00000169660	HEXDC	1.95128	2.96226e-07	1637.6	409.744
ENSG00000260007	AC107871.1	1.95025	0.00536962	279.196	65.3971
ENSG00000107872	FBXL15	1.95	1.09899e-06	1520.97	380.85
ENSG00000101460	MAP1LC3A	1.94954	0.000150991	433.731	104.245
ENSG00000116147	TNR	1.94879	0.0246153	13.4208	2.98919
ENSG00000187240	DYNC2H1	1.94714	0.00012908	1123.1	274.945
ENSG00000142168	SOD1	1.94615	3.30849e-06	18184.4	4535.47
ENSG00000101940	WDR13	1.94586	1.57521e-14	5417.1	1385.27
ENSG00000162069	BICDL2	1.94487	5.64253e-07	3241.35	812.369
ENSG00000168675	LDLRAD4	1.94417	0.00619969	472.383	110.636
ENSG00000183783	KCTD8	1.94366	0.00556869	49.7852	11.6732
ENSG00000116574	RHOU	1.94319	2.49363e-06	3652.37	915.466
ENSG00000107831	FGF8	1.94282	0.0293344	19.0365	3.99285
ENSG00000196071	OR2L13	1.94266	0.045475	6.75008	1.16802
ENSG00000136371	MTHFS	1.94102	3.01996e-10	1784.53	455.549
ENSG00000137267	TUBB2A	1.93998	0.00024435	3079.76	752.487
ENSG00000236782	AL391650.1	1.93963	1.44567e-05	447.556	111.646
ENSG00000172830	SSH3	1.93905	2.55011e-09	5511.89	1401.46
ENSG00000198740	ZNF652	1.93893	2.31922e-07	1927.84	485.266
ENSG00000105404	RABAC1	1.93666	3.44549e-07	4601.75	1164.01
ENSG00000184281	TSSC4	1.93565	0.000547191	1221.11	297.205
ENSG00000137726	FXYD6	1.93504	0.00010575	145.541	37.3101
ENSG00000122042	UBL3	1.93437	7.95029e-08	5722.84	1454.4
ENSG00000143878	RHOB	1.93406	0.00656076	11432.9	2660.99
ENSG00000128284	APOL3	1.93319	0.000193903	331.658	81.6535
ENSG00000189409	MMP23B	1.93245	0.00657205	72.914	16.8847
ENSG00000143416	SELENBP1	1.93224	9.01269e-05	4638.13	1151.9
ENSG00000164167	LSM6	1.92914	6.12779e-09	804.447	205.917
ENSG00000113209	PCDHB5	1.92872	0.00528625	103.95	26.1071
ENSG00000239305	RNF103	1.92735	5.86244e-10	4631.98	1192.01
ENSG00000168658	VWA3B	1.92642	0.0270259	43.1773	9.59595
ENSG00000198944	SOWAHA	1.9257	8.61029e-05	527.24	133.086
ENSG00000187720	THSD4	1.92532	3.84934e-05	7069.11	1773.67
ENSG00000171815	PCDHB1	1.92376	0.00867545	17.5642	3.71121
ENSG00000159403	C1R	1.92337	0.0031386	413.278	100.1
ENSG00000117691	NENF	1.92305	9.9805e-09	1676.34	429.973
ENSG00000165238	WNK2	1.92157	3.93861e-06	3368.87	854.325
ENSG00000187068	C3orf70	1.92153	0.0120189	27.098	5.81259
ENSG00000166979	EVA1C	1.92139	1.64971e-06	2606.21	662.92
ENSG00000176472	ZNF575	1.92118	0.000207409	130.55	32.3426
ENSG00000183617	MRPL54	1.92021	6.95725e-06	1545.12	391.812
ENSG00000182472	CAPN12	1.91996	3.49253e-06	7346.92	1868.3
ENSG00000246705	H2AFJ	1.91973	6.4819e-06	2456.08	623.822
ENSG00000187134	AKR1C1	1.91951	0.0132947	3801.25	873.442
ENSG00000139508	SLC46A3	1.91916	7.71384e-07	565.312	145.45
ENSG00000104899	AMH	1.91893	0.0352073	78.3892	16.8773
ENSG00000137198	GMPR	1.91799	0.00235912	402.396	97.5561
ENSG00000082014	SMARCD3	1.91699	0.000327459	544.677	135.539
ENSG00000163462	TRIM46	1.91544	0.0387398	72.8464	15.2809
ENSG00000160813	PPP1R35	1.91488	6.84108e-10	1003.35	259.451
ENSG00000171236	LRG1	1.91314	0.00021294	4212.13	1055.8
ENSG00000175806	MSRA	1.91166	3.43822e-08	823.973	214.754
ENSG00000185156	MFSD6L	1.91031	0.00236633	262.107	64.5353
ENSG00000122971	ACADS	1.90731	3.34914e-07	1255.03	325.417
ENSG00000275395	FCGBP	1.90688	0.0162138	5759.87	1322.49
ENSG00000148362	PAXX	1.90553	1.02983e-07	1035.7	268.054
ENSG00000277117	FP565260.3	1.90478	0.00498859	81.8575	18.8485
ENSG00000198899	MT-ATP6	1.90328	0.000246531	594597	149573
ENSG00000176723	ZNF843	1.90308	0.000805619	44.1613	12.7582
ENSG00000125409	TEKT3	1.90307	0.0260923	12.9092	3.16269
ENSG00000176155	CCDC57	1.90299	1.54551e-05	2769.65	709.567
ENSG00000165566	AMER2	1.90281	0.000882173	39.1442	9.74866
ENSG00000175311	ANKS4B	1.90233	8.3074e-06	1118.15	288.715
ENSG00000187243	MAGED4B	1.9016	0.0112628	241.307	55.0843
ENSG00000136883	KIF12	1.90043	0.00172167	3439.13	848.075
ENSG00000173486	FKBP2	1.89848	4.40958e-06	3836.57	991.915
ENSG00000179674	ARL14	1.89734	0.0113137	1762.62	414.033
ENSG00000177202	SPACA4	1.89726	0.000293202	151.017	37.9065
ENSG00000092200	RPGRIP1	1.89701	0.00438191	24.3283	7.04108
ENSG00000116194	ANGPTL1	1.89641	0.0247412	165.441	39.0602
ENSG00000185100	ADSSL1	1.89608	0.0103718	318.67	74.8624
ENSG00000063180	CA11	1.89537	0.00713674	523.063	125.62
ENSG00000262165	AC233723.1	1.8945	0.0445028	11.3593	2.74931
ENSG00000109475	RPL34	1.89356	6.38605e-08	26616	6972.75
ENSG00000164128	NPY1R	1.89215	0.0187761	49.6086	11.2142
ENSG00000118640	VAMP8	1.89192	2.9228e-09	6308.87	1662.08
ENSG00000116667	C1orf21	1.88764	4.8157e-05	1118.4	289.345
ENSG00000123094	RASSF8	1.8875	3.38001e-05	570.688	146.132
ENSG00000172922	RNASEH2C	1.88725	3.15471e-08	2347.82	618.955
ENSG00000183401	CCDC159	1.88667	1.12598e-06	541.936	143.276
ENSG00000184313	MROH7	1.88609	0.0153568	109.079	25.7944
ENSG00000150540	HNMT	1.88492	2.51213e-08	2741.98	724.931
ENSG00000104870	FCGRT	1.88242	7.89029e-05	2292.6	591.817
ENSG00000184613	NELL2	1.88209	0.013484	24.9108	5.78811
ENSG00000100055	CYTH4	1.88154	0.0341451	179.35	40.0834
ENSG00000115170	ACVR1	1.88091	4.64301e-13	2185.91	585.389
ENSG00000267281	AC023509.3	1.88061	0.00096252	59.6069	14.7978
ENSG00000185262	UBALD2	1.87989	7.57485e-05	2215.37	572.686
ENSG00000131981	LGALS3	1.87987	1.48557e-12	15180.1	4062.84
ENSG00000203778	FAM229B	1.87876	3.93722e-05	118.611	30.9201
ENSG00000168234	TTC39C	1.87841	2.54756e-07	1756.74	463.713
ENSG00000105518	TMEM205	1.87821	2.41907e-09	3970.7	1057.41
ENSG00000161082	CELF5	1.87747	0.0110814	48.0074	11.6444
ENSG00000163995	ABLIM2	1.87717	0.0088815	132.52	32.2458
ENSG00000150281	CTF1	1.87687	0.000641398	201.403	50.6102
ENSG00000217555	CKLF	1.87594	6.82307e-13	1225.14	326.784
ENSG00000137752	CASP1	1.87543	6.13182e-07	1020.13	272.574
ENSG00000110811	P3H3	1.87516	0.0123819	227.591	55.8542
ENSG00000183134	PTGDR2	1.87464	0.01533	44.2771	10.9708
ENSG00000104518	GSDMD	1.87339	3.88733e-06	3542.9	933.011
ENSG00000147027	TMEM47	1.87228	0.0119286	237.297	57.4197
ENSG00000157778	PSMG3	1.87214	1.35353e-08	1808.33	481.853
ENSG00000173334	TRIB1	1.87077	0.00443836	3374.81	839.16
ENSG00000131831	RAI2	1.8691	1.09901e-06	1244.59	331.213
ENSG00000168917	SLC35G2	1.86844	0.00974686	104.651	25.1773
ENSG00000188163	FAM166A	1.86842	0.0499335	25.6507	5.57182
ENSG00000178222	RNF212	1.86767	0.00615081	209.445	51.6071
ENSG00000183785	TUBA8	1.86715	4.56019e-05	105.097	26.6967
ENSG00000182983	ZNF662	1.86601	0.00501377	383.712	94.7039
ENSG00000120306	CYSTM1	1.866	1.61956e-08	13191.9	3533.62
ENSG00000157350	ST3GAL2	1.86341	0.0119496	474.793	118.222
ENSG00000114654	EFCC1	1.86274	0.0227886	30.4873	7.58601
ENSG00000078725	BRINP1	1.86239	0.0489192	15.5622	3.24314
ENSG00000183844	FAM3B	1.86201	9.85792e-06	5608.29	1486.27
ENSG00000067445	TRO	1.86085	0.038815	76.5452	17.3573
ENSG00000172183	ISG20	1.85961	0.00065201	1059.44	272.508
ENSG00000178075	GRAMD1C	1.85937	0.00176701	494.769	125.833
ENSG00000260428	SCX	1.8591	0.00878892	217.572	53.8201
ENSG00000164879	CA3	1.85889	1.22099e-06	152.22	40.6617
ENSG00000115350	POLE4	1.85806	7.09494e-06	1361.88	362.803
ENSG00000166562	SEC11C	1.85762	0.00114361	7462.08	1921.49
ENSG00000139410	SDSL	1.85587	3.98191e-05	656.244	174.336
ENSG00000133962	CATSPERB	1.8555	0.00499365	161.083	42.0352
ENSG00000166002	SMCO4	1.85188	2.00875e-05	1485.19	397.478
ENSG00000183828	NUDT14	1.85122	7.69209e-07	1235.44	332.975
ENSG00000178537	SLC25A20	1.85098	6.63778e-06	863.24	232.047
ENSG00000183696	UPP1	1.85056	0.00100541	828.606	214.655
ENSG00000175505	CLCF1	1.84964	0.000643189	1296.32	336.677
ENSG00000182050	MGAT4C	1.84947	0.0156133	42.8012	10.1999
ENSG00000165140	FBP1	1.84777	1.34555e-06	7468.46	2012.21
ENSG00000171703	TCEA2	1.84661	1.92188e-06	1039.19	278.923
ENSG00000043039	BARX2	1.84654	0.00147299	717.903	186.245
ENSG00000240654	C1QTNF9	1.84645	0.0293042	12.7697	2.99706
ENSG00000254505	CHMP4A	1.84607	4.34235e-09	2155.46	586.033
ENSG00000164117	FBXO8	1.84576	3.94603e-15	726.259	202.164
ENSG00000161914	ZNF653	1.84464	1.03879e-10	696.756	189.952
ENSG00000130522	JUND	1.8441	0.00155968	22433.8	5819.41
ENSG00000152404	CWF19L2	1.84397	1.48765e-15	559.226	153.542
ENSG00000175287	PHYHD1	1.83928	0.0123398	473.743	118.342
ENSG00000070495	JMJD6	1.83799	0.000158517	1212.16	321.798
ENSG00000114737	CISH	1.8376	0.00753327	380.907	96.1495
ENSG00000170647	TMEM133	1.83607	2.97847e-08	396.814	106.41
ENSG00000146966	DENND2A	1.83602	0.0335463	18.0776	4.23573
ENSG00000157216	SSBP3	1.83594	1.48557e-12	4343.76	1202.91
ENSG00000174876	AMY1B	1.83585	0.0262251	21.5574	5.2464
ENSG00000198858	R3HDM4	1.83463	8.3126e-06	3828.41	1036.07
ENSG00000149499	EML3	1.83373	7.25737e-09	1870.74	513.088
ENSG00000204385	SLC44A4	1.83259	0.000105892	2305.94	617.152
ENSG00000075651	PLD1	1.83244	0.000185921	3262.52	869.658
ENSG00000173930	SLCO4C1	1.83045	0.00325814	528.466	136.294
ENSG00000156968	MPV17L	1.83002	0.000545791	811.868	214.039
ENSG00000143543	JTB	1.82902	4.72435e-11	5177.14	1434.93
ENSG00000197457	STMN3	1.82739	9.55949e-05	231.317	63.5834
ENSG00000164398	ACSL6	1.82671	0.0289657	23.7226	5.49486
ENSG00000153485	TMEM251	1.82585	7.90541e-15	385.096	107.393
ENSG00000132589	FLOT2	1.8258	1.53594e-07	9812.45	2696.04
ENSG00000141854	MISP3	1.82576	4.7205e-06	721.36	196.999
ENSG00000188372	ZP3	1.82433	0.00983997	164.034	40.879
ENSG00000167543	TP53I13	1.823	0.000131722	2133.44	575.534
ENSG00000280789	PAGR1	1.82285	1.2741e-07	2045.65	564.159
ENSG00000153443	UBALD1	1.82191	3.71417e-05	1220.81	331.124
ENSG00000198355	PIM3	1.82168	0.00135557	7404.05	1956.92
ENSG00000189280	GJB5	1.82155	0.0277251	15.0078	2.95475
ENSG00000176909	MAMSTR	1.82144	0.0172843	55.942	13.4307
ENSG00000007038	PRSS21	1.82099	0.0212377	242.823	60.24
ENSG00000144891	AGTR1	1.81974	0.0429857	303.996	71.4882
ENSG00000100557	CCDC198	1.81938	3.04534e-06	1689.46	463.423
ENSG00000277972	CISD3	1.81924	7.11183e-07	3110.86	856.965
ENSG00000171222	SCAND1	1.81765	2.93978e-05	3335.39	909.747
ENSG00000164713	BRI3	1.81718	4.44158e-09	6186.81	1719.7
ENSG00000112053	SLC26A8	1.81618	0.00619969	23.3634	5.87008
ENSG00000143303	RRNAD1	1.81563	9.10788e-09	1267.26	352.478
ENSG00000169220	RGS14	1.81417	1.05992e-10	657.07	183.889
ENSG00000249437	NAIP	1.81408	0.0259566	36.7259	8.76241
ENSG00000196378	ZNF34	1.81396	8.8379e-06	168.185	46.2145
ENSG00000070501	POLB	1.81384	0.00118015	2601.77	692.885
ENSG00000197054	ZNF763	1.81311	0.00647207	114.132	29.702
ENSG00000155115	GTF3C6	1.81203	2.61835e-05	4338.2	1188.59
ENSG00000175164	ABO	1.8109	0.00950021	1224.54	315.102
ENSG00000007944	MYLIP	1.81082	0.00192435	332.643	89.3016
ENSG00000162989	KCNJ3	1.80838	0.000863642	604.158	164.244
ENSG00000019582	CD74	1.80818	0.0015284	34741.9	9261.76
ENSG00000168477	TNXB	1.80757	0.0482639	42.6412	10.3013
ENSG00000008056	SYN1	1.80707	0.019605	19.3364	4.71204
ENSG00000214253	FIS1	1.80613	1.07362e-06	4157.14	1154.71
ENSG00000130724	CHMP2A	1.80406	7.57851e-08	8200.22	2294.12
ENSG00000153066	TXNDC11	1.80367	4.67443e-12	3370.23	952.38
ENSG00000166821	PEX11A	1.80348	6.72015e-07	784.146	221.028
ENSG00000183773	AIFM3	1.8011	0.00145548	68.0689	18.201
ENSG00000002587	HS3ST1	1.80091	2.21979e-05	6234.05	1727.7
ENSG00000080031	PTPRH	1.80026	2.68465e-06	3262.38	908.078
ENSG00000110328	GALNT18	1.80015	8.82455e-08	995.904	279.279
ENSG00000162384	C1orf123	1.79923	2.31438e-08	1701.35	477.012
ENSG00000250486	FAM218A	1.79913	0.018653	21.7851	5.17166
ENSG00000101443	WFDC2	1.79911	0.012318	2464.64	633.056
ENSG00000188396	TCTEX1D4	1.79775	0.0480583	20.5968	4.93068
ENSG00000163702	IL17RC	1.79457	4.997e-09	1375.95	389.756
ENSG00000080493	SLC4A4	1.79332	1.44567e-05	16762	4668.85
ENSG00000182809	CRIP2	1.79125	0.000668031	8645.31	2361.51
ENSG00000128573	FOXP2	1.79006	0.00622579	45.283	12.092
ENSG00000159640	ACE	1.78868	0.0015012	360.39	98.3829
ENSG00000124313	IQSEC2	1.78592	8.45335e-10	1265.69	359.143
ENSG00000219626	FAM228B	1.78581	0.000267645	311.683	85.5432
ENSG00000163682	RPL9	1.7849	1.29868e-07	17194.1	4872.4
ENSG00000165269	AQP7	1.7847	0.000235482	143.304	38.9959
ENSG00000253313	C1orf210	1.78215	5.64385e-06	1521.55	430.004
ENSG00000215126	CBWD6	1.78191	0.000664696	366.357	100.182
ENSG00000136114	THSD1	1.78147	0.0198754	43.5174	11.2216
ENSG00000211450	SELENOH	1.78126	2.71593e-08	3975.54	1132.5
ENSG00000057593	F7	1.78115	0.0487233	20.3257	4.39802
ENSG00000198783	ZNF830	1.78025	2.04945e-09	1149.31	328.337
ENSG00000137880	GCHFR	1.78015	0.000125515	1643.05	458.623
ENSG00000179213	SIGLECL1	1.77928	0.0485585	36.3974	9.12658
ENSG00000250067	YJEFN3	1.77873	0.0121284	331.603	86.4281
ENSG00000213145	CRIP1	1.77739	0.0363731	1666.2	423.255
ENSG00000119844	AFTPH	1.77719	7.28692e-25	3125.29	906.353
ENSG00000167880	EVPL	1.77516	0.0064	3762.21	1009.61
ENSG00000197324	LRP10	1.77494	4.87935e-08	20827.8	5955.39
ENSG00000103260	METRN	1.77358	0.000226897	582.137	162.653
ENSG00000168216	LMBRD1	1.77249	6.95527e-10	5689.83	1637.41
ENSG00000154783	FGD5	1.77123	0.0200195	171.638	44.1731
ENSG00000168269	FOXI1	1.77084	0.0444009	18.9374	4.83405
ENSG00000187595	ZNF385C	1.77006	0.0119983	34.993	9.15992
ENSG00000162545	CAMK2N1	1.76924	3.76601e-06	9111.4	2594.21
ENSG00000185909	KLHDC8B	1.76908	5.47198e-05	347.158	99.5509
ENSG00000161551	ZNF577	1.76884	0.00670141	568.584	153.035
ENSG00000213221	DNLZ	1.76878	0.00209609	371.065	101.915
ENSG00000164403	SHROOM1	1.76848	2.65609e-06	1477.98	421.046
ENSG00000135678	CPM	1.76603	0.00448756	1231.8	335.672
ENSG00000164675	IQUB	1.76559	0.0135655	24.6085	6.4502
ENSG00000092330	TINF2	1.76544	5.95342e-12	2241.33	649.184
ENSG00000163817	SLC6A20	1.76513	0.00143243	1959.09	542.538
ENSG00000174950	CD164L2	1.76498	0.0164673	35.367	8.78747
ENSG00000167565	SERTAD3	1.76488	5.41348e-05	958.977	271.581
ENSG00000177685	CRACR2B	1.76071	3.15865e-05	3911.24	1113.52
ENSG00000143994	ABHD1	1.75967	0.0443628	21.3821	5.9836
ENSG00000130598	TNNI2	1.75967	0.0196619	3187.78	838.822
ENSG00000129460	NGDN	1.7586	1.21119e-11	1572.2	456.548
ENSG00000105808	RASA4	1.75762	0.02979	373.643	95.5169
ENSG00000214827	MTCP1	1.7575	1.65898e-06	373.812	107.711
ENSG00000164199	ADGRV1	1.75741	0.0163178	105.998	28.6578
ENSG00000177380	PPFIA3	1.75675	1.82099e-06	264.83	76.9529
ENSG00000036672	USP2	1.75514	0.0187636	145.355	37.744
ENSG00000100292	HMOX1	1.75485	0.0128611	171.507	45.7241
ENSG00000156127	BATF	1.75362	0.0240528	182.967	48.1836
ENSG00000204010	IFIT1B	1.7531	0.0414981	7.6795	1.55206
ENSG00000173991	TCAP	1.75275	0.0200562	33.5481	10.0896
ENSG00000167644	C19orf33	1.75197	0.000190593	7950.75	2258.41
ENSG00000164898	FMC1	1.75128	0.000190878	418.39	119.153
ENSG00000162076	FLYWCH2	1.74891	1.32426e-05	959.186	276.867
ENSG00000213654	GPSM3	1.7489	0.0476376	37.1367	9.78392
ENSG00000127804	METTL16	1.74878	1.73421e-12	1678.58	492.004
ENSG00000104760	FGL1	1.7478	0.0387103	47.3252	13.0089
ENSG00000152217	SETBP1	1.74467	1.57046e-06	692.953	202.535
ENSG00000164896	FASTK	1.74412	2.21779e-07	3795.51	1106.59
ENSG00000014914	MTMR11	1.74224	2.09959e-05	2297.3	663.764
ENSG00000065054	SLC9A3R2	1.74195	2.78165e-05	6983	2016.65
ENSG00000105146	AURKC	1.74	0.0112753	92.8676	24.4874
ENSG00000162613	FUBP1	1.7388	5.07974e-07	5816.72	1698.29
ENSG00000160972	PPP1R16A	1.73805	2.6952e-07	5066.54	1485.86
ENSG00000177374	HIC1	1.73797	0.0371383	60.2393	16.3256
ENSG00000114455	HHLA2	1.73642	0.00212043	2575.85	725.859
ENSG00000185187	SIGIRR	1.73611	1.64773e-07	2642.58	776.069
ENSG00000052344	PRSS8	1.7361	7.69142e-07	8568.83	2510.32
ENSG00000141504	SAT2	1.73599	1.87069e-09	2060.36	608.78
ENSG00000149922	TBX6	1.7352	0.00472586	105.588	29.2008
ENSG00000176894	PXMP2	1.73518	6.17125e-07	1067.97	313.348
ENSG00000151632	AKR1C2	1.73369	0.0222395	2580.92	683.559
ENSG00000121851	POLR3GL	1.73351	3.39126e-07	829.241	244.499
ENSG00000155265	GOLGA7B	1.7335	1.44965e-06	157.253	46.05
ENSG00000187372	PCDHB13	1.73182	0.0013434	126.322	37.3367
ENSG00000196267	ZNF836	1.73148	2.41197e-05	290.278	84.0367
ENSG00000189350	TOGARAM2	1.73109	0.00318081	57.1622	15.5249
ENSG00000198435	NRARP	1.73103	0.00123113	1123.38	319.513
ENSG00000108176	DNAJC12	1.7303	0.0137388	602.537	165.259
ENSG00000101470	TNNC2	1.72673	0.00553171	37.7081	10.8751
ENSG00000196182	STK40	1.72282	2.6808e-05	2164.81	634.489
ENSG00000225973	PIGBOS1	1.72233	5.37396e-06	359.123	106.051
ENSG00000163501	IHH	1.72215	0.0255816	233.121	63.2402
ENSG00000157782	CABP1	1.72118	0.0196299	24.0045	6.19989
ENSG00000204514	ZNF814	1.72069	1.09675e-11	875.288	260.759
ENSG00000170631	ZNF16	1.72053	4.35537e-09	395.484	118.574
ENSG00000142089	IFITM3	1.7198	0.00574982	12462.7	3504.66
ENSG00000132323	ILKAP	1.7197	9.4153e-09	1236.07	365.816
ENSG00000130803	ZNF317	1.71916	5.70265e-09	1924.26	569.55
ENSG00000156042	CFAP70	1.71734	0.0473142	215.871	55.7656
ENSG00000205268	PDE7A	1.71699	1.56512e-09	1551.49	463.391
ENSG00000198074	AKR1B10	1.71665	0.0156613	4915.64	1344.22
ENSG00000066379	ZNRD1	1.71583	0.00110606	99.9344	28.7297
ENSG00000068079	IFI35	1.71578	2.68411e-06	1262.14	376.111
ENSG00000113811	SELENOK	1.7156	0.000105482	2055.78	602.876
ENSG00000163399	ATP1A1	1.71441	1.76301e-06	67284.4	19984.8
ENSG00000170310	STX8	1.71345	4.46346e-07	1223.31	364.332
ENSG00000104522	TSTA3	1.71121	5.54663e-07	4958.47	1480.17
ENSG00000247746	USP51	1.71082	0.00925456	74.8182	20.529
ENSG00000214706	IFRD2	1.7095	6.91176e-08	3962.59	1187
ENSG00000168878	SFTPB	1.70945	0.00415007	42.5451	12.0229
ENSG00000225556	C2CD4D	1.70909	0.0156169	68.2644	18.9637
ENSG00000198610	AKR1C4	1.70713	0.0143284	320.742	89.4238
ENSG00000113384	GOLPH3	1.70693	1.67925e-11	9788.1	2962.65
ENSG00000120327	PCDHB14	1.70677	0.0102689	316.522	90.9503
ENSG00000102104	RS1	1.70564	0.0178104	20.2252	5.59879
ENSG00000185043	CIB1	1.70484	1.59385e-08	7099.5	2139.54
ENSG00000137872	SEMA6D	1.70477	0.0317085	36.843	9.79773
ENSG00000196975	ANXA4	1.70399	7.39946e-09	63382.2	19121.7
ENSG00000148090	AUH	1.70364	1.49432e-07	1254.66	377.819
ENSG00000162543	UBXN10	1.70132	0.00371768	439.222	125.596
ENSG00000140443	IGF1R	1.7013	0.00508146	693.246	197.72
ENSG00000214309	MBLAC1	1.70126	3.09786e-05	89.1044	26.6569
ENSG00000177600	RPLP2	1.70089	7.1952e-07	41432.4	12454
ENSG00000139832	RAB20	1.69878	2.99675e-07	1709.13	515.899
ENSG00000102003	SYP	1.69342	0.00133804	64.3996	19.8096
ENSG00000235711	ANKRD34C	1.69281	6.85474e-05	38.2433	11.3059
ENSG00000165775	FUNDC2	1.69093	1.86808e-10	1924.93	588.693
ENSG00000005075	POLR2J	1.69048	9.45898e-06	1450.36	436.316
ENSG00000165462	PHOX2A	1.69024	0.0404737	19.6118	5.18954
ENSG00000102871	TRADD	1.68991	1.40813e-06	957.295	290.172
ENSG00000255112	CHMP1B	1.68868	0.000130909	4695.16	1400.83
ENSG00000182326	C1S	1.68813	0.0345384	113.095	31.244
ENSG00000138495	COX17	1.68745	1.51193e-05	2638.41	795.065
ENSG00000162366	PDZK1IP1	1.68705	0.000178694	10158.3	3033.98
ENSG00000253485	PCDHGA5	1.68619	0.00119634	29.4967	8.56474
ENSG00000173846	PLK3	1.68553	0.00461117	1010.23	292.857
ENSG00000140939	NOL3	1.68516	1.1831e-05	1574.24	475.985
ENSG00000100360	IFT27	1.685	5.64661e-06	1269.82	383.131
ENSG00000184436	THAP7	1.68351	3.66637e-11	1146.86	352.231
ENSG00000170412	GPRC5C	1.68185	0.000270676	4371.95	1307.72
ENSG00000204227	RING1	1.68019	0.00850069	328.657	93.5284
ENSG00000116266	STXBP3	1.67964	9.01929e-14	3402.11	1051.29
ENSG00000140675	SLC5A2	1.67841	3.38184e-07	611.992	187.414
ENSG00000196998	WDR45	1.67751	6.25257e-13	1657.15	512.695
ENSG00000090013	BLVRB	1.6758	1.58368e-07	2486.54	762.971
ENSG00000205138	SDHAF1	1.6756	5.18891e-09	721.208	224.207
ENSG00000197016	ZNF470	1.67367	0.000738406	285.332	84.7719
ENSG00000123810	B9D2	1.6732	9.7421e-05	410.95	124.649
ENSG00000225614	ZNF469	1.67303	0.0297966	51.5352	13.8246
ENSG00000180425	C11orf71	1.67236	0.000105636	592.544	179.282
ENSG00000150672	DLG2	1.67233	0.0361383	88.0427	23.8743
ENSG00000214530	STARD10	1.67197	2.98724e-05	17058.4	5191.43
ENSG00000149806	FAU	1.67165	4.82727e-08	21159.4	6522.31
ENSG00000163072	NOSTRIN	1.67077	0.00025302	1037.45	314.097
ENSG00000105672	ETV2	1.67067	0.0052657	59.6561	17.8673
ENSG00000181585	TMIE	1.66907	0.0142642	18.6164	4.98947
ENSG00000273154	AL121845.3	1.66763	0.017253	269.731	76.3761
ENSG00000111885	MAN1A1	1.666	0.000271528	5146.21	1559.89
ENSG00000127324	TSPAN8	1.66599	0.000111432	30348.7	9233.27
ENSG00000213999	MEF2B	1.66572	0.00464914	139.253	40.7912
ENSG00000134825	TMEM258	1.66522	1.42317e-06	3521.98	1085.09
ENSG00000125798	FOXA2	1.66341	2.25491e-08	2847.04	883.165
ENSG00000164989	CCDC171	1.66309	0.000199898	157.638	47.9959
ENSG00000112159	MDN1	1.66167	0.000310423	1539.03	465.855
ENSG00000171604	CXXC5	1.66165	5.65262e-10	5692.83	1774.95
[truncated: 3,595 more rows]

## Sheet: GBD Tissue vs Organoids
ENSG ID	Gene_name	log2FoldChange	padj	GBD Tissue Base Mean	GBD Organoids Base Mean
ENSG00000132965	ALOX5AP	9.66552	1.70168e-32	1997.66	0.645454			Genes upregulated in tissue	Log2FoldChange >1
ENSG00000155659	VSIG4	9.61511	5.7155e-26	1094.63	0.152961			Genes upregulated in organoids	Log2FoldChange <1
ENSG00000167434	CA4	9.53665	3.16041e-32	2399.51	1.4679
ENSG00000166825	ANPEP	9.36037	2.56477e-73	55338.7	57.977
ENSG00000135226	UGT2B28	9.30476	7.15232e-22	5142.54	2.23691
ENSG00000145321	GC	9.30324	1.97697e-69	56250.2	60.1144
ENSG00000129151	BBOX1	9.23182	2.39291e-34	1108.09	1.87163
ENSG00000141469	SLC14A1	9.2233	8.29712e-40	3148.69	2.70712
ENSG00000106927	AMBP	9.1223	3.60788e-69	55012.9	70.2547
ENSG00000136960	ENPP2	9.09939	4.80083e-35	1999.43	1.5072
ENSG00000081800	SLC13A1	9.09661	3.51217e-21	4284.22	2.2261
ENSG00000120057	SFRP5	9.03562	5.41698e-36	2450.29	2.05491
ENSG00000007216	SLC13A2	9.02815	2.72184e-41	3341.07	3.55634
ENSG00000036828	CASR	9.02113	4.51353e-50	2404.12	2.25616
ENSG00000011600	TYROBP	8.96279	4.77943e-24	1153.78	0.649845
ENSG00000157551	KCNJ15	8.91214	2.67441e-67	4494.57	6.71619
ENSG00000203747	FCGR3A	8.90072	2.54348e-20	2399.7	0.956205
ENSG00000162511	LAPTM5	8.89861	5.77553e-33	7254.45	7.8244
ENSG00000091138	SLC26A3	8.88528	4.26071e-21	3253.85	2.64882
ENSG00000118271	TTR	8.82691	9.82353e-41	4039.7	4.40364
ENSG00000159189	C1QC	8.7972	9.71324e-20	2402.68	0.99499
ENSG00000198075	SULT1C4	8.78356	5.369e-55	1992.36	3.40092
ENSG00000173369	C1QB	8.72025	5.36744e-19	2632.77	1.26909
ENSG00000109181	UGT2B10	8.69773	6.06519e-27	1191.44	0.768858
ENSG00000100505	TRIM9	8.65885	3.65301e-51	2284.13	4.0132
ENSG00000158014	SLC30A2	8.58263	4.79288e-31	3956.91	5.56969
ENSG00000143226	FCGR2A	8.52146	6.30833e-21	4201.71	3.40904
ENSG00000244067	GSTA2	8.49541	5.59604e-31	10593.9	15.7853
ENSG00000155052	CNTNAP5	8.48911	1.84427e-23	816.639	1.16251
ENSG00000163295	ALPI	8.37461	6.05322e-17	235.599	0
ENSG00000125810	CD93	8.35423	2.50339e-20	907.819	0.78502
ENSG00000095970	TREM2	8.35238	1.99853e-15	631.541	0
ENSG00000138207	RBP4	8.34425	1.96777e-27	5050.15	6.84604
ENSG00000132693	CRP	8.3368	5.36744e-19	22194.7	14.1761
ENSG00000198848	CES1	8.33479	3.19903e-34	14775.3	26.8723
ENSG00000173372	C1QA	8.32465	6.05322e-17	1120.21	0.585323
ENSG00000163751	CPA3	8.32316	2.77494e-17	395.134	0
ENSG00000162630	B3GALT2	8.24639	1.77817e-46	3956.82	9.21158
ENSG00000109072	VTN	8.23909	1.05773e-55	17662.3	41.5845
ENSG00000122756	CNTFR	8.10708	1.04604e-27	888.905	1.58064
ENSG00000171659	GPR34	8.10599	4.9402e-19	635.419	0.658267
ENSG00000174827	PDZK1	8.09158	9.54962e-48	3738.11	9.81968
ENSG00000112799	LY86	8.04844	3.7851e-15	297.035	0
ENSG00000131482	G6PC	8.03996	1.32942e-24	2092.91	3.75974
ENSG00000163823	CCR1	8.03012	2.07143e-22	364.72	0.310049
ENSG00000084674	APOB	7.90642	1.41121e-19	1480.05	2.73555
ENSG00000137731	FXYD2	7.90375	1.06122e-42	16804.1	43.7718
ENSG00000205795	CYS1	7.88234	8.13329e-26	419.782	0.70332
ENSG00000135220	UGT2A3	7.80608	6.43901e-52	6346.82	21.4788
ENSG00000123329	ARHGAP9	7.79679	3.07492e-21	612.213	1.41729
ENSG00000138964	PARVG	7.76674	2.6698e-23	856.473	1.91055
ENSG00000115956	PLEK	7.75747	4.57533e-18	516.246	0.764433
ENSG00000126860	EVI2A	7.75216	6.49649e-15	344.944	0.155544
ENSG00000168329	CX3CR1	7.74781	2.12819e-14	3010.55	3.692
ENSG00000138079	SLC3A1	7.72345	3.79698e-72	8781.94	34.8028
ENSG00000165168	CYBB	7.68286	1.69256e-21	2488.22	6.99192
ENSG00000101349	PAK5	7.65608	1.71188e-29	373.428	0.79124
ENSG00000196090	PTPRT	7.64438	7.35641e-27	976.879	3.31992
ENSG00000153563	CD8A	7.64372	4.9402e-19	991.614	2.08007
ENSG00000150337	FCGR1A	7.61698	5.35047e-17	1022.5	2.17999
ENSG00000171051	FPR1	7.61385	1.38921e-16	943.178	1.71161
ENSG00000082074	FYB1	7.61158	1.83463e-21	1010.8	2.44889
ENSG00000066336	SPI1	7.58986	1.72493e-19	731.897	1.99067
ENSG00000114200	BCHE	7.5869	3.47339e-14	322.031	0.539962
ENSG00000080618	CPB2	7.57972	1.27174e-21	418.538	0.633477
ENSG00000163220	S100A9	7.57928	1.37219e-13	2816.26	3.27473
ENSG00000116824	CD2	7.56086	2.99753e-15	320.405	0.226947
ENSG00000121807	CCR2	7.55522	1.46641e-14	160.997	0
ENSG00000167286	CD3D	7.51893	3.36027e-16	236.709	0.30658
ENSG00000185811	IKZF1	7.51135	3.12968e-14	2729.26	4.50288
ENSG00000169385	RNASE2	7.51007	1.84953e-12	195.734	0
ENSG00000197253	TPSB2	7.50986	3.74031e-19	550.009	1.41735
ENSG00000143119	CD53	7.49187	2.34064e-18	1161.29	3.92954
ENSG00000130755	GMFG	7.48718	2.61213e-18	292.26	0.446903
ENSG00000142185	TRPM2	7.48137	2.17074e-18	422.861	0.852058
ENSG00000006128	TAC1	7.4283	1.13413e-17	928.843	2.1214
ENSG00000122862	SRGN	7.4071	4.47206e-17	2829.22	7.02391
ENSG00000117091	CD48	7.40498	5.72979e-16	324.738	0.549898
ENSG00000250298	GIMD1	7.39775	1.16975e-11	83.3716	0
ENSG00000113492	AGXT2	7.36401	4.12514e-15	154.853	0.155117
ENSG00000170099	SERPINA6	7.33999	3.95808e-46	1738.41	6.90529
ENSG00000169508	GPR183	7.33447	1.23928e-11	499.434	0
ENSG00000081237	PTPRC	7.33377	4.9402e-19	1958.15	5.97373
ENSG00000118137	APOA1	7.33186	3.0649e-22	474.984	1.70641
ENSG00000180432	CYP8B1	7.33126	2.91425e-23	1027.68	4.43462
ENSG00000183186	C2CD4C	7.32734	7.38779e-18	1068.56	2.82013
ENSG00000174358	SLC6A19	7.32235	3.5241e-20	7560.78	21.7826
ENSG00000161944	ASGR2	7.30499	3.57095e-30	2733.9	11.7048
ENSG00000101336	HCK	7.29043	2.2373e-17	477.792	1.34026
ENSG00000090104	RGS1	7.28382	1.57997e-12	2022.98	3.02305
ENSG00000101463	SYNDIG1	7.26636	1.24758e-11	187.858	0
ENSG00000133574	GIMAP4	7.24968	1.58831e-16	399.66	0.980017
ENSG00000185924	RTN4RL1	7.21216	8.6766e-18	197.686	0.310049
ENSG00000181631	P2RY13	7.20712	2.12282e-14	367.532	0.847398
ENSG00000136250	AOAH	7.19975	3.02785e-13	347.544	0.267326
ENSG00000105926	MPP6	7.19462	4.07267e-30	3713.21	15.9736
ENSG00000169413	RNASE6	7.17957	4.67462e-13	393.169	0.465073
ENSG00000213759	UGT2B11	7.1707	1.11095e-24	1849.38	8.51778
ENSG00000143546	S100A8	7.16834	6.54281e-11	1571.84	1.09552
ENSG00000130234	ACE2	7.16527	6.99513e-64	11680.4	68.9319
ENSG00000182578	CSF1R	7.15594	7.77731e-13	2072.23	4.75684
ENSG00000137860	SLC28A2	7.14191	3.94844e-28	5065.13	25.1465
ENSG00000100079	LGALS2	7.13376	1.83758e-56	7469.96	43.7683
ENSG00000166523	CLEC4E	7.12977	3.53188e-21	599.581	2.18249
ENSG00000116176	TPSG1	7.10829	7.72532e-16	96.1877	0
ENSG00000110079	MS4A4A	7.08491	1.39539e-11	223.417	0.155013
ENSG00000165841	CYP2C19	7.07647	8.64561e-29	1353.07	7.23836
ENSG00000136872	ALDOB	7.05287	1.31116e-24	11154.7	47.4856
ENSG00000147647	DPYS	7.04087	6.07547e-26	820.211	4.01377
ENSG00000166428	PLD4	7.04025	5.47495e-13	932.805	2.56185
ENSG00000118432	CNR1	7.02598	1.67194e-24	180.869	0.662798
ENSG00000185737	NRG3	6.99859	2.42471e-23	159.497	0.663544
ENSG00000158869	FCER1G	6.98418	3.09505e-19	1404.58	6.36757
ENSG00000011465	DCN	6.98086	2.11953e-15	3530.06	8.42498
ENSG00000176919	C8G	6.97847	1.04995e-19	1810.05	8.53991
ENSG00000177511	ST8SIA3	6.96477	1.45405e-23	475.003	1.85409
ENSG00000163563	MNDA	6.95695	4.22608e-13	398.359	1.25272
ENSG00000095932	SMIM24	6.94096	4.55924e-22	12136.5	59.9614
ENSG00000153086	ACMSD	6.93592	9.38155e-28	904.198	5.18804
ENSG00000204472	AIF1	6.93455	1.47303e-11	78.4683	0
ENSG00000172367	PDZD3	6.92413	6.00458e-26	806.783	3.53849
ENSG00000197408	CYP2B6	6.92246	6.53082e-36	521.77	3.32565
ENSG00000135905	DOCK10	6.91	4.06847e-15	583.322	2.22423
ENSG00000277632	CCL3	6.89833	7.45371e-09	853.879	0
ENSG00000142583	SLC2A5	6.8951	2.64981e-14	666.245	2.30753
ENSG00000060566	CREB3L3	6.87702	4.59947e-12	334.522	0.787626
ENSG00000124205	EDN3	6.87241	5.78894e-15	243.794	0.660035
ENSG00000240583	AQP1	6.87093	3.68312e-28	14322.7	85.0306
ENSG00000125255	SLC10A2	6.82316	5.29287e-28	827.462	5.64452
ENSG00000239474	KLHL41	6.81465	1.30999e-14	835.885	2.1153
ENSG00000110848	CD69	6.80101	6.5305e-16	488.095	2.24777
ENSG00000122877	EGR2	6.79776	5.53558e-11	726.557	1.38
ENSG00000136732	GYPC	6.79353	1.9628e-15	264.26	0.391374
ENSG00000185862	EVI2B	6.79269	2.97014e-21	852.189	4.53955
ENSG00000010327	STAB1	6.76886	1.0677e-16	1965.14	10.3231
ENSG00000124491	F13A1	6.73923	9.72966e-11	554.794	0.679434
ENSG00000110077	MS4A6A	6.71403	1.44154e-17	1890.44	10.9543
ENSG00000019169	MARCO	6.70154	7.80275e-10	135.356	0.160336
ENSG00000158473	CD1D	6.69925	6.87792e-33	414.297	2.6849
ENSG00000244474	UGT1A4	6.68866	1.97426e-08	894.854	0.954838
ENSG00000184672	RALYL	6.68518	1.68105e-36	686.424	5.02057
ENSG00000145649	GZMA	6.68184	1.27329e-10	100.227	0
ENSG00000128815	WDFY4	6.6726	1.26926e-15	402.185	1.89551
ENSG00000171860	C3AR1	6.66831	2.84725e-17	707.691	4.15725
ENSG00000139572	GPR84	6.65086	4.68812e-10	81.5435	0
ENSG00000135333	EPHA7	6.62937	6.05645e-17	253.542	1.84838
ENSG00000198851	CD3E	6.61658	9.79739e-16	636.551	3.43626
ENSG00000147443	DOK2	6.59858	9.85307e-13	128.5	0.396479
ENSG00000144035	NAT8	6.59242	6.12697e-15	109.543	0.474971
ENSG00000127951	FGL2	6.59038	6.45218e-14	1303.26	5.97253
ENSG00000162747	FCGR3B	6.55481	2.11559e-10	235.208	0.522273
ENSG00000196557	CACNA1H	6.53498	1.21315e-38	3315.03	26.9899
ENSG00000160791	CCR5	6.516	7.78901e-10	291.675	0.592973
ENSG00000124939	SCGB2A1	6.51391	1.71944e-25	319.292	2.09749
ENSG00000172116	CD8B	6.49633	8.82442e-11	185.451	0.463042
ENSG00000081479	LRP2	6.49471	3.80002e-22	1041.47	8.2706
ENSG00000010610	CD4	6.48852	1.55281e-13	737.147	3.55303
ENSG00000255245	FXYD6-FXYD2	6.48222	3.76994e-18	79.3263	0.155024
ENSG00000129675	ARHGEF6	6.48208	3.42457e-16	530.115	3.02453
ENSG00000198019	FCGR1B	6.48177	3.25815e-10	244.156	0.536337
ENSG00000121742	GJB6	6.46005	1.21558e-12	99.2088	0.308079
ENSG00000197629	MPEG1	6.45659	7.97285e-17	547.143	3.76202
ENSG00000143278	F13B	6.42517	1.69448e-09	46.6412	0
ENSG00000169313	P2RY12	6.41565	9.93757e-08	482.443	0
ENSG00000122122	SASH3	6.38808	5.64356e-10	632.143	7.65503
ENSG00000197943	PLCG2	6.38622	1.07647e-17	5082.35	37.2159
ENSG00000149131	SERPING1	6.37558	1.02895e-37	33613.8	326.156
ENSG00000275302	CCL4	6.36836	3.04786e-08	309.402	0.320007
ENSG00000105707	HPN	6.36395	1.93657e-17	1965.87	14.5163
ENSG00000163581	SLC2A2	6.36011	1.53111e-15	738.874	9.10906
ENSG00000118946	PCDH17	6.34742	3.22383e-13	196.072	0.962754
ENSG00000077984	CST7	6.33065	6.5662e-12	251.283	1.25999
ENSG00000134516	DOCK2	6.32966	2.80434e-12	669.383	4.12814
ENSG00000196329	GIMAP5	6.32516	2.46521e-11	185.88	0.575667
ENSG00000141506	PIK3R5	6.30838	5.95031e-12	390.72	2.04937
ENSG00000120280	CXorf21	6.2959	1.30383e-08	139.117	0.372427
ENSG00000121904	CSMD2	6.27288	7.92506e-19	355.147	3.15453
ENSG00000124302	CHST8	6.24983	6.09711e-13	170.827	1.344
ENSG00000075884	ARHGAP15	6.248	3.28274e-16	361.855	2.71273
ENSG00000162009	SSTR5	6.2462	3.92963e-11	77.1154	0.155024
ENSG00000276644	DACH1	6.21361	3.96766e-59	1109.83	13.8646
ENSG00000000938	FGR	6.21194	5.86249e-13	323.248	2.49577
ENSG00000169442	CD52	6.19598	1.16214e-11	230.519	1.22443
ENSG00000183091	NEB	6.17712	1.8029e-29	3986.22	42.8613
ENSG00000134343	ANO3	6.17251	5.57492e-19	546.353	6.13927
ENSG00000244731	C4A	6.16031	7.53886e-27	1608.71	17.0884
ENSG00000276231	PIK3R6	6.15909	1.07749e-09	79.7482	0.290133
ENSG00000171777	RASGRP4	6.13405	1.24225e-12	138.781	1.37536
ENSG00000243955	GSTA1	6.12644	1.05681e-16	18991	171.663
ENSG00000159398	CES5A	6.12522	1.20325e-10	54.7097	0
ENSG00000244734	HBB	6.1208	1.97286e-07	2337.85	3.29403
ENSG00000100884	CPNE6	6.11556	5.59401e-10	149.404	0.671048
ENSG00000155307	SAMSN1	6.11394	5.65712e-11	439.416	2.87573
ENSG00000118785	SPP1	6.09237	1.01546e-14	291498	2826.98
ENSG00000121933	TMIGD3	6.07678	2.56606e-10	439.328	3.09638
ENSG00000173391	OLR1	6.0755	1.22478e-10	1029.28	6.19885
ENSG00000136235	GPNMB	6.07302	1.4211e-09	848.105	4.50723
ENSG00000095917	TPSD1	6.05481	9.76694e-10	64.2621	0.259713
ENSG00000085265	FCN1	6.05475	4.75247e-11	725.101	5.88096
ENSG00000153822	KCNJ16	6.05111	1.06674e-29	2875.49	35.2597
ENSG00000135744	AGT	6.02958	1.06576e-37	22500	283.206
ENSG00000122584	NXPH1	6.02149	1.34419e-07	51.0334	0
ENSG00000139988	RDH12	6.01246	3.31946e-27	6650.9	83.6896
ENSG00000132703	APCS	6.00626	5.96775e-19	9572.33	100.785
ENSG00000137766	UNC13C	6.0011	4.25749e-17	393.57	3.99515
ENSG00000155926	SLA	5.98812	1.00054e-09	724.452	5.13993
ENSG00000130203	APOE	5.98726	7.86604e-11	7707.86	51.7022
ENSG00000186818	LILRB4	5.97467	4.58391e-09	255.376	1.47391
ENSG00000066294	CD84	5.96639	1.39539e-11	558.93	4.23187
ENSG00000166927	MS4A7	5.96426	3.08839e-11	789.199	6.71959
ENSG00000100450	GZMH	5.95287	3.16315e-08	106.353	0.318322
ENSG00000160883	HK3	5.92778	3.70248e-09	103.53	0.438423
ENSG00000105501	SIGLEC5	5.90646	1.68672e-08	72.1327	0.375453
ENSG00000186115	CYP4F2	5.89329	8.99348e-16	1737.99	19.7757
ENSG00000175489	LRRC25	5.88442	4.99313e-14	158.394	1.3622
ENSG00000121552	CSTA	5.8814	1.15743e-08	78.3223	0.154627
ENSG00000275688	CCL15-CCL14	5.87668	1.57341e-10	376.212	3.28988
ENSG00000187288	CIDEC	5.87641	3.63409e-11	228.124	1.61087
ENSG00000009694	TENM1	5.87279	1.43198e-12	214.93	2.13928
ENSG00000018280	SLC11A1	5.85773	4.86338e-13	873.82	8.45526
ENSG00000104537	ANXA13	5.84698	1.91208e-42	12086.1	181.307
ENSG00000171310	CHST11	5.8409	2.83653e-14	494.874	4.38535
ENSG00000140749	IGSF6	5.83875	6.17354e-11	784.645	7.51269
ENSG00000119535	CSF3R	5.82183	6.36647e-13	937.461	11.1567
ENSG00000172236	TPSAB1	5.82049	2.01181e-09	235.75	1.77248
ENSG00000108798	ABI3	5.81708	1.40765e-10	211.885	2.44259
ENSG00000111052	LIN7A	5.81667	1.71944e-25	917.9	13.5736
ENSG00000239998	LILRA2	5.81405	1.58568e-08	103.951	0.403419
ENSG00000224916	APOC4-APOC2	5.81167	2.88158e-07	102.38	0.354342
ENSG00000186469	GNG2	5.80759	6.11862e-10	214.616	0.936547
ENSG00000134240	HMGCS2	5.8053	1.39901e-08	1386.48	7.62594
ENSG00000187758	ADH1A	5.80063	7.92638e-15	1233.36	12.9835
ENSG00000029559	IBSP	5.79813	2.54732e-06	121.197	0
ENSG00000129450	SIGLEC9	5.79567	7.33404e-13	189.43	2.1294
ENSG00000143185	XCL2	5.77619	3.37962e-08	34.7658	0
ENSG00000197471	SPN	5.775	2.62119e-16	521.662	6.36726
ENSG00000105967	TFEC	5.77328	2.22795e-09	214.092	1.40175
ENSG00000167994	RAB3IL1	5.76956	3.25149e-07	598.25	2.08736
ENSG00000186197	EDARADD	5.76665	3.17726e-15	147.866	1.54239
ENSG00000103569	AQP9	5.76559	7.85237e-07	294.688	0.761544
ENSG00000136286	MYO1G	5.7628	1.10227e-12	303.872	3.37634
ENSG00000012504	NR1H4	5.76269	3.71701e-25	1403.49	20.0551
ENSG00000140379	BCL2A1	5.74112	1.1772e-10	164.374	1.07554
ENSG00000157303	SUSD3	5.73828	3.92698e-09	136.017	1.20798
ENSG00000169116	PARM1	5.73067	1.94263e-17	4722.12	63.906
ENSG00000163492	CCDC141	5.72259	7.47785e-21	469.781	6.795
ENSG00000260314	MRC1	5.70783	4.46606e-07	223.482	0.899878
ENSG00000167261	DPEP2	5.70772	3.57388e-07	44.1501	0
ENSG00000179348	GATA2	5.70427	4.01016e-09	61.9436	0.154113
ENSG00000163453	IGFBP7	5.69605	2.53449e-10	503.442	3.4376
ENSG00000100292	HMOX1	5.69159	9.11005e-22	1226.79	18.2008
ENSG00000167850	CD300C	5.68429	7.96391e-08	93.6658	0.527451
ENSG00000183049	CAMK1D	5.684	2.37312e-24	400.345	5.56397
ENSG00000142347	MYO1F	5.68213	1.83055e-13	1383.72	17.606
ENSG00000224389	C4B	5.67696	3.33234e-19	1571.54	23.0329
ENSG00000170703	TTLL6	5.67542	5.21374e-19	249.152	4.3737
ENSG00000234906	APOC2	5.66602	4.6247e-17	670.798	9.92279
ENSG00000175899	A2M	5.64616	1.02432e-09	4374.06	40.9019
ENSG00000128383	APOBEC3A	5.6452	8.56143e-07	59.6496	0
ENSG00000132465	JCHAIN	5.6418	7.6598e-07	246.321	0.851398
ENSG00000135077	HAVCR2	5.64015	5.16597e-11	690.071	8.25849
ENSG00000157131	C8A	5.63538	5.78511e-21	818.102	12.6324
ENSG00000240224	UGT1A5	5.63305	5.37847e-06	1038.07	3.66454
ENSG00000180089	TMEM86B	5.63136	2.1295e-33	3633.37	63.5096
ENSG00000147206	NXF3	5.62434	1.71734e-15	1012.64	14.6857
ENSG00000172985	SH3RF3	5.61858	2.90843e-09	118.324	0.8375
ENSG00000117154	IGSF21	5.61429	4.94424e-08	111.426	1.07809
ENSG00000115607	IL18RAP	5.61428	7.92925e-09	86.7404	0.666289
ENSG00000248771	SMIM31	5.59052	4.57135e-15	1148.41	16.0501
ENSG00000166928	MS4A14	5.58233	3.34525e-06	108.165	0.121807
ENSG00000177575	CD163	5.57774	2.62651e-10	1228.17	14.3707
ENSG00000172673	THEMIS	5.57064	1.00483e-07	96.3089	0.622924
ENSG00000116774	OLFML3	5.57006	1.39539e-11	689.31	8.71798
ENSG00000140465	CYP1A1	5.56685	3.02717e-06	3394.06	14.2407
ENSG00000148795	CYP17A1	5.55782	3.48382e-06	637.153	0.919907
ENSG00000258227	CLEC5A	5.5576	9.71972e-10	318.29	4.51763
ENSG00000100453	GZMB	5.54123	7.12413e-07	44.4057	0
ENSG00000179639	FCER1A	5.54102	1.4261e-07	66.752	0.292653
ENSG00000276085	CCL3L3	5.53919	8.6839e-06	267.51	0.157935
ENSG00000115232	ITGA4	5.53874	7.54854e-09	211.256	1.62961
ENSG00000114013	CD86	5.52331	5.88198e-08	277.39	2.63733
ENSG00000133561	GIMAP6	5.51984	2.9191e-11	338.697	4.70171
ENSG00000142494	SLC47A1	5.5159	1.85938e-23	682.366	13.1555
ENSG00000105668	UPK1A	5.51412	1.74214e-10	35.0099	0.298237
ENSG00000165799	RNASE7	5.51136	2.80449e-21	340.334	5.64712
ENSG00000187912	CLEC17A	5.49466	7.7287e-07	70.6758	0.155299
ENSG00000179593	ALOX15B	5.49314	1.97896e-09	493.33	6.13465
ENSG00000162711	NLRP3	5.47669	5.64043e-07	276.453	2.84388
ENSG00000105366	SIGLEC8	5.46673	5.36006e-10	142.982	1.53494
ENSG00000133800	LYVE1	5.46633	9.80423e-08	283.145	2.75679
ENSG00000170458	CD14	5.46308	7.32621e-28	3061.84	58.5559
ENSG00000169856	ONECUT1	5.46027	1.9522e-11	521.716	6.91157
ENSG00000185052	SLC24A3	5.45991	1.84795e-16	230.349	3.41122
ENSG00000149534	MS4A2	5.45934	9.7169e-10	124.549	1.37204
ENSG00000131910	NR0B2	5.45924	1.08882e-18	1634.84	27.31
ENSG00000175084	DES	5.4523	3.66197e-06	148.171	0.276823
ENSG00000211452	DIO1	5.44649	6.27307e-10	423.531	5.27286
ENSG00000105851	PIK3CG	5.43625	6.91184e-10	216.837	2.42041
ENSG00000187955	COL14A1	5.43587	1.39539e-11	187.775	2.75548
ENSG00000154451	GBP5	5.43017	5.57893e-11	286.021	3.96009
ENSG00000167588	GPD1	5.4205	9.89384e-21	1225.4	22.385
ENSG00000074276	CDHR2	5.39924	2.4956e-17	5004.47	88.3174
ENSG00000092421	SEMA6A	5.39585	9.54962e-48	1896.03	39.8343
ENSG00000168995	SIGLEC7	5.3945	1.75292e-06	38.8636	0
ENSG00000165457	FOLR2	5.3895	7.58614e-06	49.9646	0
ENSG00000172215	CXCR6	5.3872	2.89603e-10	150.22	2.08386
ENSG00000206172	HBA1	5.38489	1.09184e-05	2017.01	0.154965
ENSG00000163618	CADPS	5.37482	3.60052e-11	493.023	6.1088
ENSG00000271824	SMIM32	5.36739	1.65292e-19	592.765	10.5394
ENSG00000204161	C10orf128	5.36167	2.4528e-13	1213.61	23.3831
ENSG00000198074	AKR1B10	5.35907	8.27129e-20	54085.2	1045.82
ENSG00000070601	FRMPD1	5.35306	6.32801e-08	119.344	0.927527
ENSG00000130208	APOC1	5.3516	4.60539e-08	1399.97	15.3534
ENSG00000143921	ABCG8	5.34944	1.45473e-08	125.488	1.36495
ENSG00000167208	SNX20	5.34819	2.88234e-09	192.154	2.51181
ENSG00000105697	HAMP	5.34133	2.55596e-07	238.162	2.82504
ENSG00000186810	CXCR3	5.3406	3.13061e-09	105.794	1.2732
ENSG00000146215	CRIP3	5.33827	1.52245e-11	103.653	1.69913
ENSG00000171759	PAH	5.33789	5.53209e-24	13256	268.708
ENSG00000104972	LILRB1	5.33671	1.62509e-06	86.7368	0.640453
ENSG00000138115	CYP2C8	5.33174	1.06642e-17	968.357	17.8116
ENSG00000089012	SIRPG	5.32912	9.41168e-07	27.021	0
ENSG00000169083	AR	5.32826	2.54348e-20	583.519	11.5472
ENSG00000275395	FCGBP	5.32214	1.12083e-15	42255	784.142
ENSG00000164484	TMEM200A	5.32025	1.55061e-08	50.4688	0.455507
ENSG00000151650	VENTX	5.31479	5.83597e-08	85.8447	0.775122
ENSG00000115523	GNLY	5.31439	1.98887e-08	174.731	2.08686
ENSG00000110665	C11orf21	5.31231	5.2997e-08	67.7794	0.647339
ENSG00000115361	ACADL	5.31204	9.05981e-15	106.976	2.3189
ENSG00000186462	NAP1L2	5.30787	2.65517e-11	69.8347	0.8375
ENSG00000105246	EBI3	5.30187	1.73248e-08	69.6208	0.622785
ENSG00000184730	APOBR	5.29475	3.00996e-15	206.777	3.84477
ENSG00000138075	ABCG5	5.29087	2.08568e-10	201.232	2.8517
ENSG00000068831	RASGRP2	5.2811	3.32787e-11	138.612	2.78364
ENSG00000152315	KCNK13	5.27634	1.87926e-08	89.5331	0.940044
ENSG00000276070	CCL4L2	5.27058	1.52063e-05	62.2222	0
ENSG00000152467	ZSCAN1	5.268	2.10412e-09	43.2851	0.66788
ENSG00000005844	ITGAL	5.26627	3.68843e-07	455.973	4.34046
ENSG00000180353	HCLS1	5.25664	6.74269e-13	840.426	15.9691
ENSG00000164128	NPY1R	5.25198	4.62702e-15	343.859	7.09084
ENSG00000244588	RAD21L1	5.24668	2.73689e-12	61.5088	1.20515
ENSG00000242366	UGT1A8	5.24296	2.75318e-06	1118.25	12.866
ENSG00000171049	FPR2	5.24006	2.91475e-06	85.5658	0.653371
ENSG00000168229	PTGDR	5.2289	9.69038e-07	44.3678	0.158467
ENSG00000101082	SLA2	5.22399	5.74322e-09	164.939	2.15134
ENSG00000164692	COL1A2	5.21969	4.40007e-09	353.289	4.28466
ENSG00000173868	PHOSPHO1	5.20649	5.87422e-06	32.9112	0
ENSG00000110934	BIN2	5.19927	1.45473e-08	256.745	4.73601
ENSG00000131042	LILRB2	5.19508	2.61089e-05	69.9051	0
ENSG00000163154	TNFAIP8L2	5.19469	3.8742e-09	118.397	1.95236
ENSG00000104918	RETN	5.18907	8.60351e-06	32.5426	0
ENSG00000196109	ZNF676	5.1749	3.60013e-09	21.7128	0.372427
ENSG00000163221	S100A12	5.17451	3.09013e-05	329.658	0.155024
ENSG00000148680	HTR7	5.16773	5.52711e-06	31.4925	0
ENSG00000140678	ITGAX	5.16228	9.17587e-11	695.548	13.2634
ENSG00000124233	SEMG1	5.15536	7.40524e-09	74.9303	1.01232
ENSG00000088827	SIGLEC1	5.15379	7.06954e-06	59.495	0.483946
ENSG00000124568	SLC17A1	5.15152	2.5455e-15	207.72	4.3348
ENSG00000120693	SMAD9	5.13041	5.104e-16	891.654	19.7799
ENSG00000155849	ELMO1	5.12685	2.03965e-15	585.734	13.5668
ENSG00000087245	MMP2	5.12439	1.34666e-07	451.844	5.84392
ENSG00000163568	AIM2	5.12118	3.70125e-06	19.0038	0
ENSG00000039537	C6	5.11278	4.92749e-13	1237.09	21.5185
ENSG00000163464	CXCR1	5.11145	4.10391e-05	146.063	0
ENSG00000174807	CD248	5.10818	7.76229e-07	85.6386	0.847398
ENSG00000172543	CTSW	5.102	3.90423e-09	131.356	2.13714
ENSG00000126264	HCST	5.09589	3.03443e-13	199.423	4.05355
ENSG00000147434	CHRNA6	5.09144	3.44606e-06	36.6735	0.294334
ENSG00000036473	OTC	5.08899	5.00124e-08	36.0616	0
ENSG00000173926	MARCH3	5.08189	1.08148e-45	1244.57	33.9786
ENSG00000169554	ZEB2	5.07351	5.10069e-13	518.595	11.172
ENSG00000187479	C11orf96	5.07217	1.74189e-07	248.719	3.25606
ENSG00000114771	AADAC	5.06112	6.07754e-12	2244.02	47.4996
ENSG00000122223	CD244	5.04784	6.66962e-06	63.6119	0.597531
ENSG00000226733	AL138826.1	5.04686	5.87084e-07	15.4732	0
ENSG00000174004	NRROS	5.04466	1.52002e-07	100.784	1.50234
ENSG00000137078	SIT1	5.04455	7.71147e-06	28.6123	0
ENSG00000138356	AOX1	5.04198	1.44154e-17	4713.48	119.539
ENSG00000106128	GHRHR	5.0394	1.37049e-07	104.593	1.77158
ENSG00000162460	TMEM82	5.03658	1.68747e-12	121.154	2.82398
ENSG00000091592	NLRP1	5.03508	6.18509e-09	284.917	4.77488
ENSG00000184434	LRRC19	5.03465	3.18047e-35	1947.57	53.5099
ENSG00000197540	GZMM	5.03035	5.63533e-06	25.5901	0
ENSG00000135218	CD36	5.01565	3.44058e-10	213.824	4.64878
ENSG00000271503	CCL5	5.01248	3.16002e-06	435.258	5.48171
ENSG00000078589	P2RY10	5.01243	2.12382e-05	42.4796	0
ENSG00000213023	SYT3	5.00703	2.06715e-06	103.056	1.80562
ENSG00000136167	LCP1	4.99295	2.41451e-12	2837.61	64.1615
ENSG00000134207	SYT6	4.99086	5.78556e-06	36.7434	0.15497
ENSG00000163631	ALB	4.99024	3.39729e-09	422.57	6.36156
ENSG00000100985	MMP9	4.9842	4.9979e-05	200.983	0.474971
ENSG00000163377	FAM19A4	4.97173	5.1677e-07	20.2273	0.159493
ENSG00000168447	SCNN1B	4.96288	3.59217e-13	149.136	3.78222
ENSG00000183379	SYNDIG1L	4.96148	5.69469e-09	48.1075	0.852337
ENSG00000100368	CSF2RB	4.96122	1.36061e-08	144.361	2.76132
ENSG00000123338	NCKAP1L	4.95945	5.50378e-10	629.719	13.8989
ENSG00000182885	ADGRG3	4.95681	2.25293e-06	46.4531	0.493479
ENSG00000168135	KCNJ4	4.95605	2.31104e-10	70.0239	1.53977
ENSG00000026559	KCNG1	4.95392	7.29523e-10	188.328	3.69646
ENSG00000086991	NOX4	4.94706	1.75878e-09	86.68	1.79362
ENSG00000183729	NPBWR1	4.93919	6.12765e-08	309.778	6.10902
ENSG00000158022	TRIM63	4.93905	2.49832e-08	138.016	3.0926
ENSG00000123360	PDE1B	4.93905	4.64998e-10	84.1468	1.7585
ENSG00000115935	WIPF1	4.93543	5.969e-13	1192.64	29.8532
ENSG00000147257	GPC3	4.93199	2.74542e-13	221.521	5.90071
ENSG00000038945	MSR1	4.92769	3.51096e-06	677.578	10.8407
ENSG00000273777	CEACAM20	4.9256	4.51211e-06	59.6938	1.09073
ENSG00000169347	GP2	4.92154	1.69893e-06	4321.31	61.2379
ENSG00000248385	TARM1	4.92115	2.84759e-07	41.7506	0.527891
ENSG00000102879	CORO1A	4.91687	1.57591e-10	1631.74	37.6434
ENSG00000105122	RASAL3	4.90928	1.39527e-06	516.901	8.78129
ENSG00000213424	KRT222	4.90737	2.98482e-20	555.215	15.7623
ENSG00000113303	BTNL8	4.90584	8.4449e-15	1464	40.1176
ENSG00000126882	FAM78A	4.9042	1.17514e-09	306.509	6.22431
ENSG00000021852	C8B	4.89806	2.58314e-06	63.8383	0.883587
ENSG00000100031	GGT1	4.89166	6.76972e-24	10374.6	295.568
ENSG00000161031	PGLYRP2	4.89064	1.00809e-06	56.6676	0.927958
ENSG00000115085	ZAP70	4.89041	3.99755e-09	193.337	4.1538
ENSG00000100365	NCF4	4.88909	1.63665e-09	205.409	4.0646
ENSG00000196735	HLA-DQA1	4.88797	1.19546e-05	2853.13	37.9671
ENSG00000281887	GIMAP1-GIMAP5	4.88419	6.1027e-06	24.8873	0.155752
ENSG00000135439	AGAP2	4.88247	1.39102e-07	169.035	3.56278
ENSG00000162367	TAL1	4.87827	4.17178e-05	174.324	1.49617
ENSG00000138755	CXCL9	4.87184	9.88299e-12	106.475	2.305
ENSG00000142484	TM4SF5	4.86744	1.33073e-13	1231.12	31.8817
ENSG00000135094	SDS	4.86651	1.56051e-06	119.265	1.85722
ENSG00000169862	CTNND2	4.86614	3.21206e-11	1686.7	41.8695
ENSG00000174946	GPR171	4.86512	9.71885e-06	160.362	1.08861
ENSG00000163600	ICOS	4.84934	8.51198e-06	17.8349	0
ENSG00000020633	RUNX3	4.84925	1.69038e-07	369.992	6.62033
ENSG00000186188	FFAR4	4.84739	1.53955e-20	255.039	7.69732
ENSG00000112486	CCR6	4.84177	5.64687e-11	74.2033	1.70352
ENSG00000043462	LCP2	4.83401	7.07878e-12	539.448	14.162
ENSG00000140030	GPR65	4.82829	4.02007e-11	290.587	7.51471
ENSG00000096996	IL12RB1	4.82791	5.83853e-08	73.2424	1.25507
ENSG00000104213	PDGFRL	4.82408	4.11531e-11	211.52	4.88675
ENSG00000187243	MAGED4B	4.82151	9.6712e-14	416.321	10.6093
ENSG00000197859	ADAMTSL2	4.81684	2.7207e-11	176.928	4.3171
ENSG00000180745	CLRN3	4.81616	1.12286e-20	1383.11	41.3802
ENSG00000223953	C1QTNF5	4.81193	4.78966e-16	312.454	8.59421
ENSG00000170891	CYTL1	4.80921	6.08012e-05	50.3215	0.471492
ENSG00000171431	KRT20	4.80563	4.3418e-05	81.7446	0.45844
ENSG00000021488	SLC7A9	4.79556	2.27185e-09	48.7193	1.27516
ENSG00000142173	COL6A2	4.79436	1.92545e-05	367.599	1.54219
ENSG00000134121	CHL1	4.79388	6.12765e-08	430.654	9.97866
ENSG00000188389	PDCD1	4.79146	9.65353e-06	27.2288	0.0674879
ENSG00000261371	PECAM1	4.79101	5.96377e-07	1230.9	27.1398
ENSG00000171916	LGALS9C	4.79013	1.28259e-10	567.608	13.0854
ENSG00000185038	MROH2A	4.78795	6.18098e-05	150.332	1.53909
ENSG00000101916	TLR8	4.78313	1.61526e-07	109.101	2.29378
ENSG00000137251	TINAG	4.77992	6.14768e-09	321.066	8.33667
ENSG00000205502	C2CD4B	4.77841	1.30427e-13	804.662	22.8221
ENSG00000125675	GRIA3	4.77735	6.36474e-08	145.168	3.12785
ENSG00000170801	HTRA3	4.77614	6.04082e-05	52.4153	0.282396
ENSG00000256162	SMLR1	4.77267	1.2871e-06	101.763	2.15987
ENSG00000173175	ADCY5	4.7724	2.88234e-09	512.495	10.8763
ENSG00000171724	VAT1L	4.76738	1.26886e-07	52.1516	0.970857
ENSG00000120645	IQSEC3	4.7646	6.57548e-05	66.333	0.362335
ENSG00000183918	SH2D1A	4.76427	3.52803e-06	47.5588	0.504954
ENSG00000166589	CDH16	4.76371	1.91044e-07	77.1318	1.12625
ENSG00000102924	CBLN1	4.76152	7.40988e-07	22.1362	0.166632
ENSG00000188820	CALHM6	4.76148	2.08336e-07	68.8128	1.35847
ENSG00000138792	ENPEP	4.75834	3.33973e-08	236.57	5.23465
ENSG00000105374	NKG7	4.75256	1.62032e-07	102.588	2.06945
ENSG00000099985	OSM	4.74829	1.24199e-07	96.2585	2.26559
ENSG00000162383	SLC1A7	4.74052	3.23078e-10	520.757	16.471
ENSG00000136859	ANGPTL2	4.73474	4.12522e-07	34.2778	0.515586
ENSG00000162779	AXDND1	4.73157	1.16357e-10	277.494	7.94407
ENSG00000073861	TBX21	4.72905	9.02515e-07	52.39	0.746887
ENSG00000100385	IL2RB	4.72289	2.5305e-07	167.61	4.24251
ENSG00000243135	UGT1A3	4.72097	4.3412e-05	106.796	1.12729
ENSG00000168421	RHOH	4.71907	2.26923e-08	120.102	2.95184
ENSG00000108950	FAM20A	4.71898	2.98467e-10	554.945	15.9374
ENSG00000011028	MRC2	4.7169	7.57816e-05	818.64	2.9779
ENSG00000133048	CHI3L1	4.71389	2.20549e-05	55.23	0
ENSG00000204482	LST1	4.71312	4.36609e-05	17.5711	0.14588
ENSG00000170128	GPR25	4.71193	1.73758e-05	17.7038	0
ENSG00000146039	SLC17A4	4.70906	3.17314e-16	2788.19	86.6307
ENSG00000143184	XCL1	4.69653	5.58359e-06	67.4489	1.11486
ENSG00000175857	GAPT	4.68691	1.83608e-08	279.621	7.68909
ENSG00000156689	GLYATL2	4.68196	2.49096e-12	445.705	13.4299
ENSG00000113140	SPARC	4.67952	9.03397e-06	332.473	4.40798
ENSG00000184156	KCNQ3	4.67586	4.90832e-08	242.723	6.22974
ENSG00000183019	MCEMP1	4.6714	4.12322e-05	66.6194	0.972099
ENSG00000151948	GLT1D1	4.67125	4.68948e-10	340.837	9.78938
ENSG00000269113	TRABD2B	4.66993	1.54453e-05	439.949	4.80112
ENSG00000166415	WDR72	4.66713	2.52186e-18	811.867	26.5133
ENSG00000102445	RUBCNL	4.6543	8.98968e-08	88.2612	1.88586
ENSG00000111452	ADGRD1	4.64999	1.14752e-07	91.7553	2.27484
ENSG00000107736	CDH23	4.64918	9.5634e-12	222.885	7.20506
ENSG00000182253	SYNM	4.64456	9.35881e-17	600.303	19.183
ENSG00000227471	AKR1B15	4.64377	1.72129e-08	2242.61	60.6189
ENSG00000171476	HOPX	4.64376	1.09352e-08	131.615	3.41833
ENSG00000124126	PREX1	4.64142	6.14524e-07	746.181	17.5966
ENSG00000158816	VWA5B1	4.6375	2.78064e-11	108.289	3.4344
ENSG00000142512	SIGLEC10	4.63276	2.91547e-12	520.745	16.9818
ENSG00000233041	PHGR1	4.62805	3.31401e-06	203.631	3.03596
ENSG00000139540	SLC39A5	4.62215	2.58781e-14	1034.51	33.6311
ENSG00000188536	HBA2	4.61993	0.00025543	1494.36	2.69054
ENSG00000183160	TMEM119	4.61763	1.82845e-05	127.845	2.95102
ENSG00000072694	FCGR2B	4.61653	1.05122e-07	364.959	9.76839
ENSG00000174640	SLCO2A1	4.61353	1.82369e-07	293.519	8.48157
ENSG00000176971	FIBIN	4.6044	5.81862e-05	19.5934	0
ENSG00000171115	GIMAP8	4.59875	7.81097e-07	165.478	4.26967
ENSG00000118094	TREH	4.59846	1.36007e-12	638.223	20.4529
ENSG00000178789	CD300LB	4.59682	1.66319e-05	44.4446	0.987352
ENSG00000092096	SLC22A17	4.59455	8.27129e-20	481.334	16.8762
ENSG00000114455	HHLA2	4.5786	1.26159e-21	2458.33	89.1147
ENSG00000203883	SOX18	4.5716	0.000159898	28.8209	0
ENSG00000171812	COL8A2	4.55897	1.98751e-07	114.054	3.28545
ENSG00000186047	DLEU7	4.5548	4.11635e-05	40.9946	0.635142
ENSG00000139574	NPFF	4.55185	7.59009e-06	16.7197	0
ENSG00000104043	ATP8B4	4.54311	8.80836e-08	178.7	5.33698
ENSG00000149781	FERMT3	4.54292	5.34573e-14	510.043	18.053
ENSG00000150681	RGS18	4.5354	1.21149e-05	85.4656	1.94516
ENSG00000133246	PRAM1	4.53394	3.53955e-09	210.446	6.76106
ENSG00000158517	NCF1	4.5316	6.73139e-09	244.886	7.50049
ENSG00000173110	HSPA6	4.52751	6.75858e-06	302.084	6.31975
ENSG00000164893	SLC7A13	4.52702	0.000155597	20.05	0
ENSG00000274252	GGTLC3	4.52538	0.000208212	33.7885	0.155024
ENSG00000135519	KCNH3	4.5234	1.23468e-09	524.017	15.6789
ENSG00000235034	C19orf81	4.51857	6.62454e-05	25.949	0.155162
ENSG00000105383	CD33	4.51669	5.45697e-09	370.087	12.6172
ENSG00000101017	CD40	4.51439	6.9703e-22	267.239	10.7517
ENSG00000254415	SIGLEC14	4.51019	8.62647e-07	76.8769	2.03116
ENSG00000230873	STMND1	4.50947	6.03557e-09	59.7062	1.54609
ENSG00000104903	LYL1	4.50885	1.06657e-09	127.213	3.8269
ENSG00000065675	PRKCQ	4.50317	4.46606e-07	61.9398	1.5625
ENSG00000158865	SLC5A11	4.50006	2.80329e-06	52.1626	1.46813
ENSG00000073756	PTGS2	4.49682	3.08118e-06	367.422	7.84618
ENSG00000180644	PRF1	4.48986	1.13672e-07	350.941	10.976
ENSG00000161911	TREML1	4.48955	5.46984e-05	33.1171	0.450927
ENSG00000245848	CEBPA	4.48296	8.77876e-11	228.049	7.36475
ENSG00000184515	BEX5	4.47499	9.19234e-13	619.763	21.5169
ENSG00000103154	NECAB2	4.47052	2.59276e-05	48.8134	1.13225
ENSG00000275718	CCL15	4.46965	9.71323e-13	1050.34	38.7937
ENSG00000204103	MAFB	4.46418	1.0176e-07	610.935	17.8718
ENSG00000220008	LINGO3	4.46129	7.73071e-05	31.3147	0.310049
ENSG00000110852	CLEC2B	4.46029	1.45012e-09	196.384	6.48164
ENSG00000019991	HGF	4.45453	1.34648e-05	149.128	3.78658
ENSG00000124203	ZNF831	4.45432	2.88025e-05	29.5334	0.310049
ENSG00000184956	MUC6	4.45058	2.36517e-08	1039.07	25.0828
ENSG00000183023	SLC8A1	4.44778	9.38024e-08	637.138	19.6896
ENSG00000167701	GPT	4.44464	5.14283e-16	1388.39	54.5223
ENSG00000140368	PSTPIP1	4.43214	2.34922e-09	210.496	7.53303
ENSG00000104081	BMF	4.43147	2.26307e-13	538.141	20.4788
ENSG00000143110	C1orf162	4.43005	2.01128e-10	524.443	19.2041
ENSG00000183166	CALN1	4.42055	4.36986e-07	78.1608	1.98274
ENSG00000161381	PLXDC1	4.4195	6.43209e-15	513.215	20.8639
ENSG00000164946	FREM1	4.41369	1.77176e-06	292.221	8.80805
ENSG00000007264	MATK	4.40719	5.68028e-07	71.8053	2.01442
ENSG00000182492	BGN	4.40413	8.81053e-05	68.6176	0.791212
ENSG00000186907	RTN4RL2	4.3978	8.75508e-13	173.06	7.04109
ENSG00000166501	PRKCB	4.39749	1.21647e-06	284.483	8.78951
ENSG00000254585	MAGEL2	4.39674	2.19713e-05	8.56902	0
ENSG00000147138	GPR174	4.39601	0.000295419	18.5997	0
ENSG00000109610	SOD3	4.39246	2.37495e-09	1226.57	40.2244
ENSG00000196664	TLR7	4.39017	0.000276008	243.607	0.703717
ENSG00000142698	C1orf94	4.38063	3.77665e-05	16.6042	0.155294
ENSG00000140287	HDC	4.37726	6.63677e-05	38.8204	0.878909
ENSG00000150556	LYPD6B	4.37666	8.48331e-35	2617.76	116.612
ENSG00000149435	GGTLC1	4.37264	9.1273e-07	30.3937	0.626589
ENSG00000163661	PTX3	4.36958	0.000110344	87.3498	1.32237
ENSG00000173762	CD7	4.3651	2.19259e-09	421.552	15.2946
ENSG00000198771	RCSD1	4.3626	3.76849e-09	336.986	12.4712
ENSG00000179388	EGR3	4.35903	1.41914e-06	503.784	13.8946
ENSG00000165548	TMEM63C	4.35865	2.94103e-05	83.4884	1.30951
ENSG00000182511	FES	4.35782	4.31455e-09	278.488	9.98273
ENSG00000137841	PLCB2	4.35769	2.97341e-05	1105.56	27.953
ENSG00000144407	PTH2R	4.34814	1.98428e-08	55.1083	2.34192
ENSG00000163219	ARHGAP25	4.34337	1.22111e-10	173.766	6.5546
ENSG00000170044	ZPLD1	4.34158	3.76488e-13	483.789	20.1212
ENSG00000250510	GPR162	4.33862	2.79518e-05	47.9445	1.22865
ENSG00000111732	AICDA	4.33782	1.0249e-05	91.1159	1.99838
ENSG00000167037	SGSM1	4.33692	8.02384e-09	178.86	5.82399
ENSG00000197888	UGT2B17	4.33427	5.8511e-07	49.9433	1.15745
ENSG00000106327	TFR2	4.33342	1.42799e-11	639.107	26.9012
ENSG00000136630	HLX	4.33044	5.02984e-06	122.267	3.32537
ENSG00000121769	FABP3	4.33001	3.13125e-14	187.585	8.02438
ENSG00000136404	TM6SF1	4.32844	2.69357e-05	191.929	4.84141
ENSG00000091583	APOH	4.32603	3.63032e-09	240.294	8.00961
ENSG00000197872	FAM49A	4.31857	1.75403e-06	147.949	4.30901
ENSG00000184497	TMEM255B	4.3181	8.07809e-07	157.578	6.53821
ENSG00000015285	WAS	4.31761	3.11682e-07	342.708	10.8125
ENSG00000160593	JAML	4.30627	1.12133e-07	516.746	18.449
ENSG00000171517	LPAR3	4.30349	2.20655e-09	170.431	7.25881
ENSG00000134539	KLRD1	4.29884	2.66511e-08	1052.82	38.2715
ENSG00000101307	SIRPB1	4.2963	1.00333e-07	503.122	18.3561
ENSG00000102032	RENBP	4.29534	1.99679e-07	100.607	3.4446
ENSG00000157103	SLC6A1	4.29342	7.85416e-06	154.011	6.6629
ENSG00000100652	SLC10A1	4.28743	1.64046e-08	45.9399	1.6849
ENSG00000143196	DPT	4.28598	0.000414401	30.0588	0
ENSG00000204544	MUC21	4.28542	0.000329947	16.6451	0
ENSG00000183092	BEGAIN	4.2704	1.12187e-07	188.027	6.86669
ENSG00000161405	IKZF3	4.26929	1.49108e-08	241.756	9.12578
ENSG00000079689	SCGN	4.26615	6.74368e-05	63.2564	0.473971
ENSG00000170153	RNF150	4.26562	2.01126e-08	195.955	9.28798
ENSG00000160654	CD3G	4.24868	5.45538e-08	153.471	5.43797
ENSG00000173698	ADGRG2	4.2476	7.28439e-11	537.523	21.1462
ENSG00000174837	ADGRE1	4.24756	3.20647e-05	40.4978	1.46553
ENSG00000154545	MAGED4	4.24607	1.80207e-07	241.604	8.09817
ENSG00000120885	CLU	4.24139	1.62096e-23	98404.4	4659.92
ENSG00000102837	OLFM4	4.24077	0.000129989	1945.16	25.8205
ENSG00000168542	COL3A1	4.2359	0.000142658	445.004	7.53291
ENSG00000143333	RGS16	4.23526	4.69168e-08	209.977	8.1843
ENSG00000160870	CYP3A7	4.23517	2.36762e-16	827.192	39.122
ENSG00000007129	CEACAM21	4.23006	0.000391054	13.4441	0
ENSG00000108551	RASD1	4.22893	6.5019e-05	1907.98	41.3893
ENSG00000169397	RNASE3	4.21763	0.000611884	13.9514	0
ENSG00000138109	CYP2C9	4.21088	2.00341e-18	2876.62	138.474
ENSG00000183307	TMEM121B	4.20991	2.5333e-10	92.9508	3.86513
ENSG00000188906	LRRK2	4.20475	1.32937e-21	542.531	27.0107
ENSG00000182132	KCNIP1	4.20119	1.9881e-05	21.585	0.603795
ENSG00000135426	TESPA1	4.19421	1.0615e-07	110.706	4.29419
ENSG00000155754	C2CD6	4.19251	0.000554287	361.915	5.42022
ENSG00000109846	CRYAB	4.18631	1.94159e-15	285.568	13.4848
ENSG00000171557	FGG	4.18444	5.84883e-05	4737.6	125.536
ENSG00000156738	MS4A1	4.18282	3.44807e-06	33.4098	0.826169
ENSG00000139193	CD27	4.17477	6.82438e-07	84.8229	2.83889
ENSG00000072657	TRHDE	4.17304	2.80602e-06	424.905	16.204
ENSG00000133063	CHIT1	4.16536	0.000301909	40.8106	0.782782
ENSG00000162745	OLFML2B	4.15941	5.28392e-05	90.097	2.85962
ENSG00000166482	MFAP4	4.15934	1.73928e-05	94.195	2.79812
ENSG00000120949	TNFRSF8	4.15859	3.45643e-09	82.7821	3.93395
ENSG00000161281	COX7A1	4.15014	9.88627e-05	99.8336	2.53679
ENSG00000146192	FGD2	4.14932	6.96257e-12	327.039	15.3469
ENSG00000174123	TLR10	4.1473	1.08499e-05	141.268	4.69598
ENSG00000112276	BVES	4.144	5.63541e-05	71.8088	2.27252
ENSG00000166265	CYYR1	4.1434	0.000598085	17.7792	0
ENSG00000130948	HSD17B3	4.14071	5.96e-11	179.819	8.4236
ENSG00000114113	RBP2	4.13921	6.33071e-05	50.0131	0.356286
ENSG00000099769	IGFALS	4.13791	6.19996e-15	1085.69	54.3668
ENSG00000146216	TTBK1	4.13745	1.12223e-06	208.142	8.031
ENSG00000162739	SLAMF6	4.13518	1.08621e-05	87.9805	3.27024
ENSG00000213203	GIMAP1	4.12912	1.92063e-06	152.169	6.04878
ENSG00000185905	C16orf54	4.12879	3.0133e-08	94.0713	4.00969
ENSG00000196277	GRM7	4.12764	0.00073109	223.333	1.76955
ENSG00000110324	IL10RA	4.12556	1.31457e-07	638.772	26.4256
ENSG00000119508	NR4A3	4.12425	0.000156184	231.361	5.11109
ENSG00000168685	IL7R	4.1184	7.85416e-06	239.88	7.9858
ENSG00000124564	SLC17A3	4.11514	0.000145522	15.4963	0.302542
ENSG00000100351	GRAP2	4.10869	4.29336e-05	98.3847	2.60971
ENSG00000164691	TAGAP	4.10687	1.64237e-07	363.454	15.7675
ENSG00000184060	ADAP2	4.10609	1.39527e-06	467.453	20.3747
ENSG00000174600	CMKLR1	4.10603	8.32189e-07	171.56	7.34366
ENSG00000166866	MYO1A	4.10263	4.17315e-12	1638.06	79.3975
ENSG00000148908	RGS10	4.10144	4.20361e-10	560.084	25.4565
ENSG00000154589	LY96	4.09648	2.13153e-06	73.8311	2.92258
ENSG00000144642	RBMS3	4.0957	4.37141e-09	308.005	14.7183
ENSG00000144668	ITGA9	4.09506	1.50198e-07	123.179	5.16021
ENSG00000171631	P2RY6	4.09411	1.43964e-06	120.482	4.81864
ENSG00000155966	AFF2	4.09016	1.04857e-17	895.864	46.6142
ENSG00000204025	TRPC5OS	4.08953	3.00526e-05	19.116	0.629993
ENSG00000066230	SLC9A3	4.08618	9.85314e-09	7067.41	344.158
ENSG00000132514	CLEC10A	4.08517	5.26317e-06	86.7714	3.21766
ENSG00000120594	PLXDC2	4.0843	2.00922e-10	3684.43	172.474
ENSG00000215644	GCGR	4.08365	3.66242e-05	33.5528	1.04683
ENSG00000180871	CXCR2	4.08267	0.000127461	339.302	11.3228
ENSG00000158008	EXTL1	4.07325	1.91874e-06	23.1283	0.946011
ENSG00000183484	GPR132	4.07231	5.65925e-09	149.655	6.97004
ENSG00000153885	KCTD15	4.07219	1.76804e-05	186.007	5.52743
ENSG00000169744	LDB2	4.07054	1.5951e-05	23.0221	0.563197
ENSG00000168398	BDKRB2	4.0701	2.48988e-28	953.997	53.2355
ENSG00000124134	KCNS1	4.06901	4.41635e-24	541.091	29.4642
ENSG00000086696	HSD17B2	4.06803	2.19811e-28	2629.26	145.29
ENSG00000171903	CYP4F11	4.06565	1.39048e-06	6754.06	274.423
ENSG00000115386	REG1A	4.06426	3.52858e-05	7468.33	246.77
ENSG00000198523	PLN	4.06308	0.000104363	29.1647	0.78502
ENSG00000081189	MEF2C	4.04925	8.23167e-12	783.073	39.3607
ENSG00000182636	NDN	4.04805	2.67249e-07	408.057	16.5351
ENSG00000213809	KLRK1	4.04745	1.40692e-06	262.219	10.2005
ENSG00000110448	CD5	4.04548	6.5019e-05	132.159	3.55739
ENSG00000101134	DOK5	4.04405	1.73669e-10	588.463	26.4836
ENSG00000137727	ARHGAP20	4.03936	1.54974e-07	65.1124	2.80532
ENSG00000168280	KIF5C	4.03584	1.59358e-06	38.9621	1.3372
ENSG00000196581	AJAP1	4.03431	9.83868e-09	138.068	6.40716
ENSG00000169896	ITGAM	4.03281	4.90146e-05	933.189	33.6949
ENSG00000133742	CA1	4.03221	8.51956e-05	23.9196	0.557555
ENSG00000153283	CD96	4.03001	6.05765e-07	438.564	19.29
ENSG00000113749	HRH2	4.02959	4.38893e-06	51.5023	2.27931
ENSG00000117600	PLPPR4	4.02737	5.00805e-05	18.9647	0.468438
ENSG00000171643	S100Z	4.01945	0.000308884	11.2952	0.318109
ENSG00000076864	RAP1GAP	4.01649	1.13579e-33	9978.8	583.891
ENSG00000105492	SIGLEC6	4.0164	0.00093923	14.2717	0.156154
ENSG00000055957	ITIH1	4.01349	7.77985e-16	134.797	7.99857
ENSG00000130775	THEMIS2	4.01119	4.57797e-07	379.776	16.7516
ENSG00000175262	C1orf127	4.00926	0.000507287	22.2254	0.148396
ENSG00000213316	LTC4S	4.00274	2.11081e-09	114.89	5.03184
ENSG00000135919	SERPINE2	4.00119	3.42466e-07	973.563	45.809
ENSG00000111796	KLRB1	4.00082	1.3475e-07	200.76	9.60921
ENSG00000125144	MT1G	3.99898	2.50307e-06	128.993	4.30652
ENSG00000180332	KCTD4	3.9958	7.64664e-06	18.2281	0.682476
ENSG00000146285	SCML4	3.99566	5.21228e-08	94.9356	4.50911
ENSG00000108556	CHRNE	3.98258	3.6824e-08	66.1812	3.11789
ENSG00000126759	CFP	3.98126	4.644e-06	155.564	6.67987
ENSG00000231672	DIRC3	3.9799	8.80836e-08	79.8902	3.7083
ENSG00000111913	RIPOR2	3.97863	4.9978e-07	206.161	9.65631
ENSG00000095303	PTGS1	3.97436	6.77423e-07	727.515	35.7762
ENSG00000141293	SKAP1	3.97386	1.45768e-09	99.0326	5.41442
ENSG00000160181	TFF2	3.97243	1.41269e-06	2618.57	91.5415
ENSG00000187045	TMPRSS6	3.97234	1.65046e-06	228.708	11.1284
ENSG00000161929	SCIMP	3.97025	1.51115e-07	149.262	7.26819
ENSG00000129682	FGF13	3.96569	2.66407e-10	1154.84	62.2305
ENSG00000162461	SLC25A34	3.96246	1.5295e-08	311.401	15.5013
ENSG00000155961	RAB39B	3.96236	1.12935e-05	46.4504	1.61262
ENSG00000151490	PTPRO	3.95857	8.31736e-05	98.17	3.7976
ENSG00000102010	BMX	3.95513	9.62375e-05	34.9258	1.66502
ENSG00000180210	F2	3.95383	4.12215e-15	239.729	14.1181
ENSG00000175463	TBC1D10C	3.95259	9.51214e-07	266.842	13.0588
ENSG00000184922	FMNL1	3.95069	1.34358e-09	835.689	43.9809
ENSG00000173208	ABCD2	3.9498	5.0774e-05	21.8465	0.682476
ENSG00000162692	VCAM1	3.94949	1.07653e-05	21.3221	0.516557
ENSG00000137726	FXYD6	3.94421	1.86213e-13	85.3556	5.58298
ENSG00000183578	TNFAIP8L3	3.9433	4.14797e-06	64.9593	2.78986
ENSG00000143369	ECM1	3.94029	6.68193e-13	33146.6	1966.7
ENSG00000198797	BRINP2	3.93816	6.7444e-05	53.4502	2.13974
ENSG00000265118	AC134669.2	3.93606	0.000970037	34.1099	0.936996
ENSG00000196620	UGT2B15	3.93595	5.36141e-07	1913.28	83.9416
ENSG00000108840	HDAC5	3.93043	2.91808e-20	1187.45	71.1126
ENSG00000103241	FOXF1	3.92686	0.000217343	31.1538	0.78502
ENSG00000188452	CERKL	3.91412	5.86472e-16	300.442	19.3871
ENSG00000130700	GATA5	3.91019	0.00172514	45.1893	0.95984
ENSG00000161640	SIGLEC11	3.90628	0.000325049	21.0409	0.47239
ENSG00000186265	BTLA	3.89893	2.13143e-05	16.1538	0.483238
ENSG00000009790	TRAF3IP3	3.89782	4.21178e-11	447.879	25.7138
ENSG00000158125	XDH	3.89453	2.93785e-09	734.895	40.2397
ENSG00000028277	POU2F2	3.89297	0.000494882	503.573	10.1414
ENSG00000117560	FASLG	3.88904	0.000153748	33.3003	1.21899
ENSG00000154478	GPR26	3.88887	7.97745e-05	13.2428	0.310049
ENSG00000275385	CCL18	3.8885	0.000681116	17.1561	0.463557
ENSG00000134955	SLC37A2	3.88761	1.47779e-06	302.734	15.373
ENSG00000089041	P2RX7	3.8867	3.42232e-05	159.179	6.63002
ENSG00000139970	RTN1	3.8847	7.3009e-09	1880.88	110.729
ENSG00000138311	ZNF365	3.88419	2.33561e-08	232.612	13.1256
ENSG00000125245	GPR18	3.88245	0.0004025	14.5273	0.319715
ENSG00000133055	MYBPH	3.8719	0.0018941	24.2969	0.475757
ENSG00000152213	ARL11	3.86989	0.000116144	469.558	19.4295
ENSG00000178573	MAF	3.86853	4.53969e-11	2029.84	117.516
ENSG00000128596	CCDC136	3.86564	9.82849e-06	112.469	5.0897
ENSG00000197405	C5AR1	3.86247	3.26378e-05	508.536	24.5146
ENSG00000187527	ATP13A5	3.86065	4.13531e-06	17.9621	0.672881
ENSG00000144893	MED12L	3.86012	2.69357e-05	199.291	8.88871
ENSG00000250722	SELENOP	3.85832	2.8932e-11	7828.73	464.861
ENSG00000143515	ATP8B2	3.85826	1.17145e-05	157.528	6.13527
ENSG00000106236	NPTX2	3.85733	0.000110022	71.4844	2.07055
ENSG00000196549	MME	3.8551	1.32262e-06	3496.74	191.655
ENSG00000122025	FLT3	3.84999	0.000161677	28.5629	1.0305
ENSG00000179546	HTR1D	3.8482	4.81014e-12	457.616	26.9191
ENSG00000197646	PDCD1LG2	3.84739	0.000409207	12.5606	0.319947
ENSG00000125780	TGM3	3.8445	4.23876e-08	391.336	22.8359
ENSG00000166897	ELFN2	3.84449	2.60578e-10	387.795	27.1964
ENSG00000134363	FST	3.83603	2.8945e-10	160.552	9.28692
ENSG00000171956	FOXB1	3.83401	0.00126086	26.7926	1.47458
ENSG00000110777	POU2AF1	3.83263	1.00633e-10	523.677	31.7675
ENSG00000112149	CD83	3.82577	2.24936e-05	295.561	13.1465
ENSG00000198865	CCDC152	3.82287	1.65761e-06	415.102	22.05
ENSG00000186517	ARHGAP30	3.82197	2.98467e-10	594.487	35.9333
ENSG00000127507	ADGRE2	3.81689	1.29318e-05	365.656	17.1266
ENSG00000109906	ZBTB16	3.81387	1.04165e-05	238.713	11.5933
ENSG00000179144	GIMAP7	3.81347	4.59238e-06	126.847	6.70748
ENSG00000149742	SLC22A9	3.80969	2.93885e-05	10.2695	0.141878
ENSG00000099937	SERPIND1	3.80883	0.000273051	20.7966	0.667111
ENSG00000184293	CLECL1	3.80634	0.000272118	24.6238	1.16747
ENSG00000180447	GAS1	3.80425	0.00029511	23.4536	0.78502
ENSG00000172243	CLEC7A	3.80103	1.67223e-06	441.874	24.9275
ENSG00000164175	SLC45A2	3.79046	0.00175881	12.6674	0.238157
ENSG00000120457	KCNJ5	3.79003	5.41552e-05	101.097	4.67817
ENSG00000111537	IFNG	3.78836	0.00120892	6.58849	0
ENSG00000186510	CLCNKA	3.78644	9.53585e-05	27.4715	0.990552
ENSG00000229859	PGA3	3.78395	0.00203308	16.574	0.174385
ENSG00000083067	TRPM3	3.77573	7.13452e-09	247.131	15.624
ENSG00000123610	TNFAIP6	3.77327	0.00298906	14.9608	0
ENSG00000103449	SALL1	3.77025	0.000471394	58.7477	3.90971
ENSG00000086205	FOLH1	3.76887	2.71213e-07	1529.95	95.0965
ENSG00000163606	CD200R1	3.76428	0.000533725	34.0518	1.32412
ENSG00000214212	C19orf38	3.76418	3.33258e-05	45.2171	2.01811
ENSG00000254521	SIGLEC12	3.76269	0.0028299	14.5079	0
ENSG00000115474	KCNJ13	3.76193	0.000293362	38.0405	1.78694
ENSG00000222014	RAB6C	3.76123	2.89638e-06	45.8581	2.31489
ENSG00000173585	CCR9	3.75846	2.86627e-05	20.4928	1.0056
ENSG00000130176	CNN1	3.75532	0.00040371	27.7598	0.945437
ENSG00000164406	LEAP2	3.74932	1.85505e-12	396.687	26.1422
ENSG00000171560	FGA	3.74668	0.000227587	7792.44	327.405
ENSG00000189292	ALKAL2	3.74627	2.45562e-07	910.606	55.1639
ENSG00000086730	LAT2	3.74592	3.67179e-11	928.524	61.1083
ENSG00000096060	FKBP5	3.74274	4.78695e-08	6696.15	409.269
ENSG00000102466	FGF14	3.73767	4.38799e-06	112.497	6.12266
ENSG00000157554	ERG	3.73648	0.000709705	18.584	0.443755
ENSG00000108700	CCL8	3.73591	0.00181982	21.6298	0.692373
ENSG00000264058	AC073508.2	3.735	9.95034e-06	106.835	5.08738
ENSG00000235568	NFAM1	3.72956	4.5715e-06	166.643	9.14985
ENSG00000196767	POU3F4	3.72211	4.47731e-11	96.1879	6.9891
ENSG00000144820	ADGRG7	3.72042	3.15119e-06	62.4576	3.05627
ENSG00000198300	PEG3	3.71649	9.84054e-06	150.542	12.007
ENSG00000185338	SOCS1	3.71359	2.69997e-06	189.075	9.86229
ENSG00000164199	ADGRV1	3.71115	2.90814e-09	737.166	49.1404
ENSG00000122585	NPY	3.70968	0.00426071	20.1389	0
ENSG00000181804	SLC9A9	3.70826	0.000639952	144.769	7.23284
ENSG00000174348	PODN	3.70686	0.000217596	36.4121	1.2769
ENSG00000110675	ELMOD1	3.7056	6.27786e-06	24.4084	1.71623
ENSG00000070915	SLC12A3	3.70362	0.0029793	10.1534	0
ENSG00000022267	FHL1	3.70174	8.65135e-05	34.1945	1.43137
ENSG00000130635	COL5A1	3.69921	0.000131245	73.1274	2.71214
ENSG00000143851	PTPN7	3.69538	2.58286e-07	176.614	10.4934
ENSG00000168306	ACOX2	3.68976	6.27907e-08	178.323	11.0353
ENSG00000123095	BHLHE41	3.68485	3.66126e-23	2202.14	160.193
ENSG00000226124	FTCDNL1	3.68226	2.57357e-05	24.4672	1.28813
ENSG00000106034	CPED1	3.67814	4.52116e-06	279.271	16.9438
ENSG00000103522	IL21R	3.67256	9.39699e-05	33.5348	1.47047
ENSG00000160219	GAB3	3.66744	0.000184503	110.993	5.67313
ENSG00000164185	ZNF474	3.66166	0.000533648	55.9504	2.40056
ENSG00000144191	CNGA3	3.66065	5.93051e-08	94.5455	6.50348
ENSG00000179292	TMEM151A	3.65997	8.7233e-13	515.715	36.6295
ENSG00000101323	HAO1	3.65988	0.00029989	106.926	4.66995
ENSG00000154721	JAM2	3.65687	7.85416e-06	68.1535	3.80378
ENSG00000034053	APBA2	3.65683	0.000189301	22.4041	0.758697
ENSG00000189233	NUGGC	3.65643	4.34515e-06	39.8491	2.28398
ENSG00000198734	F5	3.65482	7.19871e-16	12372.5	890.603
ENSG00000163046	ANKRD30BL	3.65147	5.19363e-06	231.171	13.44
ENSG00000176435	CLEC14A	3.65069	0.00318051	23.1179	0.527451
ENSG00000144852	NR1I2	3.64971	1.88582e-06	2226.88	156.003
ENSG00000137809	ITGA11	3.64413	7.48057e-06	103.027	5.89063
ENSG00000144712	CAND2	3.64214	1.34701e-07	74.0218	4.69604
ENSG00000139508	SLC46A3	3.64084	1.65953e-28	3804.55	293.186
ENSG00000181541	MAB21L2	3.64057	2.76917e-05	33.7471	1.37485
ENSG00000110076	NRXN2	3.63818	9.85451e-06	56.6613	3.23772
ENSG00000176293	ZNF135	3.63678	3.89667e-11	161.11	10.7544
ENSG00000103647	CORO2B	3.63662	1.19469e-05	81.152	4.22359
ENSG00000198846	TOX	3.62779	1.6053e-06	200.433	12.3538
ENSG00000177283	FZD8	3.62774	2.37549e-23	319.86	24.6477
ENSG00000240045	DWORF	3.62592	0.000360384	17.0691	0.682476
ENSG00000171657	GPR82	3.62541	3.32501e-05	45.7954	2.74563
ENSG00000177464	GPR4	3.62539	0.00177204	16.0601	0.366139
ENSG00000135318	NT5E	3.62494	4.69204e-16	2307.59	170.836
ENSG00000104267	CA2	3.62212	3.55322e-21	9750.78	742.22
ENSG00000160255	ITGB2	3.62166	6.3702e-08	2841.29	188.668
ENSG00000160307	S100B	3.61407	0.00157493	28.0612	0.943203
ENSG00000188305	PEAK3	3.61354	0.000141991	28.57	1.53977
ENSG00000241119	UGT1A9	3.61176	0.00547944	48.4833	1.55024
ENSG00000120093	HOXB3	3.60832	2.05418e-05	147.371	7.5246
ENSG00000198821	CD247	3.60827	6.36435e-07	141.516	9.29805
ENSG00000100253	MIOX	3.60666	1.26769e-05	136.369	8.32612
ENSG00000171747	LGALS4	3.59916	4.09924e-19	31039.2	2370.52
ENSG00000149403	GRIK4	3.59681	9.95833e-05	33.869	3.05507
ENSG00000204710	SPDYC	3.59518	3.92351e-05	12.8978	0.629995
ENSG00000163815	CLEC3B	3.59372	0.000341801	38.4037	1.73614
ENSG00000197893	NRAP	3.59335	2.45625e-10	99.7066	6.99976
ENSG00000139278	GLIPR1	3.58899	1.15281e-06	1014.89	65.3848
ENSG00000120337	TNFSF18	3.58746	0.00255538	8.94272	0
ENSG00000121297	TSHZ3	3.58591	9.62375e-05	20.6222	0.82022
ENSG00000176533	GNG7	3.58422	3.53812e-09	194.713	13.4818
ENSG00000111341	MGP	3.58394	3.80966e-05	143.737	8.18609
ENSG00000152583	SPARCL1	3.58219	1.53404e-05	91.9239	6.56415
ENSG00000166206	GABRB3	3.58044	7.78168e-07	2166.65	140.828
ENSG00000168140	VASN	3.57969	3.69475e-13	273.131	20.1486
ENSG00000187037	GPR141	3.57818	0.0016567	9.16173	0.145593
ENSG00000152128	TMEM163	3.57504	1.21315e-38	1431.52	115.894
ENSG00000095370	SH2D3C	3.56395	1.44647e-05	90.2181	5.83194
ENSG00000113263	ITK	3.56308	1.09184e-05	252.063	16.1865
ENSG00000079841	RIMS1	3.56275	6.45686e-13	135.325	10.3223
ENSG00000156096	UGT2B4	3.55761	0.000790973	12.0842	0.304056
ENSG00000162493	PDPN	3.5568	0.00120728	136.805	6.89179
ENSG00000118507	AKAP7	3.55495	1.34654e-15	1382.8	107.944
ENSG00000166780	C16orf45	3.55318	2.55127e-09	264.931	18.535
ENSG00000166527	CLEC4D	3.55142	0.00630186	21.3896	0.282564
ENSG00000159753	CARMIL2	3.55057	7.47127e-06	111.2	7.0749
ENSG00000126353	CCR7	3.54641	0.00356695	6.66397	0
ENSG00000064201	TSPAN32	3.54608	5.30184e-05	56.8454	3.46689
ENSG00000090661	CERS4	3.54431	1.30141e-05	55.0629	3.37691
ENSG00000156222	SLC28A1	3.54339	8.12608e-07	85.657	5.86573
ENSG00000113494	PRLR	3.54325	5.1889e-07	155.384	10.8206
ENSG00000161791	FMNL3	3.54243	0.000346864	1137.71	64.4831
ENSG00000138135	CH25H	3.53649	0.00698465	100.689	0
ENSG00000197580	BCO2	3.53645	3.01394e-18	695.498	56.1467
ENSG00000198400	NTRK1	3.5358	0.00134417	23.5036	0.961608
ENSG00000118308	LRMP	3.53405	4.47404e-06	129.107	8.07577
ENSG00000152595	MEPE	3.53389	0.00675001	11.7376	0
ENSG00000119919	NKX2-3	3.53254	0.00563264	7.93031	0
ENSG00000186827	TNFRSF4	3.53218	0.00444532	7.8491	0
ENSG00000109943	CRTAM	3.53127	8.14428e-05	46.6238	2.6596
ENSG00000198829	SUCNR1	3.52643	1.11279e-05	43.0966	2.79976
ENSG00000127903	ZNF835	3.52629	1.77308e-05	47.7758	3.07469
ENSG00000004948	CALCR	3.5251	0.00585478	8.45563	0
ENSG00000160868	CYP3A4	3.51909	6.91334e-07	123.06	9.08031
ENSG00000106809	OGN	3.51906	0.00662163	22.703	0.288936
ENSG00000259823	LYPD8	3.51902	0.00306306	5.50802	0
ENSG00000186407	CD300E	3.51298	2.48263e-06	149.982	10.6686
ENSG00000144476	ACKR3	3.51188	0.000188999	96.552	5.09301
ENSG00000253250	C8orf88	3.51039	4.79539e-05	34.966	2.1197
ENSG00000160712	IL6R	3.50927	3.69475e-13	672.931	52.8666
ENSG00000127249	ATP13A4	3.50889	1.4069e-08	1006.24	73.8327
ENSG00000100665	SERPINA4	3.50674	1.07671e-14	3886.66	311.642
ENSG00000134042	MRO	3.50334	5.71781e-06	49.6497	2.8739
ENSG00000100433	KCNK10	3.50172	4.29056e-05	48.5688	2.54551
ENSG00000197046	SIGLEC15	3.49902	2.00348e-09	240.002	18.3557
ENSG00000102245	CD40LG	3.49863	0.000445259	30.2776	1.86633
ENSG00000003096	KLHL13	3.49173	0.000153837	106.808	5.76089
ENSG00000136842	TMOD1	3.49151	6.89919e-06	88.4234	6.16043
ENSG00000185467	KPNA7	3.48948	2.02099e-08	46.002	3.32721
ENSG00000113088	GZMK	3.48815	0.00454312	8.64333	0
ENSG00000145423	SFRP2	3.48786	0.00451106	19.4394	0.465073
ENSG00000050628	PTGER3	3.48722	0.000473978	45.3781	2.71502
ENSG00000152495	CAMK4	3.48671	9.45787e-05	177.422	10.4147
ENSG00000168903	BTNL3	3.48656	0.00492145	46.9092	0.319947
ENSG00000169245	CXCL10	3.48614	0.000745493	202.209	11.1414
ENSG00000127074	RGS13	3.48254	1.46713e-06	69.7332	4.61816
ENSG00000166033	HTRA1	3.4796	1.09209e-08	3324.63	255.762
ENSG00000100170	SLC5A1	3.47614	8.63267e-17	6997.29	581.966
ENSG00000185736	ADARB2	3.47484	0.000202634	25.9633	1.25111
ENSG00000179399	GPC5	3.4735	0.00129811	9.88094	0.146029
ENSG00000141639	MAPK4	3.47303	0.000419567	17.433	0.50771
ENSG00000166143	PPP1R14D	3.47191	8.57972e-14	449.248	38.3875
ENSG00000125740	FOSB	3.4661	0.00236175	701.84	24.5366
ENSG00000118434	SPACA1	3.4632	0.00559381	4.92888	0
ENSG00000078487	ZCWPW1	3.46281	6.83443e-18	149.873	12.5841
ENSG00000148702	HABP2	3.46184	9.13607e-11	13273.7	1065.22
ENSG00000122679	RAMP3	3.46166	0.00689191	11.685	0
ENSG00000137225	CAPN11	3.46021	0.00191828	7.92321	0.148549
ENSG00000111713	GYS2	3.45661	0.000783715	19.9998	1.21982
ENSG00000185070	FLRT2	3.45355	1.82115e-05	71.3845	3.52048
ENSG00000130830	MPP1	3.44975	4.62536e-15	1012.78	85.7376
ENSG00000173917	HOXB2	3.44832	1.08008e-07	209.63	15.7561
ENSG00000107165	TYRP1	3.4483	0.000281174	23.2257	1.58532
ENSG00000136490	LIMD2	3.44487	1.76804e-05	219.986	14.9891
ENSG00000140798	ABCC12	3.44344	0.00783969	20.7254	0.331643
ENSG00000255974	CYP2A6	3.44246	0.0043995	17.1942	0.92129
ENSG00000100628	ASB2	3.44014	0.0011957	17.8875	0.926239
ENSG00000163959	SLC51A	3.43946	1.00378e-08	715.088	58.745
ENSG00000172322	CLEC12A	3.43932	0.000124601	68.2947	4.37483
ENSG00000205810	KLRC3	3.4354	0.00407104	15.1478	0.156145
ENSG00000101977	MCF2	3.43509	6.75858e-06	98.8925	8.49908
ENSG00000105352	CEACAM4	3.43421	0.00492739	6.04324	0
ENSG00000137204	SLC22A7	3.43325	0.0048072	8.85505	0.21243
ENSG00000140090	SLC24A4	3.43188	0.00025313	32.0242	1.9201
ENSG00000182162	P2RY8	3.42743	3.91082e-07	68.4788	5.19982
ENSG00000185532	PRKG1	3.42704	9.43465e-07	48.5026	3.16572
ENSG00000114948	ADAM23	3.42688	0.00404555	18.5217	0.583547
ENSG00000167613	LAIR1	3.4242	0.000220223	61.2884	4.16148
ENSG00000271605	MILR1	3.418	1.69168e-05	145.142	9.7388
ENSG00000168631	DPCR1	3.4152	0.000600252	2231.26	122.095
ENSG00000130558	OLFM1	3.41453	1.2063e-05	62.374	3.45195
ENSG00000223638	RFPL4A	3.41348	0.0066218	8.18875	0
ENSG00000137261	KIAA0319	3.41243	1.14936e-07	137.211	10.5281
ENSG00000127528	KLF2	3.41048	4.26639e-06	799.695	56.6904
ENSG00000162551	ALPL	3.40971	0.000467816	127.545	8.31984
ENSG00000004799	PDK4	3.40696	6.0508e-08	2301.98	183.777
ENSG00000156298	TSPAN7	3.40663	2.47197e-06	52.8156	3.74472
ENSG00000131459	GFPT2	3.39885	0.00182031	51.5297	1.75062
ENSG00000130595	TNNT3	3.39449	0.00948348	13.4625	0.209328
ENSG00000130222	GADD45G	3.3909	1.89462e-09	825.99	68.5874
ENSG00000147100	SLC16A2	3.38977	6.90415e-14	838.122	73.6622
ENSG00000123560	PLP1	3.38806	0.00302128	15.2277	0.460856
ENSG00000169297	NR0B1	3.38223	0.00946962	9.76929	0
ENSG00000108924	HLF	3.38075	1.29962e-08	268.33	22.135
ENSG00000140323	DISP2	3.37226	0.000397199	205.235	13.8305
ENSG00000155265	GOLGA7B	3.37208	2.56302e-23	187.043	16.6088
ENSG00000100122	CRYBB1	3.37015	0.0097035	8.26124	0
ENSG00000187116	LILRA5	3.36826	0.0102314	13.3794	0
ENSG00000170482	SLC23A1	3.36617	4.92749e-13	400.951	36.39
ENSG00000214652	ZNF727	3.36555	0.0063965	5.94137	0
ENSG00000005249	PRKAR2B	3.36319	1.57525e-05	70.6697	5.24198
ENSG00000165617	DACT1	3.36243	0.000168366	64.5821	4.59057
ENSG00000141255	SPATA22	3.36086	0.00902597	33.9013	0.666004
ENSG00000176387	HSD11B2	3.35748	5.58212e-08	1266.22	104.106
ENSG00000267467	APOC4	3.34633	0.00325932	9.88891	0.407842
ENSG00000196209	SIRPB2	3.34608	2.9288e-05	97.2178	7.89373
ENSG00000173714	WFIKKN2	3.33997	0.000531362	11.9849	0.761528
ENSG00000172578	KLHL6	3.33944	8.04375e-06	127.868	10.0244
ENSG00000188056	TREML4	3.33922	0.000620299	11.2264	0.662278
ENSG00000116690	PRG4	3.33581	7.55306e-05	34.28	2.57058
ENSG00000165197	VEGFD	3.33201	0.000147005	17.7287	1.17403
ENSG00000112299	VNN1	3.33145	2.59624e-08	12471.8	1076.97
ENSG00000137674	MMP20	3.33029	0.00244345	29.7713	1.661
ENSG00000123405	NFE2	3.32934	0.00268701	51.7591	2.81773
ENSG00000157404	KIT	3.32663	0.000201301	126.196	8.69732
ENSG00000176928	GCNT4	3.32621	2.13777e-09	1693.55	149.527
ENSG00000121068	TBX2	3.32473	0.00325742	71.6877	3.41483
ENSG00000136160	EDNRB	3.32468	0.00104863	58.6531	3.4236
ENSG00000198840	MT-ND3	3.32105	1.41545e-13	621805	57954.7
ENSG00000099834	CDHR5	3.31938	1.53044e-09	1287.85	113.402
ENSG00000213402	PTPRCAP	3.31844	8.83673e-07	275.686	22.9045
ENSG00000177459	ERICH5	3.31396	2.70961e-14	948.102	87.0957
ENSG00000138083	SIX3	3.30577	1.98751e-07	67.9637	6.01695
ENSG00000197838	CYP2A13	3.30377	0.0121481	27.1688	1.59973
ENSG00000134548	SPX	3.30213	0.00253844	24.1805	0.922824
ENSG00000145362	ANK2	3.30204	0.00112571	229.832	15.6075
ENSG00000164512	ANKRD55	3.29954	0.00316462	11.2979	0.762386
ENSG00000186297	GABRA5	3.29789	0.00579829	55.2309	2.72536
ENSG00000054938	CHRDL2	3.29496	0.000641769	58.9357	3.88596
ENSG00000204851	PNMA8B	3.29399	1.02382e-05	81.5949	6.16854
ENSG00000145526	CDH18	3.29396	0.00286797	14.0977	0.842815
ENSG00000121797	CCRL2	3.29391	9.3595e-20	579.616	55.4453
ENSG00000178026	LRRC75B	3.29347	4.76918e-13	1144.76	106.756
ENSG00000167851	CD300A	3.29316	1.79411e-05	539.988	44.7985
ENSG00000075651	PLD1	3.29204	5.79412e-15	8593.83	813.575
ENSG00000189420	ZFP92	3.29094	0.00169807	10.6122	0.310049
ENSG00000120659	TNFSF11	3.28981	2.26048e-10	88.1587	7.39707
ENSG00000183098	GPC6	3.28813	0.0038715	102.197	3.54279
ENSG00000130035	GALNT8	3.28806	0.0117965	35.4541	0.480694
ENSG00000138378	STAT4	3.28731	5.15847e-05	133.13	10.0439
ENSG00000137869	CYP19A1	3.28572	0.00205133	27.2825	1.59326
ENSG00000077274	CAPN6	3.28557	1.94832e-06	2359.76	199.697
ENSG00000164675	IQUB	3.28366	6.07903e-08	117.633	11.2542
ENSG00000118520	ARG1	3.28002	0.00245542	30.3591	1.79999
ENSG00000105711	SCN1B	3.27845	1.22111e-10	188.043	18.054
ENSG00000158481	CD1C	3.27803	0.00940862	9.24301	0
ENSG00000102683	SGCG	3.27674	0.012008	7.12043	0
ENSG00000123685	BATF3	3.27569	0.000486147	29.4405	2.15639
ENSG00000197093	GAL3ST4	3.27442	6.08947e-06	370.007	31.6926
ENSG00000172349	IL16	3.27002	2.35813e-06	279.378	25.5657
ENSG00000105255	FSD1	3.26962	0.00524657	7.70942	0.129398
ENSG00000197599	CCDC154	3.26896	0.00076639	46.5311	2.95556
ENSG00000185614	FAM212A	3.26867	0.00381313	22.6859	1.09507
ENSG00000116147	TNR	3.26635	1.19456e-05	43.7268	3.58688
ENSG00000112320	SOBP	3.26518	3.8156e-10	131.116	12.3487
ENSG00000143171	RXRG	3.2624	0.0113917	14.338	0
ENSG00000163017	ACTG2	3.26205	0.00024011	65.5463	5.07954
ENSG00000175003	SLC22A1	3.26167	1.78825e-06	147.002	13.2351
ENSG00000130477	UNC13A	3.25842	0.000370857	49.9891	3.24378
ENSG00000156885	COX6A2	3.25649	0.00865989	6.67116	0.2421
ENSG00000077420	APBB1IP	3.25592	1.7362e-05	1611.22	148.134
ENSG00000160539	PLPP7	3.25503	0.00383394	13.2599	0.717863
ENSG00000187474	FPR3	3.25457	5.03635e-06	100.798	8.91744
ENSG00000121594	CD80	3.25426	0.00443479	6.43801	0.151812
ENSG00000105991	HOXA1	3.25342	0.00464819	6.84961	0.153788
ENSG00000159339	PADI4	3.25269	0.0132584	45.6909	0
ENSG00000113361	CDH6	3.25131	2.51215e-13	1506.9	144.28
ENSG00000205755	CRLF2	3.25121	0.000139256	177.335	14.4582
ENSG00000196616	ADH1B	3.25016	6.93891e-05	82.5665	6.31296
ENSG00000119865	CNRIP1	3.24886	0.00408448	34.359	2.31909
ENSG00000172817	CYP7B1	3.24803	1.92673e-07	101.46	9.54822
ENSG00000087589	CASS4	3.24758	6.7444e-05	82.5564	6.60104
ENSG00000115155	OTOF	3.24756	0.00276983	15.3646	0.749329
ENSG00000026025	VIM	3.24506	5.77689e-06	5622.2	459.448
ENSG00000170396	ZNF804A	3.23621	0.00391191	20.9094	1.35241
ENSG00000116132	PRRX1	3.23484	0.000954097	26.3601	1.58507
ENSG00000221946	FXYD7	3.23162	0.00947484	7.19287	0
ENSG00000162365	CYP4A22	3.22792	8.36078e-05	76.949	6.37813
ENSG00000187134	AKR1C1	3.22574	1.65109e-06	7346.68	661.407
ENSG00000158560	DYNC1I1	3.22548	0.00155058	36.4985	2.31893
ENSG00000157240	FZD1	3.22509	5.23876e-30	1211.29	125.013
ENSG00000137507	LRRC32	3.22441	0.0122413	28.7391	0.349066
ENSG00000187808	SOWAHD	3.22439	9.13069e-07	57.6345	5.2073
ENSG00000145832	SLC25A48	3.22439	0.00143634	25.1638	2.53555
ENSG00000132185	FCRLA	3.22435	0.00554362	8.90649	0.330524
ENSG00000103316	CRYM	3.22264	4.63353e-07	337.663	31.6702
ENSG00000196632	WNK3	3.22133	7.19452e-06	88.709	7.40025
ENSG00000115468	EFHD1	3.21823	7.11233e-05	25.0052	1.93604
ENSG00000115414	FN1	3.21711	1.00767e-05	1534.08	128.922
ENSG00000179331	RAB39A	3.2168	0.00133424	21.3857	1.73738
ENSG00000125735	TNFSF14	3.21349	6.21963e-06	129.016	11.3118
ENSG00000005102	MEOX1	3.21076	0.00942132	8.04133	0.276179
ENSG00000124721	DNAH8	3.20918	0.000363973	12.1395	0.817038
ENSG00000198695	MT-ND6	3.20916	2.13529e-08	919654	89249.3
ENSG00000159251	ACTC1	3.20881	0.0097035	13.9521	0.478225
ENSG00000134061	CD180	3.20582	0.00118456	147.36	14.3807
ENSG00000010295	IFFO1	3.20575	1.0865e-06	208.649	19.1656
ENSG00000184304	PRKD1	3.20458	4.9719e-08	168.803	16.6151
ENSG00000088882	CPXM1	3.20431	0.0113851	10.0457	0.155024
ENSG00000179873	NLRP11	3.2042	0.0017709	12.1722	0.640306
ENSG00000268041	AC010616.1	3.20371	6.48186e-06	113.033	10.3917
ENSG00000100739	BDKRB1	3.2029	1.50786e-07	63.7255	6.52445
ENSG00000113262	GRM6	3.20228	0.00113184	31.936	2.03417
ENSG00000204936	CD177	3.20133	0.00312334	139.965	9.00856
ENSG00000120129	DUSP1	3.19874	9.53922e-05	6786.28	557.384
ENSG00000101605	MYOM1	3.19752	4.6115e-11	9125.96	918.08
ENSG00000129009	ISLR	3.19746	0.00372125	15.7762	0.837181
ENSG00000103313	MEFV	3.19535	0.000295323	50.6394	4.06424
ENSG00000198844	ARHGEF15	3.19189	0.00789377	17.8261	1.56514
ENSG00000196660	SLC30A10	3.18882	5.79411e-08	129.072	12.5608
ENSG00000144821	MYH15	3.18732	1.13851e-05	29.2819	2.42036
ENSG00000174482	LINGO2	3.18271	1.96718e-06	127.724	13.0307
ENSG00000050555	LAMC3	3.18193	0.0106438	13.3003	0.260905
ENSG00000204577	LILRB3	3.18192	0.00191978	32.5655	2.65057
ENSG00000183760	ACP7	3.17576	4.9071e-10	78.5768	7.95676
ENSG00000259207	ITGB3	3.17422	0.00257347	42.9931	2.48081
ENSG00000164530	PI16	3.17376	0.00577623	28.3291	1.62415
ENSG00000160862	AZGP1	3.17281	5.6841e-10	3915.36	390.243
ENSG00000239642	MEIKIN	3.17095	0.00381961	25.9623	1.9069
ENSG00000157017	GHRL	3.16928	0.00414286	33.6131	0.543959
ENSG00000168079	SCARA5	3.16666	0.00103507	165.532	13.2742
ENSG00000169291	SHE	3.16655	0.000620299	20.3926	1.30561
ENSG00000198077	CYP2A7	3.16637	0.0149222	11.7365	0.540949
ENSG00000198899	MT-ATP6	3.16468	1.84518e-12	2.24306e+06	234236
ENSG00000188641	DPYD	3.16331	9.09011e-33	3051.28	332.639
ENSG00000015413	DPEP1	3.16112	0.00469408	44.4134	3.26987
ENSG00000198650	TAT	3.1609	7.90718e-08	88.5019	8.61393
ENSG00000106366	SERPINE1	3.16027	0.00104152	99.2569	6.98427
ENSG00000104814	MAP4K1	3.15939	0.00075539	188.088	15.2641
ENSG00000083454	P2RX5	3.15862	0.000250994	31.4263	2.43358
ENSG00000234511	C5orf58	3.15537	0.015066	7.76421	0
ENSG00000187862	TTC24	3.15457	0.0107205	6.58556	0.0740592
ENSG00000198763	MT-ND2	3.154	6.41201e-13	1.34556e+06	141603
ENSG00000133475	GGT2	3.14991	0.0142065	31.3404	0.813842
ENSG00000171433	GLOD5	3.14868	4.06372e-06	79.3833	7.32436
ENSG00000173269	MMRN2	3.14683	9.43465e-07	130.564	13.5712
ENSG00000197992	CLEC9A	3.14486	0.00254681	41.4172	3.35583
ENSG00000148584	A1CF	3.14447	1.56179e-13	1470.1	153.796
ENSG00000266997	AC090227.1	3.14444	0.0121699	56.8172	0
ENSG00000148288	GBGT1	3.14366	2.79171e-11	296.511	31.2079
ENSG00000154277	UCHL1	3.13276	0.000164171	296.633	25.9912
ENSG00000100979	PLTP	3.13247	2.83665e-05	822.4	76.5783
ENSG00000116031	CD207	3.12695	0.00977569	10.1284	0.319947
ENSG00000137875	BCL2L10	3.12402	7.11274e-11	119.977	12.3631
ENSG00000124490	CRISP2	3.12179	1.20926e-06	209.277	20.6844
ENSG00000198888	MT-ND1	3.12018	7.68987e-11	1.21112e+06	129311
ENSG00000198203	SULT1C2	3.1191	0.00378607	1494.59	100.241
ENSG00000137675	MMP27	3.11674	0.0140961	13.5078	0.372427
ENSG00000166126	AMN	3.1143	1.17977e-09	3452.48	359.893
ENSG00000182667	NTM	3.11319	0.00356215	26.7382	1.48501
ENSG00000110799	VWF	3.11242	0.0113113	127.945	7.12835
ENSG00000162706	CADM3	3.11032	0.00579708	19.7357	1.12638
ENSG00000163958	ZDHHC19	3.10848	0.00599898	10.6735	0.619524
ENSG00000205809	KLRC2	3.1057	0.0122962	29.575	1.20465
ENSG00000100055	CYTH4	3.10334	6.28154e-05	477.599	45.4742
ENSG00000123119	NECAB1	3.09439	1.47397e-06	57.998	5.87387
ENSG00000166432	ZMAT1	3.09288	5.22987e-06	317.533	31.3611
ENSG00000176406	RIMS2	3.08981	1.4787e-05	30.1909	2.82045
ENSG00000136535	TBR1	3.08926	1.56277e-07	87.5569	8.98845
ENSG00000117834	SLC5A9	3.08658	1.30067e-09	297.589	31.9542
ENSG00000079156	OSBPL6	3.0848	1.57165e-07	201.045	21.1703
ENSG00000185046	ANKS1B	3.08329	2.21491e-05	78.3335	8.11427
ENSG00000101938	CHRDL1	3.08264	0.000194295	26.7824	2.53444
ENSG00000163421	PROK2	3.08145	0.000644135	85.8918	7.03795
ENSG00000267206	LCN6	3.07958	0.0179157	5.03713	0
ENSG00000140839	CLEC18B	3.07845	0.000118046	88.4974	7.54016
ENSG00000174944	P2RY14	3.07317	0.00140507	17.3198	1.53381
ENSG00000004776	HSPB6	3.06995	0.00666505	39.3317	2.23586
ENSG00000086288	NME8	3.06952	0.020924	9.35349	0
ENSG00000244482	LILRA6	3.06601	0.00673758	22.5971	1.20057
ENSG00000079215	SLC1A3	3.06591	0.0025458	504.767	43.9742
ENSG00000066382	MPPED2	3.06286	0.000139159	115.407	11.9821
ENSG00000239697	TNFSF12	3.06219	3.55447e-10	352.534	38.6207
ENSG00000205835	GMNC	3.0594	0.00422945	10.8111	0.557525
ENSG00000177103	DSCAML1	3.05724	1.17485e-06	180.834	18.5827
ENSG00000133110	POSTN	3.05642	0.0141045	11.1216	0
ENSG00000213822	CEACAM18	3.05553	0.012817	28.267	1.96468
ENSG00000128805	ARHGAP22	3.0544	3.67218e-10	153.385	17.3641
ENSG00000121410	A1BG	3.05337	0.000515394	62.8542	5.41514
ENSG00000156804	FBXO32	3.05102	5.65504e-07	671.272	70.1327
ENSG00000063015	SEZ6	3.05029	0.000540097	42.3375	3.51213
ENSG00000142303	ADAMTS10	3.0497	0.000222721	79.5617	7.33275
ENSG00000114124	GRK7	3.04523	0.00388481	9.26573	0.465073
ENSG00000157502	MUM1L1	3.04502	3.26849e-06	135.836	13.5128
ENSG00000164176	EDIL3	3.0435	0.00120612	38.312	4.36686
ENSG00000121966	CXCR4	3.03989	0.00160606	1551.11	119.43
ENSG00000134215	VAV3	3.03954	0.00427221	74.1958	6.97682
ENSG00000176083	ZNF683	3.03833	0.0023307	103.178	8.55802
ENSG00000140932	CMTM2	3.03469	0.00336246	23.6288	1.67719
ENSG00000104324	CPQ	3.03224	5.20697e-12	1489.87	170.14
ENSG00000131196	NFATC1	3.02862	1.26769e-05	114.494	11.4072
ENSG00000139567	ACVRL1	3.02683	5.85612e-05	47.5234	4.99439
ENSG00000184451	CCR10	3.02305	5.23072e-05	18.2984	2.17318
ENSG00000204099	NEU4	3.02257	0.000884025	175.432	20.0078
ENSG00000241935	HOGA1	3.02211	2.32795e-08	386.981	42.5573
ENSG00000112195	TREML2	3.02144	0.00427511	16.0311	1.20993
ENSG00000096088	PGC	3.01898	0.00456981	340.097	23.3524
ENSG00000135074	ADAM19	3.01841	0.00124925	63.5381	5.19839
ENSG00000117643	MAN1C1	3.01708	3.48117e-07	84.01	9.17589
ENSG00000107954	NEURL1	3.01578	3.02897e-06	49.1388	5.18624
ENSG00000197584	KCNMB2	3.01536	0.00156518	32.5699	2.82312
ENSG00000089820	ARHGAP4	3.01314	3.07631e-06	705.751	76.7256
ENSG00000153898	MCOLN2	3.01205	0.00078551	30.3032	3.31254
ENSG00000184408	KCND2	3.00366	2.69201e-06	229.922	25.5994
ENSG00000131355	ADGRE3	3.00239	0.00619134	18.2257	1.40711
ENSG00000186074	CD300LF	2.99991	0.0040702	46.338	3.95896
ENSG00000158714	SLAMF8	2.99671	0.000387704	122.96	12.3979
ENSG00000122224	LY9	2.99504	7.55666e-05	115.303	12.0167
ENSG00000197380	DACT3	2.99488	0.000201735	49.4792	5.00392
ENSG00000145416	MARCH1	2.99262	4.92074e-05	648.893	69.8955
ENSG00000184313	MROH7	2.99241	7.86163e-06	297.564	32.8716
ENSG00000010671	BTK	2.98981	0.00020631	135.045	14.4216
ENSG00000116194	ANGPTL1	2.98854	4.89006e-05	199.183	20.1628
ENSG00000277893	SRD5A2	2.98648	0.000420873	15.6434	1.6948
ENSG00000249437	NAIP	2.98278	0.000116288	46.6763	4.4509
ENSG00000158428	CATIP	2.98193	3.35609e-05	47.3834	4.87931
ENSG00000116039	ATP6V1B1	2.97803	0.0125338	21.5007	2.22269
ENSG00000128266	GNAZ	2.97699	1.71436e-11	3081.11	366.989
ENSG00000196218	RYR1	2.97046	0.0152381	253.786	19.4292
ENSG00000077782	FGFR1	2.9704	3.37743e-08	2313.82	266.77
ENSG00000090376	IRAK3	2.97031	0.000787135	230.127	21.5992
ENSG00000276490	AL583836.1	2.96888	3.97134e-08	556.309	64.4785
ENSG00000160185	UBASH3A	2.96439	1.08167e-05	78.8441	8.7786
ENSG00000180316	PNPLA1	2.96334	0.00104757	24.9311	2.49913
ENSG00000198053	SIRPA	2.96183	2.00971e-23	2952.88	365.771
ENSG00000162344	FGF19	2.95795	4.07339e-05	38632.1	4215.05
ENSG00000130592	LSP1	2.95711	0.0015993	444.987	41.7473
ENSG00000213996	TM6SF2	2.957	0.0164086	14.1609	0.764898
ENSG00000124334	IL9R	2.95183	0.0121578	59.0496	4.00702
ENSG00000125900	SIRPD	2.95088	0.0269344	6.90111	0
ENSG00000196071	OR2L13	2.95063	0.000486149	15.3618	1.52987
ENSG00000242110	AMACR	2.95048	1.29945e-10	3002.96	361.902
ENSG00000149599	DUSP15	2.94984	0.000961961	10.2925	0.840377
ENSG00000178226	PRSS36	2.94976	4.31455e-09	69.4653	8.79355
ENSG00000027869	SH2D2A	2.94877	0.00160312	68.1015	6.30683
ENSG00000124731	TREM1	2.94836	0.00356266	94.7185	8.91661
ENSG00000134545	KLRC1	2.94448	0.00128402	78.6292	7.6938
ENSG00000158050	DUSP2	2.9432	0.00403632	81.8812	6.34167
ENSG00000154080	CHST9	2.94306	4.12534e-05	581.264	60.9702
ENSG00000167995	BEST1	2.94258	6.83957e-13	234.514	28.1813
ENSG00000180176	TH	2.9421	0.000429633	30.1679	3.62303
ENSG00000162618	ADGRL4	2.94181	0.00783502	20.0409	1.53849
ENSG00000174175	SELP	2.94018	0.000146794	74.783	8.50897
ENSG00000111249	CUX2	2.93963	0.00427221	15.8178	1.3902
ENSG00000117090	SLAMF1	2.93849	0.00594846	36.8853	3.68565
ENSG00000107317	PTGDS	2.93634	0.0101148	36.1737	2.99228
ENSG00000121270	ABCC11	2.93605	0.00251137	146.007	13.9834
ENSG00000184613	NELL2	2.93579	9.13168e-06	61.5843	7.14278
ENSG00000198886	MT-ND4	2.93479	6.0315e-10	3.45099e+06	422570
ENSG00000206077	ZDHHC11B	2.93323	0.000259781	421.502	45.7461
ENSG00000121413	ZSCAN18	2.93291	9.61315e-10	878.012	105.192
ENSG00000219438	FAM19A5	2.93168	0.0119033	47.9445	4.95873
ENSG00000129993	CBFA2T3	2.92951	0.000331731	59.3036	5.29332
ENSG00000172602	RND1	2.92883	5.77488e-10	635.34	77.6071
ENSG00000164398	ACSL6	2.92813	5.90046e-05	76.6615	8.18689
ENSG00000198727	MT-CYB	2.9268	6.79417e-10	1.74999e+06	214891
ENSG00000169994	MYO7B	2.92587	8.60351e-06	4780.7	545.949
ENSG00000186198	SLC51B	2.92472	0.0239075	13.2851	0.949942
ENSG00000213088	ACKR1	2.92385	0.0295163	41.1939	0
ENSG00000156269	NAA11	2.92319	0.00736119	25.8728	2.33854
ENSG00000138722	MMRN1	2.91905	0.00429473	38.4427	3.45308
ENSG00000206579	XKR4	2.91824	0.000478143	70.6665	6.31854
ENSG00000182566	CLEC4G	2.91822	0.0288607	7.61463	0
ENSG00000131831	RAI2	2.91737	3.08034e-18	1292.35	162.657
ENSG00000133687	TMTC1	2.91677	0.000106423	39.8471	4.16711
ENSG00000076351	SLC46A1	2.9164	2.75155e-16	1641.53	208.574
ENSG00000258691	AL355102.2	2.91372	0.000376363	20.3758	1.97664
ENSG00000169562	GJB1	2.91131	3.35996e-26	5981.36	772.682
ENSG00000139351	SYCP3	2.91087	4.88473e-07	261.193	31.6823
ENSG00000167083	GNGT2	2.91061	0.00245326	36.4369	3.77455
ENSG00000152207	CYSLTR2	2.90882	0.000129364	76.7798	9.00702
ENSG00000151062	CACNA2D4	2.90826	5.076e-08	297.743	36.571
ENSG00000091106	NLRC4	2.90528	1.56423e-06	74.1108	8.94664
ENSG00000269028	MTRNR2L12	2.90502	1.1427e-09	196.591	24.43
ENSG00000179603	GRM8	2.903	0.00555445	35.2287	3.98051
ENSG00000166816	LDHD	2.90208	7.70284e-08	586.906	71.2285
ENSG00000204889	KRT40	2.90182	0.00582843	7.20156	0.570206
ENSG00000124249	KCNK15	2.8968	1.86573e-06	1587.15	191.991
ENSG00000137491	SLCO2B1	2.89605	0.00444532	1899.18	180.391
ENSG00000163106	HPGDS	2.89392	8.19962e-05	91.7002	11.052
ENSG00000131634	TMEM204	2.89206	0.00241065	30.2615	2.73638
ENSG00000085514	PILRA	2.89021	1.74985e-05	160.945	18.8985
ENSG00000183542	KLRC4	2.88727	0.0232408	9.83294	0.692373
ENSG00000174469	CNTNAP2	2.88685	0.000562224	54.804	5.81716
ENSG00000157782	CABP1	2.88412	3.05937e-06	61.339	7.23042
ENSG00000111783	RFX4	2.88369	0.000252035	19.7023	1.61881
ENSG00000116667	C1orf21	2.88265	1.71185e-12	926.442	118.615
ENSG00000147872	PLIN2	2.87733	1.54444e-07	6118.2	763.532
ENSG00000163710	PCOLCE2	2.8768	0.00115199	34.2539	3.89601
ENSG00000167780	SOAT2	2.87507	0.000205181	18.0093	1.72199
ENSG00000090659	CD209	2.87462	0.00379987	69.4132	7.00581
ENSG00000166863	TAC3	2.87381	0.00104718	10.4489	1.11456
ENSG00000171451	DSEL	2.87033	1.10256e-11	317.359	40.5345
ENSG00000109956	B3GAT1	2.86628	1.35405e-05	138.874	16.4405
ENSG00000136040	PLXNC1	2.86202	0.000167273	307.152	36.858
ENSG00000198189	HSD17B11	2.85999	1.97048e-11	12731	1661.64
ENSG00000254709	IGLL5	2.8544	0.0333125	9.71222	0.306849
ENSG00000152969	JAKMIP1	2.85361	0.0138801	4.86735	0.15369
ENSG00000186529	CYP4F3	2.85164	6.27448e-07	5616.1	700.287
ENSG00000134817	APLNR	2.85093	0.0319356	11.5398	0.598362
ENSG00000170743	SYT9	2.84575	0.000138654	127.06	14.568
ENSG00000155657	TTN	2.84545	3.92351e-05	1327.16	159.049
ENSG00000140254	DUOXA1	2.84314	1.27651e-06	564.187	70.5378
ENSG00000106819	ASPN	2.83965	0.0101879	14.0788	1.13971
ENSG00000187699	C2orf88	2.8326	0.000424059	147.778	15.7427
ENSG00000103942	HOMER2	2.83161	1.41104e-10	3588.67	471.139
ENSG00000171954	CYP4F22	2.83097	0.013814	10.6163	0.937085
ENSG00000176463	SLCO3A1	2.82942	1.32744e-10	934.61	122.085
ENSG00000109927	TECTA	2.82744	0.000219899	30.8593	3.10376
ENSG00000164344	KLKB1	2.82115	9.21066e-08	291.421	37.7319
ENSG00000139910	NOVA1	2.81875	0.00739533	600.136	61.6635
ENSG00000160886	LY6K	2.8184	0.00100837	168.285	18.8757
ENSG00000137673	MMP7	2.81775	1.80933e-10	37707.8	5010.39
ENSG00000163209	SPRR3	2.8176	0.000762612	4454.24	534.157
ENSG00000049540	ELN	2.81729	0.000517735	48.4433	6.32121
ENSG00000278195	SSTR3	2.81724	1.11623e-05	40.4557	5.08216
ENSG00000186766	FOXI2	2.8161	0.000424059	27.0577	3.21477
ENSG00000163803	PLB1	2.81474	5.0808e-05	161.592	20.0886
ENSG00000104313	EYA1	2.81469	0.000927022	77.6609	8.58794
ENSG00000113721	PDGFRB	2.81201	0.016162	42.4705	3.25519
ENSG00000137474	MYO7A	2.81144	7.36984e-06	626.073	79.1256
ENSG00000118113	MMP8	2.81081	0.00903218	9.90431	0.665567
ENSG00000228253	MT-ATP8	2.8103	1.43026e-07	252915	33392.2
ENSG00000169469	SPRR1B	2.80932	0.00258006	699.72	75.7341
ENSG00000124140	SLC12A5	2.8089	0.011709	31.3053	2.67837
ENSG00000139220	PPFIA2	2.80765	0.0287116	5.34471	0
ENSG00000182782	HCAR2	2.80618	0.0338849	10.7415	0.465073
ENSG00000151790	TDO2	2.80292	1.62173e-05	40.9908	4.97535
ENSG00000086619	ERO1B	2.80078	1.4241e-06	1621.89	209.037
ENSG00000117983	MUC5B	2.80056	1.60358e-08	312409	41312
ENSG00000087086	FTL	2.79774	9.07111e-17	86664.8	12014
ENSG00000125888	BANF2	2.79551	0.0369596	5.04132	0
ENSG00000249242	TMEM150C	2.79545	2.16319e-09	272.882	36.831
ENSG00000113578	FGF1	2.79426	0.0227216	10.1415	0.26971
ENSG00000198938	MT-CO3	2.78538	4.14025e-10	1.77345e+06	242822
ENSG00000132972	RNF17	2.78433	0.0333116	8.18906	0.30959
ENSG00000196263	ZNF471	2.7842	1.36141e-05	298.328	38.5618
ENSG00000172831	CES2	2.78221	4.96849e-13	13229.6	1837.97
ENSG00000166069	TMCO5A	2.78176	0.000149567	10.4514	1.25646
ENSG00000183304	FAM9A	2.78098	0.00742727	49.2107	4.39017
ENSG00000106772	PRUNE2	2.77812	6.7444e-05	117.253	15.23
ENSG00000134007	ADAM20	2.77752	0.015051	6.3676	0.474971
ENSG00000162373	BEND5	2.77683	1.67359e-05	249.32	31.5403
ENSG00000171234	UGT2B7	2.77677	3.63764e-06	1491.49	195.603
ENSG00000146147	MLIP	2.77425	3.34117e-05	98.1444	11.799
ENSG00000159261	CLDN14	2.77305	4.37919e-05	65.8775	8.29776
ENSG00000140279	DUOX2	2.77297	0.00177977	29016.9	3213.07
ENSG00000145428	RNF175	2.77259	0.00108713	25.3836	3.44695
ENSG00000158270	COLEC12	2.76842	0.00208213	64.3142	6.93286
ENSG00000257017	HP	2.76787	0.022407	117.995	9.33188
ENSG00000114251	WNT5A	2.76758	0.000473978	132.351	15.4662
ENSG00000203942	C10orf62	2.76552	0.0200263	8.0907	0.692373
ENSG00000167676	PLIN4	2.7627	0.000741603	110.381	13.176
ENSG00000149633	KIAA1755	2.76173	0.0024349	130.483	12.7594
ENSG00000111404	RERGL	2.76134	0.00621652	14.0879	2.24435
ENSG00000123342	MMP19	2.76033	0.00626425	45.9123	4.7118
ENSG00000023839	ABCC2	2.76011	0.000704755	10404.6	1395.67
ENSG00000134460	IL2RA	2.75857	0.0257916	19.9223	1.08694
ENSG00000244414	CFHR1	2.75533	0.0198924	20.2526	1.57513
ENSG00000125730	C3	2.75489	0.000170383	15305.6	1937.21
ENSG00000115252	PDE1A	2.75359	0.000383118	64.2854	7.91021
ENSG00000174059	CD34	2.7503	0.000124432	271.935	36.1939
ENSG00000153012	LGI2	2.75019	0.019191	14.1993	0.915845
ENSG00000123453	SARDH	2.74967	0.000125847	41.8309	5.15592
ENSG00000196376	SLC35F1	2.74904	0.0237088	4.94669	0.154953
ENSG00000133636	NTS	2.74844	0.0326392	4.1738	0
ENSG00000182742	HOXB4	2.74843	0.000701759	26.064	2.84234
ENSG00000067445	TRO	2.74842	0.000790651	42.5741	4.40702
ENSG00000188833	ENTPD8	2.74818	4.13183e-14	795.933	113.015
ENSG00000137267	TUBB2A	2.74766	3.08296e-09	3221.34	445.05
ENSG00000154645	CHODL	2.74572	0.0112453	9.80847	0.864337
ENSG00000119681	LTBP2	2.74526	2.56225e-06	192.704	26.102
ENSG00000177465	ACOT4	2.7387	9.10863e-07	142.97	19.2145
ENSG00000141431	ASXL3	2.73663	0.000260037	134.513	16.6901
ENSG00000149150	SLC43A1	2.73635	0.000107804	3991.41	521.603
ENSG00000138100	TRIM54	2.73552	4.10238e-05	121.734	14.7529
ENSG00000099998	GGT5	2.73289	0.00261146	60.3346	6.80061
ENSG00000163431	LMOD1	2.72969	0.0169579	30.9199	2.92641
ENSG00000107731	UNC5B	2.72791	1.75403e-06	3493.11	483.287
ENSG00000092054	MYH7	2.72634	0.0227565	4.38737	0.155024
ENSG00000125046	SSUH2	2.72598	1.67359e-05	113.264	15.7414
ENSG00000074660	SCARF1	2.7239	4.17969e-07	124.975	17.7038
ENSG00000183715	OPCML	2.72383	0.023402	19.5039	0.827025
ENSG00000179855	GIPC3	2.72181	0.0423504	4.84799	0
ENSG00000088926	F11	2.72091	2.81437e-06	573.176	78.1234
ENSG00000255819	KLRC4-KLRK1	2.71939	0.0172854	23.4082	2.15729
ENSG00000109667	SLC2A9	2.71883	8.12054e-07	166.045	22.8524
ENSG00000170962	PDGFD	2.71856	1.65735e-08	989.282	136.08
ENSG00000138379	MSTN	2.71856	0.000383118	14.9982	2.22225
ENSG00000269403	AC008750.8	2.71558	0.0422858	9.72493	0
ENSG00000138166	DUSP5	2.71416	0.000510898	1897.42	237.975
ENSG00000035720	STAP1	2.71381	0.0166532	9.63407	0.729717
ENSG00000167800	TBX10	2.7135	0.0238064	12.3756	1.11486
ENSG00000124780	KCNK17	2.70969	0.0217071	13.0423	1.0422
ENSG00000185565	LSAMP	2.70919	0.00315412	43.9743	4.52976
ENSG00000128656	CHN1	2.70896	4.858e-05	118.697	15.1006
ENSG00000172508	CARNS1	2.70811	0.000266384	981.425	134.059
ENSG00000169836	TACR3	2.70362	0.0331786	6.81222	0.527451
ENSG00000168546	GFRA2	2.7022	0.00783403	9.84633	1.02974
ENSG00000050030	NEXMIF	2.70103	0.00138127	28.8423	3.13433
ENSG00000166840	GLYATL1	2.70092	0.00678948	133.366	12.0403
ENSG00000169224	GCSAML	2.69826	6.04255e-06	48.7661	6.93525
ENSG00000130653	PNPLA7	2.69775	4.60954e-05	350.433	46.4001
ENSG00000120327	PCDHB14	2.69592	3.44882e-06	424.847	58.9358
ENSG00000136052	SLC41A2	2.69224	1.29059e-20	1800.23	271.716
ENSG00000149451	ADAM33	2.69134	0.00480573	33.0051	3.95702
ENSG00000108242	CYP2C18	2.69086	2.23615e-16	3064.41	457.864
ENSG00000162772	ATF3	2.68734	0.00898175	1683.14	172.298
ENSG00000163817	SLC6A20	2.68704	2.72305e-08	2272.88	326.443
ENSG00000173421	CCDC36	2.68673	0.0329989	8.07734	0.466657
ENSG00000140488	CELF6	2.68546	0.00137382	69.489	8.70347
ENSG00000159618	ADGRG5	2.68208	4.42845e-06	772.761	111.301
ENSG00000165186	PTCHD1	2.68054	0.000826384	89.852	9.33899
ENSG00000253910	PCDHGB2	2.68006	3.18925e-06	132.658	18.2204
ENSG00000151468	CCDC3	2.67843	0.0154334	58.3522	4.90728
ENSG00000164112	TMEM155	2.67464	1.47183e-09	62.7054	9.3463
ENSG00000109471	IL2	2.67444	0.0387796	3.39997	0.11261
ENSG00000214456	PLIN5	2.6738	1.33714e-06	382.126	55.503
ENSG00000183580	FBXL7	2.67274	0.0392404	35.5972	3.72902
ENSG00000168675	LDLRAD4	2.67273	2.20802e-05	345.983	49.0656
ENSG00000188060	RAB42	2.67153	0.000377871	44.2272	5.76625
ENSG00000179761	PIPOX	2.67073	8.28682e-05	47.8678	6.35492
ENSG00000105928	GSDME	2.67014	2.07993e-05	262.781	36.6796
ENSG00000111058	ACSS3	2.66879	0.000596321	788.412	101.634
ENSG00000146966	DENND2A	2.66751	0.00021305	74.8221	10.6068
ENSG00000119866	BCL11A	2.66472	0.00024905	226.169	30.2907
ENSG00000110876	SELPLG	2.66172	0.00175145	1058.21	142.376
ENSG00000198062	POTEH	2.66011	0.0217841	4.36903	0.155024
ENSG00000134853	PDGFRA	2.65868	0.00256627	52.5852	6.70052
ENSG00000100218	RSPH14	2.65651	1.29748e-07	278.825	41.4249
ENSG00000117245	KIF17	2.65355	0.0230206	30.887	2.92237
ENSG00000153446	C16orf89	2.65182	0.0128865	12.9368	1.02092
ENSG00000130643	CALY	2.65012	0.00656412	8.21094	0.599749
ENSG00000165507	C10orf10	2.64747	1.94347e-05	638.508	89.5752
ENSG00000198786	MT-ND5	2.6471	1.70153e-06	1.66357e+06	246156
ENSG00000102524	TNFSF13B	2.6454	5.93051e-08	231.43	33.7441
ENSG00000197261	C6orf141	2.64439	1.15039e-09	2009.01	304.105
ENSG00000160318	CLDND2	2.64421	4.92891e-05	55.5054	7.66624
ENSG00000164107	HAND2	2.64318	0.0131742	28.1394	2.82845
ENSG00000101425	BPI	2.63958	0.00475737	11.0499	1.96291
ENSG00000100373	UPK3A	2.63612	0.0265217	29.8725	3.37263
ENSG00000182793	GSTA5	2.63516	0.0416508	3.07487	0
ENSG00000186094	AGBL4	2.63496	0.00510773	7.30633	0.816686
ENSG00000232810	TNF	2.63341	0.024675	16.0138	1.77754
ENSG00000151322	NPAS3	2.62759	0.0139371	41.3675	3.68491
ENSG00000106853	PTGR1	2.6271	3.65604e-10	10681.6	1646.84
ENSG00000166483	WEE1	2.62438	4.28799e-05	3711.04	533.675
ENSG00000171227	TMEM37	2.6219	7.35309e-17	3432.37	542.526
ENSG00000225873	LINC00694	2.61914	0.00103394	28.7935	3.5224
ENSG00000172346	CSDC2	2.6185	0.0320299	8.27319	0.572678
ENSG00000162989	KCNJ3	2.6179	5.31097e-08	447.227	68.233
ENSG00000174992	ZG16	2.61672	0.00331952	18.1014	2.32721
ENSG00000164920	OSR2	2.61664	0.0351415	6.96916	0.551692
ENSG00000198804	MT-CO1	2.61423	2.39455e-08	5.36686e+06	828555
ENSG00000167984	NLRC3	2.61279	2.19452e-05	178.027	26.2319
ENSG00000183549	ACSM5	2.61098	0.0125248	15.3535	1.86175
ENSG00000162981	FAM84A	2.60903	3.03789e-05	1303.86	196.016
ENSG00000155749	ALS2CR12	2.60706	4.77183e-06	39.4633	7.40786
ENSG00000145113	MUC4	2.60564	0.0098446	7.44134	0.888105
ENSG00000118515	SGK1	2.60078	7.0836e-06	7549.11	1126.17
ENSG00000091972	CD200	2.59824	0.0152079	13.075	1.41585
ENSG00000125744	RTN2	2.59408	2.21491e-05	144.676	20.5149
ENSG00000212907	MT-ND4L	2.59151	4.51189e-08	325207	51214.2
ENSG00000153707	PTPRD	2.5904	0.00220132	210.407	27.1202
ENSG00000128016	ZFP36	2.58908	1.22241e-05	7067.08	1053.3
ENSG00000070193	FGF10	2.58867	0.0265217	6.63572	0.491581
ENSG00000165879	FRAT1	2.58808	6.34162e-08	211.007	32.059
ENSG00000231389	HLA-DPA1	2.58616	0.0089051	123.532	14.9893
ENSG00000111817	DSE	2.58608	6.88667e-05	609.701	89.3277
ENSG00000122420	PTGFR	2.58293	0.0338344	7.14731	0.15705
ENSG00000225968	ELFN1	2.58233	0.00301704	38.0835	5.25923
ENSG00000100012	SEC14L3	2.58202	0.0133705	9.36522	1.4277
ENSG00000075945	KIFAP3	2.57863	1.046e-15	2002.03	325.361
ENSG00000215910	C1orf167	2.57579	0.0469557	6.08352	0
ENSG00000142405	NLRP12	2.57433	0.00251378	26.9248	3.63117
ENSG00000155761	SPAG17	2.57198	0.00533383	63.1255	8.79026
ENSG00000117069	ST6GALNAC5	2.57166	0.00675624	10.7759	1.18708
ENSG00000196867	ZFP28	2.57101	5.97294e-06	148.077	22.5788
ENSG00000156113	KCNMA1	2.56632	0.00598815	106.982	11.471
ENSG00000140937	CDH11	2.56207	0.00737308	58.2305	6.93958
ENSG00000183783	KCTD8	2.56145	0.00523221	6.43789	0.372586
ENSG00000179846	NKPD1	2.5597	0.00146019	37.8773	5.56409
ENSG00000188770	OPTC	2.55852	0.0264248	7.99308	1.15275
ENSG00000081818	PCDHB4	2.55615	0.000219038	100.117	14.5919
ENSG00000172497	ACOT12	2.55537	0.0321435	7.99824	1.14351
ENSG00000214226	C17orf67	2.55512	1.34368e-12	197.226	32.8489
ENSG00000113249	HAVCR1	2.55487	0.00498158	28.0851	3.21996
ENSG00000163288	GABRB1	2.55166	0.0223374	6.60583	0.567505
ENSG00000114654	EFCC1	2.55061	0.00117586	23.2473	3.06032
ENSG00000121690	DEPDC7	2.55041	1.07647e-17	526.997	88.2163
ENSG00000166313	APBB1	2.54926	9.09363e-12	419.072	68.8187
ENSG00000232070	TMEM253	2.54689	0.00453383	287.535	41.0945
ENSG00000130487	KLHDC7B	2.54551	0.00613697	9.53621	0.930147
ENSG00000126262	FFAR2	2.54439	0.0436404	30.2702	2.43987
ENSG00000143858	SYT2	2.54326	1.65046e-06	60.3185	9.52988
ENSG00000135298	ADGRB3	2.53892	0.0286725	9.94184	0.597503
ENSG00000146090	RASGEF1C	2.53685	0.0232242	5.837	0.562915
ENSG00000196091	MYBPC1	2.53651	0.00938402	52.9646	7.28272
ENSG00000162897	FCAMR	2.53629	0.00599059	16.7465	2.01698
ENSG00000161835	GRASP	2.53599	0.0173781	91.0193	11.5899
ENSG00000165495	PKNOX2	2.53562	0.00236175	55.4733	7.86609
ENSG00000165685	TMEM52B	2.53543	0.0206339	39.013	4.90502
ENSG00000108405	P2RX1	2.53495	0.0161093	44.1414	6.03953
ENSG00000254550	OMP	2.53426	0.000315956	24.6176	3.40006
ENSG00000158806	NPM2	2.53082	6.74834e-06	83.3805	12.3903
ENSG00000166592	RRAD	2.5285	0.0125352	42.7636	4.47233
ENSG00000174080	CTSF	2.52797	1.95025e-05	305.38	46.7157
ENSG00000124003	MOGAT1	2.52609	5.37538e-06	624.889	103.196
ENSG00000179921	GPBAR1	2.52553	0.00106444	29.5425	4.1722
ENSG00000124107	SLPI	2.5255	1.20305e-06	10562.2	1686.1
ENSG00000126522	ASL	2.52342	6.96724e-18	6677.53	1133.47
ENSG00000170807	LMOD2	2.52022	0.0103576	7.54421	0.912585
ENSG00000145703	IQGAP2	2.51924	8.12836e-11	7304.05	1220.2
ENSG00000248712	CCDC153	2.51778	1.39896e-07	208.528	34.3357
ENSG00000163050	COQ8A	2.51628	2.9032e-19	4256	725.596
ENSG00000198417	MT1F	2.5134	0.000149567	291.346	43.0195
ENSG00000170579	DLGAP1	2.51305	7.35495e-06	962.172	156.745
ENSG00000007306	CEACAM7	2.51228	0.00419167	33.9865	3.61712
ENSG00000165702	GFI1B	2.51144	0.00807677	8.81807	0.892071
ENSG00000187824	TMEM220	2.51139	4.38977e-08	1010.71	165.717
ENSG00000164604	GPR85	2.50955	0.00348655	64.2555	8.68541
ENSG00000165023	DIRAS2	2.50876	1.37102e-07	284.918	46.9447
ENSG00000177614	PGBD5	2.5085	1.81077e-09	188.494	30.587
ENSG00000093072	ADA2	2.50704	0.0187041	1844.1	218.534
ENSG00000109158	GABRA4	2.50569	0.00803088	37.6212	4.30632
ENSG00000158488	CD1E	2.50219	0.0211992	21.7149	2.40157
ENSG00000189280	GJB5	2.50082	0.000101795	309.283	50.1942
ENSG00000135604	STX11	2.49994	0.00141286	82.8987	12.0414
ENSG00000141433	ADCYAP1	2.49919	0.0488061	6.6077	0.298507
ENSG00000158089	GALNT14	2.49207	0.00433442	452.735	65.0989
ENSG00000127084	FGD3	2.49157	0.00710549	326.033	41.7281
ENSG00000091844	RGS17	2.48886	1.88637e-05	466.119	76.4563
ENSG00000023902	PLEKHO1	2.48819	6.93267e-05	635.525	102.218
ENSG00000133169	BEX1	2.4869	0.0173781	38.6008	4.4049
ENSG00000080573	COL5A3	2.48627	0.0076008	62.3188	8.52852
ENSG00000122694	GLIPR2	2.48626	0.00164514	230.35	33.2895
ENSG00000186806	VSIG10L	2.48405	1.4815e-09	469.004	80.1587
ENSG00000160321	ZNF208	2.48377	0.00129903	54.3544	9.10892
ENSG00000119138	KLF9	2.4817	9.48465e-08	1623.02	274.136
ENSG00000162267	ITIH3	2.48134	0.0187795	9.02348	1.72619
ENSG00000134760	DSG1	2.4801	0.0205022	16.6992	2.49368
ENSG00000008438	PGLYRP1	2.47775	0.0484058	13.8728	1.31247
ENSG00000116741	RGS2	2.4773	0.00203339	1318.33	186.91
ENSG00000185339	TCN2	2.47494	6.1761e-11	6365.29	1109.8
ENSG00000143603	KCNN3	2.47306	0.0112922	48.4495	6.24819
ENSG00000183837	PNMA3	2.47219	0.0110524	11.1167	1.27874
ENSG00000107562	CXCL12	2.4719	0.0250067	51.1016	6.39707
ENSG00000162894	FCMR	2.47007	4.88526e-06	97.2	16.3193
ENSG00000167165	UGT1A6	2.46846	0.00378921	742.441	120.644
ENSG00000102755	FLT1	2.46846	0.00765215	78.162	11.2509
ENSG00000242515	UGT1A10	2.46412	0.00402826	3813.38	665.926
ENSG00000178175	ZNF366	2.46351	0.0119017	10.6079	1.23376
ENSG00000169418	NPR1	2.46137	0.0418359	8.26903	0.504935
ENSG00000137941	TTLL7	2.46055	0.00380923	1187.74	180.28
ENSG00000144331	ZNF385B	2.45844	0.0204139	33.4039	3.59761
ENSG00000015592	STMN4	2.45818	0.016191	3.96342	0.416579
ENSG00000150750	C11orf53	2.45794	5.63213e-06	172.21	28.958
ENSG00000140835	CHST4	2.4572	2.53459e-19	12959.9	2315.81
ENSG00000158201	ABHD3	2.45685	1.21455e-09	3179.86	554.69
ENSG00000135678	CPM	2.4566	6.42141e-06	2131.99	354.98
ENSG00000164761	TNFRSF11B	2.45452	3.30224e-05	66.2983	9.36603
ENSG00000169439	SDC2	2.45451	0.00619134	168.397	21.3501
ENSG00000028137	TNFRSF1B	2.45427	0.000673936	1504.72	250.391
ENSG00000198440	ZNF583	2.45409	0.000535633	148.644	23.183
ENSG00000183476	SH2D7	2.45306	0.0367205	8.42128	0.751248
ENSG00000132464	ENAM	2.45165	6.77423e-07	138.203	29.0274
ENSG00000128011	LRFN1	2.45135	0.00058658	34.6375	5.52725
ENSG00000150048	CLEC1A	2.44477	0.0238189	17.101	2.17581
ENSG00000187922	LCN10	2.44412	0.0301286	22.1112	2.81389
ENSG00000152292	SH2D6	2.4423	0.00235906	35.6116	5.3362
ENSG00000172594	SMPDL3A	2.44159	5.37478e-11	1344.75	238.056
ENSG00000171885	AQP4	2.43471	0.00049982	74.3714	12.9928
ENSG00000061455	PRDM6	2.43346	0.0287282	115.064	13.6321
ENSG00000170379	TCAF2	2.4323	4.79539e-05	555.763	93.3289
ENSG00000143452	HORMAD1	2.43162	0.0397066	3.49632	0.151203
ENSG00000073910	FRY	2.43096	5.26285e-07	1689.05	293
ENSG00000229972	IQCF3	2.43022	0.0470388	4.98127	0.529316
ENSG00000086300	SNX10	2.4299	0.000915493	182.954	29.5778
ENSG00000187048	CYP4A11	2.42971	0.0138644	181.856	28.9451
ENSG00000107099	DOCK8	2.4257	6.86485e-06	1833.6	317.678
ENSG00000198712	MT-CO2	2.42492	6.3702e-08	1.57748e+06	280901
ENSG00000136244	IL6	2.42442	0.0473674	16.9644	1.6799
ENSG00000157350	ST3GAL2	2.42403	0.000244336	361.38	58.845
ENSG00000106991	ENG	2.42396	2.86791e-05	648.205	111.402
ENSG00000095585	BLNK	2.42239	4.31455e-09	675.101	119.945
ENSG00000116141	MARK1	2.42228	0.0193946	54.8305	6.8098
ENSG00000171533	MAP6	2.41803	0.0130495	57.3634	8.83364
ENSG00000162892	IL24	2.41764	0.00344965	16.7973	2.22053
ENSG00000162722	TRIM58	2.41305	0.00659419	13.0643	1.72506
ENSG00000205436	EXOC3L4	2.4129	1.11451e-06	389.703	68.1298
ENSG00000141540	TTYH2	2.40765	0.00945153	64.9646	10.1268
ENSG00000254402	LRRC24	2.4076	0.00667704	16.2679	2.13114
ENSG00000128604	IRF5	2.40712	5.58674e-07	458.741	81.7368
ENSG00000162881	OXER1	2.40652	8.37666e-05	54.0943	9.35222
ENSG00000179915	NRXN1	2.40369	0.00852386	29.7039	3.96756
ENSG00000151632	AKR1C2	2.40349	0.000324935	20232.4	3535.11
ENSG00000072952	MRVI1	2.40248	0.0369578	26.6816	4.03625
ENSG00000154134	ROBO3	2.40081	0.00944264	65.8435	9.47808
ENSG00000196611	MMP1	2.39884	0.0103065	41705.1	5863.48
ENSG00000269313	MAGIX	2.39566	9.903e-10	356.61	65.019
ENSG00000188488	SERPINA5	2.39495	3.47015e-05	20807.5	3682.56
ENSG00000186998	EMID1	2.38663	0.0126782	12.6505	1.88763
ENSG00000147027	TMEM47	2.38581	0.000303611	561.863	94.8221
ENSG00000186417	GLDN	2.38522	0.00575684	87.6272	14.3267
ENSG00000137462	TLR2	2.38343	0.00109808	691.84	117.029
ENSG00000108370	RGS9	2.38181	0.0211491	13.0564	2.63292
ENSG00000007237	GAS7	2.38093	0.00508228	269.719	41.0088
ENSG00000144406	UNC80	2.38061	9.89065e-08	277.148	50.4462
ENSG00000167895	TMC8	2.38007	0.000567007	468.355	81.0039
ENSG00000163564	PYHIN1	2.37849	0.0102229	41.1757	6.62921
ENSG00000101230	ISM1	2.37762	0.0385082	5.75054	0.620098
ENSG00000143627	PKLR	2.37682	0.0472469	7.18746	0.83447
ENSG00000135124	P2RX4	2.37454	4.61137e-18	1607.38	303.808
ENSG00000188095	MESP2	2.37272	0.0033538	18.0379	2.82961
ENSG00000138615	CILP	2.37266	0.0162376	33.4867	5.21213
ENSG00000167968	DNASE1L2	2.36837	0.000460007	64.9004	11.5669
ENSG00000261884	AC040162.1	2.36685	0.000105734	270.448	47.5163
ENSG00000205784	ARRDC5	2.36611	0.0255489	9.30821	1.31247
ENSG00000100298	APOBEC3H	2.36579	0.0404214	25.3827	2.96424
ENSG00000241644	INMT	2.36521	0.000353491	63.9266	11.2085
ENSG00000204128	C2orf72	2.36236	2.42204e-05	996.362	173.793
ENSG00000103811	CTSH	2.3603	3.36632e-13	16317.2	3089.4
ENSG00000184371	CSF1	2.3588	1.04028e-08	2476.87	463.753
ENSG00000172640	OR10AD1	2.3521	0.0418994	3.72267	0.474971
ENSG00000132975	GPR12	2.3519	0.0415655	4.06221	0.52585
ENSG00000180767	CHST13	2.35128	0.0148765	14.4805	2.00008
ENSG00000160179	ABCG1	2.35081	0.000721276	672.42	116.833
ENSG00000177938	CAPZA3	2.35071	0.0382022	18.8134	3.22467
ENSG00000163508	EOMES	2.35034	0.0253915	15.9714	2.18202
ENSG00000151151	IPMK	2.34922	3.34224e-13	2416.49	462.705
ENSG00000073150	PANX2	2.34807	0.000191992	139.947	25.7426
ENSG00000113532	ST8SIA4	2.34781	0.0150475	324.34	47.6545
ENSG00000106948	AKNA	2.34599	5.978e-05	1077.82	193.158
ENSG00000120156	TEK	2.34563	0.0147847	20.9719	3.18031
ENSG00000116701	NCF2	2.34434	0.00727947	318.738	49.7464
ENSG00000175984	DENND2C	2.34306	3.48117e-07	329.773	61.3475
ENSG00000138829	FBN2	2.33977	0.0470388	29.4403	4.14591
ENSG00000204970	PCDHA1	2.33953	0.00418765	161.131	27.7552
ENSG00000005421	PON1	2.33883	0.00562334	255.192	43.1148
ENSG00000114859	CLCN2	2.33792	4.34015e-09	2684.18	508.914
ENSG00000053328	METTL24	2.33645	0.0120164	11.957	1.97625
ENSG00000124194	GDAP1L1	2.33273	0.0436884	7.78806	0.827437
ENSG00000171872	KLF17	2.33185	0.0317093	4.28343	0.477655
ENSG00000169903	TM4SF4	2.33044	1.34368e-12	79677.7	15382
ENSG00000175197	DDIT3	2.33014	0.00078551	1246.99	218.167
ENSG00000166347	CYB5A	2.32927	2.07238e-10	13702.5	2634.54
ENSG00000221890	NPTXR	2.32579	5.2945e-06	222.052	40.5759
ENSG00000120279	MYCT1	2.32544	0.0401634	10.0261	0.868262
ENSG00000237515	SHISA9	2.32464	2.82827e-06	173.395	32.7092
ENSG00000162426	SLC45A1	2.32413	2.19126e-06	64.9329	11.8886
ENSG00000106404	CLDN15	2.32318	6.58348e-06	1306.37	246.325
ENSG00000188958	UTS2B	2.32135	8.93701e-11	311.488	60.3937
ENSG00000104722	NEFM	2.31932	0.0476423	6.05941	0.537973
ENSG00000188038	NRN1L	2.31878	0.0210603	10.9352	1.46245
ENSG00000106624	AEBP1	2.31547	0.0193266	39.9961	6.35772
ENSG00000127578	WFIKKN1	2.31546	0.00296691	78.7966	13.0439
ENSG00000122691	TWIST1	2.3154	0.0239011	6.52474	0.774454
ENSG00000123358	NR4A1	2.31326	0.0095405	1151.99	178.657
ENSG00000172183	ISG20	2.3122	1.4634e-06	4858.97	933.092
ENSG00000177706	FAM20C	2.31203	6.24671e-10	1086.82	211.697
ENSG00000213654	GPSM3	2.31022	0.00327746	62.875	10.7604
ENSG00000167080	B4GALNT2	2.30951	1.49172e-08	616.884	120.932
ENSG00000091181	IL5RA	2.3094	0.00240768	14.4393	2.70087
ENSG00000087495	PHACTR3	2.30864	0.00246702	519.166	88.8543
ENSG00000197410	DCHS2	2.30752	0.00791799	152.846	25.8594
ENSG00000241839	PLEKHO2	2.30654	9.23849e-05	484.42	91.0869
ENSG00000169026	MFSD7	2.30578	2.42886e-09	299.383	57.4926
ENSG00000186204	CYP4F12	2.30094	3.0124e-05	2188.8	409.095
ENSG00000117009	KMO	2.2997	0.0124917	66.7707	10.9934
ENSG00000025708	TYMP	2.29782	5.71781e-06	1270.93	240.759
ENSG00000106211	HSPB1	2.29591	3.41084e-07	5428.3	1037.42
ENSG00000002746	HECW1	2.29571	0.0402301	134.254	26.3392
ENSG00000043039	BARX2	2.29437	1.04793e-05	363.105	67.7395
ENSG00000123094	RASSF8	2.29338	1.81964e-08	473.049	91.2517
ENSG00000143819	EPHX1	2.29311	5.90565e-11	11974.5	2371.39
ENSG00000168772	CXXC4	2.28952	0.0102777	23.3505	3.65632
ENSG00000175311	ANKS4B	2.28933	1.36982e-09	1126.67	222.047
ENSG00000184828	ZBTB7C	2.28901	1.4261e-07	779.166	150.181
ENSG00000221866	PLXNA4	2.28846	0.0224768	21.934	3.18783
ENSG00000109063	MYH3	2.28696	0.000261581	154.278	28.5336
ENSG00000168955	TM4SF20	2.28583	0.0411445	44.5183	5.72224
ENSG00000166448	TMEM130	2.28573	0.0225485	9.38515	1.21322
ENSG00000248383	PCDHAC1	2.28369	0.00101967	240.786	44.3686
ENSG00000113555	PCDH12	2.28112	0.00478792	55.0087	9.46473
ENSG00000184911	DMRTC1B	2.28092	0.0321181	13.0334	1.58708
ENSG00000023909	GCLM	2.27953	1.42324e-06	4636.98	907.058
ENSG00000169436	COL22A1	2.27823	0.0221105	13.5816	1.47664
ENSG00000137193	PIM1	2.27714	0.000127461	667.645	125.729
ENSG00000170011	MYRIP	2.27513	0.00324487	56.681	12.5524
ENSG00000187372	PCDHB13	2.27471	1.17945e-06	294.15	57.0895
ENSG00000118292	C1orf54	2.27432	9.3344e-05	141.065	27.3707
ENSG00000153294	ADGRF4	2.27426	0.00391047	191.676	33.0991
ENSG00000244122	UGT1A7	2.27414	0.0464665	16.3659	2.70899
ENSG00000170476	MZB1	2.27075	1.33273e-05	41.0744	8.12202
ENSG00000105278	ZFR2	2.27009	0.0390549	12.0904	1.33721
ENSG00000079308	TNS1	2.26895	7.17515e-07	1484.03	292.074
ENSG00000153246	PLA2R1	2.26797	9.27719e-09	2256.67	452.046
ENSG00000117115	PADI2	2.26783	0.0240914	1119.83	185.648
ENSG00000070808	CAMK2A	2.26676	0.0233788	8.6743	1.02439
ENSG00000141497	ZMYND15	2.26634	1.91332e-06	285.18	56.205
ENSG00000174950	CD164L2	2.26489	0.000483554	52.6857	10.2931
ENSG00000158163	DZIP1L	2.26456	0.00715127	89.6636	15.069
ENSG00000019582	CD74	2.26296	7.37594e-06	42496.7	8284.36
ENSG00000154027	AK5	2.25614	0.0476439	106.152	16.1729
ENSG00000007944	MYLIP	2.2559	1.10105e-05	804.734	157.381
ENSG00000197238	HIST1H4J	2.2553	0.00174087	49.4207	9.27937
ENSG00000169427	KCNK9	2.25271	0.0177702	15.683	2.23967
ENSG00000188338	SLC38A3	2.25165	0.0370728	66.9094	10.3449
ENSG00000148600	CDHR1	2.24883	0.0394293	34.6547	6.55687
ENSG00000160223	ICOSLG	2.24843	4.30163e-08	504.943	101.046
ENSG00000166220	TBATA	2.24746	0.00042394	34.0903	7.19062
ENSG00000128052	KDR	2.24631	0.0413169	28.1034	4.36787
ENSG00000171564	FGB	2.24574	0.0470388	341.71	42.5693
ENSG00000135917	SLC19A3	2.2457	2.7815e-05	1960.42	394.466
ENSG00000080031	PTPRH	2.24547	2.56901e-11	6695.85	1373.5
ENSG00000179636	TPPP2	2.24308	0.033262	11.069	2.30055
ENSG00000189325	C6orf222	2.24301	0.00257704	134.584	24.2161
ENSG00000121905	HPCA	2.24187	0.0012844	31.58	6.0391
ENSG00000071246	VASH1	2.2362	0.00202432	499.416	93.1595
ENSG00000130649	CYP2E1	2.23539	0.00356844	359.638	67.5393
ENSG00000140961	OSGIN1	2.23384	8.18526e-07	1149.01	232.626
ENSG00000162882	HAAO	2.23186	9.08315e-07	169.254	34.2072
ENSG00000164266	SPINK1	2.23014	0.000405904	2467.1	449.639
ENSG00000072163	LIMS2	2.2301	0.0322194	49.0563	8.04271
ENSG00000100557	CCDC198	2.22939	8.39284e-11	2159.49	445.735
ENSG00000263264	AC119396.1	2.22683	0.0311192	5.30025	0.847398
ENSG00000197635	DPP4	2.22473	2.69796e-05	2516.51	506.619
ENSG00000077279	DCX	2.22365	0.000230072	39.4344	8.04979
ENSG00000137857	DUOX1	2.22308	0.000948955	2053.31	402.108
ENSG00000135047	CTSL	2.22091	3.29329e-13	5767.04	1211.55
ENSG00000170345	FOS	2.22042	0.00437456	10512.6	1950.59
ENSG00000272674	PCDHB16	2.22024	0.00520582	118.638	21.2669
ENSG00000162482	AKR7A3	2.21963	9.26562e-07	11699.9	2412.5
ENSG00000138678	GPAT3	2.21938	2.92615e-05	796.337	159.114
ENSG00000162241	SLC25A45	2.21922	1.91532e-06	173.323	35.1203
ENSG00000198108	CHSY3	2.21888	0.0419376	18.6446	3.61083
ENSG00000154485	MMP21	2.21669	0.046194	5.04121	0.682476
ENSG00000132837	DMGDH	2.21421	0.0474349	5.83159	0.856595
ENSG00000006377	DLX6	2.21263	0.0370728	5.05996	0.644181
ENSG00000259171	AL163636.2	2.21197	2.86524e-09	965.861	201.262
ENSG00000051108	HERPUD1	2.21185	3.18221e-06	6168.63	1257.99
ENSG00000184988	TMEM106A	2.20874	7.55022e-05	212.315	42.2659
ENSG00000167768	KRT1	2.20865	0.0498092	8.99641	1.23543
ENSG00000153132	CLGN	2.2082	0.000251918	122.995	24.6982
ENSG00000082397	EPB41L3	2.20814	0.00480253	432.928	74.0227
ENSG00000143199	ADCY10	2.20592	0.0166937	21.5314	3.98358
ENSG00000204323	SMIM5	2.20528	1.7326e-07	635.102	132.973
ENSG00000183690	EFHC2	2.20486	2.08851e-06	139.541	29.2199
ENSG00000116771	AGMAT	2.20471	8.44698e-05	208.234	41.3939
ENSG00000187123	LYPD6	2.20461	2.26375e-07	1165.46	241.998
ENSG00000135838	NPL	2.20309	7.38173e-11	360.107	76.8821
ENSG00000115738	ID2	2.20303	7.40524e-09	4441.75	924.922
ENSG00000104951	IL4I1	2.19547	0.0103642	38.3897	7.5146
ENSG00000170961	HAS2	2.19478	0.000105447	99.8705	19.9582
ENSG00000214435	AS3MT	2.19473	6.58938e-07	486	102.752
ENSG00000277117	FP565260.3	2.19473	0.000195322	152.527	30.4867
ENSG00000167723	TRPV3	2.19302	0.00236175	105.136	20.7227
ENSG00000150656	CNDP1	2.19106	0.00927126	50.2672	10.5531
ENSG00000165801	ARHGEF40	2.1897	2.79251e-10	4811.77	1023.08
ENSG00000203710	CR1	2.18918	0.0119366	82.5459	16.1583
ENSG00000155465	SLC7A7	2.18757	3.79981e-07	2033.46	427.361
ENSG00000176049	JAKMIP2	2.18702	0.0217326	37.7126	6.80904
ENSG00000167741	GGT6	2.18694	3.8962e-06	999.404	207.305
ENSG00000161638	ITGA5	2.18618	0.00419368	617.116	114.299
ENSG00000166405	RIC3	2.18585	0.00526827	418.773	79.1339
ENSG00000008394	MGST1	2.18185	2.39067e-07	23464.6	4965.84
ENSG00000021826	CPS1	2.18075	0.0163293	43.0081	7.30902
ENSG00000144218	AFF3	2.17921	0.0245257	18.6732	3.80321
ENSG00000167077	MEI1	2.17893	0.0208502	32.852	5.51236
ENSG00000172403	SYNPO2	2.17879	0.000544648	65.161	13.1424
ENSG00000163399	ATP1A1	2.17815	4.33055e-12	133221	28783.2
ENSG00000174611	KY	2.17763	0.0360725	11.7998	1.74454
ENSG00000108309	RUNDC3A	2.17598	0.0029597	38.5633	7.46008
ENSG00000184232	OAF	2.17474	6.46119e-12	2279.14	491.709
ENSG00000144550	CPNE9	2.17443	0.0461537	9.78008	1.5462
ENSG00000125538	IL1B	2.17301	0.0125716	688.965	130.352
ENSG00000082196	C1QTNF3	2.17057	2.91752e-05	180.4	37.818
ENSG00000035664	DAPK2	2.16838	8.67205e-05	72.5922	15.2243
ENSG00000074803	SLC12A1	2.16709	0.014045	29.6399	5.19007
ENSG00000069424	KCNAB2	2.16542	0.00214517	241.163	48.1204
ENSG00000229676	ZNF492	2.16348	0.000211299	22.2503	5.08439
ENSG00000103355	PRSS33	2.16326	0.0273124	8.69622	0.96363
ENSG00000184381	PLA2G6	2.15833	0.000544742	2442.85	504.559
ENSG00000175518	UBQLNL	2.15776	0.00737705	21.863	4.24746
ENSG00000162174	ASRGL1	2.15772	2.35366e-08	2089.33	451.682
ENSG00000171840	NINJ2	2.15616	0.00112011	45.4674	9.27103
ENSG00000145248	SLC10A4	2.15599	0.0393536	4.63972	0.794917
ENSG00000078579	FGF20	2.15425	0.0444378	15.7692	2.19235
ENSG00000198246	SLC29A3	2.15323	1.33892e-11	380.775	82.9304
ENSG00000087258	GNAO1	2.15309	0.0156121	34.1548	5.72373
ENSG00000189056	RELN	2.15113	0.00485226	142.442	25.0313
ENSG00000132386	SERPINF1	2.14922	0.00184829	278.096	57.889
ENSG00000185231	MC2R	2.14805	0.0230736	18.3747	3.29567
ENSG00000162490	DRAXIN	2.14528	0.00834201	32.1859	6.36417
ENSG00000171621	SPSB1	2.14508	3.70943e-06	1122.78	241.35
ENSG00000055732	MCOLN3	2.14454	0.00332457	98.5637	19.0711
ENSG00000132821	VSTM2L	2.14375	0.00304938	5240.87	1029.34
ENSG00000263429	TMEM238L	2.14373	0.018205	311.363	62.4407
ENSG00000167207	NOD2	2.14357	0.0155819	84.692	16.4144
ENSG00000166311	SMPD1	2.14264	4.47731e-11	2326.12	511.067
ENSG00000100307	CBX7	2.14259	7.0836e-06	739.108	157.241
ENSG00000188783	PRELP	2.14245	0.0157155	43.0263	8.14471
ENSG00000060982	BCAT1	2.14178	0.0313509	207.438	36.4911
ENSG00000168461	RAB31	2.14044	0.00364435	699.086	139.055
ENSG00000166984	TCP10L2	2.14035	0.00122187	17.6413	4.14181
ENSG00000092068	SLC7A8	2.13972	8.40855e-06	3239.45	705.264
ENSG00000136720	HS6ST1	2.13661	1.00247e-06	5147.35	1119.88
ENSG00000106536	POU6F2	2.13519	0.0125367	167.639	32.7039
ENSG00000099864	PALM	2.13505	0.0132327	28.5045	5.92121
ENSG00000197977	ELOVL2	2.13439	0.0201086	13.2056	1.88009
ENSG00000187688	TRPV2	2.13134	0.0249215	574.081	123.897
ENSG00000106066	CPVL	2.1309	0.00897049	641.408	127.317
ENSG00000075340	ADD2	2.13056	0.0390448	33.9308	6.06747
ENSG00000216937	CCDC7	2.13016	0.0195776	128.585	23.2811
ENSG00000163519	TRAT1	2.12969	0.0233856	14.0099	2.5766
ENSG00000197465	GYPE	2.12687	0.00649328	13.0072	2.64364
ENSG00000101958	GLRA2	2.12583	0.0303025	21.3459	4.08902
ENSG00000172348	RCAN2	2.1254	0.000208268	286.456	58.402
ENSG00000155629	PIK3AP1	2.12481	4.20361e-10	2463.12	547.481
ENSG00000076258	FMO4	2.12334	0.000104097	238.321	51.3669
ENSG00000166387	PPFIBP2	2.12187	3.93027e-12	2043.03	459.518
ENSG00000165828	PRAP1	2.12069	0.0485747	323.733	62.8346
ENSG00000012124	CD22	2.11827	0.00403581	43.9591	8.86138
ENSG00000072818	ACAP1	2.1181	0.000964091	189.127	38.8782
ENSG00000021645	NRXN3	2.11714	0.000651461	549.978	115.402
ENSG00000216490	IFI30	2.11325	0.000164067	2295.39	493.552
ENSG00000205307	SAP25	2.11303	0.00531661	203.328	42.0395
ENSG00000141480	ARRB2	2.11172	7.65169e-06	1722.28	382.185
ENSG00000127914	AKAP9	2.11115	1.10985e-09	5493.61	1235.4
ENSG00000111644	ACRBP	2.10978	0.000508509	154.34	32.9988
ENSG00000124232	RBPJL	2.10971	0.049098	18.6059	2.96362
ENSG00000151892	GFRA1	2.1097	0.0309416	14.0246	2.44601
ENSG00000129465	RIPK3	2.10873	4.62395e-18	1737.24	398.661
ENSG00000189377	CXCL17	2.10839	0.0136237	266.474	51.8218
ENSG00000250305	KIAA1456	2.10511	6.2359e-09	1232.66	279.641
ENSG00000166823	MESP1	2.10362	0.000609492	74.4317	16.099
ENSG00000143878	RHOB	2.10173	0.00108438	6930.61	1434.39
ENSG00000170381	SEMA3E	2.10056	9.44386e-07	612.823	135.733
ENSG00000260007	AC107871.1	2.10038	0.00101277	189.66	40.1118
ENSG00000142552	RCN3	2.10025	0.039856	317.136	60.6113
ENSG00000205838	TTC23L	2.09975	0.0163293	33.0373	6.73893
ENSG00000196242	OR2C3	2.09689	0.028942	10.1167	2.01263
ENSG00000189269	DRICH1	2.09319	0.0173646	32.6687	6.47652
ENSG00000180929	GPR62	2.0929	0.0122962	9.14177	1.94247
ENSG00000162676	GFI1	2.09228	0.00956251	86.8865	18.3648
ENSG00000138078	PREPL	2.08845	4.0366e-11	6024.16	1383.47
ENSG00000184557	SOCS3	2.08807	0.0160463	1281.73	251.651
ENSG00000169918	OTUD7A	2.0853	0.000837508	63.1894	13.4571
ENSG00000256045	MTRNR2L10	2.08447	0.0411315	12.2312	1.87019
ENSG00000125775	SDCBP2	2.08246	1.20208e-08	6606.24	1516.9
ENSG00000159884	CCDC107	2.08209	9.91689e-12	634.002	146.202
ENSG00000279073	AL807752.6	2.08109	0.00380923	24.0118	4.55262
ENSG00000196132	MYT1	2.08041	0.0490345	24.9026	5.31895
ENSG00000144481	TRPM8	2.0777	0.000680604	42.4197	9.53595
ENSG00000211445	GPX3	2.07729	0.000248246	1711.27	380.325
ENSG00000105472	CLEC11A	2.07674	3.30224e-05	94.279	20.3641
ENSG00000115318	LOXL3	2.07663	0.0204074	131.049	26.3852
ENSG00000171772	SYCE1	2.07621	0.0393456	24.5464	4.35766
ENSG00000239713	APOBEC3G	2.07509	8.74995e-06	246.645	55.4678
ENSG00000186231	KLHL32	2.07499	0.00671439	24.9864	6.00379
ENSG00000214694	ARHGEF33	2.07453	0.0288691	18.2593	2.79762
ENSG00000128228	SDF2L1	2.07226	0.000115837	1489.4	329.909
ENSG00000178462	TUBAL3	2.0719	0.0128196	22.0548	4.75419
ENSG00000189283	FHIT	2.06904	8.22026e-08	923.963	212.802
ENSG00000150995	ITPR1	2.06798	0.000230542	347.857	77.5533
ENSG00000136883	KIF12	2.06512	0.000151712	3010.35	667.55
ENSG00000106952	TNFSF8	2.06511	0.013817	67.9842	14.156
ENSG00000172935	MRGPRF	2.06489	0.0483913	16.0612	3.03191
ENSG00000009950	MLXIPL	2.06262	1.75425e-09	3720.6	869.424
ENSG00000099338	CATSPERG	2.06158	1.99019e-07	114.672	26.2748
ENSG00000163393	SLC22A15	2.0603	0.0134732	171.533	35.0136
ENSG00000013725	CD6	2.0603	0.0129105	140.078	28.7156
ENSG00000166676	TVP23A	2.05996	0.000804184	53.4885	11.7319
ENSG00000187391	MAGI2	2.05936	6.28271e-05	143.937	32.4985
ENSG00000111729	CLEC4A	2.05839	0.0154709	56.9413	12.6278
ENSG00000124602	UNC5CL	2.05778	0.000256917	2765.93	624.59
ENSG00000118307	CASC1	2.05702	0.0208228	30.4417	5.62021
ENSG00000151014	NOCT	2.05678	0.0050088	264.785	55.5526
ENSG00000158467	AHCYL2	2.05576	4.50909e-12	5396.78	1269.4
ENSG00000124772	CPNE5	2.05544	0.0433788	10.0019	2.7295
ENSG00000154783	FGD5	2.05493	0.00222915	1160.94	268.797
ENSG00000198435	NRARP	2.05476	1.74465e-05	663.003	149.683
ENSG00000188859	FAM78B	2.05398	0.00176778	53.3883	11.6
ENSG00000145626	UGT3A1	2.04502	0.00621561	8.84974	1.53471
ENSG00000127325	BEST3	2.04477	0.00626548	68.2354	14.5781
ENSG00000153823	PID1	2.04281	0.0278385	60.012	12.329
ENSG00000120053	GOT1	2.04279	2.3209e-09	7326.47	1734.1
ENSG00000163053	SLC16A14	2.0406	0.0245198	230.709	49.4953
ENSG00000196600	SLC22A25	2.03836	0.000990821	32.8445	7.96307
ENSG00000168071	CCDC88B	2.03727	4.64479e-06	720.283	166.864
ENSG00000249751	ECSCR	2.03696	0.0498092	17.614	3.60699
ENSG00000254245	PCDHGA3	2.03657	0.0110467	35.5648	7.4969
ENSG00000101439	CST3	2.03436	1.41564e-08	29436.9	6974.04
ENSG00000170954	ZNF415	2.03421	3.1363e-05	251.268	58.6144
ENSG00000112303	VNN2	2.03302	0.00578391	233.614	46.3334
ENSG00000198046	ZNF667	2.033	0.000109092	125.341	29.7357
ENSG00000153495	TEX29	2.03292	0.01243	19.3797	4.66041
ENSG00000188037	CLCN1	2.03236	0.0310648	102.098	28.19
ENSG00000164093	PITX2	2.02868	0.00985874	25.9729	5.72616
ENSG00000154188	ANGPT1	2.0282	0.00982506	10.5274	2.3225
ENSG00000102962	CCL22	2.02733	0.0356483	13.6035	2.34516
ENSG00000120907	ADRA1A	2.02663	0.0287282	10.8408	2.41314
ENSG00000146049	KAAG1	2.02529	0.00585478	22.1951	4.71254
ENSG00000157514	TSC22D3	2.02334	0.000323204	3073.11	703.474
ENSG00000057593	F7	2.02116	0.0117965	40.875	8.7348
ENSG00000126856	PRDM7	2.01948	0.000141981	49.9908	11.7914
ENSG00000163081	CCDC140	2.01893	0.0282133	13.9702	2.1911
ENSG00000183784	C9orf66	2.01384	1.61983e-05	71.4203	16.6372
ENSG00000173068	BNC2	2.01287	0.0466715	42.6353	8.68725
ENSG00000142875	PRKACB	2.01273	3.06939e-07	1577.83	374.391
ENSG00000235098	ANKRD65	2.01004	0.00321051	77.8162	16.1079
ENSG00000259075	POC1B-GALNT4	2.00697	0.000113129	141.509	33.787
ENSG00000129226	CD68	2.00685	0.00138834	5871.99	1346.01
ENSG00000213918	DNASE1	2.00475	1.2479e-08	1282.65	310.5
ENSG00000135454	B4GALNT1	2.00429	0.042699	10.129	2.27319
ENSG00000002587	HS3ST1	1.99852	1.19715e-07	3191.62	768.818
ENSG00000101098	RIMS4	1.99813	0.0155521	18.8017	4.21279
ENSG00000150625	GPM6A	1.99706	0.0121543	22.6653	4.33265
ENSG00000159640	ACE	1.99665	0.000148808	244.408	56.398
ENSG00000188869	TMC3	1.99611	0.00231838	76.292	17.7669
ENSG00000133392	MYH11	1.99608	0.0039395	140.574	32.4727
ENSG00000156127	BATF	1.99544	0.004499	285.888	65.185
ENSG00000165312	OTUD1	1.99286	1.60347e-05	633.296	152.098
ENSG00000076641	PAG1	1.99273	0.000682968	1880.52	439.496
ENSG00000112212	TSPO2	1.99161	0.0269385	14.251	2.87248
ENSG00000173376	NDNF	1.99035	0.000366611	876.805	205.364
ENSG00000115255	REEP6	1.9891	5.58674e-07	4107.21	1001.88
ENSG00000186367	KIAA1024L	1.98835	0.00218014	50.9848	11.3298
ENSG00000006062	MAP3K14	1.98724	1.58027e-13	644.195	159.459
ENSG00000130598	TNNI2	1.98489	0.00363365	2828.09	651.999
ENSG00000134668	SPOCD1	1.98094	0.00427511	34.9664	8.15079
ENSG00000139144	PIK3C2G	1.98076	0.00426297	1900.81	461.529
ENSG00000180061	TMEM150B	1.97853	0.00729463	112.369	27.0703
ENSG00000005893	LAMP2	1.97809	2.61851e-27	16567.3	4172.54
ENSG00000031081	ARHGAP31	1.97616	0.00716901	504.265	114.261
ENSG00000213658	LAT	1.97321	0.00122298	241.605	57.5317
ENSG00000243056	EIF4EBP3	1.97296	0.000256	258.828	61.5868
ENSG00000179674	ARL14	1.97295	0.00393675	1637.29	369.365
ENSG00000135253	KCP	1.9699	0.000123829	295.11	71.2414
ENSG00000164972	C9orf24	1.96648	0.020434	51.7769	11.5582
ENSG00000176894	PXMP2	1.96515	1.74023e-10	1266.66	317.88
ENSG00000148826	NKX6-2	1.96489	0.00316951	52.0321	12.2855
ENSG00000170667	RASA4B	1.96428	0.00755161	113.272	26.394
ENSG00000164220	F2RL2	1.96402	0.0217106	57.8804	12.7903
ENSG00000179094	PER1	1.96344	0.00685703	1542.35	352.983
ENSG00000114450	GNB4	1.96307	0.00259329	227.702	54.2829
ENSG00000010438	PRSS3	1.96247	0.000132861	2579.77	623.478
ENSG00000132321	IQCA1	1.96201	0.00121778	99.5171	23.3058
ENSG00000073712	FERMT2	1.96197	0.000109811	320.602	76.9056
ENSG00000144410	CPO	1.96143	0.0417345	11.6591	2.45012
ENSG00000172482	AGXT	1.96065	0.0234743	12.2366	2.91959
ENSG00000100285	NEFH	1.96064	0.0283728	37.2383	7.65926
ENSG00000154309	DISP1	1.95932	9.27665e-18	732.623	186.15
ENSG00000169220	RGS14	1.95858	1.25098e-15	1099.2	279.566
ENSG00000133134	BEX2	1.95617	4.47117e-07	290.883	71.5521
ENSG00000126246	IGFLR1	1.95377	0.00103368	225.346	57.877
ENSG00000173040	EVC2	1.95375	3.51768e-11	208.382	53.2122
ENSG00000139112	GABARAPL1	1.95223	1.5805e-08	3101.44	781.101
ENSG00000256043	CTSO	1.95207	7.17801e-07	832.719	207.147
ENSG00000064655	EYA2	1.95192	0.01175	94.9365	19.5856
ENSG00000213694	S1PR3	1.94891	0.0471237	26.0023	5.40671
ENSG00000275410	HNF1B	1.94752	0.000111877	2204.45	539.254
ENSG00000165887	ANKRD2	1.94489	0.0323471	24.1164	4.9942
ENSG00000109265	KIAA1211	1.94318	1.57975e-05	1602.29	399.644
ENSG00000110063	DCPS	1.94267	4.96411e-06	1947.5	490.04
ENSG00000256514	AP003419.1	1.94249	2.33018e-06	739.444	184.893
ENSG00000065320	NTN1	1.94228	0.00713013	16.5279	3.79551
ENSG00000165215	CLDN3	1.94198	0.000279377	2765.79	669.592
ENSG00000110628	SLC22A18	1.94068	3.39662e-06	3190.87	801.65
ENSG00000014257	ACPP	1.94063	9.03091e-05	98.9121	24.7995
ENSG00000156475	PPP2R2B	1.93787	0.0301727	44.372	8.85652
ENSG00000255150	EID3	1.93705	0.0058593	23.8147	5.86941
ENSG00000087076	HSD17B14	1.93518	0.0390829	22.5119	5.25811
ENSG00000100060	MFNG	1.934	0.00142366	292.85	73.0412
ENSG00000189433	GJB4	1.93198	0.00108125	384.802	93.9424
ENSG00000100053	CRYBB3	1.93158	0.0151378	22.961	5.80051
ENSG00000233198	RNF224	1.9287	0.0135463	34.6875	7.66916
ENSG00000270188	MTRNR2L11	1.92843	0.0116136	25.534	5.34253
ENSG00000165125	TRPV6	1.92639	0.00148087	1452.27	344.431
ENSG00000129946	SHC2	1.92587	8.20011e-05	2421.55	606.707
ENSG00000063180	CA11	1.9252	0.00265518	457.704	110.088
ENSG00000166086	JAM3	1.92089	0.0141237	65.6185	14.0508
ENSG00000100321	SYNGR1	1.92036	2.38884e-06	543.216	138.327
ENSG00000134917	ADAMTS8	1.91967	0.023402	12.9354	2.78629
ENSG00000221995	TIAF1	1.91584	0.000751753	315.313	80.3078
ENSG00000166402	TUB	1.91504	0.0216342	37.0931	8.44858
ENSG00000155115	GTF3C6	1.91287	6.71784e-07	3252.97	836.184
ENSG00000144671	SLC22A14	1.91127	0.0266629	14.6746	3.33282
ENSG00000082126	MPP4	1.90485	0.0169423	8.21385	1.72256
ENSG00000005187	ACSM3	1.90237	6.03997e-07	510.184	132.904
ENSG00000174514	MFSD4A	1.90091	6.43135e-05	662.212	169.605
ENSG00000170271	FAXDC2	1.9006	0.00064353	1049.57	264.885
ENSG00000150594	ADRA2A	1.90032	0.00823137	18131.4	4520.36
ENSG00000084734	GCKR	1.89773	0.0048197	867.482	216.677
ENSG00000106070	GRB10	1.89691	1.58446e-08	2980.32	782.043
ENSG00000159784	FAM131B	1.89541	0.0196064	149.572	34.6623
ENSG00000156968	MPV17L	1.89515	6.88672e-05	836.877	215.073
ENSG00000180209	MYLPF	1.89365	0.0154954	14.0237	3.68148
ENSG00000248144	ADH1C	1.89277	0.0168593	2889.87	651.635
ENSG00000137700	SLC37A4	1.89067	0.00017079	2079.09	530.979
ENSG00000169760	NLGN1	1.88924	0.00658006	122.665	29.7681
ENSG00000167996	FTH1	1.88786	7.95499e-08	57560.6	15130.5
ENSG00000178222	RNF212	1.8869	0.0028503	99.7733	25.0058
ENSG00000276966	HIST1H4E	1.8847	0.0304562	9.82034	2.37727
ENSG00000179542	SLITRK4	1.88456	7.70743e-05	37.0772	10.2495
ENSG00000203727	SAMD5	1.88384	0.00108125	316.809	80.267
ENSG00000170298	LGALS9B	1.88315	0.0443168	385.915	92.6683
ENSG00000182866	LCK	1.88308	0.0207674	248.111	59.0725
ENSG00000254997	KRTAP5-9	1.88275	0.0266497	13.2913	3.1326
ENSG00000148926	ADM	1.88011	0.0443488	1672.29	384.798
ENSG00000198535	C2CD4A	1.87943	0.0228123	103.153	24.3639
ENSG00000004139	SARM1	1.8794	0.000114603	496.45	127.159
ENSG00000185669	SNAI3	1.87814	0.00452171	55.9016	13.5268
ENSG00000119973	PRLHR	1.8777	0.00382679	36.7645	9.84641
ENSG00000169302	STK32A	1.87734	0.0411973	201.287	47.6901
ENSG00000128564	VGF	1.86823	0.0498951	15.7189	3.33478
ENSG00000139151	PLCZ1	1.86781	0.0336571	27.2404	7.09771
ENSG00000123096	SSPN	1.86732	0.00223488	167.186	41.3148
ENSG00000198569	SLC34A3	1.86641	0.0462335	23.3825	4.83694
ENSG00000116574	RHOU	1.86496	4.60447e-07	3966.28	1059.53
ENSG00000177551	NHLH2	1.8646	0.0118657	18.8701	4.93356
ENSG00000111348	ARHGDIB	1.86375	0.00658006	2363.63	607.62
ENSG00000140795	MYLK3	1.86221	4.90833e-07	109.218	29.0783
ENSG00000196975	ANXA4	1.86173	8.06114e-13	60997.9	16507.4
ENSG00000164251	F2RL1	1.85768	4.17156e-05	4862.43	1281.46
ENSG00000175294	CATSPER1	1.85714	0.0378003	23.2496	6.03404
ENSG00000178773	CPNE7	1.85562	0.00308991	224.507	57.3295
ENSG00000168234	TTC39C	1.85549	1.04421e-08	2985.3	809.318
ENSG00000185950	IRS2	1.85535	0.00033985	1536.55	403.233
ENSG00000171522	PTGER4	1.85518	0.0318056	368.934	81.8033
ENSG00000111671	SPSB2	1.85341	2.2976e-07	415.81	112.101
ENSG00000163995	ABLIM2	1.85312	0.0049562	128.283	31.9477
ENSG00000164116	GUCY1A3	1.85222	0.0135464	208.273	50.6134
ENSG00000184588	PDE4B	1.85221	0.0092262	211.678	52.4474
ENSG00000251569	AC093899.2	1.85144	0.0257757	34.9013	8.49619
ENSG00000169242	EFNA1	1.85132	0.00111609	3035.75	789.843
ENSG00000146938	NLGN4X	1.85031	0.0208228	20.6371	4.41718
ENSG00000197381	ADARB1	1.84981	0.033262	351.858	80.6537
ENSG00000165633	VSTM4	1.84913	0.0450786	21.6418	4.73305
[truncated: 2,538 more rows]

## Sheet: CBD Tissue vs Organoids
ENSG ID	Gene_name	log2FoldChange	padj	CBD Tissue Base Mean	CBD Organoids Base Mean
ENSG00000011465	DCN	10.6595	1.03024e-52	26892.1	7.29308			Genes upregulated in tissue	Log2FoldChange >1
ENSG00000205795	CYS1	10.3716	1.35703e-65	1742.61	0.575556			Genes upregulated in organoids	Log2FoldChange <1
ENSG00000131482	G6PC	10.3068	3.69682e-54	2653.46	0.973477
ENSG00000157551	KCNJ15	10.3041	9.22297e-139	5367.51	3.95795
ENSG00000166825	ANPEP	10.2801	3.15937e-146	68550.7	43.4478
ENSG00000198848	CES1	10.1391	4.40416e-79	26542.5	15.5569
ENSG00000036828	CASR	9.97512	5.28524e-110	5570.87	4.12366
ENSG00000007216	SLC13A2	9.69281	6.45669e-72	2758.91	2.10592
ENSG00000143226	FCGR2A	9.46562	1.0762e-36	2428.3	1.37992
ENSG00000090104	RGS1	9.20503	4.49114e-26	1631.84	0.587982
ENSG00000145321	GC	9.1667	2.3209e-112	71435.5	100.902
ENSG00000132693	CRP	9.15675	7.6919e-33	9636.03	5.93246
ENSG00000122756	CNTFR	9.0381	4.54185e-51	1023.16	1.10452
ENSG00000118271	TTR	8.95715	1.82786e-66	3649.03	5.15958
ENSG00000153563	CD8A	8.93135	1.14294e-38	1530.23	1.70848
ENSG00000101349	PAK5	8.79858	1.09533e-60	601.061	1.00211
ENSG00000169347	GP2	8.79398	3.74427e-26	3015.39	1.27641
ENSG00000122862	SRGN	8.75705	1.2694e-32	1696.92	1.66216
ENSG00000162511	LAPTM5	8.74173	2.93109e-47	2803.09	4.20334
ENSG00000162630	B3GALT2	8.73001	6.86698e-80	2552.42	4.73459
ENSG00000116824	CD2	8.72094	3.39931e-26	418.81	0.454813
ENSG00000167286	CD3D	8.63883	2.53224e-26	254.984	0.1423
ENSG00000120057	SFRP5	8.57239	1.48812e-49	1086.87	1.74229
ENSG00000198075	SULT1C4	8.51214	4.5833e-87	1865.93	4.27178
ENSG00000132965	ALOX5AP	8.50844	2.35571e-40	689.045	1.22551
ENSG00000143119	CD53	8.4896	4.71968e-33	670.355	0.879225
ENSG00000173369	C1QB	8.48461	4.91753e-23	520.116	0.274779
ENSG00000138115	CYP2C8	8.451	9.64217e-68	4453.96	9.74191
ENSG00000172116	CD8B	8.42661	2.16136e-21	234.986	0.103329
ENSG00000174358	SLC6A19	8.40105	2.70008e-40	7008.63	12.2824
ENSG00000125740	FOSB	8.39539	4.6235e-21	17125	18.4071
ENSG00000158014	SLC30A2	8.23871	4.7913e-40	729.737	1.38858
ENSG00000244067	GSTA2	8.21511	3.07371e-45	5106.22	11.5429
ENSG00000011600	TYROBP	8.19977	6.17849e-26	243.971	0.250994
ENSG00000136250	AOAH	8.07211	5.6062e-21	412.515	0.52574
ENSG00000135226	UGT2B28	8.046	1.01042e-22	881.92	1.41226
ENSG00000186297	GABRA5	8.00578	1.18407e-16	320.855	0.0662249
ENSG00000121742	GJB6	7.97441	1.06206e-26	196.149	0.377568
ENSG00000203747	FCGR3A	7.96787	2.74224e-22	500.355	0.67077
ENSG00000242366	UGT1A8	7.95741	4.13298e-17	838.324	0.650658
ENSG00000174946	GPR171	7.93331	2.75376e-18	781.251	0.867156
ENSG00000259417	CTXND1	7.92861	9.05665e-97	1338.16	4.53672
ENSG00000179639	FCER1A	7.91725	5.125e-18	168.012	0.108888
ENSG00000141469	SLC14A1	7.90054	1.04087e-50	1309.2	4.02762
ENSG00000123329	ARHGAP9	7.8657	3.85398e-33	608.08	1.54178
ENSG00000198851	CD3E	7.85366	6.84251e-33	807.319	2.40203
ENSG00000163220	S100A9	7.85111	1.91418e-19	827.401	0.976161
ENSG00000155659	VSIG4	7.82799	2.45855e-24	195.715	0.402578
ENSG00000100505	TRIM9	7.80272	1.08567e-61	847.321	3.66204
ENSG00000185737	NRG3	7.78378	1.0155e-53	310.223	0.975771
ENSG00000159189	C1QC	7.77518	3.87169e-21	458.144	0.739741
ENSG00000094963	FMO2	7.75698	2.82952e-29	1357.33	3.83837
ENSG00000169508	GPR183	7.75683	1.07005e-16	328.162	0.250939
ENSG00000081479	LRP2	7.74473	7.75317e-48	1761.67	7.71638
ENSG00000138079	SLC3A1	7.74064	9.45214e-124	10057.8	42.0972
ENSG00000125810	CD93	7.73602	8.52607e-24	268.467	0.464683
ENSG00000153822	KCNJ16	7.72159	2.9399e-77	3633.99	13.8444
ENSG00000122122	SASH3	7.70986	6.82295e-19	279.721	0.407986
ENSG00000173175	ADCY5	7.70765	1.56104e-35	2396.57	7.65333
ENSG00000153086	ACMSD	7.67869	1.85691e-50	724.255	2.69293
ENSG00000084674	APOB	7.66145	1.00129e-26	869.373	2.87788
ENSG00000124939	SCGB2A1	7.62713	2.67112e-65	876.724	3.51229
ENSG00000080618	CPB2	7.61018	2.90131e-41	961.378	3.49847
ENSG00000275688	CCL15-CCL14	7.60651	2.34021e-18	105.127	0
ENSG00000000938	FGR	7.60425	2.3583e-21	132.104	0.136615
ENSG00000129151	BBOX1	7.5817	6.3285e-34	156.027	0.358991
ENSG00000163751	CPA3	7.56425	6.24774e-20	160.338	0.629109
ENSG00000173372	C1QA	7.52726	2.34347e-18	223.654	0.32989
ENSG00000081800	SLC13A1	7.52555	1.56189e-20	683.76	1.69577
ENSG00000135220	UGT2A3	7.50427	6.36302e-80	4012.1	18.6367
ENSG00000147647	DPYS	7.50402	6.42435e-43	894.511	3.56369
ENSG00000171051	FPR1	7.49751	3.19116e-22	363.883	1.15605
ENSG00000109072	VTN	7.45471	1.75094e-77	10668.7	51.6304
ENSG00000134240	HMGCS2	7.44516	3.2266e-19	2383.65	5.8285
ENSG00000082074	FYB1	7.43586	1.1582e-30	510.723	1.76124
ENSG00000162711	NLRP3	7.42382	4.51843e-16	244.213	0.347616
ENSG00000117091	CD48	7.38624	3.26539e-24	277.235	0.965465
ENSG00000169116	PARM1	7.38037	1.68965e-45	7215.05	33.042
ENSG00000106927	AMBP	7.37856	2.52252e-75	15471.2	78.595
ENSG00000244734	HBB	7.35838	8.10785e-13	1248.74	0.61008
ENSG00000163823	CCR1	7.35411	1.44003e-26	139.089	0.405407
ENSG00000186197	EDARADD	7.35336	1.39908e-33	217.287	0.799748
ENSG00000185811	IKZF1	7.33516	5.95276e-19	1408.12	4.07644
ENSG00000174827	PDZK1	7.30275	8.95792e-65	3496.53	18.5612
ENSG00000169442	CD52	7.29937	4.48721e-20	167.537	0.385825
ENSG00000081237	PTPRC	7.29574	1.06542e-29	1717.85	7.18834
ENSG00000066336	SPI1	7.28687	2.17532e-23	177.438	0.584549
ENSG00000006128	TAC1	7.26634	9.13052e-26	634.905	2.4976
ENSG00000126860	EVI2A	7.25531	6.06051e-18	152.752	0.411422
ENSG00000115607	IL18RAP	7.25011	1.5086e-17	114.283	0.20584
ENSG00000113303	BTNL8	7.23767	1.99243e-43	732.439	3.50447
ENSG00000169413	RNASE6	7.22272	3.14654e-16	112.341	0.0948214
ENSG00000118432	CNR1	7.2203	6.42623e-57	550.766	3.233
ENSG00000115386	REG1A	7.21603	8.74099e-21	2714.15	6.45537
ENSG00000185924	RTN4RL1	7.19274	1.1582e-30	237.866	1.02168
ENSG00000197253	TPSB2	7.18913	6.01492e-24	190.583	0.759942
ENSG00000124205	EDN3	7.17505	3.46461e-22	178.154	0.600342
ENSG00000271503	CCL5	7.14797	1.40144e-15	556.025	1.38126
ENSG00000132703	APCS	7.13983	2.37109e-42	9838.39	52.8587
ENSG00000166523	CLEC4E	7.13927	5.78371e-34	687.33	4.19857
ENSG00000276644	DACH1	7.13609	5.04507e-130	1216.04	8.87442
ENSG00000155307	SAMSN1	7.10371	4.71215e-20	349.43	1.28627
ENSG00000145649	GZMA	7.0835	2.02638e-15	79.6101	0.159082
ENSG00000160791	CCR5	7.07321	2.76379e-15	257.976	0.697867
ENSG00000172673	THEMIS	7.04757	4.94807e-15	113.696	0.195842
ENSG00000130234	ACE2	7.01477	2.50983e-105	13382.8	94.3701
ENSG00000248771	SMIM31	7.00598	2.40307e-35	820.845	4.47486
ENSG00000143185	XCL2	6.99732	4.14172e-15	44.0924	0
ENSG00000162365	CYP4A22	6.97377	5.64011e-29	531.419	3.00233
ENSG00000187758	ADH1A	6.96077	1.11711e-33	2416.32	13.7982
ENSG00000160307	S100B	6.95219	5.8107e-13	93.4451	0.146581
ENSG00000100450	GZMH	6.94981	2.13599e-13	61.2007	0
ENSG00000119508	NR4A3	6.93707	3.31793e-15	777.158	2.47313
ENSG00000143546	S100A8	6.93629	2.23067e-13	477.94	0.921643
ENSG00000162009	SSTR5	6.93501	1.39367e-16	45.8286	0
ENSG00000110079	MS4A4A	6.91193	8.46206e-14	74.4147	0.0701063
ENSG00000149742	SLC22A9	6.90235	3.21073e-28	127.307	0.961704
ENSG00000112799	LY86	6.89917	1.60706e-14	66.6378	0.0679991
ENSG00000078589	P2RY10	6.88703	2.40816e-11	75.9999	0
ENSG00000121807	CCR2	6.87595	1.22931e-17	104.069	0.564999
ENSG00000130755	GMFG	6.84069	2.81413e-22	134.591	0.74549
ENSG00000110848	CD69	6.84047	2.45855e-24	396.807	2.35826
ENSG00000197943	PLCG2	6.82389	8.06165e-32	3461.03	22.7494
ENSG00000163581	SLC2A2	6.81875	4.15655e-29	1390.4	10.7972
ENSG00000169862	CTNND2	6.81187	6.4981e-32	1697.49	11.2979
ENSG00000116176	TPSG1	6.80961	9.32181e-23	74.3568	0.332543
ENSG00000115956	PLEK	6.79888	1.50691e-19	139.466	0.641714
ENSG00000100079	LGALS2	6.76205	2.64978e-87	6820.38	56.186
ENSG00000136960	ENPP2	6.7478	1.41634e-24	117.116	0.441604
ENSG00000155926	SLA	6.73564	3.42982e-17	510.628	2.55413
ENSG00000182578	CSF1R	6.72248	9.89941e-16	530.277	2.16915
ENSG00000165168	CYBB	6.69819	9.21596e-25	451.89	2.82914
ENSG00000105374	NKG7	6.68678	2.5984e-19	111.707	0.556842
ENSG00000141506	PIK3R5	6.67946	3.99376e-19	251.092	1.32399
ENSG00000166927	MS4A7	6.67919	1.20991e-20	435.813	2.51888
ENSG00000149131	SERPING1	6.66939	7.91297e-69	37928.3	327.566
ENSG00000179603	GRM8	6.65364	1.66535e-16	194.167	0.949885
ENSG00000114013	CD86	6.65301	8.79129e-15	193.05	0.819653
ENSG00000260314	MRC1	6.63382	1.81733e-11	131.175	0.203529
ENSG00000164484	TMEM200A	6.62469	2.17463e-16	69.7228	0.268119
ENSG00000005844	ITGAL	6.5819	1.1862e-14	637.581	3.57546
ENSG00000184515	BEX5	6.58071	3.39448e-42	1006.23	8.20588
ENSG00000144407	PTH2R	6.57855	8.58209e-31	261.506	2.7733
ENSG00000198670	LPA	6.56712	2.24231e-11	31.9452	0
ENSG00000147443	DOK2	6.56564	1.54019e-16	74.0609	0.250377
ENSG00000101336	HCK	6.55104	5.79761e-21	137.005	0.77684
ENSG00000122223	CD244	6.54953	3.29214e-11	47.2612	0
ENSG00000140465	CYP1A1	6.53623	3.03892e-10	1593.72	2.94545
ENSG00000138207	RBP4	6.52559	7.77505e-27	1674.74	12.8108
ENSG00000077984	CST7	6.5122	9.90196e-18	159.29	0.965088
ENSG00000095970	TREM2	6.50894	1.40052e-12	95.5381	0.315226
ENSG00000211452	DIO1	6.49925	8.6774e-20	355.75	2.43913
ENSG00000186810	CXCR3	6.49797	2.21349e-18	121.365	0.686363
ENSG00000109181	UGT2B10	6.45468	5.25166e-27	572.141	4.66436
ENSG00000174640	SLCO2A1	6.44953	1.49394e-20	467.294	3.69332
ENSG00000105122	RASAL3	6.44813	4.78795e-15	306.353	1.59953
ENSG00000163492	CCDC141	6.43075	1.10552e-44	577.697	5.53669
ENSG00000113492	AGXT2	6.42643	1.3376e-18	92.1363	0.820218
ENSG00000159398	CES5A	6.42437	7.97099e-17	35.4474	0.0372028
ENSG00000143184	XCL1	6.42178	6.25878e-14	115.307	0.658304
ENSG00000010327	STAB1	6.41661	2.3583e-21	325.29	2.65493
ENSG00000100385	IL2RB	6.41197	3.02234e-18	354.614	3.03443
ENSG00000089012	SIRPG	6.40477	2.9097e-12	39.24	0.0694358
ENSG00000198300	PEG3	6.38078	4.98343e-24	230.313	2.35151
ENSG00000039537	C6	6.38054	6.42137e-33	5560.5	51.7914
ENSG00000100453	GZMB	6.3439	7.67922e-11	37.1032	0
ENSG00000131910	NR0B2	6.3328	2.36442e-38	853.584	7.99481
ENSG00000147206	NXF3	6.33156	2.1161e-29	562.693	5.53844
ENSG00000169385	RNASE2	6.31413	3.04454e-11	35.1234	0
ENSG00000077420	APBB1IP	6.30493	2.01742e-25	483.155	4.82636
ENSG00000275302	CCL4	6.29488	5.89571e-10	100.66	0.184438
ENSG00000135905	DOCK10	6.28878	3.13313e-18	557.294	5.09757
ENSG00000184434	LRRC19	6.25425	8.92654e-93	2522.57	30.5337
ENSG00000139567	ACVRL1	6.24985	4.20765e-26	112.782	1.97302
ENSG00000026559	KCNG1	6.23218	6.88108e-24	379.1	3.61654
ENSG00000172543	CTSW	6.22181	2.94413e-17	140.852	1.18434
ENSG00000197408	CYP2B6	6.22138	8.5613e-47	302.878	3.74264
ENSG00000230873	STMND1	6.20109	1.16e-31	495.685	5.3301
ENSG00000175664	TEX26	6.18859	8.63852e-11	47.0765	0.157749
ENSG00000095932	SMIM24	6.18568	9.38628e-28	4780.94	49.6492
ENSG00000113140	SPARC	6.18426	6.0829e-13	329.77	1.86098
ENSG00000137078	SIT1	6.18034	1.08241e-10	47.3605	0.137048
ENSG00000010932	FMO1	6.15799	2.42296e-14	98.287	1.06549
ENSG00000163563	MNDA	6.15698	1.85864e-14	147.287	1.33101
ENSG00000105501	SIGLEC5	6.15393	2.11368e-11	34.9368	0.0780962
ENSG00000124568	SLC17A1	6.15301	5.24523e-29	157.775	1.59557
ENSG00000036473	OTC	6.15001	2.30156e-20	146.374	1.18559
ENSG00000142494	SLC47A1	6.13168	7.07171e-49	472.574	6.04393
ENSG00000162747	FCGR3B	6.11752	6.51383e-13	136.21	0.992409
ENSG00000127951	FGL2	6.11646	6.86857e-18	539.007	4.76449
ENSG00000173391	OLR1	6.10636	1.16205e-15	685.684	5.77524
ENSG00000187527	ATP13A5	6.09797	1.13159e-21	53.3413	0.46413
ENSG00000171659	GPR34	6.05857	1.56699e-15	95.9703	0.735705
ENSG00000120280	CXorf21	6.041	1.43717e-09	33.0506	0
ENSG00000105707	HPN	6.028	5.78161e-25	1266.53	14.6061
ENSG00000110077	MS4A6A	6.01886	3.68138e-22	506.918	5.73807
ENSG00000161405	IKZF3	6.01676	1.64037e-25	494.29	5.74348
ENSG00000168903	BTNL3	6.01563	4.49687e-09	201.647	0.712039
ENSG00000116141	MARK1	6.0021	9.35152e-15	284.426	2.44586
ENSG00000178789	CD300LB	5.98892	6.8098e-11	36.979	0.110509
ENSG00000170099	SERPINA6	5.98307	1.17081e-64	2645.88	38.044
ENSG00000172215	CXCR6	5.98237	2.53016e-19	237.112	2.56133
ENSG00000226733	AL138826.1	5.98016	6.24757e-13	22.4324	0.0678431
ENSG00000206172	HBA1	5.97942	4.51756e-08	1084.76	1.54862
ENSG00000261371	PECAM1	5.95477	1.0109e-14	575.768	5.85013
ENSG00000165799	RNASE7	5.94983	1.05084e-42	505.884	7.12372
ENSG00000161944	ASGR2	5.94349	1.72454e-30	365.678	4.79383
ENSG00000136286	MYO1G	5.93687	2.07242e-20	235.661	2.80428
ENSG00000152467	ZSCAN1	5.93141	2.86297e-15	35.8265	0.268642
ENSG00000091704	CPA1	5.93116	1.99999e-08	786.63	1.41044
ENSG00000134516	DOCK2	5.92667	9.50742e-16	314.901	3.93253
ENSG00000154451	GBP5	5.90716	2.57745e-19	232.975	2.7008
ENSG00000163631	ALB	5.87119	6.91289e-19	1219.89	14.0213
ENSG00000161835	GRASP	5.87113	1.13126e-13	178.303	1.67089
ENSG00000177511	ST8SIA3	5.85214	3.64375e-28	1970.14	28.6508
ENSG00000118785	SPP1	5.84938	4.91244e-21	43611.5	542.492
ENSG00000263429	TMEM238L	5.84141	7.5323e-19	688.067	8.3328
ENSG00000196329	GIMAP5	5.83931	3.23212e-14	81.7669	0.815289
ENSG00000105926	MPP6	5.83637	1.2694e-32	3245.45	47.6653
ENSG00000124203	ZNF831	5.82517	1.60521e-11	60.3945	0.573698
ENSG00000171557	FGG	5.81607	2.89536e-12	2517.18	20.2082
ENSG00000136235	GPNMB	5.81435	2.38232e-12	482.319	4.75129
ENSG00000147138	GPR174	5.80595	3.92583e-08	33.9492	0.0678431
ENSG00000179546	HTR1D	5.80244	1.01525e-44	1833.95	28.9132
ENSG00000130948	HSD17B3	5.7984	4.54977e-32	400.374	6.26482
ENSG00000183166	CALN1	5.79821	5.16023e-18	368.77	5.75654
ENSG00000111052	LIN7A	5.7921	3.50191e-45	726.824	11.9411
ENSG00000066294	CD84	5.79154	3.20119e-16	291.846	3.38252
ENSG00000103569	AQP9	5.78916	2.07603e-08	98.8718	0.306624
ENSG00000183091	NEB	5.78617	1.01948e-43	9287.68	148.151
ENSG00000119535	CSF3R	5.77822	5.52284e-19	390.737	5.14747
ENSG00000012504	NR1H4	5.77687	2.00096e-42	1820.11	29.2597
ENSG00000224389	C4B	5.76987	4.67994e-31	898.573	14.0067
ENSG00000166415	WDR72	5.74892	5.31897e-47	4328.83	71.7924
ENSG00000240583	AQP1	5.74108	3.91306e-32	5945.48	92.4679
ENSG00000104804	TULP2	5.73282	4.98085e-07	49.2502	0.177244
ENSG00000140368	PSTPIP1	5.73138	3.44173e-22	160.868	2.241
ENSG00000129675	ARHGEF6	5.71996	3.57669e-20	266.768	3.73569
ENSG00000136732	GYPC	5.71641	1.22673e-18	165.722	2.16224
ENSG00000182885	ADGRG3	5.70073	4.7496e-10	35.8838	0.297161
ENSG00000142185	TRPM2	5.6959	1.46542e-17	148.848	2.2454
ENSG00000133561	GIMAP6	5.69267	8.48795e-18	199.146	2.71367
ENSG00000277632	CCL3	5.68693	1.89572e-07	120.082	0.233881
ENSG00000204472	AIF1	5.68172	3.85115e-10	15.7565	0
ENSG00000136872	ALDOB	5.68069	8.50826e-26	8902.25	137.585
ENSG00000196277	GRM7	5.66925	4.55755e-08	354.793	1.80539
ENSG00000160593	JAML	5.66739	1.36614e-19	474.989	6.81755
ENSG00000092421	SEMA6A	5.66707	6.85317e-96	3439.99	63.9047
ENSG00000123358	NR4A1	5.65315	1.92568e-18	11159.4	162.289
ENSG00000168685	IL7R	5.64888	1.34045e-15	480.149	6.72124
ENSG00000169083	AR	5.64362	2.49236e-39	874.994	15.3347
ENSG00000124491	F13A1	5.64228	9.40897e-11	195.39	1.76294
ENSG00000007264	MATK	5.62728	2.86376e-16	80.1346	1.27253
ENSG00000244731	C4A	5.6256	6.57097e-37	771.624	13.6045
ENSG00000187479	C11orf96	5.61908	8.30481e-13	220.504	2.58965
ENSG00000143196	DPT	5.61019	8.35632e-08	54.1675	0.213745
ENSG00000157303	SUSD3	5.6038	1.07771e-11	45.9945	0.391316
ENSG00000101082	SLA2	5.59733	2.82398e-15	162.678	2.218
ENSG00000186462	NAP1L2	5.59599	1.54173e-20	81.8619	1.14816
ENSG00000160654	CD3G	5.58276	7.21651e-21	410.867	6.61013
ENSG00000100368	CSF2RB	5.56433	2.46131e-14	94.5219	1.21672
ENSG00000158869	FCER1G	5.56257	3.45043e-19	334.013	5.19402
ENSG00000172236	TPSAB1	5.55526	3.91989e-12	115.506	1.43158
ENSG00000180871	CXCR2	5.55391	9.88372e-11	279.974	3.12691
ENSG00000158481	CD1C	5.5425	1.55154e-07	30.7818	0.0680009
ENSG00000073861	TBX21	5.53956	2.17187e-12	53.7977	0.576911
ENSG00000181631	P2RY13	5.53561	2.40877e-12	67.2136	0.823842
ENSG00000244474	UGT1A4	5.53311	3.39883e-07	128.432	0.51985
ENSG00000197471	SPN	5.52419	9.98667e-24	426.485	7.5542
ENSG00000138075	ABCG5	5.52213	3.20525e-17	187.237	2.91603
ENSG00000171724	VAT1L	5.51647	2.20827e-13	46.8027	0.60205
ENSG00000163600	ICOS	5.50696	5.43167e-10	30.5217	0.331292
ENSG00000146215	CRIP3	5.48938	4.06456e-19	59.8296	0.991312
ENSG00000142484	TM4SF5	5.48929	1.86518e-26	571.844	9.93142
ENSG00000163295	ALPI	5.47981	3.68355e-10	19.6386	0.213856
ENSG00000112486	CCR6	5.46129	7.31883e-21	85.827	1.4752
ENSG00000146039	SLC17A4	5.46039	3.23912e-35	2694.09	52.7713
ENSG00000139970	RTN1	5.45949	4.81342e-25	499.723	9.26812
ENSG00000115232	ITGA4	5.45938	1.08828e-12	207.547	3.91077
ENSG00000155849	ELMO1	5.44215	2.01822e-28	573.13	11.2012
ENSG00000138792	ENPEP	5.43621	1.29572e-15	170.493	3.50801
ENSG00000213759	UGT2B11	5.4353	6.21993e-24	610.642	11.5702
ENSG00000151948	GLT1D1	5.43129	1.80589e-20	386.686	7.09388
ENSG00000185792	NLRP9	5.4249	1.98842e-11	28.4008	0.337879
ENSG00000171049	FPR2	5.42119	3.2683e-08	41.4668	0.341676
ENSG00000085265	FCN1	5.42001	4.38157e-13	165.669	2.54024
ENSG00000135439	AGAP2	5.4195	8.00511e-14	183.62	3.17218
ENSG00000143921	ABCG8	5.41837	1.63279e-13	176.722	2.65165
ENSG00000197629	MPEG1	5.41448	2.83539e-19	268.812	4.83972
ENSG00000187048	CYP4A11	5.40628	1.67323e-13	800.177	15.7499
ENSG00000146216	TTBK1	5.39397	6.39754e-16	248.74	4.19658
ENSG00000115361	ACADL	5.39226	2.75092e-26	124.715	3.01334
ENSG00000007306	CEACAM7	5.38991	1.91785e-19	694.783	13.0037
ENSG00000172367	PDZD3	5.38486	1.44517e-32	923.137	19.187
ENSG00000133574	GIMAP4	5.37626	8.93032e-15	163.096	2.79825
ENSG00000115523	GNLY	5.37421	6.66475e-12	95.2656	1.3349
ENSG00000100652	SLC10A1	5.36202	1.26759e-22	108.95	2.15607
ENSG00000091138	SLC26A3	5.35503	1.77235e-11	166.232	2.52358
ENSG00000117560	FASLG	5.34693	2.27603e-10	46.3121	0.579337
ENSG00000162739	SLAMF6	5.34441	8.34828e-14	150.575	2.74401
ENSG00000100985	MMP9	5.34295	1.38863e-06	73.6277	0.0948214
ENSG00000168329	CX3CR1	5.34171	6.13621e-10	228.385	2.78404
ENSG00000123561	SERPINA7	5.33893	1.36074e-06	26.8831	0.0654178
ENSG00000180745	CLRN3	5.33854	8.09376e-42	1361.33	30.0133
ENSG00000137766	UNC13C	5.32267	1.7964e-21	257.298	5.21966
ENSG00000124233	SEMG1	5.31415	6.31099e-15	94.6468	1.75028
ENSG00000197540	GZMM	5.30634	1.7597e-08	23.0533	0.145916
ENSG00000142615	CELA2A	5.30452	2.72972e-09	99.8006	1.04174
ENSG00000167261	DPEP2	5.30272	2.1434e-08	32.6762	0.338139
ENSG00000130477	UNC13A	5.28825	2.48116e-14	235.147	5.15912
ENSG00000115085	ZAP70	5.2876	8.03671e-16	188.93	3.60232
ENSG00000110934	BIN2	5.28576	7.21513e-13	178.936	4.16328
ENSG00000144852	NR1I2	5.28565	6.37198e-19	510.761	10.3412
ENSG00000198610	AKR1C4	5.28376	8.37931e-33	3577.26	80.4092
ENSG00000162772	ATF3	5.28296	8.01273e-12	9321.15	155.21
ENSG00000188536	HBA2	5.2795	4.05208e-06	611.291	0.156686
ENSG00000108840	HDAC5	5.27663	6.77215e-62	2247.37	54.359
ENSG00000171860	C3AR1	5.2765	1.89222e-17	169.332	3.51265
ENSG00000116031	CD207	5.26979	8.86399e-08	31.5309	0.32456
ENSG00000171759	PAH	5.26677	1.00753e-38	18972	441.246
ENSG00000276231	PIK3R6	5.25321	1.1825e-09	28.2774	0.374067
ENSG00000168135	KCNJ4	5.25212	1.8854e-18	74.3774	1.50438
ENSG00000108798	ABI3	5.23716	1.74374e-12	87.9176	1.76129
ENSG00000128383	APOBEC3A	5.22195	1.48793e-07	35.016	0.286713
ENSG00000158816	VWA5B1	5.22077	1.18886e-23	128.921	3.0111
ENSG00000243955	GSTA1	5.21864	2.80049e-19	9011.5	190.07
ENSG00000265118	AC134669.2	5.21833	3.56438e-07	32.8034	0.230128
ENSG00000115935	WIPF1	5.20767	8.58906e-23	780.786	17.5578
ENSG00000175262	C1orf127	5.2013	1.26179e-07	28.5093	0.184171
ENSG00000196620	UGT2B15	5.19511	4.8281e-18	5832.73	122.88
ENSG00000152402	GUCY1A2	5.19295	4.4686e-15	170.889	4.09967
ENSG00000198846	TOX	5.19031	3.98442e-19	300.12	6.5221
ENSG00000196557	CACNA1H	5.18632	3.17725e-43	3898.33	96.7653
ENSG00000183186	C2CD4C	5.18062	9.20529e-14	143.565	2.69148
ENSG00000180644	PRF1	5.17005	1.05558e-14	264.129	5.38199
ENSG00000163464	CXCR1	5.16733	7.31725e-06	57.376	0.0678431
ENSG00000162383	SLC1A7	5.16595	1.55719e-13	39.039	0.635556
ENSG00000100351	GRAP2	5.15699	9.52661e-11	132.987	2.12526
ENSG00000163599	CTLA4	5.14244	2.20007e-05	110.789	0
ENSG00000185736	ADARB2	5.13976	2.30749e-12	39.9148	0.562049
ENSG00000196109	ZNF676	5.13586	2.9199e-18	31.4948	0.690665
ENSG00000107562	CXCL12	5.13364	1.75121e-09	41.9223	0.453213
ENSG00000165617	DACT1	5.12802	1.08284e-12	71.6162	1.60407
ENSG00000242515	UGT1A10	5.12697	4.93315e-16	1134.21	24.8502
ENSG00000105255	FSD1	5.12256	2.58561e-08	22.3096	0.218858
ENSG00000239474	KLHL41	5.11758	4.66436e-14	577.817	13.9678
ENSG00000204161	C10orf128	5.11384	5.14112e-17	130.788	2.99774
ENSG00000225968	ELFN1	5.10461	5.21613e-14	72.8893	1.55435
ENSG00000174807	CD248	5.09804	1.34002e-08	30.4071	0.31138
ENSG00000180353	HCLS1	5.09314	1.64452e-18	420.791	10.5913
ENSG00000182253	SYNM	5.09156	1.60276e-33	845.646	21.6798
ENSG00000153002	CPB1	5.08786	2.25101e-07	540.096	5.39395
ENSG00000276070	CCL4L2	5.08478	5.73219e-06	21.9628	0
ENSG00000197888	UGT2B17	5.07964	6.3094e-15	98.329	1.9389
ENSG00000143515	ATP8B2	5.07685	4.21821e-14	390.786	8.26073
ENSG00000172985	SH3RF3	5.07538	8.06883e-11	50.1333	0.825643
ENSG00000105851	PIK3CG	5.04486	2.84556e-13	223.569	5.43638
ENSG00000100884	CPNE6	5.04333	6.21071e-10	80.6706	1.93834
ENSG00000102010	BMX	5.0415	3.09059e-10	49.1361	1.12188
ENSG00000160181	TFF2	5.03981	1.85216e-15	8743.95	195.862
ENSG00000131042	LILRB2	5.02976	1.11891e-05	23.4464	0
ENSG00000163221	S100A12	5.02652	1.0619e-05	87.8112	0.0948214
ENSG00000144035	NAT8	5.0231	1.32531e-14	36.6239	0.782847
ENSG00000189056	RELN	5.02202	4.46372e-22	1994.36	51.0231
ENSG00000166428	PLD4	5.01861	8.7403e-10	215.121	4.25474
ENSG00000214652	ZNF727	5.01556	1.2897e-06	12.3359	0
ENSG00000184672	RALYL	5.00763	7.44694e-41	721.175	20.7324
ENSG00000179144	GIMAP7	4.98801	9.42255e-14	95.0657	2.28208
ENSG00000171777	RASGRP4	4.97794	1.45713e-12	50.3042	1.14265
ENSG00000180089	TMEM86B	4.97467	9.77947e-44	1750.3	51.1956
ENSG00000122877	EGR2	4.95663	1.48327e-08	187.509	3.65335
ENSG00000104043	ATP8B4	4.95347	2.19087e-13	99.3953	2.74864
ENSG00000135094	SDS	4.94341	2.26234e-09	112.526	2.48071
ENSG00000145423	SFRP2	4.94166	2.68925e-06	22.8746	0.156117
ENSG00000244588	RAD21L1	4.93839	6.34212e-15	31.9997	0.894712
ENSG00000104537	ANXA13	4.93776	2.43194e-51	8806.81	267.832
ENSG00000164691	TAGAP	4.93232	1.00505e-15	255.214	6.60697
ENSG00000170703	TTLL6	4.92545	2.34725e-30	240.274	7.12291
ENSG00000168229	PTGDR	4.92411	2.44092e-08	34.9169	0.595552
ENSG00000256162	SMLR1	4.92147	6.54975e-09	34.7777	0.532526
ENSG00000161055	SCGB3A1	4.91606	7.7334e-11	18961.7	426.838
ENSG00000135298	ADGRB3	4.91583	1.38538e-08	64.0187	1.20686
ENSG00000183918	SH2D1A	4.91553	1.90673e-09	48.4297	0.941664
ENSG00000135744	AGT	4.90094	5.13145e-42	27593.8	849.721
ENSG00000095917	TPSD1	4.89195	7.15198e-10	27.4575	0.531571
ENSG00000066230	SLC9A3	4.85095	6.44238e-19	2725.55	77.7989
ENSG00000281887	GIMAP1-GIMAP5	4.84315	1.33189e-07	17.1637	0.214748
ENSG00000149534	MS4A2	4.84282	6.63437e-11	47.8225	1.12845
ENSG00000171954	CYP4F22	4.84005	3.65119e-07	15.7361	0.162496
ENSG00000164761	TNFRSF11B	4.83874	3.60781e-34	849.568	26.7822
ENSG00000139540	SLC39A5	4.83795	1.15634e-25	906.46	27.4027
ENSG00000116194	ANGPTL1	4.83726	1.71917e-18	508.038	14.8218
ENSG00000140030	GPR65	4.83608	6.58738e-17	150.989	4.2625
ENSG00000153283	CD96	4.83521	6.02113e-15	535.275	14.623
ENSG00000136167	LCP1	4.83045	2.67083e-18	2158.65	62.5853
ENSG00000169856	ONECUT1	4.82479	1.90267e-14	1063.99	29.3112
ENSG00000186074	CD300LF	4.8155	2.41249e-08	31.4382	0.47986
ENSG00000018280	SLC11A1	4.80922	8.5421e-14	483.909	13.0571
ENSG00000169313	P2RY12	4.80526	1.86132e-05	37.0125	0
ENSG00000142347	MYO1F	4.79962	2.82398e-15	626.31	18.0837
ENSG00000170890	PLA2G1B	4.79755	4.25889e-06	117.709	1.06178
ENSG00000160179	ABCG1	4.7963	3.44461e-21	1309.8	40.082
ENSG00000178573	MAF	4.78239	9.0556e-27	1337.64	42.6175
ENSG00000124134	KCNS1	4.77787	1.65186e-60	1948.29	67.147
ENSG00000111913	RIPOR2	4.77333	1.57112e-14	188.532	5.35606
ENSG00000110665	C11orf21	4.76334	1.75431e-09	44.3679	1.04529
ENSG00000224916	APOC4-APOC2	4.76106	3.60284e-06	13.0952	0.0269889
ENSG00000138964	PARVG	4.76067	2.95979e-14	353.674	13.1526
ENSG00000176919	C8G	4.75076	2.31362e-14	165.996	4.71388
ENSG00000168421	RHOH	4.74989	9.84027e-13	138.756	3.92359
ENSG00000182492	BGN	4.74865	7.36561e-07	36.0142	0.501821
ENSG00000172497	ACOT12	4.74081	6.39084e-07	16.3721	0.202023
ENSG00000179873	NLRP11	4.73366	6.79236e-09	21.5183	0.471559
ENSG00000162460	TMEM82	4.73287	6.70874e-16	64.18	2.14487
ENSG00000185862	EVI2B	4.72996	5.75783e-18	419.938	13.2051
ENSG00000168280	KIF5C	4.72601	1.78713e-12	43.2538	1.23396
ENSG00000134121	CHL1	4.72472	9.62037e-12	315.205	9.58596
ENSG00000109846	CRYAB	4.71989	2.99664e-32	339.54	11.6661
ENSG00000183019	MCEMP1	4.71909	3.43992e-06	15.2529	0.10122
ENSG00000197405	C5AR1	4.71908	7.61083e-11	267.341	7.15729
ENSG00000020633	RUNX3	4.71612	1.73491e-10	445.584	12.1985
ENSG00000186265	BTLA	4.71074	9.34412e-12	20.7872	0.532048
ENSG00000223953	C1QTNF5	4.70394	7.2301e-26	292.554	9.82779
ENSG00000108924	HLF	4.6871	2.12736e-26	291.471	9.94421
ENSG00000132465	JCHAIN	4.68292	2.854e-06	134.906	4.31958
ENSG00000127528	KLF2	4.6803	5.66711e-17	1840.92	58.6653
ENSG00000121933	TMIGD3	4.67556	3.4406e-09	63.5439	1.59778
ENSG00000219073	CELA3B	4.67366	1.17717e-05	243.639	2.24965
ENSG00000087116	ADAMTS2	4.67193	5.69993e-07	107.896	1.86992
ENSG00000213822	CEACAM18	4.66993	7.53531e-06	21.564	0.213745
ENSG00000139572	GPR84	4.66266	6.14846e-07	15.2341	0.25881
ENSG00000184730	APOBR	4.6601	2.14303e-19	109.662	3.72837
ENSG00000164893	SLC7A13	4.65198	8.5419e-06	16.8741	0.578914
ENSG00000165457	FOLR2	4.64827	2.8474e-05	12.462	0
ENSG00000241119	UGT1A9	4.64566	8.67479e-05	17.2228	0
ENSG00000162438	CTRC	4.64433	8.45954e-06	523.848	7.47175
ENSG00000100628	ASB2	4.64135	1.64875e-08	37.2231	0.968256
ENSG00000152969	JAKMIP1	4.64083	1.98107e-07	11.0348	0.212214
ENSG00000138755	CXCL9	4.63594	5.23903e-19	124.929	4.34169
ENSG00000132639	SNAP25	4.62497	4.33106e-18	212.297	7.86702
ENSG00000165197	VEGFD	4.62268	2.18097e-11	28.6589	0.975695
ENSG00000183379	SYNDIG1L	4.62198	1.86622e-11	31.1946	1.17986
ENSG00000161031	PGLYRP2	4.61777	9.40627e-09	41.8562	1.12732
ENSG00000121552	CSTA	4.61705	1.72043e-07	20.5748	0.399691
ENSG00000137860	SLC28A2	4.61438	2.21189e-19	721.332	24.982
ENSG00000140678	ITGAX	4.61165	2.45628e-13	312.554	10.0232
ENSG00000123560	PLP1	4.60888	4.86563e-07	65.4472	2.38593
ENSG00000118017	A4GNT	4.60876	3.08896e-06	15.5503	0.135686
ENSG00000215644	GCGR	4.60352	6.17555e-09	45.6982	1.498
ENSG00000140488	CELF6	4.59267	1.65112e-13	186.532	6.09986
ENSG00000101916	TLR8	4.57903	4.6249e-10	62.7824	1.78682
ENSG00000231672	DIRC3	4.57611	8.16278e-16	58.5253	1.93488
ENSG00000167588	GPD1	4.57453	7.17857e-25	640.931	23.9209
ENSG00000109906	ZBTB16	4.56283	9.42137e-12	302.783	9.65209
ENSG00000136160	EDNRB	4.56228	2.39833e-08	41.9426	1.04123
ENSG00000117425	PTCH2	4.56006	6.41157e-11	232.919	7.33564
ENSG00000206077	ZDHHC11B	4.55859	1.15964e-13	292.196	9.63493
ENSG00000124490	CRISP2	4.54391	7.11791e-21	309.305	11.5659
ENSG00000114113	RBP2	4.54255	2.52071e-08	149.056	3.80687
ENSG00000134760	DSG1	4.54118	6.37724e-09	45.5913	1.43202
ENSG00000171819	ANGPTL7	4.53669	7.79037e-05	19.4948	0.195777
ENSG00000175857	GAPT	4.53251	1.0933e-11	90.8174	2.90985
ENSG00000160868	CYP3A4	4.53149	5.87501e-17	102.281	3.79779
ENSG00000146285	SCML4	4.527	3.61769e-16	120.497	4.28373
ENSG00000198829	SUCNR1	4.52146	1.05903e-11	33.6155	0.994792
ENSG00000152495	CAMK4	4.52076	3.58754e-11	324.871	10.6261
ENSG00000185905	C16orf54	4.51969	2.50392e-15	95.7621	3.529
ENSG00000183783	KCTD8	4.51605	7.96653e-22	165.705	7.84551
ENSG00000258227	CLEC5A	4.51078	6.01293e-10	126.176	4.78366
ENSG00000130592	LSP1	4.51071	1.86239e-10	544.833	17.9536
ENSG00000166866	MYO1A	4.50979	1.20435e-23	2041.38	79.1306
ENSG00000250722	SELENOP	4.50786	1.10823e-24	5205.72	203.687
ENSG00000135917	SLC19A3	4.50638	1.8085e-30	1348	53.9544
ENSG00000121594	CD80	4.5009	4.34304e-08	26.034	0.811615
ENSG00000096088	PGC	4.50018	4.92268e-08	1607.26	47.3242
ENSG00000176387	HSD11B2	4.49986	2.43694e-22	2536.48	98.5734
ENSG00000175003	SLC22A1	4.49835	2.11509e-18	150.549	5.9445
ENSG00000101958	GLRA2	4.49427	5.8212e-10	49.8521	2.07944
ENSG00000243480	AMY2A	4.49318	9.52879e-05	424.364	3.70729
ENSG00000188175	HEPACAM2	4.4831	8.0504e-08	23.4407	0.455435
ENSG00000105366	SIGLEC8	4.47637	2.7438e-10	40.3123	1.19841
ENSG00000147488	ST18	4.47194	3.80437e-12	167.293	6.69098
ENSG00000182511	FES	4.47134	1.31891e-14	200.016	7.2249
ENSG00000150337	FCGR1A	4.46156	4.23414e-09	88.7957	2.77488
ENSG00000172349	IL16	4.45972	2.34915e-16	163.214	6.69253
ENSG00000096996	IL12RB1	4.45691	9.74489e-10	50.1126	1.98311
ENSG00000127903	ZNF835	4.45555	3.61504e-12	56.4717	1.79938
ENSG00000173926	MARCH3	4.45453	3.97602e-63	1218.64	53.1621
ENSG00000141639	MAPK4	4.4518	7.65785e-08	13.9803	0.19527
ENSG00000099985	OSM	4.44767	3.31469e-09	35.394	1.13084
ENSG00000197580	BCO2	4.44233	4.6725e-49	1259.39	55.5139
ENSG00000132855	ANGPTL3	4.44043	6.72794e-10	52.9429	1.73623
ENSG00000038945	MSR1	4.43956	7.8314e-07	246.759	7.82617
ENSG00000110852	CLEC2B	4.4305	1.82418e-15	140.871	5.4868
ENSG00000213203	GIMAP1	4.42906	2.02263e-10	100.738	4.10052
ENSG00000166928	MS4A14	4.42892	6.95158e-05	16.4973	0.0672422
ENSG00000158473	CD1D	4.42707	2.05128e-32	217.95	8.88339
ENSG00000135426	TESPA1	4.42522	3.2215e-13	132.595	5.0479
ENSG00000105492	SIGLEC6	4.42292	3.82839e-05	8.21366	0
ENSG00000118137	APOA1	4.42061	8.91099e-14	56.6073	2.08088
ENSG00000121297	TSHZ3	4.4135	3.35461e-10	27.1131	0.821658
ENSG00000135318	NT5E	4.41257	3.71158e-39	2142.57	94.7765
ENSG00000068831	RASGRP2	4.40913	1.57453e-12	112.025	4.95926
ENSG00000173762	CD7	4.40214	2.45362e-15	572.082	22.9277
ENSG00000113263	ITK	4.40206	1.14221e-12	358.682	13.7599
ENSG00000197410	DCHS2	4.40004	5.4134e-12	557.662	22.7456
ENSG00000103316	CRYM	4.39606	5.28829e-19	205.809	8.52505
ENSG00000137841	PLCB2	4.39597	2.7276e-07	525.169	15.2302
ENSG00000100292	HMOX1	4.39112	1.75813e-21	513.34	21.2968
ENSG00000171560	FGA	4.38643	5.83663e-08	4841.15	145.685
ENSG00000160219	GAB3	4.37752	3.18219e-08	156.581	5.38531
ENSG00000035720	STAP1	4.37539	5.30976e-06	8.17368	0.0687052
ENSG00000043462	LCP2	4.37297	9.9615e-16	357.059	14.7773
ENSG00000152932	RAB3C	4.3709	5.31497e-06	18.9204	0.251445
ENSG00000186115	CYP4F2	4.37018	6.22653e-14	344.002	13.5872
ENSG00000182782	HCAR2	4.36613	0.000110912	17.5365	0.22396
ENSG00000213023	SYT3	4.36499	1.1084e-06	27.2196	0.999414
ENSG00000129450	SIGLEC9	4.36325	2.19454e-10	48.9011	2.0316
ENSG00000185046	ANKS1B	4.35952	3.14297e-16	157.477	6.62784
ENSG00000074276	CDHR2	4.35929	1.20103e-18	3747.64	158.892
ENSG00000119866	BCL11A	4.35663	6.3839e-16	343.978	14.7786
ENSG00000151468	CCDC3	4.35557	4.50485e-07	81.2779	2.1232
ENSG00000275395	FCGBP	4.35551	3.86239e-17	34587.4	1460.44
ENSG00000174885	NLRP6	4.34862	9.15954e-10	69.0268	2.47375
ENSG00000007129	CEACAM21	4.34608	3.15213e-05	12.3914	0.144769
ENSG00000261667	LY6L	4.33962	0.000520557	11.8319	0
ENSG00000186469	GNG2	4.33954	1.19273e-08	195.486	7.12019
ENSG00000122584	NXPH1	4.33609	3.05543e-05	8.99876	0.101762
ENSG00000213402	PTPRCAP	4.3348	2.77817e-17	299.587	12.5242
ENSG00000166501	PRKCB	4.33109	1.63858e-09	175.214	6.73379
ENSG00000168925	CTRB1	4.32967	0.00027303	285.621	0.308033
ENSG00000061337	LZTS1	4.32562	7.06278e-06	54.2285	1.25121
ENSG00000075884	ARHGAP15	4.32495	8.84368e-13	185.222	8.05045
ENSG00000170801	HTRA3	4.3205	5.09692e-05	18.3977	0.233484
ENSG00000107317	PTGDS	4.31781	2.82512e-06	37.0091	1.05001
ENSG00000189058	APOD	4.31705	1.85517e-07	392.566	13.523
ENSG00000172023	REG1B	4.31364	9.94203e-05	65.8211	0.219855
ENSG00000161649	CD300LG	4.30813	3.90892e-07	49.2944	1.27337
ENSG00000088926	F11	4.30735	4.25236e-23	761.34	34.2949
ENSG00000100170	SLC5A1	4.30444	5.76056e-43	9772.84	468.093
ENSG00000225873	LINC00694	4.30358	7.88206e-13	54.4282	2.05641
ENSG00000173208	ABCD2	4.2955	5.31363e-09	34.7403	1.45376
ENSG00000138135	CH25H	4.29423	0.000489322	72.6944	0
ENSG00000223638	RFPL4A	4.29404	8.23568e-05	8.10495	0
ENSG00000092096	SLC22A17	4.28942	1.49847e-30	572.298	27.8555
ENSG00000119865	CNRIP1	4.28784	6.01226e-06	16.7348	0.484805
ENSG00000167613	LAIR1	4.28674	1.3286e-08	37.1005	1.28321
ENSG00000111796	KLRB1	4.28474	2.1484e-13	189.372	8.05434
ENSG00000113262	GRM6	4.27845	3.49906e-08	40.3354	1.29245
ENSG00000177575	CD163	4.27807	2.3279e-09	297.215	11.5147
ENSG00000010610	CD4	4.27767	1.94806e-09	178.521	7.09717
ENSG00000137731	FXYD2	4.27753	2.3223e-21	16247.9	748.307
ENSG00000130558	OLFM1	4.27601	1.32694e-13	130.02	5.77206
ENSG00000087245	MMP2	4.27529	8.7738e-08	129.874	4.51737
ENSG00000164363	SLC6A18	4.27501	0.000472284	11.8044	0
ENSG00000173585	CCR9	4.27197	2.24347e-08	17.5944	0.84726
ENSG00000126264	HCST	4.268	1.05077e-15	102.84	4.42567
ENSG00000171385	KCND3	4.26437	2.31658e-13	48.0728	1.97079
ENSG00000197360	ZNF98	4.25889	0.000105899	11.0743	0.065648
ENSG00000111341	MGP	4.25709	1.71712e-10	276.906	11.2851
ENSG00000186510	CLCNKA	4.25498	2.00474e-08	33.7591	1.62311
ENSG00000128815	WDFY4	4.253	1.44982e-10	86.2805	3.5138
ENSG00000248385	TARM1	4.25296	2.70341e-08	24.0427	0.799396
ENSG00000114771	AADAC	4.24602	1.80745e-13	1004.99	44.0421
ENSG00000140749	IGSF6	4.24357	5.46667e-09	119.665	4.57137
ENSG00000169344	UMOD	4.24328	4.61966e-05	12.6881	0.181528
ENSG00000213424	KRT222	4.24117	2.53224e-26	448.756	22.1507
ENSG00000176293	ZNF135	4.23679	1.28384e-25	227.862	11.1213
ENSG00000164175	SLC45A2	4.2364	5.56421e-05	9.91388	0.145401
ENSG00000142789	CELA3A	4.23397	0.000280027	315.273	1.48838
ENSG00000144331	ZNF385B	4.23232	1.34811e-07	128.757	5.97837
ENSG00000079689	SCGN	4.22907	2.04919e-06	37.4531	0.851362
ENSG00000113088	GZMK	4.22405	5.25821e-05	19.6566	0.769303
ENSG00000189233	NUGGC	4.2226	3.38221e-12	55.8999	2.29287
ENSG00000196433	ASMT	4.2219	2.75106e-06	9.35388	0.168267
ENSG00000105509	HAS1	4.22143	1.81743e-05	26.2432	0.582081
ENSG00000157017	GHRL	4.21473	1.86893e-06	159.471	5.54775
ENSG00000213809	KLRK1	4.2142	9.12109e-11	332.693	14.1338
ENSG00000121904	CSMD2	4.21239	3.73096e-14	184.274	8.88036
ENSG00000158488	CD1E	4.2109	5.68779e-07	34.4288	1.0119
ENSG00000110777	POU2AF1	4.20808	7.7401e-20	293.609	15.0591
ENSG00000065413	ANKRD44	4.20729	1.63187e-26	856.533	43.465
ENSG00000148584	A1CF	4.20647	7.73677e-41	2699.69	138.646
ENSG00000137875	BCL2L10	4.20598	2.76456e-30	154.536	8.02586
ENSG00000162779	AXDND1	4.20557	2.06615e-12	72.4338	3.61199
ENSG00000143278	F13B	4.20482	3.10839e-06	11.4495	0.29787
ENSG00000116299	KIAA1324	4.19971	6.22979e-16	4861.09	227.847
ENSG00000096006	CRISP3	4.19861	3.18669e-13	21469.9	983.966
ENSG00000138311	ZNF365	4.19837	2.47671e-15	212.816	10.069
ENSG00000176533	GNG7	4.18841	6.43139e-20	212.699	10.2143
ENSG00000175899	A2M	4.18655	2.81076e-08	1244.25	47.8663
ENSG00000065675	PRKCQ	4.18563	3.07461e-10	91.5017	4.03247
ENSG00000180332	KCTD4	4.18543	1.34728e-10	25.917	1.07946
ENSG00000204577	LILRB3	4.17179	3.89423e-07	13.1487	0.513749
ENSG00000091972	CD200	4.1644	1.6668e-06	19.5813	0.756979
ENSG00000101017	CD40	4.16415	7.049e-34	312.259	16.5331
ENSG00000170011	MYRIP	4.16292	4.31275e-14	103.166	5.93164
ENSG00000162692	VCAM1	4.1601	1.30923e-09	28.0392	1.01205
ENSG00000134343	ANO3	4.15567	1.28952e-14	167.548	8.32602
ENSG00000133742	CA1	4.1536	2.1367e-07	40.0873	1.82283
ENSG00000156269	NAA11	4.15107	4.42811e-07	51.0451	1.96234
ENSG00000144820	ADGRG7	4.14808	1.96825e-11	87.1639	3.95321
ENSG00000168398	BDKRB2	4.14339	3.96511e-52	1916.33	104.014
ENSG00000120129	DUSP1	4.14134	3.06309e-11	12703.7	583.039
ENSG00000204544	MUC21	4.13687	8.71344e-05	8.85064	0.0952659
ENSG00000156298	TSPAN7	4.13052	9.33183e-15	165.591	8.67694
ENSG00000167850	CD300C	4.12777	5.24579e-06	21.8896	0.633981
ENSG00000168306	ACOX2	4.12762	6.34518e-15	136.487	6.93985
ENSG00000108551	RASD1	4.12587	1.92978e-06	1954.09	70.4362
ENSG00000122585	NPY	4.12567	0.000625784	12.4048	0
ENSG00000102879	CORO1A	4.12401	9.2715e-12	757.587	36.026
ENSG00000255245	FXYD6-FXYD2	4.12251	1.09074e-32	107.195	5.65973
ENSG00000174837	ADGRE1	4.12025	9.47361e-07	20.6908	0.73878
ENSG00000162618	ADGRL4	4.1189	4.23869e-06	30.8365	0.900171
ENSG00000173110	HSPA6	4.11833	6.90925e-07	93.3156	3.27661
ENSG00000172817	CYP7B1	4.11739	3.69666e-19	168.231	8.82615
ENSG00000163568	AIM2	4.11555	1.76532e-05	7.69042	0.158966
ENSG00000156113	KCNMA1	4.1115	2.61847e-09	541.792	24.1947
ENSG00000124126	PREX1	4.10756	2.72549e-08	362.225	16.4884
ENSG00000109061	MYH1	4.1073	8.14244e-09	24.2919	1.23438
ENSG00000171903	CYP4F11	4.10219	4.72369e-10	4127.07	186.752
ENSG00000243135	UGT1A3	4.10155	4.8194e-05	30.4998	0.762362
ENSG00000086619	ERO1B	4.10137	1.62017e-21	2527.2	133.9
ENSG00000111732	AICDA	4.10112	1.39867e-07	65.5253	2.62793
ENSG00000126882	FAM78A	4.09969	1.33621e-10	170.454	8.04656
ENSG00000156738	MS4A1	4.09878	1.66724e-09	103.803	4.98705
ENSG00000182950	ODF3L1	4.09595	6.92072e-05	32.9194	0.868071
ENSG00000161381	PLXDC1	4.0958	2.65138e-21	333.096	17.8898
ENSG00000179399	GPC5	4.09506	1.0035e-06	15.1757	0.540398
ENSG00000167653	PSCA	4.08737	4.57661e-07	1642.26	66.4323
ENSG00000095370	SH2D3C	4.08607	1.45998e-10	80.958	4.20892
ENSG00000101938	CHRDL1	4.08435	1.41909e-11	53.0194	2.75069
ENSG00000254709	IGLL5	4.08408	0.000601382	9.30425	0
ENSG00000167037	SGSM1	4.08115	3.47709e-12	305.926	16.7514
ENSG00000164116	GUCY1A3	4.07963	3.28899e-14	393.083	21.3416
ENSG00000126353	CCR7	4.07954	2.94473e-05	13.9582	0.408235
ENSG00000168928	CTRB2	4.07364	0.000320569	142.599	0.448984
ENSG00000124334	IL9R	4.07015	1.76959e-05	87.6866	3.0645
ENSG00000104324	CPQ	4.06951	1.26673e-34	1221.55	67.9046
ENSG00000108370	RGS9	4.06628	4.44358e-07	20.6045	1.23951
ENSG00000171476	HOPX	4.065	1.04988e-10	154.874	7.59595
ENSG00000266964	FXYD1	4.05416	8.5093e-06	21.8268	0.83087
ENSG00000121413	ZSCAN18	4.0537	5.85272e-30	1619.67	91.6576
ENSG00000122025	FLT3	4.05168	9.34647e-07	20.5898	0.751736
ENSG00000173698	ADGRG2	4.05148	1.86649e-16	1362.17	72.4316
ENSG00000055957	ITIH1	4.05054	3.9674e-23	77.0413	4.54062
ENSG00000075651	PLD1	4.05001	1.04946e-37	19354.3	1110.51
ENSG00000162551	ALPL	4.04753	2.27055e-07	60.9894	2.54876
ENSG00000166863	TAC3	4.04131	4.94068e-09	14.6943	0.60288
ENSG00000100253	MIOX	4.03683	2.43631e-10	162.261	7.84225
ENSG00000123338	NCKAP1L	4.033	1.60474e-10	303.971	15.7068
ENSG00000205502	C2CD4B	4.02992	7.77834e-15	134.819	6.67951
ENSG00000176435	CLEC14A	4.0274	0.000198915	14.8358	0.301164
ENSG00000196091	MYBPC1	4.02449	3.23185e-08	71.8303	3.58667
ENSG00000104267	CA2	4.0227	4.60873e-44	10663.4	628.076
ENSG00000188820	CALHM6	4.0185	5.66632e-08	22.7543	1.06542
ENSG00000185467	KPNA7	4.01221	2.10815e-22	129.566	7.35818
ENSG00000143851	PTPN7	4.0114	9.55032e-14	205.139	11.0944
ENSG00000188771	PLET1	4.01101	0.000667235	6.82577	0
ENSG00000135333	EPHA7	4.00672	3.57365e-09	19.9528	0.878752
ENSG00000196616	ADH1B	4.00517	6.29078e-11	160.859	8.24781
ENSG00000176083	ZNF683	4.00507	2.22924e-07	139.976	6.32139
ENSG00000167434	CA4	4.00378	1.15623e-09	39.1656	1.87521
ENSG00000267206	LCN6	4.00355	0.000372136	6.11522	0
ENSG00000233041	PHGR1	4.00303	7.21142e-07	131.522	5.25068
ENSG00000091592	NLRP1	3.99456	1.03332e-08	187.603	9.21087
ENSG00000188859	FAM78B	3.98969	2.86747e-17	102.64	5.76793
ENSG00000185052	SLC24A3	3.98172	1.45763e-15	98.1961	5.48169
ENSG00000134545	KLRC1	3.98164	1.07595e-08	154.327	7.56957
ENSG00000166589	CDH16	3.98024	1.15576e-08	145.596	7.18136
ENSG00000028137	TNFRSF1B	3.98006	1.53038e-13	702.685	38.0573
ENSG00000198822	GRM3	3.97931	1.41624e-05	62.1123	3.26613
ENSG00000196549	MME	3.97647	1.29582e-10	1565.56	81.7247
ENSG00000140287	HDC	3.9745	3.61361e-05	14.3114	0.560254
ENSG00000105383	CD33	3.97076	9.68125e-11	80.1244	4.16539
ENSG00000198734	F5	3.96875	3.75194e-31	12503.7	750.946
ENSG00000277494	GPIHBP1	3.96752	2.64977e-06	15.5846	0.616364
ENSG00000130203	APOE	3.96465	1.63636e-07	1493.13	67.2196
ENSG00000019991	HGF	3.96139	2.65587e-06	38.8786	1.55674
ENSG00000163288	GABRB1	3.95835	2.28954e-06	15.0451	0.58003
ENSG00000175084	DES	3.95773	0.000223876	23.5218	0.429345
ENSG00000004799	PDK4	3.95578	8.15087e-17	2800.1	160.793
ENSG00000275718	CCL15	3.95526	1.2753e-15	203.163	11.3721
ENSG00000179388	EGR3	3.95331	3.44157e-08	458.862	22.4122
ENSG00000105668	UPK1A	3.95199	1.07797e-11	24.411	1.40532
ENSG00000169744	LDB2	3.95129	8.16934e-09	38.0887	1.97473
ENSG00000177464	GPR4	3.95046	7.84486e-05	8.75981	0.192051
ENSG00000115155	OTOF	3.9495	1.74316e-06	34.8329	1.48021
ENSG00000113361	CDH6	3.94771	5.57385e-33	4490.12	275.367
ENSG00000086696	HSD17B2	3.94206	1.12102e-45	2782.1	173.937
ENSG00000171812	COL8A2	3.94172	7.35325e-08	31.973	1.53156
ENSG00000134061	CD180	3.93989	6.9216e-07	71.997	4.33353
ENSG00000134539	KLRD1	3.93945	5.84543e-11	1003.76	54.7441
ENSG00000226124	FTCDNL1	3.93772	1.5821e-09	31.7473	1.92896
ENSG00000198203	SULT1C2	3.93663	3.90267e-06	2182.37	97.2994
ENSG00000101463	SYNDIG1	3.93517	5.46681e-05	11.6577	0.279537
ENSG00000189108	IL1RAPL2	3.93368	4.51009e-07	29.7185	1.45007
ENSG00000198576	ARC	3.92732	5.90334e-05	77.2566	2.95669
ENSG00000114455	HHLA2	3.92532	3.83391e-27	4308.44	265.39
ENSG00000110244	APOA4	3.92434	0.00117921	16.6751	0.321595
ENSG00000113749	HRH2	3.92341	3.7843e-08	26.9606	1.34252
ENSG00000186517	ARHGAP30	3.92283	2.26815e-17	495.079	29.5255
ENSG00000181804	SLC9A9	3.91871	1.74814e-05	30.8033	1.40129
ENSG00000124107	SLPI	3.9184	1.33116e-24	19611.1	1203.79
ENSG00000125735	TNFSF14	3.91816	1.95793e-13	191.347	10.9779
ENSG00000143341	HMCN1	3.91782	1.15543e-05	24.0012	0.857472
ENSG00000166432	ZMAT1	3.91656	1.67435e-14	465.509	27.0084
ENSG00000087589	CASS4	3.91595	7.66162e-10	66.8359	3.47469
ENSG00000196263	ZNF471	3.91335	1.38964e-16	489.036	29.3683
ENSG00000015413	DPEP1	3.91297	3.48981e-05	10.8424	0.245012
ENSG00000198844	ARHGEF15	3.91056	9.84771e-05	12.5615	0.347169
ENSG00000276409	CCL14	3.90649	3.43757e-06	97.014	4.33521
ENSG00000183729	NPBWR1	3.90492	7.59114e-08	225.029	11.8589
ENSG00000164344	KLKB1	3.89785	5.0025e-23	339.171	21.4289
ENSG00000134817	APLNR	3.89739	0.000841204	7.06113	0
ENSG00000188389	PDCD1	3.89733	1.02165e-05	24.5422	1.31475
ENSG00000019169	MARCO	3.89629	9.69625e-05	8.44122	0.133395
ENSG00000157404	KIT	3.89406	8.50837e-08	123.776	7.39011
ENSG00000110799	VWF	3.89261	0.00012628	113.811	4.43972
ENSG00000171115	GIMAP8	3.89236	2.76497e-07	60.8177	3.11359
ENSG00000234224	TMEM229A	3.8921	6.13236e-05	18.7019	0.729967
ENSG00000150681	RGS18	3.89	4.65385e-06	48.0687	2.61643
ENSG00000154783	FGD5	3.88751	1.82418e-15	515.118	31.1322
ENSG00000106128	GHRHR	3.88283	1.91505e-06	33.9673	1.66276
ENSG00000198650	TAT	3.87989	2.30192e-19	104.75	6.65685
ENSG00000187688	TRPV2	3.87902	6.56026e-08	107.608	5.7884
ENSG00000204711	C9orf135	3.87732	0.00024932	12.5934	0.164107
ENSG00000111452	ADGRD1	3.87669	3.81147e-08	48.6284	2.35719
ENSG00000135077	HAVCR2	3.87627	2.4745e-08	196.65	10.8483
ENSG00000170458	CD14	3.87594	8.15423e-24	1004.04	63.2369
ENSG00000167208	SNX20	3.87148	1.08823e-07	106.252	6.21577
ENSG00000156959	LHFPL4	3.87078	1.44372e-06	9.21258	0.391622
ENSG00000160883	HK3	3.8677	1.29549e-05	30.4159	1.86571
ENSG00000166143	PPP1R14D	3.86599	1.56287e-23	108.698	6.83731
ENSG00000110324	IL10RA	3.86489	1.45625e-10	548.444	31.38
ENSG00000118507	AKAP7	3.86406	9.07465e-31	1632.95	106.018
ENSG00000139193	CD27	3.86085	1.9795e-09	98.3768	5.46227
ENSG00000188906	LRRK2	3.86058	1.28924e-33	995.303	65.3542
ENSG00000177669	MBOAT4	3.86052	8.70126e-12	58.3897	3.42414
ENSG00000178404	CEP295NL	3.8582	4.98593e-06	25.2261	1.14694
ENSG00000088881	EBF4	3.8569	4.32857e-09	514.18	28.5061
ENSG00000203710	CR1	3.85584	2.87954e-09	82.4274	4.72091
ENSG00000009694	TENM1	3.85381	4.33288e-09	50.9672	2.78242
ENSG00000108342	CSF3	3.84976	6.19315e-05	6.32793	0.231483
ENSG00000172005	MAL	3.8472	0.000821809	9.45345	0.24578
ENSG00000071967	CYBRD1	3.84678	6.51935e-25	3670.16	238.345
ENSG00000118160	SLC8A2	3.83845	2.95755e-14	54.998	3.48464
ENSG00000187288	CIDEC	3.83839	5.29086e-08	70.4279	3.60295
ENSG00000183484	GPR132	3.83673	1.88398e-13	163.178	9.8832
ENSG00000244122	UGT1A7	3.83433	8.17617e-05	8.25497	0.246299
ENSG00000166483	WEE1	3.8309	6.88604e-16	8876.1	560.979
ENSG00000185070	FLRT2	3.82498	5.29137e-10	902.582	53.6344
ENSG00000166482	MFAP4	3.82302	1.12002e-06	53.4878	2.68158
ENSG00000102962	CCL22	3.82064	8.02134e-09	70.8369	4.06139
ENSG00000143110	C1orf162	3.81964	1.93028e-12	248.48	15.2433
ENSG00000186094	AGBL4	3.81915	2.99628e-07	15.3847	0.761528
ENSG00000198821	CD247	3.80496	9.73874e-12	128.373	8.05409
ENSG00000167083	GNGT2	3.80408	5.35353e-07	25.7378	1.52353
ENSG00000274252	GGTLC3	3.80341	0.000756656	6.66662	0
ENSG00000186907	RTN4RL2	3.79541	6.47099e-12	51.5947	3.45986
ENSG00000007944	MYLIP	3.79494	4.61339e-24	1441.72	96.7862
ENSG00000100427	MLC1	3.78731	0.000432735	8.62102	0.14203
ENSG00000174600	CMKLR1	3.7833	1.54343e-08	76.4276	4.5007
ENSG00000204128	C2orf72	3.77876	2.271e-20	3367.78	226.342
ENSG00000169994	MYO7B	3.77808	1.68605e-14	6722.85	436.796
ENSG00000170044	ZPLD1	3.77552	8.84083e-17	413.797	27.5893
ENSG00000079308	TNS1	3.77284	1.22295e-29	3402.31	235.775
ENSG00000165507	C10orf10	3.77107	2.13927e-16	897.997	59.3055
ENSG00000034053	APBA2	3.76816	4.42699e-07	41.9327	2.66413
ENSG00000168995	SIGLEC7	3.7657	0.000108577	18.0021	0.942145
ENSG00000166206	GABRB3	3.76545	1.04704e-11	3807.81	241.999
ENSG00000117090	SLAMF1	3.7606	6.62167e-06	46.6913	2.71419
ENSG00000150750	C11orf53	3.75885	2.8525e-21	308.655	20.7548
ENSG00000239839	DEFA3	3.75741	0.000213845	16.2329	0.63939
ENSG00000070193	FGF10	3.75705	4.65351e-05	8.33703	0.364599
ENSG00000009790	TRAF3IP3	3.7532	7.6784e-17	389.416	26.2722
ENSG00000170345	FOS	3.75199	3.92305e-11	18811.9	1192.78
ENSG00000127074	RGS13	3.75028	1.21646e-11	64.6226	3.97733
ENSG00000021852	C8B	3.7493	9.83434e-05	8.16593	0.166318
ENSG00000105967	TFEC	3.74898	2.66011e-06	110.459	6.28379
ENSG00000163817	SLC6A20	3.74192	1.17232e-25	3476.36	244.643
ENSG00000204482	LST1	3.73847	0.000490397	5.81433	0.0892279
ENSG00000103154	NECAB2	3.73489	4.58144e-05	19.4712	0.901022
ENSG00000128266	GNAZ	3.73416	1.70553e-29	2251.34	160.169
ENSG00000120885	CLU	3.73357	8.02856e-31	86566	6174.58
ENSG00000185338	SOCS1	3.73011	9.65412e-10	170.383	10.4138
ENSG00000183476	SH2D7	3.72877	5.32176e-05	13.6129	0.544273
ENSG00000162676	GFI1	3.72508	1.96374e-10	83.4102	5.33245
ENSG00000168542	COL3A1	3.72454	7.16155e-05	107.81	3.97976
ENSG00000166527	CLEC4D	3.72389	0.00180446	11.567	0.143884
ENSG00000106809	OGN	3.71983	0.00145407	22.1952	0.664176
ENSG00000141433	ADCYAP1	3.71969	0.000230644	15.165	0.77262
ENSG00000086205	FOLH1	3.71634	8.19738e-11	419.041	27.6444
ENSG00000205177	C11orf91	3.71485	4.45763e-05	15.8298	0.594129
ENSG00000167874	TMEM88	3.71445	1.24834e-07	167.142	9.94574
ENSG00000023839	ABCC2	3.71264	1.49065e-09	2071.13	130.791
ENSG00000125245	GPR18	3.7117	1.5029e-05	22.9839	1.71839
ENSG00000187116	LILRA5	3.71115	0.00218182	7.77452	0
ENSG00000157131	C8A	3.70988	2.40548e-15	176.544	12.066
ENSG00000170835	CEL	3.70892	2.2708e-05	443.125	21.8217
ENSG00000149781	FERMT3	3.70854	1.34772e-15	246.158	17.0616
ENSG00000235034	C19orf81	3.70545	0.000345286	4.54254	0
ENSG00000183580	FBXL7	3.70393	0.00115167	6.86292	0
ENSG00000173868	PHOSPHO1	3.70329	0.000253565	14.6407	0.518671
ENSG00000107954	NEURL1	3.70117	1.62227e-13	38.0117	2.36657
ENSG00000133800	LYVE1	3.6975	2.13984e-05	53.9857	2.68803
ENSG00000158163	DZIP1L	3.69616	2.7652e-09	195.752	12.5973
ENSG00000185532	PRKG1	3.69451	5.29947e-14	181.052	12.9277
ENSG00000162989	KCNJ3	3.69425	1.02124e-25	1130.54	82.5369
ENSG00000175463	TBC1D10C	3.69386	3.00881e-09	180.649	11.8731
ENSG00000113889	KNG1	3.69367	2.57314e-05	34.0759	1.79688
ENSG00000198771	RCSD1	3.68845	1.70274e-10	192.78	12.7429
ENSG00000188897	AC099489.1	3.68719	9.60224e-12	69.1324	5.23719
ENSG00000254521	SIGLEC12	3.6805	0.000899976	15.6932	0.478633
ENSG00000091583	APOH	3.67953	7.77731e-11	229.767	15.1406
ENSG00000163618	CADPS	3.679	2.38145e-08	227.725	14.923
ENSG00000166897	ELFN2	3.6786	2.91399e-16	435.192	31.9152
ENSG00000160712	IL6R	3.67733	1.8623e-24	1345.62	99.0583
ENSG00000133661	SFTPD	3.67571	0.000303658	3.50618	0
ENSG00000188095	MESP2	3.67303	3.49897e-11	41.0356	2.8205
ENSG00000213088	ACKR1	3.67288	0.00334049	35.7489	0.154794
ENSG00000198400	NTRK1	3.67211	0.000211826	7.72148	0.146369
ENSG00000142173	COL6A2	3.67171	0.000134809	170.897	7.21394
ENSG00000187699	C2orf88	3.66986	1.29513e-09	206.565	13.6602
ENSG00000115474	KCNJ13	3.66796	1.96903e-05	21.9193	1.1511
ENSG00000188338	SLC38A3	3.66749	6.17638e-06	160.374	9.22819
ENSG00000170128	GPR25	3.66363	2.91827e-05	14.4858	0.775445
ENSG00000105991	HOXA1	3.66307	8.8073e-05	7.83971	0.350606
ENSG00000086991	NOX4	3.6625	6.61224e-08	28.8694	2.38676
ENSG00000176971	FIBIN	3.64698	0.000264375	7.9281	0.240723
ENSG00000130518	KIAA1683	3.6432	2.92221e-08	1507.77	99.9442
ENSG00000109063	MYH3	3.64044	1.65199e-15	326.298	23.8048
ENSG00000154655	L3MBTL4	3.63967	4.4475e-31	239.046	18.3207
ENSG00000088827	SIGLEC1	3.63869	0.000361236	13.059	0.575565
ENSG00000182752	PAPPA	3.63761	4.09052e-05	25.3272	1.01359
ENSG00000271824	SMIM32	3.6366	5.6397e-16	340.125	24.369
ENSG00000169550	MUC15	3.62882	9.82868e-07	33.9074	2.11493
ENSG00000144642	RBMS3	3.62652	6.61071e-11	145.81	10.568
ENSG00000142512	SIGLEC10	3.62452	2.48612e-12	212.337	15.2462
ENSG00000166592	RRAD	3.62426	1.39528e-06	178.158	11.2317
ENSG00000100218	RSPH14	3.62361	8.35947e-22	202.302	15.2145
ENSG00000168079	SCARA5	3.62176	1.8157e-06	131.782	8.10437
ENSG00000186766	FOXI2	3.61613	1.66102e-09	36.7765	2.43111
ENSG00000196876	SCN8A	3.61558	6.21098e-19	409.56	31.2036
ENSG00000174145	NWD2	3.61462	0.00039783	31.6959	1.51103
ENSG00000159339	PADI4	3.61286	0.00431862	28.1182	0.0878536
ENSG00000128016	ZFP36	3.61058	1.75307e-16	11656.7	872.995
ENSG00000169397	RNASE3	3.61018	0.00148187	4.65636	0
ENSG00000060718	COL11A1	3.60946	0.00140754	10.5667	0.164824
ENSG00000197872	FAM49A	3.60702	5.30296e-07	123.826	7.9058
ENSG00000170807	LMOD2	3.60694	1.17051e-06	12.1624	0.750837
ENSG00000156219	ART3	3.60693	0.000228961	18.0011	0.737535
ENSG00000118113	MMP8	3.60368	8.59703e-06	26.6514	2.38971
ENSG00000175489	LRRC25	3.60039	8.13411e-10	46.6108	3.15268
ENSG00000156466	GDF6	3.59993	9.98905e-05	7.26004	0.292263
ENSG00000159713	TPPP3	3.59287	3.198e-11	1489.11	107.204
ENSG00000147168	IL2RG	3.59238	8.29089e-10	378.924	27.0031
ENSG00000121270	ABCC11	3.5916	1.79746e-06	206.587	13.115
ENSG00000166292	TMEM100	3.58918	0.000711424	7.42867	0.142126
ENSG00000187862	TTC24	3.58839	0.000430664	9.11971	0.376516
ENSG00000123610	TNFAIP6	3.5865	0.00200681	6.67137	0.0547079
ENSG00000144712	CAND2	3.58543	1.04711e-12	129.767	9.627
ENSG00000164692	COL1A2	3.58393	7.47134e-07	124.993	8.03872
ENSG00000125675	GRIA3	3.57839	1.33003e-06	23.0016	1.432
ENSG00000077264	PAK3	3.57641	1.99958e-06	19.0434	1.04986
ENSG00000167680	SEMA6B	3.57341	3.14569e-06	62.5938	4.58496
ENSG00000134215	VAV3	3.57061	3.16934e-05	45.4103	4.45999
ENSG00000143452	HORMAD1	3.56693	3.93567e-05	8.54381	0.452306
ENSG00000113494	PRLR	3.56641	2.34181e-11	315.41	24.0641
ENSG00000219438	FAM19A5	3.56479	0.000335721	11.1535	0.384474
ENSG00000250673	REELD1	3.56371	0.00042246	5.46411	0.17288
ENSG00000089692	LAG3	3.56271	7.22166e-07	81.8252	5.64497
ENSG00000109943	CRTAM	3.56126	2.5139e-07	47.4688	3.24381
ENSG00000157103	SLC6A1	3.55852	5.16795e-06	22.0732	1.30759
ENSG00000162892	IL24	3.55165	1.32606e-08	22.6809	1.51182
ENSG00000148702	HABP2	3.54631	1.69035e-18	7937.94	627.838
ENSG00000102245	CD40LG	3.54616	3.43062e-05	11.2759	0.573209
ENSG00000181541	MAB21L2	3.54547	1.36722e-08	80.0093	5.41254
ENSG00000139508	SLC46A3	3.54412	9.49947e-46	1930.81	161.031
ENSG00000170782	OR10A4	3.5412	0.00174445	5.0446	0.0678431
ENSG00000166183	ASPG	3.54076	0.000141471	86.2957	4.59949
ENSG00000197893	NRAP	3.53961	9.56481e-16	61.4325	4.59265
ENSG00000172016	REG3A	3.53935	0.000434116	93.5972	1.79887
ENSG00000204103	MAFB	3.53488	1.03837e-07	350.031	24.6159
ENSG00000117834	SLC5A9	3.53084	1.10136e-20	343.77	27.5591
ENSG00000133110	POSTN	3.52877	0.000828866	9.33683	0.21264
ENSG00000186231	KLHL32	3.52794	8.4272e-11	60.7186	4.67125
ENSG00000188770	OPTC	3.52752	9.94062e-05	10.0798	0.601106
ENSG00000147434	CHRNA6	3.52459	0.000195232	13.2931	1.12512
ENSG00000139988	RDH12	3.52252	1.00282e-15	1021.82	84.3524
ENSG00000138378	STAT4	3.52193	1.36681e-08	228.2	17.0972
ENSG00000136634	IL10	3.51968	0.000683442	33.1961	1.7529
ENSG00000198062	POTEH	3.51789	1.52231e-05	13.2682	0.876814
ENSG00000257743	MGAM2	3.5121	7.34996e-09	407.556	30.0517
ENSG00000163606	CD200R1	3.51167	0.000130401	15.9135	0.719457
ENSG00000151650	VENTX	3.50995	1.65814e-05	19.6562	1.22007
ENSG00000179348	GATA2	3.50975	4.02124e-06	26.6182	1.7857
ENSG00000168955	TM4SF20	3.50861	4.20875e-05	65.5526	3.8346
ENSG00000158516	CPA2	3.50772	0.00508991	104.892	0
ENSG00000174004	NRROS	3.50519	8.85234e-06	28.8302	1.82084
ENSG00000179636	TPPP2	3.50427	5.09303e-05	9.09468	0.524103
ENSG00000123360	PDE1B	3.50092	1.93707e-08	31.0217	2.32365
ENSG00000249751	ECSCR	3.49671	8.59794e-06	23.7958	1.6619
ENSG00000104081	BMF	3.4949	1.15755e-13	522.988	42.3421
ENSG00000178734	LMO7DN	3.49021	0.000106166	13.0084	0.7868
ENSG00000132514	CLEC10A	3.48925	6.67056e-07	67.9993	4.78767
ENSG00000179564	LSMEM2	3.48851	5.12978e-06	91.0237	6.3015
ENSG00000160202	CRYAA	3.48354	0.000233907	10.1472	0.592354
ENSG00000134028	ADAMDEC1	3.48284	7.60521e-05	18.2955	1.07141
ENSG00000169554	ZEB2	3.48011	2.95114e-10	243.93	19.6658
ENSG00000184922	FMNL1	3.4748	4.4643e-12	562.486	45.266
ENSG00000188729	OSTN	3.4738	0.00136447	10.5152	0.324619
ENSG00000268041	AC010616.1	3.47284	2.46304e-10	101.56	8.62332
ENSG00000070601	FRMPD1	3.46692	5.06265e-05	104.045	8.46557
ENSG00000112494	UNC93A	3.46373	2.19982e-08	39.3492	2.77269
ENSG00000061455	PRDM6	3.45546	5.26004e-05	120.946	7.78205
ENSG00000072694	FCGR2B	3.45251	6.6818e-07	166.001	12.246
ENSG00000104814	MAP4K1	3.45079	2.01779e-06	161.73	11.9934
ENSG00000173338	KCNK7	3.45033	2.33728e-05	24.7857	1.36539
ENSG00000127084	FGD3	3.44918	6.66472e-07	219.052	15.3366
ENSG00000248144	ADH1C	3.44836	1.28661e-09	8350.73	658.246
ENSG00000186818	LILRB4	3.44661	8.38658e-05	27.1435	1.59633
ENSG00000127377	CRYGN	3.44511	1.52713e-06	42.667	3.08704
ENSG00000163462	TRIM46	3.43559	2.2185e-08	362.506	28.7881
ENSG00000165841	CYP2C19	3.43383	1.97476e-12	182.896	15.3851
ENSG00000152128	TMEM163	3.43181	2.50195e-62	1353.66	123.076
ENSG00000170381	SEMA3E	3.43036	2.88375e-28	1231.22	110.511
ENSG00000159261	CLDN14	3.42931	3.06974e-11	65.7534	5.63038
ENSG00000168589	DYNLRB2	3.42532	1.11687e-06	14.6055	1.04655
ENSG00000122224	LY9	3.42408	2.48756e-09	128.282	10.4027
ENSG00000118515	SGK1	3.42387	1.5631e-15	10888.3	936.557
ENSG00000114948	ADAM23	3.42175	0.000672276	13.7091	0.499239
ENSG00000100298	APOBEC3H	3.41865	0.000149485	23.7396	1.61267
ENSG00000147588	PMP2	3.41249	5.09888e-08	39.0599	3.10864
ENSG00000215704	CELA2B	3.41204	0.000228255	25.4118	1.47709
ENSG00000070915	SLC12A3	3.41153	0.00142986	12.295	0.997866
ENSG00000116132	PRRX1	3.40965	8.20817e-06	37.3512	2.56795
ENSG00000060566	CREB3L3	3.40946	8.74547e-05	16.0644	0.906157
ENSG00000168779	SHOX2	3.40886	3.86704e-12	27.0947	2.44279
ENSG00000260729	AC009690.1	3.40597	2.76564e-05	59.465	4.12666
ENSG00000130598	TNNI2	3.40517	4.45907e-12	3838.55	325.446
ENSG00000171631	P2RY6	3.40402	4.95523e-07	59.1689	4.8815
ENSG00000122679	RAMP3	3.40191	0.00316091	8.8499	0.238592
ENSG00000137265	IRF4	3.4019	4.0334e-05	57.133	6.64465
ENSG00000102924	CBLN1	3.40033	2.64183e-06	10.0301	0.695327
ENSG00000173237	C11orf86	3.39703	0.000571665	6.61537	0.250939
ENSG00000163453	IGFBP7	3.39443	3.21553e-06	178.15	12.8079
ENSG00000118094	TREH	3.39361	3.4067e-11	176.394	15.3466
ENSG00000137261	KIAA0319	3.39343	1.9994e-12	140.722	11.9222
ENSG00000137491	SLCO2B1	3.39275	2.07177e-05	578.996	38.7535
ENSG00000198739	LRRTM3	3.39236	0.00022085	13.1553	0.680102
ENSG00000064300	NGFR	3.39101	0.00102494	17.9433	0.823374
ENSG00000182636	NDN	3.39086	3.48429e-08	272.827	21.6527
ENSG00000166920	C15orf48	3.3901	1.87876e-12	2441.96	212.097
ENSG00000234906	APOC2	3.38929	7.21758e-10	61.4873	5.05867
ENSG00000176928	GCNT4	3.38924	6.85234e-16	1543.35	136.6
ENSG00000269711	AC008763.3	3.38851	0.0081057	62.111	0
ENSG00000248712	CCDC153	3.38714	3.1312e-22	318.12	28.9431
ENSG00000197599	CCDC154	3.38093	1.11228e-05	56.6535	4.47999
ENSG00000158022	TRIM63	3.38084	4.70242e-06	25.2036	2.0676
ENSG00000154646	TMPRSS15	3.38049	0.00141478	9.51244	0.383859
ENSG00000158517	NCF1	3.37991	3.38121e-08	78.564	6.45978
ENSG00000145283	SLC10A6	3.37762	0.00277243	3.20331	0
ENSG00000144655	CSRNP1	3.37474	4.88624e-12	3416.91	297.566
ENSG00000162373	BEND5	3.36432	3.10841e-12	205.655	18.0354
ENSG00000130653	PNPLA7	3.36109	9.94525e-12	525.741	45.884
ENSG00000158008	EXTL1	3.36098	2.87724e-06	9.41749	0.561171
ENSG00000172578	KLHL6	3.36009	2.99123e-09	141.026	12.0213
ENSG00000160321	ZNF208	3.35926	4.40935e-09	54.0489	4.72261
ENSG00000220008	LINGO3	3.3573	0.000534681	12.3087	0.653472
ENSG00000130595	TNNT3	3.35642	0.00531165	4.92021	0
ENSG00000112149	CD83	3.35547	2.47357e-06	338.052	26.6052
ENSG00000203797	DDO	3.35364	1.06542e-29	142.567	13.6327
ENSG00000197859	ADAMTSL2	3.35303	3.99024e-09	51.8462	4.4364
ENSG00000138356	AOX1	3.3528	3.9257e-13	738.322	66.1572
ENSG00000087258	GNAO1	3.35144	5.04914e-07	58.1387	5.30148
ENSG00000184613	NELL2	3.35116	3.91219e-11	59.4825	5.23044
ENSG00000166091	CMTM5	3.34646	0.00870547	7.56386	0
ENSG00000135074	ADAM19	3.34131	3.07312e-06	103.83	8.2529
ENSG00000203883	SOX18	3.34008	0.00225556	10.4276	0.494845
ENSG00000233087	WTH3DI	3.33658	0.000737993	6.44855	0.294768
ENSG00000008735	MAPK8IP2	3.33585	1.08409e-13	96.3584	8.71131
ENSG00000133169	BEX1	3.335	6.4491e-05	21.4639	1.26247
ENSG00000189377	CXCL17	3.32904	1.12101e-07	370.007	30.6952
ENSG00000022267	FHL1	3.32903	7.79114e-06	33.2295	2.78293
ENSG00000104972	LILRB1	3.32751	0.00118847	8.93318	0.438542
ENSG00000188011	RTP5	3.32685	0.00306086	2.95781	0
ENSG00000186827	TNFRSF4	3.32622	0.00243132	5.16876	0.113918
ENSG00000206047	DEFA1	3.32532	0.00933787	83.8058	0
ENSG00000005381	MPO	3.32496	0.000185386	42.9943	2.78246
ENSG00000103522	IL21R	3.32277	6.08514e-06	68.0222	6.87461
ENSG00000150637	CD226	3.32268	1.99058e-07	307.116	25.9102
ENSG00000169427	KCNK9	3.32239	9.36967e-07	26.503	2.32113
ENSG00000076258	FMO4	3.31939	5.6813e-17	481.554	45.48
ENSG00000006071	ABCC8	3.31833	1.00489e-06	20.0186	1.69028
ENSG00000139574	NPFF	3.31783	2.11893e-06	34.9376	2.8087
ENSG00000187912	CLEC17A	3.31781	0.000742392	11.2698	0.579792
ENSG00000008226	DLEC1	3.31467	4.99716e-07	510.705	44.1312
ENSG00000147100	SLC16A2	3.31349	1.42603e-22	1051.02	100.743
ENSG00000168140	VASN	3.31184	4.29998e-20	442.519	42.1858
ENSG00000171433	GLOD5	3.30891	8.42056e-10	43.9548	3.67107
ENSG00000172346	CSDC2	3.30635	0.000833804	8.70245	0.387451
ENSG00000171451	DSEL	3.3059	3.43043e-27	908.235	88.3491
ENSG00000130176	CNN1	3.30465	0.000219255	9.54924	0.534538
ENSG00000198046	ZNF667	3.30344	1.05312e-18	168.446	16.2573
ENSG00000170482	SLC23A1	3.30271	6.50604e-21	191.452	18.6994
ENSG00000163154	TNFAIP8L2	3.29972	3.98866e-06	27.286	2.26534
ENSG00000180432	CYP8B1	3.29745	8.51905e-07	18.0576	1.52498
ENSG00000146966	DENND2A	3.29584	1.88915e-08	36.8816	3.27474
ENSG00000187372	PCDHB13	3.29534	3.39296e-21	275.173	26.9215
ENSG00000169439	SDC2	3.29476	1.09962e-06	128.615	10.2111
ENSG00000184293	CLECL1	3.29434	0.000158142	11.0962	0.704515
ENSG00000099998	GGT5	3.29375	1.47752e-06	57.9742	4.74877
ENSG00000179761	PIPOX	3.29158	1.32981e-11	86.6318	8.83445
ENSG00000185038	MROH2A	3.28928	0.00224402	12.6525	0.577662
ENSG00000250510	GPR162	3.28752	0.000191937	13.0992	0.856738
ENSG00000010319	SEMA3G	3.28679	0.000172813	25.1113	1.66988
ENSG00000104213	PDGFRL	3.28672	9.82359e-09	133.261	11.8637
ENSG00000148123	PLPPR1	3.28626	1.8147e-05	39.1604	3.20058
ENSG00000205221	VIT	3.28548	2.05505e-05	19.5081	1.56944
ENSG00000138083	SIX3	3.28483	6.16969e-12	57.3195	5.44994
ENSG00000255819	KLRC4-KLRK1	3.2846	0.000287269	28.8563	1.95289
ENSG00000162706	CADM3	3.28269	0.00027102	20.6681	1.45487
ENSG00000073910	FRY	3.28012	4.53964e-20	2974.68	291.255
ENSG00000130775	THEMIS2	3.27943	1.43367e-07	222.152	19.4025
ENSG00000100433	KCNK10	3.27304	2.26599e-07	69.8035	6.59371
ENSG00000152315	KCNK13	3.26912	2.97019e-05	16.8409	1.16391
ENSG00000119138	KLF9	3.26613	2.06972e-21	2091.86	207.294
ENSG00000183508	FAM46C	3.2599	3.93656e-08	542.246	48.3632
ENSG00000162461	SLC25A34	3.25982	1.26424e-09	251.041	23.8257
ENSG00000118946	PCDH17	3.25967	5.27195e-06	23.1791	2.05358
ENSG00000101134	DOK5	3.25965	1.27999e-11	844.541	79.5161
ENSG00000167676	PLIN4	3.2582	1.30666e-07	156.648	14.0125
ENSG00000169896	ITGAM	3.25802	5.82743e-05	296.455	22.7518
ENSG00000175445	LPL	3.2534	0.00148251	51.4263	2.31972
ENSG00000131634	TMEM204	3.2521	8.00002e-06	36.9952	3.00725
ENSG00000175093	SPSB4	3.25016	0.00361368	4.26916	0
ENSG00000174080	CTSF	3.24971	8.72305e-14	663.488	64.551
ENSG00000240224	UGT1A5	3.24735	0.00655867	47.0523	1.30132
ENSG00000138166	DUSP5	3.24692	3.68252e-08	2367.52	216.095
ENSG00000275385	CCL18	3.24681	0.00157626	4.85149	0.237609
ENSG00000110448	CD5	3.24616	7.77574e-05	143.452	11.453
ENSG00000146192	FGD2	3.24359	1.64277e-12	172.791	16.5279
ENSG00000100053	CRYBB3	3.24203	1.73953e-08	44.2485	4.23168
ENSG00000130830	MPP1	3.24189	3.34079e-22	653.126	66.0729
ENSG00000123454	DBH	3.24172	0.00385715	6.35984	0.304984
ENSG00000167165	UGT1A6	3.24123	7.6454e-07	154.969	13.436
ENSG00000008118	CAMK1G	3.24002	0.00319824	11.6469	0.651551
ENSG00000170426	SDR9C7	3.23912	0.000867949	4.16562	0.243537
ENSG00000187021	PNLIPRP1	3.2386	0.00122073	51.3285	3.26471
ENSG00000149403	GRIK4	3.2383	5.87049e-05	15.3087	1.0331
ENSG00000160870	CYP3A7	3.23705	2.42793e-16	365.955	36.7683
ENSG00000156886	ITGAD	3.23669	0.0104682	13.9665	0.262635
ENSG00000204710	SPDYC	3.23352	5.80126e-07	11.436	0.993997
ENSG00000189269	DRICH1	3.23228	6.66458e-07	49.6815	4.55961
ENSG00000116774	OLFML3	3.23146	1.44663e-06	94.8353	8.11962
ENSG00000206150	RNASE13	3.2286	0.0012355	9.86728	0.623614
ENSG00000127249	ATP13A4	3.21699	7.00411e-12	2144.01	211.665
ENSG00000151490	PTPRO	3.2149	0.000122331	29.507	2.7076
ENSG00000184557	SOCS3	3.21198	4.48742e-07	2432.9	222.465
ENSG00000178026	LRRC75B	3.20804	6.09478e-21	1511.12	155.949
ENSG00000249242	TMEM150C	3.20749	6.231e-20	305.183	32.1504
ENSG00000101307	SIRPB1	3.20433	5.39225e-07	201.173	19.1911
ENSG00000173578	XCR1	3.2033	0.000884968	15.6512	0.71205
ENSG00000281106	TMEM272	3.20302	4.95512e-07	33.2393	3.19275
ENSG00000096060	FKBP5	3.20219	1.43895e-09	4301.66	417.774
ENSG00000136929	HEMGN	3.19933	0.00393554	3.85848	0.157065
ENSG00000153902	LGI4	3.19924	7.50483e-06	48.7757	4.76819
ENSG00000106302	HYAL4	3.19758	1.58838e-05	35.2783	2.80912
ENSG00000005102	MEOX1	3.19629	0.00265911	5.65919	0.265671
ENSG00000180061	TMEM150B	3.19606	6.44799e-08	28.8868	2.82202
ENSG00000018236	CNTN1	3.195	2.0726e-05	10.8589	0.833359
ENSG00000158050	DUSP2	3.19481	6.31741e-05	136.577	11.4043
ENSG00000187474	FPR3	3.19365	2.49254e-09	112.08	11.0225
ENSG00000141434	MEP1B	3.18768	0.000534536	37.3939	3.28756
ENSG00000205809	KLRC2	3.18767	0.00234745	23.1739	1.37184
ENSG00000182162	P2RY8	3.18669	1.82025e-10	66.8102	6.56732
ENSG00000124772	CPNE5	3.18285	2.24129e-05	8.81455	0.666765
ENSG00000239642	MEIKIN	3.18114	0.00055854	11.7294	0.69838
ENSG00000152672	CLEC4F	3.18087	0.00990714	8.84714	0.364612
ENSG00000167701	GPT	3.17838	3.9636e-14	1227.99	127.109
ENSG00000182645	CCDC172	3.17776	0.000314794	17.1604	3.41806
ENSG00000278195	SSTR3	3.17755	1.03535e-10	34.2375	3.58212
ENSG00000255275	AL080251.1	3.17507	3.4363e-08	51.1817	4.89553
ENSG00000009765	IYD	3.17209	1.61065e-14	2944.96	304.801
ENSG00000205436	EXOC3L4	3.1695	6.47883e-18	406.288	42.8901
ENSG00000164406	LEAP2	3.16506	8.37972e-15	158.361	16.5089
ENSG00000276085	CCL3L3	3.16437	0.0102206	20.9862	0.56524
ENSG00000183542	KLRC4	3.16374	0.00416401	6.49172	0.354326
ENSG00000196376	SLC35F1	3.1626	0.000569395	15.2281	1.24299
ENSG00000164176	EDIL3	3.16226	1.95011e-06	67.5358	6.3634
ENSG00000005379	TSPOAP1	3.15771	8.2155e-12	564.522	58.0202
ENSG00000172602	RND1	3.15614	5.36994e-19	672.304	72.089
ENSG00000142102	PGGHG	3.15416	5.82392e-07	22713.2	2206.57
ENSG00000144668	ITGA9	3.15242	2.93374e-07	60.322	6.01659
ENSG00000170323	FABP4	3.14754	0.00550511	13.1497	0.634517
ENSG00000163219	ARHGAP25	3.14571	9.2018e-10	149.85	15.4479
ENSG00000100739	BDKRB1	3.14106	1.68081e-13	154.686	16.3756
ENSG00000185274	GALNT17	3.14051	0.000279324	15.0564	1.15585
ENSG00000135218	CD36	3.13877	5.77998e-07	105.432	11.1345
ENSG00000162174	ASRGL1	3.13759	1.6046e-28	3396.34	373.762
ENSG00000184601	C14orf180	3.13661	0.0148367	6.1086	0
ENSG00000010295	IFFO1	3.13658	7.22609e-10	100.345	10.1302
ENSG00000184313	MROH7	3.13595	7.82158e-10	224.178	23.2182
ENSG00000149599	DUSP15	3.13383	5.23745e-06	10.5678	1.00326
ENSG00000166959	MS4A8	3.13365	2.86965e-09	685.707	69.8954
ENSG00000108556	CHRNE	3.13303	1.48327e-08	35.9171	3.49101
ENSG00000169894	MUC3A	3.13279	6.9864e-18	73244	7938.13
ENSG00000108823	SGCA	3.13132	0.0108958	4.36378	0.0345819
ENSG00000063015	SEZ6	3.12987	4.46264e-06	54.079	5.27427
ENSG00000171643	S100Z	3.12882	0.000894578	5.52296	0.384666
ENSG00000167984	NLRC3	3.12675	7.06077e-12	248.468	26.3927
ENSG00000132872	SYT4	3.12399	0.00356528	5.29312	0.141116
ENSG00000100031	GGT1	3.12343	8.93428e-17	8177.9	887.558
ENSG00000161281	COX7A1	3.12271	0.000678483	30.16	2.60278
ENSG00000196209	SIRPB2	3.12268	7.63828e-07	39.3541	3.94053
ENSG00000103375	AQP8	3.12025	0.0101707	3.28989	0
ENSG00000144218	AFF3	3.11951	7.91898e-06	51.7837	5.41018
ENSG00000185668	POU3F1	3.11919	4.20875e-05	15.0238	1.215
ENSG00000105352	CEACAM4	3.11877	0.00356081	3.73573	0.189445
ENSG00000169291	SHE	3.118	6.8763e-06	27.2965	2.44732
ENSG00000130222	GADD45G	3.11517	5.75118e-13	336.762	35.6966
ENSG00000073754	CD5L	3.11112	0.011068	4.922	0.0625346
ENSG00000198019	FCGR1B	3.10941	0.000569331	38.3993	3.81822
ENSG00000166405	RIC3	3.10776	7.97219e-08	460.216	46.2503
ENSG00000164128	NPY1R	3.10731	3.29901e-10	269.657	28.9775
ENSG00000149435	GGTLC1	3.10663	8.8563e-06	12.3877	1.15739
ENSG00000265107	GJA5	3.10548	0.00878621	7.09988	0.314792
ENSG00000064201	TSPAN32	3.10467	7.89852e-06	45.5323	4.53247
ENSG00000197992	CLEC9A	3.10361	0.00031163	20.0639	1.82185
ENSG00000137392	CLPS	3.10308	0.0163364	321.976	0.14573
ENSG00000165685	TMEM52B	3.10224	0.000391197	34.8628	3.23217
ENSG00000132464	ENAM	3.10103	4.03996e-20	265.947	30.2534
ENSG00000106327	TFR2	3.10052	6.88637e-10	196.274	20.5728
ENSG00000172243	CLEC7A	3.09922	8.02771e-07	209.848	21.5108
ENSG00000162894	FCMR	3.09231	2.75402e-14	93.9768	10.1891
ENSG00000189292	ALKAL2	3.08811	5.20079e-08	387.583	40.2853
ENSG00000142698	C1orf94	3.08792	0.000482531	7.0033	0.542053
ENSG00000164949	GEM	3.08749	1.11205e-07	973.252	100.503
ENSG00000172232	AZU1	3.08745	0.00151466	10.0618	0.777298
ENSG00000241935	HOGA1	3.08697	1.5571e-14	340.418	37.631
ENSG00000171747	LGALS4	3.0856	6.98661e-24	20692.8	2345.38
ENSG00000177459	ERICH5	3.08542	3.13875e-21	1232.3	139.135
ENSG00000178473	UCN3	3.08445	5.14013e-09	41.6762	4.45011
ENSG00000204025	TRPC5OS	3.0811	0.000333387	5.48217	0.491044
ENSG00000011028	MRC2	3.08003	0.00432409	152.409	10.7357
ENSG00000183049	CAMK1D	3.0794	1.0161e-13	239.253	27.2311
ENSG00000180447	GAS1	3.07919	0.000784216	7.06627	0.447066
ENSG00000148357	HMCN2	3.07725	4.77717e-06	47.7033	4.8114
ENSG00000198074	AKR1B10	3.07369	3.06419e-11	14509.5	1584.82
ENSG00000188641	DPYD	3.07025	2.86827e-53	2681.89	315.345
ENSG00000131477	RAMP2	3.07022	0.0080178	4.93987	0.162154
ENSG00000166816	LDHD	3.07004	7.78951e-14	289.715	32.0848
ENSG00000126759	CFP	3.0689	8.22236e-06	87.8109	8.76876
ENSG00000198865	CCDC152	3.06886	1.11973e-06	153.092	15.6044
ENSG00000177992	SPATA31E1	3.06882	0.00206049	4.56819	0.338358
ENSG00000124003	MOGAT1	3.06783	2.90659e-13	242.816	27.3041
ENSG00000168772	CXXC4	3.06753	3.01017e-06	122.166	17.6096
ENSG00000146197	SCUBE3	3.06684	1.17778e-07	43.1132	4.59586
ENSG00000163519	TRAT1	3.06644	9.20767e-06	17.2008	1.6393
ENSG00000174175	SELP	3.05723	1.31338e-07	83.004	8.94169
ENSG00000079215	SLC1A3	3.05403	0.000169971	149.669	13.4126
ENSG00000142303	ADAMTS10	3.05072	1.13848e-06	47.6766	4.82738
ENSG00000142552	RCN3	3.04961	7.76833e-05	173.221	16.8229
ENSG00000121769	FABP3	3.04912	4.03059e-12	67.9879	7.60811
ENSG00000012223	LTF	3.04818	0.000788307	36.0988	2.84148
ENSG00000111537	IFNG	3.04811	0.00301797	3.55519	0.145902
ENSG00000163815	CLEC3B	3.04667	0.000140065	30.0983	2.98292
ENSG00000182132	KCNIP1	3.04649	0.000257398	7.94842	0.649132
ENSG00000095637	SORBS1	3.0454	3.72792e-19	1129.16	132.033
ENSG00000103241	FOXF1	3.04503	0.00078323	10.2247	0.727948
ENSG00000138172	CALHM2	3.04428	5.5556e-07	113.498	11.7521
ENSG00000163958	ZDHHC19	3.0442	0.000939306	8.25056	0.825995
ENSG00000154856	APCDD1	3.04151	1.96311e-18	12559.1	1457.93
ENSG00000159753	CARMIL2	3.03773	9.24031e-07	85.6364	9.67369
ENSG00000135835	KIAA1614	3.03754	2.71078e-09	122.759	13.1048
ENSG00000184276	DEFB108B	3.03603	0.00358472	13.6826	0.7531
ENSG00000113070	HBEGF	3.03599	3.82156e-05	6107.65	606.357
ENSG00000245848	CEBPA	3.03483	1.40347e-08	94.8939	10.1813
ENSG00000205307	SAP25	3.03391	5.3236e-08	213.898	23.1128
ENSG00000166265	CYYR1	3.03354	0.00397078	10.545	0.759713
ENSG00000163827	LRRC2	3.03342	3.38693e-11	148.731	18.4419
ENSG00000165029	ABCA1	3.03153	7.1834e-12	1179.62	134.623
ENSG00000182601	HS3ST4	3.03089	0.0076219	3.7009	0.066084
ENSG00000027869	SH2D2A	3.02993	3.09318e-05	69.6731	6.84086
ENSG00000187922	LCN10	3.02943	0.00103076	11.4644	0.826795
ENSG00000153898	MCOLN2	3.02885	8.94052e-06	32.9651	3.61257
ENSG00000082684	SEMA5B	3.02546	0.0106393	9.1028	0.456039
ENSG00000099937	SERPIND1	3.02465	0.000268026	15.3973	1.30843
ENSG00000203942	C10orf62	3.02416	0.00204951	6.64021	0.434037
ENSG00000178860	MSC	3.02298	0.015205	4.69601	0
ENSG00000118503	TNFAIP3	3.02157	3.30721e-10	3165.77	357.935
ENSG00000100307	CBX7	3.02151	5.36013e-18	1206.13	142.171
ENSG00000005249	PRKAR2B	3.01754	7.18891e-07	43.2544	4.40793
ENSG00000178342	KCNG2	3.01678	0.000712963	5.93301	0.481813
ENSG00000163564	PYHIN1	3.01458	1.54059e-05	46.2154	4.81718
ENSG00000101445	PPP1R16B	3.01106	0.00308627	443.527	42.3265
ENSG00000239998	LILRA2	3.00963	0.000534838	19.8801	2.2963
ENSG00000143627	PKLR	3.00897	0.00336093	4.25349	0.195565
ENSG00000165682	CLEC1B	3.00619	1.3575e-05	15.9	1.55891
ENSG00000124302	CHST8	3.00345	3.40655e-05	14.925	1.54872
ENSG00000162881	OXER1	3.00243	3.86065e-11	59.2936	6.72851
ENSG00000163377	FAM19A4	3.00044	0.000591955	3.99421	0.223001
ENSG00000072163	LIMS2	2.99888	0.000176096	26.6175	2.69772
ENSG00000120907	ADRA1A	2.99733	1.01359e-05	13.5116	1.49225
ENSG00000124216	SNAI1	2.99652	0.000715046	31.5206	2.7685
ENSG00000188783	PRELP	2.99338	5.2748e-06	56.288	5.92344
ENSG00000255398	HCAR3	2.99175	0.0210362	9.2604	0.329367
ENSG00000138615	CILP	2.99102	0.00010817	22.8924	2.20354
ENSG00000135407	AVIL	2.98983	3.89423e-07	307.856	34.5356
ENSG00000162897	FCAMR	2.98915	1.78324e-05	15.3146	1.67172
ENSG00000054938	CHRDL2	2.98678	9.37136e-05	43.4419	4.3513
ENSG00000105246	EBI3	2.98534	0.00010278	18.9309	2.00906
ENSG00000177191	B3GNT8	2.98528	2.88714e-05	54.6068	4.23909
ENSG00000102524	TNFSF13B	2.98332	7.5244e-17	794.61	96.2349
ENSG00000099957	P2RX6	2.97814	0.00391609	18.9068	1.06722
ENSG00000186407	CD300E	2.97741	4.1315e-07	60.0631	6.76961
ENSG00000254415	SIGLEC14	2.97546	6.30198e-05	31.6243	3.70971
ENSG00000262484	CCER2	2.97539	3.99821e-08	27.7199	3.11574
ENSG00000139910	NOVA1	2.97424	0.00037618	312.571	29.9487
ENSG00000197046	SIGLEC15	2.97306	2.05051e-11	194.872	23.2534
ENSG00000150594	ADRA2A	2.97179	1.11649e-08	4403.88	499.388
ENSG00000254550	OMP	2.96971	1.54172e-08	25.5787	2.63339
ENSG00000159618	ADGRG5	2.96752	1.05903e-11	806.549	96.5717
ENSG00000042304	C2orf83	2.96748	0.00165437	6.12577	0.460071
ENSG00000180525	PRR26	2.96651	3.9482e-14	1356.7	163.783
ENSG00000160185	UBASH3A	2.96241	3.24797e-09	93.1001	10.8139
ENSG00000127578	WFIKKN1	2.96154	3.56372e-07	86.3456	9.62384
ENSG00000125255	SLC10A2	2.96074	1.37035e-08	31.0315	3.44823
ENSG00000079841	RIMS1	2.96015	7.07892e-15	76.6013	9.78833
ENSG00000158714	SLAMF8	2.95999	1.04382e-05	52.9404	5.50081
ENSG00000155966	AFF2	2.95973	4.45095e-16	602.816	73.7813
ENSG00000130844	ZNF331	2.9573	2.11368e-11	2429.99	292.049
ENSG00000185594	SPATA8	2.95299	0.00940391	2.82331	0.0571386
ENSG00000139914	FITM1	2.95053	8.00696e-10	43.1846	5.00314
ENSG00000221890	NPTXR	2.95008	2.86214e-15	348.213	42.8271
ENSG00000125780	TGM3	2.94565	6.80196e-08	119.832	14.4331
ENSG00000243056	EIF4EBP3	2.94565	5.46955e-14	369.563	45.2287
ENSG00000244411	KRTAP5-7	2.9423	0.00358658	8.75828	0.668213
ENSG00000183378	OVCH2	2.9417	0.00168294	14.293	1.14384
ENSG00000179292	TMEM151A	2.94069	2.23004e-13	137.707	16.7633
ENSG00000172935	MRGPRF	2.94017	0.000344833	12.3157	1.12843
ENSG00000264424	MYH4	2.93878	0.00586943	3.63843	0.260299
ENSG00000147257	GPC3	2.93752	1.2913e-08	40.07	4.59803
ENSG00000154258	ABCA9	2.93699	1.53907e-06	109.899	12.1563
ENSG00000177938	CAPZA3	2.9369	0.00203724	7.76689	0.79541
ENSG00000188037	CLCN1	2.93579	1.84955e-05	72.2116	7.82485
ENSG00000183230	CTNNA3	2.93565	0.00108284	9.8025	0.726382
ENSG00000078549	ADCYAP1R1	2.93432	0.00157579	6.91989	0.856043
ENSG00000112320	SOBP	2.93337	3.1048e-15	213.344	26.9467
ENSG00000087074	PPP1R15A	2.93321	3.90454e-08	4471.53	525.931
ENSG00000100365	NCF4	2.93317	3.36163e-06	99.4294	11.3158
ENSG00000152292	SH2D6	2.93202	3.36593e-07	53.6643	6.19707
ENSG00000087076	HSD17B14	2.93191	5.36973e-05	13.7394	1.48149
ENSG00000188452	CERKL	2.93132	2.67826e-17	216.963	27.5803
ENSG00000164266	SPINK1	2.93053	2.74204e-10	5292.73	636.179
ENSG00000196660	SLC30A10	2.93048	8.08473e-12	229.666	28.526
ENSG00000221972	C3orf36	2.93001	0.0239941	5.25885	0
ENSG00000196565	HBG2	2.92238	0.00384022	4.29156	0.373316
ENSG00000261857	MIA	2.92135	0.000381065	16.9863	1.74192
ENSG00000177283	FZD8	2.91883	4.72736e-29	420.383	54.2237
ENSG00000198189	HSD17B11	2.91852	7.49373e-20	6903.31	879.007
ENSG00000204165	CXorf65	2.91745	0.0222119	5.4344	0.0714865
ENSG00000167994	RAB3IL1	2.91738	0.00422963	37.105	2.38098
ENSG00000158859	ADAMTS4	2.91603	1.84793e-07	85.9584	9.76829
ENSG00000175535	PNLIP	2.91273	0.0254138	1569.45	0.447394
ENSG00000110975	SYT10	2.9125	0.00285178	6.57432	0.557738
ENSG00000174348	PODN	2.91214	0.000358593	25.4996	2.89168
ENSG00000129990	SYT5	2.90998	0.0016384	102.361	9.95478
ENSG00000101331	CCM2L	2.90881	0.00840696	4.03288	0.156474
ENSG00000171916	LGALS9C	2.90722	9.17762e-07	384.512	44.7023
ENSG00000100055	CYTH4	2.90707	1.22772e-06	240.554	28.0514
ENSG00000168447	SCNN1B	2.90687	1.17383e-07	25.5492	2.96911
ENSG00000121966	CXCR4	2.90594	0.00013081	2053.58	219.342
ENSG00000177839	PCDHB9	2.90547	2.43662e-05	45.6771	5.02675
ENSG00000070729	CNGB1	2.9034	0.00459549	42.4585	4.07651
ENSG00000172955	ADH6	2.90239	7.42258e-11	1272.97	157.837
ENSG00000156968	MPV17L	2.90222	3.57929e-17	2075.07	266.448
ENSG00000167723	TRPV3	2.89921	6.19187e-08	105.403	13.3933
ENSG00000168454	TXNDC2	2.89862	0.00387892	7.05143	1.00034
ENSG00000174876	AMY1B	2.89651	1.36437e-06	11.649	1.26787
ENSG00000204572	KRTAP5-10	2.8945	8.25083e-05	14.2579	1.78264
ENSG00000145703	IQGAP2	2.89084	1.23897e-23	7739.44	1011.87
ENSG00000269095	AC010646.1	2.88969	0.00743884	8.40322	0.407059
ENSG00000198010	DLGAP2	2.88936	0.00161708	32.508	2.79477
ENSG00000125462	C1orf61	2.88783	3.45109e-05	38.3687	4.25908
ENSG00000088053	GP6	2.8871	0.000422208	10.995	1.11549
ENSG00000113196	HAND1	2.88578	0.00566507	4.54025	0.321595
ENSG00000136490	LIMD2	2.88511	5.20886e-06	114.106	13.2476
ENSG00000167664	TMIGD2	2.88466	0.00119486	20.1465	2.12956
ENSG00000117643	MAN1C1	2.8838	2.29817e-11	101.089	12.9041
ENSG00000222014	RAB6C	2.88348	4.18837e-06	23.0147	2.54338
ENSG00000167741	GGT6	2.88306	1.21448e-16	1245.6	161.538
ENSG00000166823	MESP1	2.88239	7.10626e-11	113.866	14.4777
ENSG00000120327	PCDHB14	2.88013	4.10405e-11	318.931	40.4249
ENSG00000118322	ATP10B	2.87831	7.20749e-11	7453.19	948.596
ENSG00000036672	USP2	2.87541	4.98347e-09	280.22	34.9822
ENSG00000154025	SLC5A10	2.87465	1.74417e-05	14.8776	1.70168
ENSG00000157350	ST3GAL2	2.87439	5.55879e-09	272.117	33.6287
ENSG00000113209	PCDHB5	2.87339	1.50621e-10	140.436	17.8621
ENSG00000167895	TMC8	2.87314	2.22371e-08	519.619	64.7659
ENSG00000015285	WAS	2.87312	2.45924e-05	280.803	33.1664
ENSG00000100448	CTSG	2.87037	0.0215135	5.29972	0.179111
ENSG00000163239	TDRD10	2.86971	0.0259362	5.36924	0.126229
ENSG00000264058	AC073508.2	2.86886	1.0124e-05	160.66	18.9415
ENSG00000257008	GPR142	2.86705	0.0172411	5.11943	0.304164
ENSG00000204323	SMIM5	2.86661	2.65592e-20	708.629	93.9302
ENSG00000168071	CCDC88B	2.86482	7.87332e-19	1489.76	196.913
ENSG00000071677	PRLH	2.86179	0.0237557	6.59766	0.379223
ENSG00000204291	COL15A1	2.85661	0.00110849	50.3533	5.17504
ENSG00000127083	OMD	2.85659	0.00814526	5.93479	0.477864
ENSG00000087085	ACHE	2.85466	1.42603e-10	1047.56	136.465
ENSG00000141255	SPATA22	2.85086	0.0142613	11.2013	0.469999
ENSG00000092068	SLC7A8	2.84995	7.78694e-16	2256.2	299.238
ENSG00000168959	GRM5	2.84834	0.00744543	17.8767	2.38432
ENSG00000154478	GPR26	2.84726	0.00010064	10.6879	1.12573
ENSG00000166402	TUB	2.83959	3.01508e-06	48.657	5.85362
ENSG00000184905	TCEAL2	2.83762	0.00529177	4.69321	0.321609
ENSG00000146006	LRRTM2	2.83705	0.000241256	26.677	2.98535
ENSG00000230453	ANKRD18B	2.83678	1.75445e-05	498.628	59.5888
ENSG00000081189	MEF2C	2.83625	3.91262e-10	797.284	104.131
ENSG00000073150	PANX2	2.83175	4.04869e-09	74.8801	9.70839
ENSG00000140798	ABCC12	2.83072	0.0169813	8.94804	1.07598
ENSG00000134042	MRO	2.83061	2.03608e-06	31.401	3.59908
ENSG00000153347	FAM81B	2.82963	0.0121474	2.86938	0.0692999
ENSG00000186188	FFAR4	2.82887	2.54988e-13	82.3729	10.8375
ENSG00000123572	NRK	2.82523	0.00216429	4.7916	0.37327
ENSG00000142405	NLRP12	2.82354	2.22369e-05	20.0074	2.41731
ENSG00000143878	RHOB	2.82286	2.1735e-09	16459.1	2150.98
ENSG00000156885	COX6A2	2.82213	0.0127213	1.78226	0
ENSG00000156689	GLYATL2	2.82172	6.02059e-08	137.761	17.7369
ENSG00000187513	GJA4	2.82161	0.00128275	5.22154	0.555409
ENSG00000130643	CALY	2.8215	5.11218e-05	12.532	1.37836
ENSG00000131355	ADGRE3	2.82078	0.00134844	10.6058	1.18552
ENSG00000116667	C1orf21	2.82031	2.41089e-20	1031.55	141.298
ENSG00000165588	OTX2	2.8199	0.00103576	13.8467	1.45009
ENSG00000183578	TNFAIP8L3	2.81898	2.66703e-05	33.4869	3.94596
ENSG00000090554	FLT3LG	2.81481	1.32963e-09	70.8385	9.26069
ENSG00000070886	EPHA8	2.81081	0.000484826	7.14787	0.794922
ENSG00000214491	SEC14L6	2.81026	2.60371e-14	760.808	103.972
ENSG00000198435	NRARP	2.80838	8.53339e-16	1263.7	172.371
ENSG00000083067	TRPM3	2.80685	2.19572e-08	123.076	16.6055
ENSG00000166126	AMN	2.80677	4.25315e-13	3058.51	414.167
ENSG00000100557	CCDC198	2.80386	1.71167e-28	3587.8	502.432
ENSG00000179094	PER1	2.80264	1.17893e-07	1894.05	245.59
ENSG00000117600	PLPPR4	2.80091	0.00225534	3.729	0.240687
ENSG00000143171	RXRG	2.80075	0.0320868	4.06656	0
ENSG00000130208	APOC1	2.80016	0.000718669	222.157	24.1079
ENSG00000170396	ZNF804A	2.79695	0.00531463	4.92667	0.30513
ENSG00000255974	CYP2A6	2.79627	0.0115148	3.20443	0.157759
ENSG00000162882	HAAO	2.79594	1.36496e-16	152.874	20.951
ENSG00000108950	FAM20A	2.79188	4.12401e-06	70.2598	9.01382
ENSG00000170423	KRT78	2.7915	0.00534082	18.2097	1.63107
ENSG00000113905	HRG	2.79045	0.00284186	10.848	0.907383
ENSG00000164185	ZNF474	2.79037	0.0014685	26.3562	2.98877
ENSG00000165879	FRAT1	2.7897	2.41164e-15	209.033	29.3667
ENSG00000198727	MT-CYB	2.78953	5.91589e-15	1.19235e+06	165015
ENSG00000185739	SRL	2.78828	1.74541e-20	82.5464	11.5396
ENSG00000152583	SPARCL1	2.78811	1.79069e-05	84.9373	11.079
ENSG00000254245	PCDHGA3	2.78574	2.31048e-06	44.9802	5.93386
ENSG00000163421	PROK2	2.78448	9.45375e-05	47.892	5.57985
ENSG00000140090	SLC24A4	2.783	0.000322603	34.4958	3.0526
ENSG00000177710	SLC35G5	2.78137	0.00472101	2.66081	0.162664
ENSG00000130707	ASS1	2.78102	8.23283e-16	11279.5	1573.96
ENSG00000074706	IPCEF1	2.78078	7.21627e-07	293.409	38.635
ENSG00000104722	NEFM	2.78052	0.00237834	8.22149	0.807219
ENSG00000118922	KLF12	2.78049	1.57835e-05	124.295	15.4762
ENSG00000168546	GFRA2	2.77452	0.000331737	16.764	2.41835
ENSG00000184113	CLDN5	2.77322	9.94417e-05	29.4127	3.46234
ENSG00000156966	B3GNT7	2.77149	4.99523e-24	12699	1813.61
ENSG00000130287	NCAN	2.77142	0.000489749	33.2708	4.46216
ENSG00000155962	CLIC2	2.77126	4.0488e-06	59.3475	8.38826
ENSG00000124232	RBPJL	2.76891	0.000866677	17.7128	1.98027
ENSG00000078487	ZCWPW1	2.76759	7.13657e-21	163.141	23.5981
ENSG00000236320	SLFN14	2.76751	0.00518617	3.50399	0.327348
ENSG00000152760	TCTEX1D1	2.76713	0.0303662	3.3823	0
ENSG00000110446	SLC15A3	2.76705	1.61791e-06	126.651	16.3378
ENSG00000130300	PLVAP	2.76582	0.00534714	26.018	3.14349
ENSG00000187033	SAMD7	2.76321	0.0237062	2.91345	0.0948214
ENSG00000162241	SLC25A45	2.76215	1.16838e-15	153.153	21.9762
ENSG00000089041	P2RX7	2.75925	0.000292522	71.5688	8.89735
ENSG00000183307	TMEM121B	2.75891	7.12973e-08	37.2648	5.08919
ENSG00000141497	ZMYND15	2.75666	2.70645e-15	340.932	48.282
ENSG00000176907	TCIM	2.75666	1.12622e-05	1961.95	251.76
ENSG00000110203	FOLR3	2.75627	0.0123266	10.4941	0.831661
ENSG00000085514	PILRA	2.7536	1.66612e-07	67.7994	8.95353
ENSG00000135547	HEY2	2.75275	0.00164407	5.81906	0.570467
ENSG00000164326	CARTPT	2.75099	0.0259353	3.09154	0.0678332
ENSG00000148935	GAS2	2.7498	1.9313e-06	491.261	65.9696
ENSG00000144476	ACKR3	2.74608	0.00021971	123.471	15.6076
ENSG00000116574	RHOU	2.74552	2.78668e-24	4772.93	694.05
ENSG00000080493	SLC4A4	2.74203	2.33342e-24	23363.3	3408.32
ENSG00000227471	AKR1B15	2.74187	4.04715e-05	403.89	51.159
ENSG00000110169	HPX	2.74038	0.000982692	41.1109	4.35563
ENSG00000106511	MEOX2	2.73908	0.0023039	8.26288	0.816991
ENSG00000095587	TLL2	2.73853	1.72985e-10	153.979	21.5303
ENSG00000213316	LTC4S	2.73771	6.84701e-08	59.362	7.93162
ENSG00000182621	PLCB1	2.737	6.24456e-15	964.621	139.4
ENSG00000137672	TRPC6	2.73652	0.00401053	13.695	1.75331
ENSG00000198763	MT-ND2	2.73414	1.89379e-16	909130	131664
ENSG00000173269	MMRN2	2.73393	2.6363e-08	61.8676	8.48026
ENSG00000267467	APOC4	2.73263	0.00530935	5.26087	0.58364
ENSG00000143603	KCNN3	2.73223	0.000268463	46.9428	5.42521
ENSG00000154493	C10orf90	2.73221	0.0157509	2.60516	0.0690531
ENSG00000133687	TMTC1	2.73135	1.03111e-06	45.3516	6.72062
ENSG00000093134	VNN3	2.72497	0.000130401	35.1803	4.48016
ENSG00000150556	LYPD6B	2.72478	6.80568e-24	2018.09	297.555
ENSG00000138483	CCDC54	2.721	0.0175198	2.91612	0.17288
ENSG00000104951	IL4I1	2.72037	4.8194e-05	22.3069	3.12766
ENSG00000124249	KCNK15	2.71858	4.74175e-09	421.291	59.148
ENSG00000166984	TCP10L2	2.71687	5.72199e-08	19.9828	2.8251
ENSG00000178562	CD28	2.71549	0.000794741	16.174	1.74078
ENSG00000161791	FMNL3	2.71475	0.000784851	443.37	53.9352
ENSG00000136630	HLX	2.71279	0.000570704	55.8668	6.83755
ENSG00000133246	PRAM1	2.71079	8.20817e-06	44.5833	6.32166
ENSG00000162367	TAL1	2.70936	0.0145579	13.7332	0.775193
ENSG00000169242	EFNA1	2.70931	4.57809e-11	3272.61	471.99
ENSG00000174944	P2RY14	2.70921	0.000382482	9.98753	1.1881
ENSG00000130829	DUSP9	2.70865	0.000143349	12.8524	1.66273
ENSG00000188305	PEAK3	2.70848	0.000295172	17.4016	2.24935
ENSG00000153234	NR4A2	2.70694	8.45844e-07	2184.8	304.423
ENSG00000148339	SLC25A25	2.70647	9.33744e-15	3842.16	564.46
ENSG00000198515	CNGA1	2.70518	3.48164e-06	352.021	47.8745
ENSG00000125775	SDCBP2	2.70488	9.73222e-24	5129.7	767.207
ENSG00000057593	F7	2.70164	5.30105e-06	41.2216	5.60959
ENSG00000112964	GHR	2.70148	0.00118236	10.2302	1.08699
ENSG00000106070	GRB10	2.69721	5.12763e-28	3865.21	584.274
ENSG00000144619	CNTN4	2.69712	1.13465e-10	83.0951	12.6731
ENSG00000120156	TEK	2.69623	0.000417393	14.976	1.86894
ENSG00000196600	SLC22A25	2.6942	6.87452e-10	54.103	7.92648
ENSG00000120332	TNN	2.69376	0.00865278	2.76248	0.146789
ENSG00000197272	IL27	2.69232	0.0382752	3.7462	0.0680836
ENSG00000106034	CPED1	2.69208	2.46031e-05	110.405	14.5155
ENSG00000248871	TNFSF12-TNFSF13	2.68684	0.0214556	82.2847	4.08044
ENSG00000198840	MT-ND3	2.68649	3.72381e-15	306268	45758.5
ENSG00000105997	HOXA3	2.68311	0.0007757	6.77255	0.830021
ENSG00000148680	HTR7	2.68295	0.00708432	7.95695	0.894641
ENSG00000164398	ACSL6	2.68063	1.15907e-06	63.0139	9.1514
ENSG00000159289	GOLGA6A	2.67479	0.00850689	9.19074	0.674966
ENSG00000084734	GCKR	2.67403	5.08843e-08	644.269	93.168
ENSG00000106536	POU6F2	2.67333	1.75421e-05	531.193	74.5559
ENSG00000115896	PLCL1	2.67192	0.00354176	15.375	1.6968
ENSG00000123095	BHLHE41	2.67028	1.65693e-21	2145.28	328.379
ENSG00000138653	NDST4	2.66943	0.0258664	2.92777	0.13538
ENSG00000240045	DWORF	2.66893	0.000712719	13.4672	1.7793
ENSG00000163959	SLC51A	2.66892	9.98091e-09	221.431	32.4561
ENSG00000257017	HP	2.66886	0.0080899	60.1524	6.13267
ENSG00000116990	MYCL	2.66707	5.06077e-08	87.2459	12.632
ENSG00000180730	SHISA2	2.66581	9.42458e-07	487.835	70.4059
ENSG00000050730	TNIP3	2.66575	1.65562e-05	29.5586	4.47237
ENSG00000184497	TMEM255B	2.66538	0.000169447	27.5098	3.55538
ENSG00000196132	MYT1	2.66504	0.00159826	11.6272	1.5125
ENSG00000272573	MUSTN1	2.66439	0.00312208	24.1113	2.84926
ENSG00000137726	FXYD6	2.66428	3.20183e-16	133.893	20.7036
ENSG00000162896	PIGR	2.66341	1.02885e-08	115336	16884.6
ENSG00000128052	KDR	2.66305	0.00233411	19.2864	2.17837
ENSG00000173930	SLCO4C1	2.66221	5.95012e-11	1426.72	214.41
ENSG00000125787	GNRH2	2.66216	0.00524072	4.97296	0.479733
ENSG00000160801	PTH1R	2.6615	0.00131741	11.937	1.56943
ENSG00000261873	SMIM36	2.66137	0.0111575	3.90058	0.401824
ENSG00000141338	ABCA8	2.65553	0.00171055	48.471	6.30863
ENSG00000155657	TTN	2.65513	4.95316e-07	1416.4	206.271
ENSG00000197479	PCDHB11	2.65472	1.10885e-06	130.253	18.766
ENSG00000160886	LY6K	2.65213	5.84608e-05	163.495	22.7581
ENSG00000204967	PCDHA4	2.65166	4.81506e-08	590.498	86.9282
ENSG00000100665	SERPINA4	2.6502	1.92812e-14	2833.02	433.731
ENSG00000165215	CLDN3	2.64928	1.04675e-11	3877.77	586.563
ENSG00000188886	ASTL	2.64893	0.0335279	4.20342	0.275847
ENSG00000137727	ARHGAP20	2.6486	3.28469e-06	38.0489	5.44099
ENSG00000164591	MYOZ3	2.64798	3.64497e-05	29.4637	4.39297
ENSG00000105278	ZFR2	2.64772	0.00156338	19.3785	2.2275
ENSG00000198440	ZNF583	2.64696	6.42197e-07	394.792	58.0971
ENSG00000171596	NMUR1	2.64693	1.01517e-06	61.8118	9.13968
ENSG00000009950	MLXIPL	2.64457	1.30131e-25	3629.51	568.331
ENSG00000140538	NTRK3	2.64444	8.08228e-05	138.813	18.8361
ENSG00000182793	GSTA5	2.64402	0.0182991	2.20989	0.14394
ENSG00000204970	PCDHA1	2.64307	2.40935e-05	79.8573	11.0422
ENSG00000198886	MT-ND4	2.64122	1.63805e-13	2.07893e+06	319728
ENSG00000105472	CLEC11A	2.64061	3.80807e-12	64.1658	9.67538
ENSG00000106624	AEBP1	2.63908	0.00042281	30.3396	4.16757
ENSG00000204219	TCEA3	2.63695	5.35783e-10	1811.09	274.169
ENSG00000221818	EBF2	2.63479	0.00505836	7.068	1.51514
ENSG00000165801	ARHGEF40	2.63453	1.10743e-24	6146.95	968.88
ENSG00000184060	ADAP2	2.63291	0.000148529	75.5801	10.8455
ENSG00000196843	ARID5A	2.63195	3.55355e-09	768.249	116.101
ENSG00000170891	CYTL1	2.63063	0.0233489	3.54526	0.134628
ENSG00000187955	COL14A1	2.63006	2.76592e-05	20.6248	2.88467
ENSG00000214212	C19orf38	2.62917	0.000347958	17.8926	2.29573
ENSG00000212907	MT-ND4L	2.62905	1.18578e-13	242321	37661.6
ENSG00000115041	KCNIP3	2.62721	2.37422e-14	262.778	41.118
ENSG00000157502	MUM1L1	2.62689	5.28201e-08	413.73	62.306
ENSG00000157890	MEGF11	2.62484	0.000731755	15.704	2.08055
ENSG00000216921	AC131097.2	2.62265	0.0441369	3.06698	0
ENSG00000198899	MT-ATP6	2.62237	1.47781e-14	1.19459e+06	186878
ENSG00000263264	AC119396.1	2.62225	0.000134639	13.1959	2.00962
ENSG00000123094	RASSF8	2.62137	8.65721e-19	934.755	148.136
ENSG00000183888	SRARP	2.62037	0.000194681	7.86458	1.04334
ENSG00000164675	IQUB	2.61959	1.29143e-08	65.9954	10.4974
ENSG00000102755	FLT1	2.61741	0.000229682	75.4925	10.4463
ENSG00000153446	C16orf89	2.61426	0.00159638	26.5417	4.01049
ENSG00000236197	AC002429.2	2.61394	0.000171245	15.0603	2.0985
ENSG00000222009	BTBD19	2.61298	1.16203e-06	471.422	70.1248
ENSG00000181778	TMEM252	2.61288	0.0437996	5.69799	0
ENSG00000183098	GPC6	2.6125	0.00542565	760.024	99.9946
ENSG00000163794	UCN	2.61164	1.75431e-09	50.1958	7.69852
ENSG00000184388	PABPC1L2B	2.6116	0.0331087	5.50673	0.359647
ENSG00000137441	FGFBP2	2.61156	0.00947695	7.87845	1.04106
ENSG00000178235	SLITRK1	2.61124	0.00280346	8.52825	0.959159
ENSG00000138379	MSTN	2.61091	1.54882e-05	10.0565	1.64217
ENSG00000196859	KRT39	2.61055	0.002064	4.60412	0.489757
ENSG00000198695	MT-ND6	2.60879	2.60303e-09	471668	72741.1
ENSG00000082196	C1QTNF3	2.60751	4.12082e-12	320.377	50.519
ENSG00000131400	NAPSA	2.60742	1.33243e-07	73.7948	11.3916
ENSG00000267318	AC005702.2	2.60737	8.94603e-06	12.156	1.59226
ENSG00000120337	TNFSF18	2.60599	0.00877316	6.54245	0.750549
ENSG00000134207	SYT6	2.60314	0.00765968	7.03322	1.34538
ENSG00000136040	PLXNC1	2.60219	7.21768e-06	241.408	36.3657
ENSG00000165186	PTCHD1	2.60187	1.58557e-05	83.5377	13.009
ENSG00000164778	EN2	2.60142	1.95123e-06	13.7949	2.12564
ENSG00000240038	AMY2B	2.60064	2.11903e-09	1228.68	190.726
ENSG00000160862	AZGP1	2.59944	2.57302e-11	1895.19	296.824
ENSG00000113389	NPR3	2.59763	0.00203516	20.5757	3.06536
ENSG00000182667	NTM	2.5971	0.00299451	19.4341	2.48633
ENSG00000175785	PRIMA1	2.59593	0.0488897	4.9452	0.153899
ENSG00000179915	NRXN1	2.59495	0.00020509	31.0621	4.54179
ENSG00000127241	MASP1	2.59342	5.92775e-07	656.721	100.039
ENSG00000149090	PAMR1	2.59216	0.0134625	10.3382	1.35807
ENSG00000139351	SYCP3	2.59185	3.74716e-09	141.304	21.9609
ENSG00000109471	IL2	2.59114	0.0188751	3.85824	0.313676
ENSG00000256618	MTRNR2L1	2.58746	0.00908491	226.383	26.2079
ENSG00000254402	LRRC24	2.5866	8.27621e-05	20.1269	2.76181
ENSG00000137507	LRRC32	2.58641	0.0244695	21.3269	2.05607
ENSG00000101605	MYOM1	2.58618	2.51491e-12	9475.33	1515.18
ENSG00000255408	PCDHA3	2.58452	1.32061e-05	107.724	15.9811
ENSG00000106328	FSCN3	2.58414	0.00545303	11.7922	1.33105
ENSG00000116147	TNR	2.58364	1.77246e-05	15.254	2.37758
ENSG00000144191	CNGA3	2.58311	1.88391e-07	90.3381	14.2064
ENSG00000213231	TCL1B	2.58269	0.0445696	2.68483	0.0717608
ENSG00000177103	DSCAML1	2.58226	3.07125e-08	594.262	92.75
ENSG00000124780	KCNK17	2.58222	0.00782372	10.1929	1.08016
ENSG00000185823	NPAP1	2.58036	5.02864e-09	65.4496	10.2044
ENSG00000163050	COQ8A	2.58019	1.34517e-34	3942.87	649.714
ENSG00000007312	CD79B	2.57972	0.0062157	8.02431	1.20301
ENSG00000177398	UMODL1	2.5769	0.00263938	6.05339	0.732327
ENSG00000112175	BMP5	2.57438	0.00328826	10.4484	1.20484
ENSG00000099338	CATSPERG	2.57137	8.32092e-19	125.563	20.4401
ENSG00000198888	MT-ND1	2.57063	1.69688e-12	668816	107981
ENSG00000136052	SLC41A2	2.57012	1.9802e-32	2164.83	358.502
ENSG00000171310	CHST11	2.57004	3.4851e-05	373.341	55.6049
ENSG00000189283	FHIT	2.56952	1.14195e-19	1482.62	243.854
ENSG00000120594	PLXDC2	2.56949	3.29402e-07	2495.74	387.8
ENSG00000099617	EFNA2	2.5687	2.38788e-05	147.418	21.8539
ENSG00000178538	CA8	2.56811	0.000432735	7.02122	0.976755
ENSG00000121690	DEPDC7	2.56802	1.84157e-30	396.051	65.2861
ENSG00000198786	MT-ND5	2.56683	7.10611e-10	1.1279e+06	180454
ENSG00000154545	MAGED4	2.564	7.49156e-05	146.129	21.2155
ENSG00000154080	CHST9	2.56381	3.24293e-06	864.104	132.892
ENSG00000110675	ELMOD1	2.56381	0.000191396	8.81487	1.27662
ENSG00000055732	MCOLN3	2.56312	1.60586e-06	178.046	27.4757
ENSG00000139112	GABARAPL1	2.56221	5.83141e-24	3951.04	655.623
ENSG00000122188	LAX1	2.56184	9.58579e-07	51.5151	7.90049
ENSG00000161911	TREML1	2.56106	0.0112847	5.07174	0.521132
ENSG00000133980	VRTN	2.56071	0.0216932	3.20066	0.203529
ENSG00000272674	PCDHB16	2.55945	1.37118e-05	129.226	19.8848
ENSG00000107736	CDH23	2.559	4.22025e-06	38.5747	6.26537
ENSG00000081818	PCDHB4	2.55895	7.04731e-07	122.625	19.4504
ENSG00000049540	ELN	2.55518	3.60898e-05	44.3271	6.91992
ENSG00000154975	CA10	2.55248	0.00131096	17.9627	2.74112
ENSG00000050030	NEXMIF	2.55151	6.58692e-05	22.3129	3.16477
ENSG00000144821	MYH15	2.55047	2.99992e-07	58.1443	10.1806
ENSG00000086288	NME8	2.54918	0.0481336	2.9045	0
ENSG00000147081	AKAP4	2.54587	0.0253368	4.66569	0.431234
ENSG00000148600	CDHR1	2.54574	0.00252913	37.0565	5.64561
ENSG00000122194	PLG	2.54549	3.16926e-07	190.374	30.8027
ENSG00000179331	RAB39A	2.54518	0.00351427	6.19896	0.714767
ENSG00000156804	FBXO32	2.5451	4.55314e-08	395.602	63.0828
ENSG00000177614	PGBD5	2.54487	1.39896e-17	376.026	63.0925
ENSG00000153303	FRMD1	2.54284	0.000213835	5.8058	0.838905
ENSG00000161929	SCIMP	2.54274	2.23253e-05	68.9549	10.7528
ENSG00000261210	CLEC19A	2.54214	0.00290187	8.51336	1.18623
ENSG00000174899	PQLC2L	2.54061	1.15089e-05	101.993	15.4809
ENSG00000103942	HOMER2	2.54015	2.24587e-14	2942.78	488.175
ENSG00000154678	PDE1C	2.53828	0.000125418	127.774	19.7687
ENSG00000197057	DTHD1	2.5379	2.62737e-05	20.6356	2.92393
ENSG00000069696	DRD4	2.53699	0.00980394	18.82	2.31337
ENSG00000091128	LAMB4	2.53682	6.61673e-05	23.6613	4.43894
ENSG00000144406	UNC80	2.53553	1.27557e-14	330.337	55.0693
ENSG00000158865	SLC5A11	2.53452	0.00281919	14.2704	2.27113
ENSG00000182853	VMO1	2.53378	0.0004791	38.0577	5.29826
ENSG00000158683	PKD1L1	2.53374	0.0277736	18.2983	2.07514
ENSG00000066382	MPPED2	2.53136	5.04322e-05	113.608	19.5913
ENSG00000185477	GPRIN3	2.52935	9.37876e-14	2414.26	404.811
ENSG00000100842	EFS	2.5284	0.0216871	4.72287	0.458121
ENSG00000149516	MS4A3	2.52815	0.00236728	10.4546	1.54031
ENSG00000167619	TMEM145	2.52669	0.000239614	71.6973	10.6447
ENSG00000132185	FCRLA	2.52666	0.00560205	11.1768	1.37363
ENSG00000170743	SYT9	2.52536	7.67764e-06	183.274	28.8906
ENSG00000187045	TMPRSS6	2.5251	0.000212382	21.102	2.98395
ENSG00000251569	AC093899.2	2.52448	2.38788e-05	55.0155	8.62746
ENSG00000187754	SSX7	2.52348	0.00606304	5.74026	0.72522
ENSG00000021488	SLC7A9	2.52319	5.41674e-05	15.9552	2.7192
ENSG00000175311	ANKS4B	2.52285	2.41415e-19	1079.85	182.936
ENSG00000183760	ACP7	2.51809	5.20563e-11	57.0137	9.57309
ENSG00000084628	NKAIN1	2.51765	0.00382864	7.16957	0.869501
ENSG00000107099	DOCK8	2.51756	3.96156e-10	2649.17	441.747
ENSG00000198326	TMEM239	2.51542	0.0180527	2.88968	0.257486
ENSG00000131386	GALNT15	2.51342	0.00096244	15.1477	2.23474
ENSG00000174059	CD34	2.51338	6.92268e-06	70.5166	11.2789
ENSG00000174514	MFSD4A	2.51291	3.8981e-13	1357.76	229.909
ENSG00000266714	MYO15B	2.51252	5.69603e-13	7075.62	1196.35
ENSG00000179412	HNRNPCL4	2.51248	0.0380094	1.68079	0
ENSG00000259207	ITGB3	2.51111	0.00305768	19.4001	2.61229
ENSG00000087237	CETP	2.51085	0.0230108	5.84338	0.732278
ENSG00000118492	ADGB	2.50852	0.00411362	89.9977	11.5613
ENSG00000184304	PRKD1	2.50814	1.40035e-08	155.992	27.0708
ENSG00000146221	TCTE1	2.50786	0.00121467	17.0158	2.62745
ENSG00000205038	PKHD1L1	2.5075	0.0266091	10.4005	0.349034
ENSG00000181016	LSMEM1	2.50722	6.77509e-06	133.327	21.514
ENSG00000130307	USHBP1	2.50341	0.0161543	14.6074	1.69061
ENSG00000117281	CD160	2.50341	0.0031258	85.8707	17.9479
ENSG00000189325	C6orf222	2.49921	6.11712e-06	175.35	28.0898
ENSG00000275993	CU639417.1	2.49586	6.75916e-06	6391.98	1036.03
ENSG00000164197	RNF180	2.4955	2.00142e-08	128.889	21.865
ENSG00000169752	NRG4	2.49547	0.00608333	75.5638	9.90652
ENSG00000164107	HAND2	2.49521	0.00358189	11.1913	1.52327
ENSG00000162267	ITIH3	2.49456	0.00358614	7.46048	0.951321
ENSG00000110876	SELPLG	2.49402	0.00015532	331.048	51.1128
ENSG00000164199	ADGRV1	2.49333	2.50199e-07	200.685	33.4116
ENSG00000102935	ZNF423	2.49211	1.15611e-05	102.201	16.6712
ENSG00000213199	ASIC3	2.49174	2.73181e-10	111.354	19.0044
ENSG00000101883	RHOXF1	2.49079	0.00793973	7.28076	0.847729
ENSG00000100373	UPK3A	2.49047	0.0148471	6.94977	0.919888
ENSG00000104918	RETN	2.49006	0.0255761	2.14909	0.0698674
ENSG00000196335	STK31	2.48925	6.3738e-07	46.0681	7.49979
ENSG00000106236	NPTX2	2.48621	0.00271041	28.4926	3.88366
ENSG00000124564	SLC17A3	2.48533	0.012508	3.92462	0.892709
ENSG00000137204	SLC22A7	2.48528	0.0259518	2.85566	0.196418
ENSG00000133475	GGT2	2.48455	0.0295097	23.0464	2.40786
ENSG00000272899	AC025594.2	2.48298	4.69735e-12	258.44	44.5946
ENSG00000154153	RETREG1	2.48196	2.15694e-12	2419.16	416.39
ENSG00000174450	GOLGA6L2	2.47815	0.000292942	9.65899	1.45431
ENSG00000102032	RENBP	2.47806	0.000247271	33.5778	5.05311
ENSG00000092054	MYH7	2.47745	0.0128761	3.7327	0.368213
ENSG00000137857	DUOX1	2.47675	7.81467e-07	1760.78	293.972
ENSG00000241644	INMT	2.47667	4.85059e-07	68.4575	11.3161
ENSG00000111339	ART4	2.47584	0.0236371	73.935	5.32009
ENSG00000153823	PID1	2.47538	0.000421794	51.0962	8.02362
ENSG00000151790	TDO2	2.47308	2.86896e-07	26.3237	4.47352
ENSG00000228253	MT-ATP8	2.47291	9.81489e-10	148871	25545.2
ENSG00000164512	ANKRD55	2.47185	0.00766287	6.79521	0.977017
ENSG00000277893	SRD5A2	2.4718	0.000422793	6.72151	1.00507
ENSG00000196867	ZFP28	2.46993	4.23358e-09	231.217	39.5752
ENSG00000163534	FCRL1	2.4693	2.1417e-06	25.0572	4.23015
ENSG00000141480	ARRB2	2.46909	1.75069e-12	853.892	148.002
ENSG00000117154	IGSF21	2.46857	0.00943438	4.79491	0.786917
ENSG00000069424	KCNAB2	2.46751	2.57777e-06	242.118	40.0986
ENSG00000058404	CAMK2B	2.46681	0.00161094	44.8087	6.59734
ENSG00000204099	NEU4	2.46471	0.00557619	5.32624	0.733366
ENSG00000226321	CROCC2	2.4645	0.000981605	28.5617	4.5694
ENSG00000170775	GPR37	2.46374	1.90054e-11	321.055	56.0878
ENSG00000124731	TREM1	2.46361	0.00231892	58.2409	8.7344
ENSG00000137267	TUBB2A	2.46332	1.71306e-12	3137.36	547.606
ENSG00000184408	KCND2	2.46237	3.3217e-07	193.088	33.5672
ENSG00000214226	C17orf67	2.46043	7.93151e-19	111.943	19.5884
ENSG00000253910	PCDHGB2	2.45999	8.40342e-09	211.597	36.6605
ENSG00000205364	MT1M	2.4592	0.0117924	14.6291	1.43576
ENSG00000108405	P2RX1	2.4591	0.00490951	19.2279	3.86154
ENSG00000130943	PKDREJ	2.45888	1.38594e-06	43.7421	7.2787
ENSG00000102468	HTR2A	2.45883	0.00252879	13.4779	1.46158
ENSG00000166819	PLIN1	2.45824	8.36732e-08	97.8089	17.2232
ENSG00000128271	ADORA2A	2.45765	5.76042e-08	92.8178	15.9935
ENSG00000205927	OLIG2	2.45542	0.0204251	2.84882	0.30719
ENSG00000116690	PRG4	2.45535	0.000166782	20.053	3.2391
ENSG00000013725	CD6	2.45456	6.75851e-05	164.336	26.9547
ENSG00000179796	LRRC3B	2.45383	0.00507266	5.25731	0.672583
ENSG00000168952	STXBP6	2.45362	1.73704e-27	2392.88	430.108
ENSG00000184451	CCR10	2.45335	1.21186e-05	11.0476	1.82936
ENSG00000269404	SPIB	2.45274	0.000220965	36.6245	6.12082
ENSG00000105697	HAMP	2.45236	0.00827266	8.84208	0.907889
ENSG00000258881	AC007040.2	2.45233	0.00489679	43.9856	6.08898
ENSG00000161681	SHANK1	2.45145	0.00349079	26.6082	3.94984
ENSG00000106948	AKNA	2.45047	1.99669e-08	1174.07	202.953
ENSG00000275410	HNF1B	2.45024	3.07663e-11	3657.23	642.416
ENSG00000241598	KRTAP5-4	2.4494	0.0207917	3.22038	0.391887
ENSG00000171223	JUNB	2.44888	4.65385e-06	5592.18	937.501
ENSG00000149150	SLC43A1	2.44868	6.08514e-06	1670.14	278.757
ENSG00000163145	C1QTNF7	2.44846	0.00356109	10.8669	1.45183
ENSG00000135124	P2RX4	2.44479	5.39923e-33	1505.79	273.108
ENSG00000248383	PCDHAC1	2.44343	3.26993e-06	139.317	23.5497
ENSG00000118434	SPACA1	2.44151	0.0370349	1.80012	0.0685926
ENSG00000183690	EFHC2	2.44108	1.50326e-12	120.274	21.4738
ENSG00000198643	FAM3D	2.43963	7.96485e-09	4052.98	706.298
ENSG00000106004	HOXA5	2.43948	0.0338505	11.3319	1.76129
ENSG00000262179	MYMX	2.43781	0.00878301	4.50539	0.66725
ENSG00000196767	POU3F4	2.43631	1.36299e-08	40.5447	7.50745
ENSG00000142875	PRKACB	2.43466	3.16807e-17	4695.94	847.791
ENSG00000137558	PI15	2.4345	0.00102103	12.4042	1.69269
ENSG00000159708	LRRC36	2.4337	1.2543e-06	162.708	27.7347
ENSG00000124602	UNC5CL	2.43149	4.98179e-09	1518.7	266.695
ENSG00000184160	ADRA2C	2.42966	0.00160195	21.3309	3.02947
ENSG00000080031	PTPRH	2.42951	2.83757e-22	6648.1	1211.33
ENSG00000067840	PDZD4	2.42913	0.00382864	17.3054	2.94024
ENSG00000136535	TBR1	2.42912	9.34282e-08	53.6026	9.72477
ENSG00000129535	NRL	2.42699	1.46708e-10	46.2435	8.05698
ENSG00000138741	TRPC3	2.42685	0.0115957	6.09098	0.715341
ENSG00000255641	AC068775.2	2.42576	0.0386564	9.49502	1.05508
ENSG00000165164	CFAP47	2.42571	0.0026284	28.3621	2.83225
ENSG00000188869	TMC3	2.42542	3.05189e-07	119.478	20.8797
ENSG00000279765	AC013394.1	2.42357	7.07771e-07	74.2199	14.4489
ENSG00000100154	TTC28	2.42327	1.2564e-09	723.552	128.633
ENSG00000069018	TRPC7	2.42303	0.040641	7.64152	0.817759
ENSG00000120457	KCNJ5	2.42276	0.00226396	16.1355	2.30877
ENSG00000061918	GUCY1B3	2.42053	9.09808e-08	177.838	31.1353
ENSG00000269028	MTRNR2L12	2.42023	4.59333e-11	89.0855	15.8357
ENSG00000108242	CYP2C18	2.41964	8.41058e-23	3486.38	639.721
ENSG00000123191	ATP7B	2.4181	1.19946e-17	2243.18	409.983
ENSG00000185231	MC2R	2.41753	0.00106225	12.3416	1.9705
ENSG00000095585	BLNK	2.41603	2.41179e-15	1022.21	186.23
ENSG00000112195	TREML2	2.41599	0.00587425	7.29616	1.05731
ENSG00000089820	ARHGAP4	2.41446	1.21304e-06	313.588	54.5617
ENSG00000197273	GUCA2A	2.41385	0.000121211	74.0477	12.2017
ENSG00000165023	DIRAS2	2.41376	8.49375e-12	297.871	54.3157
ENSG00000112214	FHL5	2.41317	0.0448803	2.31051	0.21602
ENSG00000086730	LAT2	2.41253	4.87574e-08	252.174	44.6412
ENSG00000255595	AC005885.1	2.41135	0.000718669	30.0018	4.84416
ENSG00000169087	HSPBAP1	2.40911	6.18477e-23	233.007	43.4638
ENSG00000204991	SPIRE2	2.4079	1.03991e-19	2298.28	424.296
ENSG00000103313	MEFV	2.40605	0.000523478	35.4256	5.86035
ENSG00000115468	EFHD1	2.40572	7.81987e-05	24.6771	4.40158
ENSG00000123342	MMP19	2.4056	0.00331992	20.4164	3.26277
ENSG00000157927	RADIL	2.40465	0.00419315	13.4773	1.62604
ENSG00000183317	EPHA10	2.40346	1.86996e-07	333.773	59.718
ENSG00000167311	ART5	2.40343	0.00874886	3.83031	0.88962
ENSG00000163064	EN1	2.40281	0.00376186	6.11649	0.931417
ENSG00000206052	DOK6	2.40126	0.00730434	13.682	1.76687
ENSG00000099834	CDHR5	2.40064	1.19398e-08	1306.67	235.276
ENSG00000091844	RGS17	2.40013	4.64662e-08	245.267	43.88
ENSG00000189280	GJB5	2.39976	1.03121e-06	141.622	25.0717
ENSG00000173068	BNC2	2.39909	0.00195891	41.777	7.42625
ENSG00000146374	RSPO3	2.39883	0.0189515	5.88039	0.765698
ENSG00000168631	DPCR1	2.39819	0.00332066	4934.45	793.578
ENSG00000256043	CTSO	2.39706	1.03297e-16	1100.24	203.988
ENSG00000171989	LDHAL6B	2.39569	7.23273e-06	30.0048	5.32696
ENSG00000160224	AIRE	2.39382	1.14229e-05	20.5906	3.8093
ENSG00000174482	LINGO2	2.39338	2.13922e-06	81.0966	15.0411
ENSG00000198932	GPRASP1	2.39224	6.86831e-12	142.312	26.2071
ENSG00000139438	FAM222A	2.39135	2.08983e-14	266.863	49.0162
ENSG00000124785	NRN1	2.39047	0.0125633	21.7571	3.10238
ENSG00000140379	BCL2A1	2.38889	0.00076747	50.4951	8.31428
ENSG00000136573	BLK	2.3866	7.08011e-07	47.9317	8.55914
ENSG00000148288	GBGT1	2.3833	8.7436e-11	101.534	18.7248
ENSG00000118004	COLEC11	2.38272	0.027172	4.80725	0.42405
ENSG00000095596	CYP26A1	2.38222	0.0269429	5.91207	0.747415
ENSG00000101443	WFDC2	2.38063	6.71841e-07	2308.43	412.644
ENSG00000173825	TIGD3	2.38003	0.000106244	49.34	8.22901
ENSG00000173991	TCAP	2.379	3.33781e-06	37.3092	6.76231
ENSG00000136244	IL6	2.37877	0.0204356	8.78977	1.03769
ENSG00000172020	GAP43	2.37765	0.00290187	6.46912	0.995624
ENSG00000204936	CD177	2.37681	0.00805374	60.3587	9.14354
ENSG00000196092	PAX5	2.37565	0.000142762	20.5905	3.26389
ENSG00000006062	MAP3K14	2.37409	7.33059e-33	753.711	143.089
ENSG00000184911	DMRTC1B	2.37407	0.00319933	8.75462	1.40658
ENSG00000149488	TMC2	2.37348	6.00093e-06	80.0069	14.2604
ENSG00000060982	BCAT1	2.37343	0.00184299	167.221	26.6224
ENSG00000158428	CATIP	2.37257	5.16795e-06	44.0796	8.31733
ENSG00000167858	TEKT1	2.37128	0.0283482	4.33135	0.691947
ENSG00000152977	ZIC1	2.37002	0.010755	15.447	2.25304
ENSG00000258691	AL355102.2	2.36802	2.52173e-05	34.7471	6.02149
ENSG00000176956	LY6H	2.36667	0.0394985	2.21945	0.166968
ENSG00000206579	XKR4	2.36631	0.000203691	50.1391	8.45398
ENSG00000111058	ACSS3	2.36586	7.71912e-05	794.391	139.151
ENSG00000188467	SLC24A5	2.36559	0.00299241	9.67725	1.57449
ENSG00000100060	MFNG	2.3642	1.46528e-07	203.54	37.3601
ENSG00000047617	ANO2	2.36296	0.0292619	2.34562	0.174363
ENSG00000111405	ENDOU	2.36244	0.0146292	8.25077	1.3502
ENSG00000095303	PTGS1	2.36221	0.000234857	123.38	21.1261
ENSG00000106211	HSPB1	2.36136	1.81295e-12	9009.66	1696.75
ENSG00000204252	HLA-DOA	2.3605	0.0186739	25.7547	3.52368
ENSG00000111879	FAM184A	2.35835	1.41056e-08	51.6196	10.2135
ENSG00000123405	NFE2	2.35635	0.0105714	31.5078	4.797
ENSG00000277858	H2AFB2	2.35528	0.0146042	4.48532	0.572685
ENSG00000274322	AL136531.2	2.35472	2.16258e-07	119.101	22.1226
ENSG00000135363	LMO2	2.35443	1.06829e-15	472.141	89.9973
ENSG00000122547	EEPD1	2.35321	1.77696e-16	2250.85	429.684
ENSG00000102466	FGF14	2.35312	0.000265022	74.2204	13.0801
ENSG00000150656	CNDP1	2.35278	0.000280004	38.3489	7.22003
ENSG00000170180	GYPA	2.35252	0.00167829	18.0324	2.66459
ENSG00000128011	LRFN1	2.35178	7.33109e-06	36.2927	6.53324
ENSG00000169562	GJB1	2.34763	1.67109e-29	4926.37	955.397
ENSG00000142677	IL22RA1	2.34686	1.905e-13	1161.28	221.664
ENSG00000171791	BCL2	2.34599	1.32455e-06	617.14	113.34
ENSG00000267281	AC023509.3	2.34509	3.45303e-10	76.7646	14.4135
ENSG00000168675	LDLRAD4	2.34433	8.89659e-07	386.024	71.8684
ENSG00000187068	C3orf70	2.34405	1.79915e-05	18.763	3.31857
ENSG00000121898	CPXM2	2.34392	0.00747932	16.2249	5.12174
ENSG00000159388	BTG2	2.34267	1.17717e-05	5156.35	937.95
ENSG00000138650	PCDH10	2.34213	0.00312074	18.1018	3.02444
ENSG00000261115	TMEM178B	2.34143	0.000635734	79.6146	13.6662
ENSG00000180929	GPR62	2.34107	7.55773e-05	12.6513	2.40747
ENSG00000110063	DCPS	2.34093	6.91901e-14	2047.13	392.815
ENSG00000176049	JAKMIP2	2.34063	0.000979777	51.5028	8.82096
ENSG00000186439	TRDN	2.34054	0.00147016	21.4798	3.65534
ENSG00000235568	NFAM1	2.33827	0.000340621	96.2163	17.2823
ENSG00000274209	ANTXRL	2.33804	0.0304515	2.13951	0.101446
ENSG00000152270	PDE3B	2.3369	3.17923e-05	176.919	31.8452
ENSG00000183549	ACSM5	2.33645	0.0076219	6.496	0.872234
ENSG00000179593	ALOX15B	2.33582	0.00241343	76.4537	12.7432
ENSG00000150627	WDR17	2.33487	6.73008e-05	164.378	29.77
ENSG00000183304	FAM9A	2.33483	0.00513139	31.3639	4.97868
ENSG00000165325	DEUP1	2.33479	0.0221772	8.5233	0.869966
ENSG00000214787	MS4A4E	2.33364	2.04585e-05	43.3469	7.7303
ENSG00000187243	MAGED4B	2.33346	4.99102e-06	156.171	27.7203
ENSG00000090661	CERS4	2.33224	0.000183075	50.4603	8.86087
ENSG00000169224	GCSAML	2.32901	2.63753e-07	36.3272	7.00455
ENSG00000172831	CES2	2.32581	1.29572e-15	9070.43	1765.8
ENSG00000166960	CCDC178	2.32321	0.0141706	7.21643	0.900881
ENSG00000220201	ZGLP1	2.32249	2.50627e-06	120.415	22.5147
ENSG00000114279	FGF12	2.32242	1.50031e-05	14.8762	2.70177
ENSG00000164674	SYTL3	2.32206	4.68761e-05	345.228	63.137
ENSG00000177721	ANXA2R	2.32177	1.17717e-05	47.4556	8.73977
ENSG00000180083	WFDC11	2.32156	0.00187183	7.11858	1.17479
ENSG00000198133	TMEM229B	2.32153	2.60245e-26	690.596	136.048
ENSG00000125730	C3	2.32083	4.01193e-05	5389.66	978.418
ENSG00000134955	SLC37A2	2.32067	0.000358593	106.998	19.0509
ENSG00000203963	C1orf141	2.31978	0.0104371	5.77869	0.913398
ENSG00000131831	RAI2	2.31851	3.11219e-20	1522.37	299.264
ENSG00000106025	TSPAN12	2.3177	2.22257e-19	2603.03	512.971
ENSG00000125823	CSTL1	2.31724	0.0462804	2.75117	0.236185
ENSG00000169760	NLGN1	2.31648	4.10323e-06	347.655	66.2012
ENSG00000137941	TTLL7	2.31617	0.00038486	893.748	159.737
ENSG00000001626	CFTR	2.3146	8.76053e-08	3912.02	743.759
ENSG00000183813	CCR4	2.31334	0.00094007	8.19566	1.19621
ENSG00000160838	LRRC71	2.31285	0.0315644	6.06816	0.754289
ENSG00000239713	APOBEC3G	2.31231	1.6323e-11	290.071	56.8219
ENSG00000163017	ACTG2	2.31216	0.00119886	19.3625	3.26132
ENSG00000068781	STON1-GTF2A1L	2.30895	0.0484928	4.23386	0.403597
ENSG00000171227	TMEM37	2.30871	2.02676e-22	2096.38	416.359
ENSG00000135678	CPM	2.30847	1.66498e-08	2745.03	529.598
ENSG00000114812	VIPR1	2.30674	2.27175e-15	1585.76	312.883
ENSG00000137948	BRDT	2.30562	0.0385855	3.10236	0.411211
ENSG00000076351	SLC46A1	2.30335	1.46402e-17	1176.01	233.365
ENSG00000188227	ZNF793	2.30123	5.32005e-09	259.176	50.6727
ENSG00000198804	MT-CO1	2.30102	7.14807e-11	3.325e+06	651769
ENSG00000254997	KRTAP5-9	2.30098	0.000149062	18.5315	3.40084
ENSG00000131781	FMO5	2.30029	7.56086e-12	1755.56	345.152
ENSG00000128573	FOXP2	2.29968	1.18036e-07	68.2359	13.5724
ENSG00000157554	ERG	2.29922	0.0125435	10.302	1.71887
ENSG00000196090	PTPRT	2.29855	6.8747e-05	22.4732	4.18725
ENSG00000188396	TCTEX1D4	2.2984	0.000375656	15.5266	2.74769
ENSG00000185523	SPATA45	2.29766	0.00518092	4.7469	0.895445
ENSG00000165995	CACNB2	2.29408	2.39701e-06	50.9943	9.8999
ENSG00000106772	PRUNE2	2.29161	2.23993e-05	51.8626	9.77554
ENSG00000102053	ZC3H12B	2.29148	9.23617e-10	66.841	13.1712
ENSG00000166780	C16orf45	2.29065	3.21058e-07	280.22	54.5665
ENSG00000184261	KCNK12	2.28914	0.00443018	6.66127	1.07096
ENSG00000163132	MSX1	2.28882	0.00164453	14.3341	2.3425
ENSG00000184492	FOXD4L1	2.28652	0.0146661	17.8958	2.75795
ENSG00000255833	TIFAB	2.28581	0.000330117	12.4807	2.2883
ENSG00000171509	RXFP1	2.28492	0.0155192	5.40679	0.632554
ENSG00000176406	RIMS2	2.28162	1.5899e-05	48.0346	9.14149
ENSG00000173714	WFIKKN2	2.28093	0.00161217	7.99116	1.40562
ENSG00000164764	SBSPON	2.27968	6.98158e-10	106.979	21.2515
ENSG00000112333	NR2E1	2.27927	0.00389287	9.44085	1.57729
ENSG00000040731	CDH10	2.2735	0.040446	2.36153	0.211815
ENSG00000160318	CLDND2	2.27326	2.03304e-06	58.5195	11.3212
ENSG00000067082	KLF6	2.27259	1.9419e-07	9391.7	1845.93
ENSG00000112182	BACH2	2.27208	0.000637814	31.7174	5.68113
ENSG00000104903	LYL1	2.27005	0.000151805	24.6548	4.60511
ENSG00000167780	SOAT2	2.2696	2.33759e-05	23.1686	4.31401
ENSG00000121797	CCRL2	2.26936	1.01354e-16	380.624	77.1429
ENSG00000196632	WNK3	2.26914	6.32893e-05	65.6733	15.4308
ENSG00000163431	LMOD1	2.26781	0.0170103	14.6952	2.28996
ENSG00000125046	SSUH2	2.26735	3.70234e-06	61.2885	12.2177
ENSG00000166558	SLC38A8	2.26717	0.0394147	3.1571	0.380521
ENSG00000143954	REG3G	2.26692	0.0379118	1.59288	0.165109
ENSG00000156042	CFAP70	2.26579	9.94203e-05	410.026	77.8133
ENSG00000196189	SEMA4A	2.26561	1.39814e-15	1518.72	308.886
ENSG00000197520	FAM177B	2.26308	7.03773e-08	686.029	136.453
ENSG00000140835	CHST4	2.26279	3.86981e-28	9089.36	1871.93
ENSG00000269313	MAGIX	2.26277	1.52067e-14	291.331	59.1699
ENSG00000267179	AC008770.3	2.26149	0.00224262	9.93893	1.75041
ENSG00000185527	PDE6G	2.2613	0.018949	5.68261	0.841501
ENSG00000183784	C9orf66	2.26029	2.33203e-11	79.7972	16.4869
ENSG00000270188	MTRNR2L11	2.25801	9.33809e-05	19.025	3.41848
ENSG00000237763	AMY1A	2.25721	0.000808401	10.9462	2.11719
ENSG00000187122	SLIT1	2.25629	0.00949567	14.8385	1.97191
ENSG00000020181	ADGRA2	2.25611	0.00347324	18.3883	3.18008
ENSG00000230257	NFE4	2.25546	0.000117211	13.2041	2.56062
ENSG00000169507	SLC38A11	2.25539	1.22923e-08	3297.92	663.424
ENSG00000092529	CAPN3	2.2545	5.76042e-08	238.187	47.8318
ENSG00000118292	C1orf54	2.25282	3.58934e-07	81.8462	16.7578
ENSG00000120471	TP53AIP1	2.25226	0.000972166	38.4361	6.81574
ENSG00000138722	MMRN1	2.25186	0.00721787	19.6778	3.50238
ENSG00000196381	ZNF781	2.25095	2.13489e-05	24.0686	4.94316
ENSG00000197380	DACT3	2.25032	0.000579038	17.7442	3.07532
ENSG00000111834	RSPH4A	2.24869	1.75575e-05	43.3279	8.51541
ENSG00000160271	RALGDS	2.24784	3.81223e-09	4720.42	956.264
ENSG00000259171	AL163636.2	2.24772	4.14828e-16	1085.76	224.185
ENSG00000143858	SYT2	2.24683	1.8454e-08	41.4464	8.31842
ENSG00000170989	S1PR1	2.24599	0.00364592	30.4702	5.63718
ENSG00000206384	COL6A6	2.24532	0.000452028	22.973	4.29255
ENSG00000185271	KLHL33	2.24417	0.0266968	8.73077	1.31177
ENSG00000151067	CACNA1C	2.24406	0.000714029	116.269	22.4611
ENSG00000196159	FAT4	2.24274	0.000139891	199.757	38.4325
ENSG00000185053	SGCZ	2.23991	0.00986728	7.30358	1.19621
ENSG00000074660	SCARF1	2.23964	4.44092e-08	73.3555	14.7235
ENSG00000198523	PLN	2.23878	0.00975371	11.9623	2.09029
ENSG00000250120	PCDHA10	2.238	0.00103653	259.303	47.9907
ENSG00000172794	RAB37	2.23693	2.25214e-06	508.534	101.62
ENSG00000162493	PDPN	2.23691	0.0177054	26.8491	4.61224
ENSG00000089847	ANKRD24	2.23678	6.74628e-06	178.448	36.1576
ENSG00000260428	SCX	2.23613	3.04011e-06	159.875	31.6294
ENSG00000112706	IMPG1	2.236	0.00359328	22.1777	4.42593
ENSG00000225528	Z82206.1	2.23441	0.00993774	5.84608	1.0741
ENSG00000177606	JUN	2.23432	3.53949e-08	8924.84	1814.51
ENSG00000197928	ZNF677	2.23335	7.95751e-12	251.988	52.715
ENSG00000169181	GSG1L	2.23316	2.79018e-06	103.876	21.2105
ENSG00000120738	EGR1	2.23186	0.000661724	8600.34	1637.21
ENSG00000164989	CCDC171	2.23024	9.58603e-15	245.841	51.7085
ENSG00000102445	RUBCNL	2.22988	0.00208363	26.1059	5.36392
ENSG00000254535	PABPC4L	2.22932	0.00565108	3.94995	0.799034
ENSG00000112499	SLC22A2	2.2291	4.91292e-05	14.8413	2.88529
ENSG00000149043	SYT8	2.22777	8.62669e-07	8544.31	1719.57
ENSG00000239697	TNFSF12	2.2254	2.01856e-09	239.414	49.2742
ENSG00000157514	TSC22D3	2.22485	9.37482e-08	2909.52	593.203
ENSG00000109265	KIAA1211	2.22407	1.83292e-11	2452.47	510.524
ENSG00000143512	HHIPL2	2.22394	0.00392919	19.2392	3.30419
ENSG00000126861	OMG	2.22245	0.00535616	14.9649	2.91125
ENSG00000279767	AL513523.10	2.22195	1.28933e-09	236.313	48.5257
ENSG00000165269	AQP7	2.22111	1.16134e-12	375.938	78.8996
ENSG00000204889	KRT40	2.2205	0.00705377	5.6136	0.875393
ENSG00000120949	TNFRSF8	2.2205	0.000229682	12.1359	2.45747
ENSG00000166268	MYRFL	2.21886	0.000407972	81.6275	15.875
ENSG00000129566	TEP1	2.2185	6.60137e-42	3501.07	746.058
ENSG00000138078	PREPL	2.21837	3.68572e-21	6733.87	1425.01
ENSG00000164483	SAMD3	2.21822	0.000715155	69.2343	13.3322
ENSG00000127914	AKAP9	2.21814	6.60862e-18	7197.61	1519.67
ENSG00000131096	PYY	2.21757	0.00684428	5.939	1.08834
ENSG00000250305	KIAA1456	2.21737	1.84159e-16	1145.95	241.348
ENSG00000197181	PIWIL2	2.217	5.64435e-05	31.2315	6.30582
ENSG00000163803	PLB1	2.21672	5.56574e-05	63.3509	12.6203
ENSG00000086570	FAT2	2.21638	0.00181524	20.6406	3.71737
ENSG00000107165	TYRP1	2.21285	0.00458602	7.8388	1.46654
ENSG00000121905	HPCA	2.21183	6.9117e-06	64.6238	13.5124
ENSG00000147872	PLIN2	2.21146	1.38395e-07	2692.32	554.428
ENSG00000168453	HR	2.21106	3.83619e-08	823.799	170.585
ENSG00000049089	COL9A2	2.21066	7.21957e-06	310.99	63.0154
ENSG00000185272	RBM11	2.21019	0.00211829	26.6409	5.18125
ENSG00000152207	CYSLTR2	2.20915	0.000232222	58.7016	11.8309
ENSG00000112280	COL9A1	2.20777	0.0228253	4.90748	0.67145
ENSG00000168461	RAB31	2.20731	6.31741e-05	796.341	159.065
ENSG00000142973	CYP4B1	2.20596	5.21295e-05	40.3024	8.42225
ENSG00000181036	FCRL6	2.20447	0.00121733	27.088	5.2015
ENSG00000140839	CLEC18B	2.2037	0.000319403	71.683	13.6866
ENSG00000197261	C6orf141	2.20315	1.79647e-11	1609.64	339.945
ENSG00000187871	GFRAL	2.20206	0.00605415	12.8281	2.3528
ENSG00000165194	PCDH19	2.20187	0.0347592	19.9794	1.97885
ENSG00000116741	RGS2	2.20117	0.00036121	1805.94	353.939
ENSG00000106819	ASPN	2.20016	0.0151935	8.22868	1.37314
ENSG00000135902	CHRND	2.20012	0.00115547	8.9666	1.7408
ENSG00000111783	RFX4	2.20003	0.000154673	34.9164	7.03751
ENSG00000155629	PIK3AP1	2.19898	3.31559e-18	2725.12	583.838
ENSG00000137474	MYO7A	2.19896	4.77461e-06	650.789	134.013
ENSG00000151952	TMEM132D	2.19878	0.00144553	6.52399	1.17616
ENSG00000111729	CLEC4A	2.19742	0.000796669	25.7391	4.9684
ENSG00000136842	TMOD1	2.19509	0.000334387	41.365	7.96551
ENSG00000182327	GLTPD2	2.19293	5.90553e-06	30.9703	6.26326
ENSG00000205784	ARRDC5	2.19289	0.00824066	7.85751	1.39202
ENSG00000123453	SARDH	2.19267	6.13236e-05	24.4229	4.93243
ENSG00000123119	NECAB1	2.19242	3.08263e-06	55.5002	11.521
ENSG00000184163	C1QTNF12	2.19177	4.94374e-06	43.5947	8.90292
ENSG00000100095	SEZ6L	2.19079	0.0164083	15.9625	2.71826
ENSG00000173610	UGT2A1	2.18877	0.013707	5.27681	1.0996
ENSG00000160539	PLPP7	2.18839	0.0242977	5.48885	1.00355
ENSG00000125845	BMP2	2.18834	1.16796e-13	3232.84	693.523
ENSG00000183401	CCDC159	2.18808	9.05103e-18	595.895	128.581
ENSG00000130487	KLHDC7B	2.18616	0.000942646	12.2458	2.4435
ENSG00000112773	FAM46A	2.18609	2.80894e-11	4958.61	1059.32
ENSG00000139151	PLCZ1	2.18516	0.00155431	19.1254	4.43412
ENSG00000141431	ASXL3	2.18463	0.000195437	140.328	28.9163
ENSG00000170954	ZNF415	2.18457	1.19221e-09	207.807	44.6309
ENSG00000145721	LIX1	2.18363	0.0104148	9.98239	1.38247
ENSG00000169026	MFSD7	2.18348	2.25534e-14	260.615	56.1479
ENSG00000162344	FGF19	2.1834	0.000102686	22214	4508.42
ENSG00000134460	IL2RA	2.18213	0.043617	44.4076	8.81461
ENSG00000140527	WDR93	2.18086	1.31857e-06	29.7309	6.36614
ENSG00000138109	CYP2C9	2.18048	5.71536e-09	1251.5	266.477
ENSG00000106258	CYP3A5	2.17974	4.86363e-11	11325.9	2427.81
ENSG00000122694	GLIPR2	2.17972	0.000339161	174.246	34.5793
ENSG00000159433	STARD9	2.17971	7.72416e-09	102.821	21.7017
ENSG00000186648	CARMIL3	2.17819	4.69214e-07	81.4229	17.743
ENSG00000141744	PNMT	2.17759	0.0196226	6.59393	1.06378
ENSG00000136531	SCN2A	2.17719	0.00192716	32.7533	7.90529
ENSG00000134571	MYBPC3	2.17641	0.00955285	10.7362	2.08678
ENSG00000090659	CD209	2.17552	0.00704513	32.0207	5.7016
ENSG00000146166	LGSN	2.17415	0.00200355	15.9514	3.12985
ENSG00000183160	TMEM119	2.17278	0.0250801	9.55482	2.30497
ENSG00000274290	HIST1H2BE	2.17272	0.0350377	6.13973	0.927011
ENSG00000243811	APOBEC3D	2.17175	1.5299e-09	244.477	52.7509
[truncated: 3,587 more rows]
