# Supplementary material for: Regional Differences in Human Biliary Tissues and Corresponding In Vitro–Derived Organoids
Source: Hepatology. 2021 Feb 6;73(1):247–67. doi: 10.1002/hep.31252 (PMC8641381; doi:10.1002/hep.31252)
Supplement: Supplementary file 6 — File S5 [file HEP-73-247-s002.xlsx]

## Sheet: ISC Signature List
ENSG ID	Gene Name
ENSG00000121988	ZRANB3
ENSG00000183579	ZNRF3
ENSG00000139651	ZNF740
ENSG00000164684	ZNF704
ENSG00000102870	ZNF629
ENSG00000157657	ZNF618
ENSG00000186017	ZNF566
ENSG00000243943	ZNF512
ENSG00000165655	ZNF503
ENSG00000162714	ZNF496
ENSG00000180035	ZNF48
ENSG00000148143	ZNF462
ENSG00000112200	ZNF451
ENSG00000186812	ZNF397
ENSG00000113761	ZNF346
ENSG00000171467	ZNF318
ENSG00000188994	ZNF292
ENSG00000137871	ZNF280D
ENSG00000056277	ZNF280C
ENSG00000172466	ZNF24
ENSG00000165512	ZNF22
ENSG00000164631	ZNF12
ENSG00000146463	ZMYM4
ENSG00000147130	ZMYM3
ENSG00000121741	ZMYM2
ENSG00000197056	ZMYM1
ENSG00000184939	ZFP90
ENSG00000140836	ZFHX3
ENSG00000146858	ZC3HAV1L
ENSG00000177311	ZBTB38
ENSG00000089775	ZBTB25
ENSG00000204366	ZBTB12
ENSG00000137693	YAP1
ENSG00000173950	XXYLT1
ENSG00000079246	XRCC5
ENSG00000154767	XPC
ENSG00000018408	WWTR1
ENSG00000123124	WWP1
ENSG00000166483	WEE1
ENSG00000161996	WDR90
ENSG00000120314	WDR55
ENSG00000118965	WDR35
ENSG00000112299	VNN1
ENSG00000144560	VGLL4
ENSG00000111424	VDR
ENSG00000152818	UTRN
ENSG00000126088	UROD
ENSG00000076248	UNG
ENSG00000147854	UHRF2
ENSG00000087301	TXNDC16
ENSG00000137285	TUBB2B
ENSG00000137561	TTPA
ENSG00000112742	TTK
ENSG00000103852	TTC23
ENSG00000123607	TTC21B
ENSG00000168785	TSPAN5
ENSG00000043514	TRIT1
ENSG00000166326	TRIM44
ENSG00000108395	TRIM37
ENSG00000119401	TRIM32
ENSG00000130726	TRIM28
ENSG00000122779	TRIM24
ENSG00000067369	TP53BP1
ENSG00000131746	TNS4
ENSG00000136205	TNS3
ENSG00000121858	TNFSF10
ENSG00000127863	TNFRSF19
ENSG00000185361	TNFAIP8L1
ENSG00000125827	TMX4
ENSG00000116857	TMEM9
ENSG00000155755	TMEM237
ENSG00000006118	TMEM132A
ENSG00000121210	TMEM131L
ENSG00000137462	TLR2
ENSG00000140332	TLE3
ENSG00000111602	TIMELESS
ENSG00000145365	TIFA
ENSG00000156299	TIAM1
ENSG00000116001	TIA1
ENSG00000138050	THUMPD2
ENSG00000118707	TGIF2
ENSG00000177426	TGIF1
ENSG00000003436	TFPI
ENSG00000151575	TEX9
ENSG00000074219	TEAD2
ENSG00000081059	TCF7
ENSG00000170379	TCAF2
ENSG00000198420	TCAF1
ENSG00000109436	TBC1D9
ENSG00000136111	TBC1D4
ENSG00000109680	TBC1D19
ENSG00000179751	SYCN
ENSG00000148291	SURF2
ENSG00000100242	SUN2
ENSG00000117632	STMN1
ENSG00000198648	STK39
ENSG00000185739	SRL
ENSG00000106723	SPIN1
ENSG00000164808	SPIDR
ENSG00000163611	SPICE1
ENSG00000170469	SPATA24
ENSG00000182957	SPATA13
ENSG00000204335	SP5
ENSG00000125398	SOX9
ENSG00000124766	SOX4
ENSG00000184985	SORCS2
ENSG00000154556	SORBS2
ENSG00000057252	SOAT1
ENSG00000086300	SNX10
ENSG00000168807	SNTB2
ENSG00000091482	SMPX
ENSG00000112562	SMOC2
ENSG00000128602	SMO
ENSG00000082014	SMARCD3
ENSG00000113658	SMAD5
ENSG00000176463	SLCO3A1
ENSG00000129353	SLC44A2
ENSG00000196950	SLC39A10
ENSG00000130304	SLC27A1
ENSG00000151729	SLC25A4
ENSG00000213901	SLC23A3
ENSG00000079215	SLC1A3
ENSG00000117479	SLC19A2
ENSG00000174327	SLC16A13
ENSG00000141469	SLC14A1
ENSG00000064651	SLC12A2
ENSG00000197555	SIPA1L1
ENSG00000139146	SINHCAF
ENSG00000180730	SHISA2
ENSG00000118515	SGK1
ENSG00000120057	SFRP5
ENSG00000149212	SESN3
ENSG00000125354	SEPT6
ENSG00000138623	SEMA7A
ENSG00000012171	SEMA3B
ENSG00000139410	SDSL
ENSG00000149575	SCN2B
ENSG00000146285	SCML4
ENSG00000116497	S100PBP
ENSG00000115310	RTN4
ENSG00000160208	RRP1B
ENSG00000141425	RPRD1A
ENSG00000117748	RPA2
ENSG00000108375	RNF43
ENSG00000105982	RNF32
ENSG00000152193	RNF219
ENSG00000121481	RNF2
ENSG00000132541	RIDA
ENSG00000164292	RHOBTB3
ENSG00000007384	RHBDF1
ENSG00000159788	RGS12
ENSG00000174136	RGMB
ENSG00000102760	RGCC
ENSG00000139547	RDH16
ENSG00000166965	RCCD1
ENSG00000132819	RBM38
ENSG00000266094	RASSF5
ENSG00000107551	RASSF4
ENSG00000128045	RASL11B
ENSG00000185989	RASA3
ENSG00000182185	RAD51B
ENSG00000113522	RAD50
ENSG00000105426	PTPRS
ENSG00000151490	PTPRO
ENSG00000173482	PTPRM
ENSG00000134222	PSRC1
ENSG00000164985	PSIP1
ENSG00000156011	PSD3
ENSG00000150687	PRSS23
ENSG00000130723	PRRC2B
ENSG00000110844	PRPF40B
ENSG00000007062	PROM1
ENSG00000115825	PRKD3
ENSG00000142875	PRKACB
ENSG00000188783	PRELP
ENSG00000158528	PPP1R9A
ENSG00000131771	PPP1R1B
ENSG00000100034	PPM1F
ENSG00000128059	PPAT
ENSG00000143190	POU2F1
ENSG00000137054	POLR1E
ENSG00000068654	POLR1A
ENSG00000101751	POLI
ENSG00000177084	POLE
ENSG00000014138	POLA2
ENSG00000163389	POGLUT1
ENSG00000143157	POGK
ENSG00000130653	PNPLA7
ENSG00000164050	PLXNB1
ENSG00000187838	PLSCR3
ENSG00000162407	PLPP3
ENSG00000021300	PLEKHB1
ENSG00000138193	PLCE1
ENSG00000116711	PLA2G4A
ENSG00000168734	PKIG
ENSG00000073921	PICALM
ENSG00000081913	PHLPP1
ENSG00000144824	PHLDB2
ENSG00000092621	PHGDH
ENSG00000156531	PHF6
ENSG00000025293	PHF20
ENSG00000111752	PHC1
ENSG00000139946	PELI2
ENSG00000160209	PDXK
ENSG00000083642	PDS5B
ENSG00000164951	PDP1
ENSG00000197461	PDGFA
ENSG00000113231	PDE8B
ENSG00000152270	PDE3B
ENSG00000100889	PCK2
ENSG00000136099	PCDH8
ENSG00000185630	PBX1
ENSG00000108187	PBLD
ENSG00000083093	PALB2
ENSG00000128050	PAICS
ENSG00000102837	OLFM4
ENSG00000137804	NUSAP1
ENSG00000132182	NUP210
ENSG00000151413	NUBPL
ENSG00000141698	NT5C3B
ENSG00000165802	NSMF
ENSG00000109685	NSD2
ENSG00000171119	NRTN
ENSG00000124785	NRN1
ENSG00000137404	NRM
ENSG00000169752	NRG4
ENSG00000278570	NR2E3
ENSG00000188747	NOXA1
ENSG00000148400	NOTCH1
ENSG00000106100	NOD1
ENSG00000153406	NMRAL1
ENSG00000103202	NME4
ENSG00000145912	NHP2
ENSG00000066248	NGEF
ENSG00000141905	NFIC
ENSG00000147862	NFIB
ENSG00000162599	NFIA
ENSG00000166881	NEMP1
ENSG00000140398	NEIL1
ENSG00000196498	NCOR2
ENSG00000134369	NAV1
ENSG00000161048	NAPEPLD
ENSG00000187109	NAP1L1
ENSG00000128641	MYO1B
ENSG00000116990	MYCL
ENSG00000005810	MYCBP2
ENSG00000136997	MYC
ENSG00000129422	MTUS1
ENSG00000135097	MSI1
ENSG00000095002	MSH2
ENSG00000160588	MPZL3
ENSG00000197965	MPZL1
ENSG00000161647	MPP3
ENSG00000175727	MLXIP
ENSG00000119684	MLH3
ENSG00000186260	MKL2
ENSG00000129534	MIS18BP1
ENSG00000240972	MIF
ENSG00000174197	MGA
ENSG00000140545	MFGE8
ENSG00000254726	MEX3A
ENSG00000169519	METTL15
ENSG00000169057	MECP2
ENSG00000085276	MECOM
ENSG00000112159	MDN1
ENSG00000125885	MCM8
ENSG00000166508	MCM7
ENSG00000076003	MCM6
ENSG00000100297	MCM5
ENSG00000104738	MCM4
ENSG00000112118	MCM3
ENSG00000073111	MCM2
ENSG00000171444	MCC
ENSG00000197971	MBP
ENSG00000155254	MARVELD1
ENSG00000175130	MARCKSL1
ENSG00000196547	MAN2A2
ENSG00000179222	MAGED1
ENSG00000133315	MACROD1
ENSG00000107816	LZTS2
ENSG00000140280	LYSMD2
ENSG00000143353	LYPLAL1
ENSG00000144749	LRIG1
ENSG00000139679	LPAR6
ENSG00000175536	LIPT2
ENSG00000182541	LIMK2
ENSG00000107902	LHPP
ENSG00000139292	LGR5
ENSG00000145826	LECT2
ENSG00000136167	LCP1
ENSG00000133424	LARGE1
ENSG00000115365	LANCL1
ENSG00000198945	L3MBTL3
ENSG00000108244	KRT23
ENSG00000145332	KLHL8
ENSG00000114796	KLHL24
ENSG00000213160	KLHL23
ENSG00000112984	KIF20A
ENSG00000136883	KIF12
ENSG00000053918	KCNQ1
ENSG00000175538	KCNE3
ENSG00000107104	KANK1
ENSG00000128928	IVD
ENSG00000213949	ITGA1
ENSG00000105655	ISYNA1
ENSG00000143319	ISG20L2
ENSG00000169047	IRS1
ENSG00000168264	IRF2BP2
ENSG00000171105	INSR
ENSG00000149503	INCENP
ENSG00000178035	IMPDH2
ENSG00000184903	IMMP2L
ENSG00000129351	ILF3
ENSG00000144730	IL17RD
ENSG00000163913	IFT122
ENSG00000142089	IFITM3
ENSG00000185201	IFITM2
ENSG00000169991	IFFO2
ENSG00000128915	ICE2
ENSG00000142149	HUNK
ENSG00000205581	HMGN1
ENSG00000134240	HMGCS2
ENSG00000029993	HMGB3
ENSG00000149948	HMGA2
ENSG00000137309	HMGA1
ENSG00000147421	HMBOX1
ENSG00000159399	HK2
ENSG00000149929	HIRIP3
ENSG00000114315	HES1
ENSG00000119969	HELLS
ENSG00000092036	HAUS4
ENSG00000263001	GTF2I
ENSG00000100077	GRK3
ENSG00000196208	GREB1
ENSG00000141738	GRB7
ENSG00000089351	GRAMD1A
ENSG00000112293	GPLD1
ENSG00000164850	GPER1
ENSG00000173221	GLRX
ENSG00000165113	GKAP1
ENSG00000147536	GINS4
ENSG00000101003	GINS1
ENSG00000183087	GAS6
ENSG00000204681	GABBR1
ENSG00000155760	FZD7
ENSG00000180340	FZD2
ENSG00000140718	FTO
ENSG00000163430	FSTL1
ENSG00000138759	FRAS1
ENSG00000137166	FOXP4
ENSG00000157827	FMNL2
ENSG00000132589	FLOT2
ENSG00000196924	FLNA
ENSG00000115641	FHL2
ENSG00000189283	FHIT
ENSG00000137460	FHDC1
ENSG00000160867	FGFR4
ENSG00000102302	FGD1
ENSG00000135108	FBXO21
ENSG00000152767	FARP1
ENSG00000188343	FAM92A
ENSG00000204856	FAM216A
ENSG00000160767	FAM189B
ENSG00000148468	FAM171A1
ENSG00000138640	FAM13A
ENSG00000184083	FAM120C
ENSG00000149485	FADS1
ENSG00000196405	EVL
ENSG00000139083	ETV6
ENSG00000196482	ESRRG
ENSG00000171320	ESCO2
ENSG00000149564	ESAM
ENSG00000196678	ERI2
ENSG00000104626	ERI1
ENSG00000182580	EPHB3
ENSG00000133216	EPHB2
ENSG00000116106	EPHA4
ENSG00000197594	ENPP1
ENSG00000167280	ENGASE
ENSG00000213853	EMP2
ENSG00000155849	ELMO1
ENSG00000128886	ELL3
ENSG00000135373	EHF
ENSG00000243364	EFNA4
ENSG00000187240	DYNC2H1
ENSG00000110042	DTX4
ENSG00000143476	DTL
ENSG00000125821	DTD1
ENSG00000157851	DPYSL5
ENSG00000147251	DOCK11
ENSG00000213551	DNAJC9
ENSG00000104936	DMPK
ENSG00000130826	DKC1
ENSG00000203797	DDO
ENSG00000134574	DDB2
ENSG00000129187	DCTD
ENSG00000080166	DCT
ENSG00000035664	DAPK2
ENSG00000276644	DACH1
ENSG00000130649	CYP2E1
ENSG00000077063	CTTNBP2
ENSG00000213923	CSNK1E
ENSG00000139631	CSAD
ENSG00000058453	CROCC
ENSG00000021826	CPS1
ENSG00000104324	CPQ
ENSG00000120054	CPN1
ENSG00000117519	CNN3
ENSG00000120885	CLU
ENSG00000159212	CLIC6
ENSG00000169504	CLIC4
ENSG00000016602	CLCA4
ENSG00000137975	CLCA2
ENSG00000016490	CLCA1
ENSG00000136108	CKAP2
ENSG00000179862	CITED4
ENSG00000179583	CIITA
ENSG00000183765	CHEK2
ENSG00000149554	CHEK1
ENSG00000159685	CHCHD6
ENSG00000198824	CHAMP1
ENSG00000128849	CGNL1
ENSG00000163885	CFAP100
ENSG00000198848	CES1
ENSG00000172292	CERS6
ENSG00000101639	CEP192
ENSG00000117724	CENPF
ENSG00000129596	CDO1
ENSG00000105810	CDK6
ENSG00000135446	CDK4
ENSG00000144354	CDCA7
ENSG00000146670	CDCA5
ENSG00000128283	CDC42EP1
ENSG00000026508	CD44
ENSG00000167775	CD320
ENSG00000134057	CCNB1
ENSG00000122483	CCDC18
ENSG00000048342	CC2D2A
ENSG00000183741	CBX6
ENSG00000173894	CBX2
ENSG00000158966	CACHD1
ENSG00000183346	CABCOCO1
ENSG00000074410	CA12
ENSG00000261652	C15orf65
ENSG00000149179	C11orf49
ENSG00000112983	BRD8
ENSG00000139618	BRCA2
ENSG00000137274	BPHL
ENSG00000095585	BLNK
ENSG00000198908	BHLHB9
ENSG00000110987	BCL7A
ENSG00000171791	BCL2
ENSG00000127152	BCL11B
ENSG00000119866	BCL11A
ENSG00000083123	BCKDHB
ENSG00000248098	BCKDHA
ENSG00000112208	BAG2
ENSG00000168646	AXIN2
ENSG00000130638	ATXN10
ENSG00000085224	ATRX
ENSG00000175054	ATR
ENSG00000068650	ATP11A
ENSG00000149311	ATM
ENSG00000168010	ATG16L2
ENSG00000066279	ASPM
ENSG00000183734	ASCL2
ENSG00000113273	ARSB
ENSG00000188042	ARL4C
ENSG00000150347	ARID5B
ENSG00000136002	ARHGEF4
ENSG00000214944	ARHGEF28
ENSG00000147799	ARHGAP39
ENSG00000160007	ARHGAP35
ENSG00000171885	AQP4
ENSG00000240583	AQP1
ENSG00000142192	APP
ENSG00000100823	APEX1
ENSG00000154856	APCDD1
ENSG00000091879	ANGPT2
ENSG00000116127	ALMS1
ENSG00000164904	ALDH7A1
ENSG00000273167	AL359736.1
ENSG00000140057	AK7
ENSG00000173467	AGR3
ENSG00000157510	AFAP1L1
ENSG00000196526	AFAP1
ENSG00000150594	ADRA2A
ENSG00000101126	ADNP
ENSG00000114739	ACVR2B
ENSG00000131069	ACSS2
ENSG00000154930	ACSS1
ENSG00000005187	ACSM3
ENSG00000184227	ACOT1

## Sheet: EHBD Organoids Upreg Overlap
PancD Organoids			GBD Organoids			CBD Organoids			Overlap in at least two EHBD Organoid types
ENSG	Gene Name		ENSG	Gene Name		ENSG	Gene Name		ENSG	Gene Name
ENSG00000121988	ZRANB3		ENSG00000183579	ZNRF3		ENSG00000183579	ZNRF3		ENSG00000183579	ZNRF3
ENSG00000183579	ZNRF3		ENSG00000165655	ZNF503		ENSG00000165655	ZNF503		ENSG00000162714	ZNF496
ENSG00000162714	ZNF496		ENSG00000162714	ZNF496		ENSG00000162714	ZNF496		ENSG00000146858	ZC3HAV1L
ENSG00000148143	ZNF462		ENSG00000112200	ZNF451		ENSG00000146858	ZC3HAV1L		ENSG00000173950	XXYLT1
ENSG00000112200	ZNF451		ENSG00000056277	ZNF280C		ENSG00000173950	XXYLT1		ENSG00000137285	TUBB2B
ENSG00000113761	ZNF346		ENSG00000197056	ZMYM1		ENSG00000137285	TUBB2B		ENSG00000112742	TTK
ENSG00000188994	ZNF292		ENSG00000146858	ZC3HAV1L		ENSG00000112742	TTK		ENSG00000168785	TSPAN5
ENSG00000056277	ZNF280C		ENSG00000173950	XXYLT1		ENSG00000168785	TSPAN5		ENSG00000131746	TNS4
ENSG00000146463	ZMYM4		ENSG00000087301	TXNDC16		ENSG00000108395	TRIM37		ENSG00000136205	TNS3
ENSG00000197056	ZMYM1		ENSG00000137285	TUBB2B		ENSG00000122779	TRIM24		ENSG00000185361	TNFAIP8L1
ENSG00000146858	ZC3HAV1L		ENSG00000112742	TTK		ENSG00000131746	TNS4		ENSG00000155755	TMEM237
ENSG00000173950	XXYLT1		ENSG00000168785	TSPAN5		ENSG00000136205	TNS3		ENSG00000006118	TMEM132A
ENSG00000079246	XRCC5		ENSG00000131746	TNS4		ENSG00000185361	TNFAIP8L1		ENSG00000145365	TIFA
ENSG00000152818	UTRN		ENSG00000136205	TNS3		ENSG00000155755	TMEM237		ENSG00000074219	TEAD2
ENSG00000076248	UNG		ENSG00000185361	TNFAIP8L1		ENSG00000006118	TMEM132A		ENSG00000081059	TCF7
ENSG00000137285	TUBB2B		ENSG00000155755	TMEM237		ENSG00000121210	TMEM131L		ENSG00000117632	STMN1
ENSG00000112742	TTK		ENSG00000006118	TMEM132A		ENSG00000145365	TIFA		ENSG00000124766	SOX4
ENSG00000168785	TSPAN5		ENSG00000145365	TIFA		ENSG00000074219	TEAD2		ENSG00000128602	SMO
ENSG00000119401	TRIM32		ENSG00000116001	TIA1		ENSG00000081059	TCF7		ENSG00000108375	RNF43
ENSG00000122779	TRIM24		ENSG00000118707	TGIF2		ENSG00000117632	STMN1		ENSG00000164292	RHOBTB3
ENSG00000131746	TNS4		ENSG00000074219	TEAD2		ENSG00000204335	SP5		ENSG00000166965	RCCD1
ENSG00000136205	TNS3		ENSG00000081059	TCF7		ENSG00000124766	SOX4		ENSG00000134222	PSRC1
ENSG00000127863	TNFRSF19		ENSG00000117632	STMN1		ENSG00000184985	SORCS2		ENSG00000156011	PSD3
ENSG00000185361	TNFAIP8L1		ENSG00000204335	SP5		ENSG00000128602	SMO		ENSG00000150687	PRSS23
ENSG00000155755	TMEM237		ENSG00000124766	SOX4		ENSG00000064651	SLC12A2		ENSG00000007062	PROM1
ENSG00000006118	TMEM132A		ENSG00000128602	SMO		ENSG00000138623	SEMA7A		ENSG00000115825	PRKD3
ENSG00000121210	TMEM131L		ENSG00000113658	SMAD5		ENSG00000108375	RNF43		ENSG00000128059	PPAT
ENSG00000111602	TIMELESS		ENSG00000139146	SINHCAF		ENSG00000164292	RHOBTB3		ENSG00000187838	PLSCR3
ENSG00000145365	TIFA		ENSG00000108375	RNF43		ENSG00000166965	RCCD1		ENSG00000138193	PLCE1
ENSG00000116001	TIA1		ENSG00000164292	RHOBTB3		ENSG00000134222	PSRC1		ENSG00000144824	PHLDB2
ENSG00000074219	TEAD2		ENSG00000166965	RCCD1		ENSG00000156011	PSD3		ENSG00000092621	PHGDH
ENSG00000081059	TCF7		ENSG00000134222	PSRC1		ENSG00000150687	PRSS23		ENSG00000156531	PHF6
ENSG00000117632	STMN1		ENSG00000156011	PSD3		ENSG00000007062	PROM1		ENSG00000137804	NUSAP1
ENSG00000106723	SPIN1		ENSG00000150687	PRSS23		ENSG00000115825	PRKD3		ENSG00000109685	NSD2
ENSG00000163611	SPICE1		ENSG00000007062	PROM1		ENSG00000100034	PPM1F		ENSG00000103202	NME4
ENSG00000124766	SOX4		ENSG00000115825	PRKD3		ENSG00000128059	PPAT		ENSG00000166881	NEMP1
ENSG00000184985	SORCS2		ENSG00000128059	PPAT		ENSG00000137054	POLR1E		ENSG00000187109	NAP1L1
ENSG00000168807	SNTB2		ENSG00000187838	PLSCR3		ENSG00000014138	POLA2		ENSG00000136997	MYC
ENSG00000128602	SMO		ENSG00000138193	PLCE1		ENSG00000187838	PLSCR3		ENSG00000140545	MFGE8
ENSG00000113658	SMAD5		ENSG00000116711	PLA2G4A		ENSG00000138193	PLCE1		ENSG00000254726	MEX3A
ENSG00000196950	SLC39A10		ENSG00000081913	PHLPP1		ENSG00000116711	PLA2G4A		ENSG00000085276	MECOM
ENSG00000064651	SLC12A2		ENSG00000144824	PHLDB2		ENSG00000144824	PHLDB2		ENSG00000125885	MCM8
ENSG00000139146	SINHCAF		ENSG00000092621	PHGDH		ENSG00000092621	PHGDH		ENSG00000166508	MCM7
ENSG00000149212	SESN3		ENSG00000156531	PHF6		ENSG00000156531	PHF6		ENSG00000076003	MCM6
ENSG00000138623	SEMA7A		ENSG00000108187	PBLD		ENSG00000128050	PAICS		ENSG00000104738	MCM4
ENSG00000108375	RNF43		ENSG00000137804	NUSAP1		ENSG00000137804	NUSAP1		ENSG00000073111	MCM2
ENSG00000164292	RHOBTB3		ENSG00000151413	NUBPL		ENSG00000132182	NUP210		ENSG00000139292	LGR5
ENSG00000166965	RCCD1		ENSG00000109685	NSD2		ENSG00000109685	NSD2		ENSG00000198945	L3MBTL3
ENSG00000134222	PSRC1		ENSG00000137404	NRM		ENSG00000137404	NRM		ENSG00000108244	KRT23
ENSG00000156011	PSD3		ENSG00000103202	NME4		ENSG00000103202	NME4		ENSG00000112984	KIF20A
ENSG00000150687	PRSS23		ENSG00000166881	NEMP1		ENSG00000166881	NEMP1		ENSG00000149503	INCENP
ENSG00000130723	PRRC2B		ENSG00000187109	NAP1L1		ENSG00000134369	NAV1		ENSG00000169991	IFFO2
ENSG00000007062	PROM1		ENSG00000136997	MYC		ENSG00000187109	NAP1L1		ENSG00000029993	HMGB3
ENSG00000115825	PRKD3		ENSG00000095002	MSH2		ENSG00000136997	MYC		ENSG00000149948	HMGA2
ENSG00000100034	PPM1F		ENSG00000186260	MKL2		ENSG00000129534	MIS18BP1		ENSG00000137309	HMGA1
ENSG00000128059	PPAT		ENSG00000140545	MFGE8		ENSG00000240972	MIF		ENSG00000119969	HELLS
ENSG00000068654	POLR1A		ENSG00000254726	MEX3A		ENSG00000140545	MFGE8		ENSG00000089351	GRAMD1A
ENSG00000177084	POLE		ENSG00000085276	MECOM		ENSG00000254726	MEX3A		ENSG00000147536	GINS4
ENSG00000163389	POGLUT1		ENSG00000125885	MCM8		ENSG00000085276	MECOM		ENSG00000101003	GINS1
ENSG00000187838	PLSCR3		ENSG00000166508	MCM7		ENSG00000125885	MCM8		ENSG00000163430	FSTL1
ENSG00000138193	PLCE1		ENSG00000076003	MCM6		ENSG00000166508	MCM7		ENSG00000157827	FMNL2
ENSG00000144824	PHLDB2		ENSG00000104738	MCM4		ENSG00000076003	MCM6		ENSG00000196924	FLNA
ENSG00000092621	PHGDH		ENSG00000112118	MCM3		ENSG00000100297	MCM5		ENSG00000149485	FADS1
ENSG00000156531	PHF6		ENSG00000073111	MCM2		ENSG00000104738	MCM4		ENSG00000171320	ESCO2
ENSG00000128050	PAICS		ENSG00000155254	MARVELD1		ENSG00000112118	MCM3		ENSG00000182580	EPHB3
ENSG00000137804	NUSAP1		ENSG00000139292	LGR5		ENSG00000073111	MCM2		ENSG00000197594	ENPP1
ENSG00000132182	NUP210		ENSG00000198945	L3MBTL3		ENSG00000171444	MCC		ENSG00000143476	DTL
ENSG00000109685	NSD2		ENSG00000108244	KRT23		ENSG00000155254	MARVELD1		ENSG00000213923	CSNK1E
ENSG00000103202	NME4		ENSG00000145332	KLHL8		ENSG00000139292	LGR5		ENSG00000169504	CLIC4
ENSG00000166881	NEMP1		ENSG00000112984	KIF20A		ENSG00000198945	L3MBTL3		ENSG00000016602	CLCA4
ENSG00000196498	NCOR2		ENSG00000175538	KCNE3		ENSG00000108244	KRT23		ENSG00000136108	CKAP2
ENSG00000134369	NAV1		ENSG00000213949	ITGA1		ENSG00000112984	KIF20A		ENSG00000149554	CHEK1
ENSG00000187109	NAP1L1		ENSG00000105655	ISYNA1		ENSG00000213949	ITGA1		ENSG00000172292	CERS6
ENSG00000136997	MYC		ENSG00000149503	INCENP		ENSG00000149503	INCENP		ENSG00000117724	CENPF
ENSG00000095002	MSH2		ENSG00000129351	ILF3		ENSG00000144730	IL17RD		ENSG00000105810	CDK6
ENSG00000175727	MLXIP		ENSG00000144730	IL17RD		ENSG00000142089	IFITM3		ENSG00000144354	CDCA7
ENSG00000186260	MKL2		ENSG00000142089	IFITM3		ENSG00000185201	IFITM2		ENSG00000146670	CDCA5
ENSG00000174197	MGA		ENSG00000185201	IFITM2		ENSG00000169991	IFFO2		ENSG00000167775	CD320
ENSG00000140545	MFGE8		ENSG00000169991	IFFO2		ENSG00000029993	HMGB3		ENSG00000134057	CCNB1
ENSG00000254726	MEX3A		ENSG00000029993	HMGB3		ENSG00000149948	HMGA2		ENSG00000173894	CBX2
ENSG00000085276	MECOM		ENSG00000149948	HMGA2		ENSG00000137309	HMGA1		ENSG00000158966	CACHD1
ENSG00000125885	MCM8		ENSG00000137309	HMGA1		ENSG00000119969	HELLS		ENSG00000074410	CA12
ENSG00000166508	MCM7		ENSG00000119969	HELLS		ENSG00000089351	GRAMD1A		ENSG00000139618	BRCA2
ENSG00000076003	MCM6		ENSG00000089351	GRAMD1A		ENSG00000164850	GPER1		ENSG00000168646	AXIN2
ENSG00000100297	MCM5		ENSG00000147536	GINS4		ENSG00000147536	GINS4		ENSG00000066279	ASPM
ENSG00000104738	MCM4		ENSG00000101003	GINS1		ENSG00000101003	GINS1		ENSG00000147799	ARHGAP39
ENSG00000073111	MCM2		ENSG00000163430	FSTL1		ENSG00000155760	FZD7		ENSG00000142192	APP
ENSG00000171444	MCC		ENSG00000138759	FRAS1		ENSG00000180340	FZD2		ENSG00000196526	AFAP1
ENSG00000197971	MBP		ENSG00000157827	FMNL2		ENSG00000163430	FSTL1		ENSG00000122779	TRIM24
ENSG00000139292	LGR5		ENSG00000196924	FLNA		ENSG00000157827	FMNL2		ENSG00000121210	TMEM131L
ENSG00000198945	L3MBTL3		ENSG00000102302	FGD1		ENSG00000196924	FLNA		ENSG00000184985	SORCS2
ENSG00000108244	KRT23		ENSG00000188343	FAM92A		ENSG00000102302	FGD1		ENSG00000064651	SLC12A2
ENSG00000145332	KLHL8		ENSG00000149485	FADS1		ENSG00000204856	FAM216A		ENSG00000138623	SEMA7A
ENSG00000114796	KLHL24		ENSG00000171320	ESCO2		ENSG00000149485	FADS1		ENSG00000100034	PPM1F
ENSG00000112984	KIF20A		ENSG00000182580	EPHB3		ENSG00000171320	ESCO2		ENSG00000128050	PAICS
ENSG00000175538	KCNE3		ENSG00000197594	ENPP1		ENSG00000182580	EPHB3		ENSG00000132182	NUP210
ENSG00000149503	INCENP		ENSG00000213853	EMP2		ENSG00000133216	EPHB2		ENSG00000134369	NAV1
ENSG00000129351	ILF3		ENSG00000135373	EHF		ENSG00000197594	ENPP1		ENSG00000100297	MCM5
ENSG00000169991	IFFO2		ENSG00000110042	DTX4		ENSG00000213853	EMP2		ENSG00000171444	MCC
ENSG00000029993	HMGB3		ENSG00000143476	DTL		ENSG00000128886	ELL3		ENSG00000155760	FZD7
ENSG00000149948	HMGA2		ENSG00000213551	DNAJC9		ENSG00000143476	DTL		ENSG00000133216	EPHB2
ENSG00000137309	HMGA1		ENSG00000134574	DDB2		ENSG00000125821	DTD1		ENSG00000128886	ELL3
ENSG00000119969	HELLS		ENSG00000213923	CSNK1E		ENSG00000213551	DNAJC9		ENSG00000122483	CCDC18
ENSG00000263001	GTF2I		ENSG00000169504	CLIC4		ENSG00000134574	DDB2		ENSG00000112208	BAG2
ENSG00000089351	GRAMD1A		ENSG00000016602	CLCA4		ENSG00000213923	CSNK1E		ENSG00000165655	ZNF503
ENSG00000147536	GINS4		ENSG00000136108	CKAP2		ENSG00000169504	CLIC4		ENSG00000204335	SP5
ENSG00000101003	GINS1		ENSG00000183765	CHEK2		ENSG00000016602	CLCA4		ENSG00000116711	PLA2G4A
ENSG00000155760	FZD7		ENSG00000149554	CHEK1		ENSG00000136108	CKAP2		ENSG00000137404	NRM
ENSG00000163430	FSTL1		ENSG00000172292	CERS6		ENSG00000183765	CHEK2		ENSG00000112118	MCM3
ENSG00000157827	FMNL2		ENSG00000117724	CENPF		ENSG00000149554	CHEK1		ENSG00000155254	MARVELD1
ENSG00000196924	FLNA		ENSG00000105810	CDK6		ENSG00000172292	CERS6		ENSG00000213949	ITGA1
ENSG00000137460	FHDC1		ENSG00000144354	CDCA7		ENSG00000117724	CENPF		ENSG00000144730	IL17RD
ENSG00000188343	FAM92A		ENSG00000146670	CDCA5		ENSG00000105810	CDK6		ENSG00000142089	IFITM3
ENSG00000149485	FADS1		ENSG00000167775	CD320		ENSG00000144354	CDCA7		ENSG00000185201	IFITM2
ENSG00000171320	ESCO2		ENSG00000134057	CCNB1		ENSG00000146670	CDCA5		ENSG00000102302	FGD1
ENSG00000196678	ERI2		ENSG00000173894	CBX2		ENSG00000167775	CD320		ENSG00000213853	EMP2
ENSG00000182580	EPHB3		ENSG00000158966	CACHD1		ENSG00000134057	CCNB1		ENSG00000213551	DNAJC9
ENSG00000133216	EPHB2		ENSG00000074410	CA12		ENSG00000122483	CCDC18		ENSG00000134574	DDB2
ENSG00000197594	ENPP1		ENSG00000139618	BRCA2		ENSG00000173894	CBX2		ENSG00000183765	CHEK2
ENSG00000128886	ELL3		ENSG00000168646	AXIN2		ENSG00000158966	CACHD1		ENSG00000112200	ZNF451
ENSG00000135373	EHF		ENSG00000085224	ATRX		ENSG00000183346	CABCOCO1		ENSG00000056277	ZNF280C
ENSG00000110042	DTX4		ENSG00000068650	ATP11A		ENSG00000074410	CA12		ENSG00000197056	ZMYM1
ENSG00000143476	DTL		ENSG00000066279	ASPM		ENSG00000139618	BRCA2		ENSG00000116001	TIA1
ENSG00000147251	DOCK11		ENSG00000147799	ARHGAP39		ENSG00000083123	BCKDHB		ENSG00000113658	SMAD5
ENSG00000213923	CSNK1E		ENSG00000142192	APP		ENSG00000112208	BAG2		ENSG00000139146	SINHCAF
ENSG00000117519	CNN3		ENSG00000196526	AFAP1		ENSG00000168646	AXIN2		ENSG00000095002	MSH2
ENSG00000169504	CLIC4					ENSG00000066279	ASPM		ENSG00000186260	MKL2
ENSG00000016602	CLCA4					ENSG00000183734	ASCL2		ENSG00000145332	KLHL8
ENSG00000136108	CKAP2					ENSG00000188042	ARL4C		ENSG00000175538	KCNE3
ENSG00000149554	CHEK1					ENSG00000136002	ARHGEF4		ENSG00000129351	ILF3
ENSG00000172292	CERS6					ENSG00000147799	ARHGAP39		ENSG00000188343	FAM92A
ENSG00000117724	CENPF					ENSG00000142192	APP		ENSG00000135373	EHF
ENSG00000105810	CDK6					ENSG00000164904	ALDH7A1		ENSG00000110042	DTX4
ENSG00000144354	CDCA7					ENSG00000196526	AFAP1		ENSG00000085224	ATRX
ENSG00000146670	CDCA5								ENSG00000068650	ATP11A
ENSG00000167775	CD320
ENSG00000134057	CCNB1
ENSG00000122483	CCDC18
ENSG00000173894	CBX2
ENSG00000158966	CACHD1
ENSG00000074410	CA12
ENSG00000139618	BRCA2
ENSG00000112208	BAG2
ENSG00000168646	AXIN2
ENSG00000085224	ATRX
ENSG00000068650	ATP11A
ENSG00000066279	ASPM
ENSG00000147799	ARHGAP39
ENSG00000160007	ARHGAP35
ENSG00000142192	APP
ENSG00000157510	AFAP1L1
ENSG00000196526	AFAP1
ENSG00000101126	ADNP

## Sheet: GO of 135 overlap genes
GO Term	Description	P-value	FDR q-value	Enrichment	N	B	n	b	Genes
GO:1903047	mitotic cell cycle process	2.54e-14	3.79e-10	6.12	16694	580	127	27	[MSH2 - muts homolog 2, colon cancer, nonpolyposis type 1 (e. coli), MCM7 - minichromosome maintenance complex component 7, CENPF - centromere protein f, 350/400kda, INCENP - inner centromere protein antigens 135/155kda, PPAT - phosphoribosyl pyrophosphate amidotransferase, MYC - v-myc avian myelocytomatosis viral oncogene homolog, HMGA2 - high mobility group at-hook 2, CDK6 - cyclin-dependent ki…
GO:0022402	cell cycle process	8.88e-12	6.63e-08	4.26	16694	926	127	30	[MSH2 - muts homolog 2, colon cancer, nonpolyposis type 1 (e. coli), MCM7 - minichromosome maintenance complex component 7, CENPF - centromere protein f, 350/400kda, PHGDH - phosphoglycerate dehydrogenase, INCENP - inner centromere protein antigens 135/155kda, ASPM - asp (abnormal spindle) homolog, microcephaly associated (drosophila), PPAT - phosphoribosyl pyrophosphate amidotransferase, MYC - v…
GO:0006259	DNA metabolic process	8.51e-11	4.24e-07	4.69	16694	700	127	25	[MSH2 - muts homolog 2, colon cancer, nonpolyposis type 1 (e. coli), MCM7 - minichromosome maintenance complex component 7, CENPF - centromere protein f, 350/400kda, DTL - denticleless e3 ubiquitin protein ligase homolog (drosophila), DDB2 - damage-specific dna binding protein 2, 48kda, ESCO2 - establishment of sister chromatid cohesion n-acetyltransferase 2, NAP1L1 - nucleosome assembly protein …
GO:0006270	DNA replication initiation	1.78e-10	6.64e-07	30.05	16694	35	127	8	[MCM4 - minichromosome maintenance complex component 4, MCM8 - minichromosome maintenance complex component 8, MCM3 - minichromosome maintenance complex component 3, MCM6 - minichromosome maintenance complex component 6, MCM5 - minichromosome maintenance complex component 5, MCM7 - minichromosome maintenance complex component 7, MCM2 - minichromosome maintenance complex component 2, GINS4 - gins …
GO:0071103	DNA conformation change	5.89e-10	1.76e-06	13.39	16694	108	127	11	[MCM4 - minichromosome maintenance complex component 4, CDCA5 - cell division cycle associated 5, MCM6 - minichromosome maintenance complex component 6, MCM7 - minichromosome maintenance complex component 7, HMGA1 - high mobility group at-hook 1, MCM2 - minichromosome maintenance complex component 2, GINS1 - gins complex subunit 1 (psf1 homolog), NUSAP1 - nucleolar and spindle associated protein …
GO:0006268	DNA unwinding involved in DNA replication	1.29e-09	3.22e-06	82.16	16694	8	127	5	[MCM4 - minichromosome maintenance complex component 4, MCM6 - minichromosome maintenance complex component 6, MCM7 - minichromosome maintenance complex component 7, HMGA1 - high mobility group at-hook 1, MCM2 - minichromosome maintenance complex component 2]
GO:0044843	cell cycle G1/S phase transition	4.86e-09	9.07e-06	13.01	16694	101	127	10	[MCM4 - minichromosome maintenance complex component 4, CDK6 - cyclin-dependent kinase 6, MCM8 - minichromosome maintenance complex component 8, MCM3 - minichromosome maintenance complex component 3, MCM6 - minichromosome maintenance complex component 6, MCM5 - minichromosome maintenance complex component 5, MCM7 - minichromosome maintenance complex component 7, MCM2 - minichromosome maintenance …
GO:0000082	G1/S transition of mitotic cell cycle	4.41e-09	9.4e-06	13.14	16694	100	127	10	[MCM4 - minichromosome maintenance complex component 4, CDK6 - cyclin-dependent kinase 6, MCM8 - minichromosome maintenance complex component 8, MCM3 - minichromosome maintenance complex component 3, MCM6 - minichromosome maintenance complex component 6, MCM5 - minichromosome maintenance complex component 5, MCM7 - minichromosome maintenance complex component 7, MCM2 - minichromosome maintenance …
GO:0032508	DNA duplex unwinding	1.44e-08	2.39e-05	17.82	16694	59	127	8	[MCM4 - minichromosome maintenance complex component 4, MCM6 - minichromosome maintenance complex component 6, MCM7 - minichromosome maintenance complex component 7, HMGA1 - high mobility group at-hook 1, MCM2 - minichromosome maintenance complex component 2, GINS1 - gins complex subunit 1 (psf1 homolog), GINS4 - gins complex subunit 4 (sld5 homolog), DDB2 - damage-specific dna binding protein 2,…
GO:0044772	mitotic cell cycle phase transition	1.97e-08	2.94e-05	7.49	16694	228	127	13	[CDK6 - cyclin-dependent kinase 6, MCM7 - minichromosome maintenance complex component 7, MCM8 - minichromosome maintenance complex component 8, CSNK1E - casein kinase 1, epsilon, CHEK2 - checkpoint kinase 2, MCM4 - minichromosome maintenance complex component 4, MCM3 - minichromosome maintenance complex component 3, MCM6 - minichromosome maintenance complex component 6, MCM5 - minichromosome mai…
GO:0051276	chromosome organization	2.4e-08	3.26e-05	5.64	16694	373	127	16	[CDCA5 - cell division cycle associated 5, MSH2 - muts homolog 2, colon cancer, nonpolyposis type 1 (e. coli), MCM7 - minichromosome maintenance complex component 7, CENPF - centromere protein f, 350/400kda, GINS1 - gins complex subunit 1 (psf1 homolog), NUSAP1 - nucleolar and spindle associated protein 1, GINS4 - gins complex subunit 4 (sld5 homolog), DDB2 - damage-specific dna binding protein 2…
GO:0044770	cell cycle phase transition	2.96e-08	3.69e-05	7.24	16694	236	127	13	[CDK6 - cyclin-dependent kinase 6, MCM7 - minichromosome maintenance complex component 7, MCM8 - minichromosome maintenance complex component 8, CSNK1E - casein kinase 1, epsilon, CHEK2 - checkpoint kinase 2, MCM4 - minichromosome maintenance complex component 4, MCM3 - minichromosome maintenance complex component 3, MCM6 - minichromosome maintenance complex component 6, MCM5 - minichromosome mai…
GO:0032392	DNA geometric change	4.02e-08	4.62e-05	15.7	16694	67	127	8	[MCM4 - minichromosome maintenance complex component 4, MCM6 - minichromosome maintenance complex component 6, MCM7 - minichromosome maintenance complex component 7, HMGA1 - high mobility group at-hook 1, MCM2 - minichromosome maintenance complex component 2, GINS1 - gins complex subunit 1 (psf1 homolog), GINS4 - gins complex subunit 4 (sld5 homolog), DDB2 - damage-specific dna binding protein 2,…
GO:0006260	DNA replication	2.03e-07	0.000217	8.82	16694	149	127	10	[MCM4 - minichromosome maintenance complex component 4, MCM8 - minichromosome maintenance complex component 8, MCM3 - minichromosome maintenance complex component 3, CHEK1 - checkpoint kinase 1, MCM6 - minichromosome maintenance complex component 6, MCM5 - minichromosome maintenance complex component 5, MCM7 - minichromosome maintenance complex component 7, MCM2 - minichromosome maintenance compl…
GO:0016043	cellular component organization	3.41e-06	0.0034	1.69	16694	4581	127	59	[EMP2 - epithelial membrane protein 2, PHLDB2 - pleckstrin homology-like domain, family b, member 2, FAM92A1 - family with sequence similarity 92, member a1, DDB2 - damage-specific dna binding protein 2, 48kda, INCENP - inner centromere protein antigens 135/155kda, ZMYM1 - zinc finger, mym-type 1, ATP11A - atpase, class vi, type 11a, CLIC4 - chloride intracellular channel 4, NAP1L1 - nucleosome a…
GO:0060070	canonical Wnt signaling pathway	4.08e-06	0.00381	10.7	16694	86	127	7	[TCF7 - transcription factor 7 (t-cell specific, hmg-box), CSNK1E - casein kinase 1, epsilon, FZD7 - frizzled family receptor 7, ZNRF3 - zinc and ring finger 3, SMO - smoothened, frizzled family receptor, SOX4 - sry (sex determining region y)-box 4, MYC - v-myc avian myelocytomatosis viral oncogene homolog]
GO:0071840	cellular component organization or biogenesis	4.95e-06	0.00435	1.67	16694	4631	127	59	[EMP2 - epithelial membrane protein 2, PHLDB2 - pleckstrin homology-like domain, family b, member 2, FAM92A1 - family with sequence similarity 92, member a1, DDB2 - damage-specific dna binding protein 2, 48kda, INCENP - inner centromere protein antigens 135/155kda, ZMYM1 - zinc finger, mym-type 1, ATP11A - atpase, class vi, type 11a, CLIC4 - chloride intracellular channel 4, NAP1L1 - nucleosome a…
GO:0042127	regulation of cell proliferation	6.26e-06	0.00519	2.51	16694	1412	127	27	[EMP2 - epithelial membrane protein 2, TRIM24 - tripartite motif containing 24, ITGA1 - integrin, alpha 1, CDCA7 - cell division cycle associated 7, FZD7 - frizzled family receptor 7, PLA2G4A - phospholipase a2, group iva (cytosolic, calcium-dependent), NAP1L1 - nucleosome assembly protein 1-like 1, ASPM - asp (abnormal spindle) homolog, microcephaly associated (drosophila), SMO - smoothened, fri…
GO:0030111	regulation of Wnt signaling pathway	7.48e-06	0.00589	4.82	16694	327	127	12	[CSNK1E - casein kinase 1, epsilon, FZD7 - frizzled family receptor 7, ZNRF3 - zinc and ring finger 3, LGR5 - leucine-rich repeat containing g protein-coupled receptor 5, RNF43 - ring finger protein 43, MCC - mutated in colorectal cancers, APP - amyloid beta (a4) precursor protein, ASPM - asp (abnormal spindle) homolog, microcephaly associated (drosophila), TMEM237 - transmembrane protein 237, SO…
GO:0006974	cellular response to DNA damage stimulus	8.85e-06	0.00661	3.43	16694	651	127	17	[CDCA5 - cell division cycle associated 5, CHEK1 - checkpoint kinase 1, MSH2 - muts homolog 2, colon cancer, nonpolyposis type 1 (e. coli), MCM7 - minichromosome maintenance complex component 7, WHSC1 - wolf-hirschhorn syndrome candidate 1, SOX4 - sry (sex determining region y)-box 4, DTL - denticleless e3 ubiquitin protein ligase homolog (drosophila), ESCO2 - establishment of sister chromatid co…
GO:0010564	regulation of cell cycle process	1.04e-05	0.00738	3.39	16694	659	127	17	[CDK6 - cyclin-dependent kinase 6, CDCA5 - cell division cycle associated 5, CHEK1 - checkpoint kinase 1, MSH2 - muts homolog 2, colon cancer, nonpolyposis type 1 (e. coli), PSRC1 - proline/serine-rich coiled-coil 1, CENPF - centromere protein f, 350/400kda, SOX4 - sry (sex determining region y)-box 4, NUSAP1 - nucleolar and spindle associated protein 1, DTL - denticleless e3 ubiquitin protein li…
GO:0050794	regulation of cellular process	1.33e-05	0.00861	1.32	16694	9575	127	96	[EMP2 - epithelial membrane protein 2, PHLDB2 - pleckstrin homology-like domain, family b, member 2, SORCS2 - sortilin-related vps10 domain containing receptor 2, TRIM24 - tripartite motif containing 24, RNF43 - ring finger protein 43, DTL - denticleless e3 ubiquitin protein ligase homolog (drosophila), ZNF280C - zinc finger protein 280c, DDB2 - damage-specific dna binding protein 2, 48kda, NME4 …
GO:0048523	negative regulation of cellular process	1.32e-05	0.00895	1.71	16694	4085	127	53	[PHLDB2 - pleckstrin homology-like domain, family b, member 2, TRIM24 - tripartite motif containing 24, RNF43 - ring finger protein 43, DTL - denticleless e3 ubiquitin protein ligase homolog (drosophila), CLIC4 - chloride intracellular channel 4, KIAA0922 - kiaa0922, ILF3 - interleukin enhancer binding factor 3, 90kda, TNFAIP8L1 - tumor necrosis factor, alpha-induced protein 8-like 1, CHEK1 - che…
GO:0031507	heterochromatin assembly	1.47e-05	0.00916	56.34	16694	7	127	3	[HELLS - helicase, lymphoid-specific, HMGA1 - high mobility group at-hook 1, HMGA2 - high mobility group at-hook 2]
GO:0006281	DNA repair	1.9e-05	0.0114	4.07	16694	420	127	13	[CDCA5 - cell division cycle associated 5, CHEK1 - checkpoint kinase 1, MSH2 - muts homolog 2, colon cancer, nonpolyposis type 1 (e. coli), WHSC1 - wolf-hirschhorn syndrome candidate 1, DTL - denticleless e3 ubiquitin protein ligase homolog (drosophila), GINS4 - gins complex subunit 4 (sld5 homolog), DDB2 - damage-specific dna binding protein 2, 48kda, ESCO2 - establishment of sister chromatid co…
GO:0006996	organelle organization	2.53e-05	0.0145	2.08	16694	2081	127	33	[MSH2 - muts homolog 2, colon cancer, nonpolyposis type 1 (e. coli), PHLDB2 - pleckstrin homology-like domain, family b, member 2, MCM7 - minichromosome maintenance complex component 7, CENPF - centromere protein f, 350/400kda, FMNL2 - formin-like 2, FAM92A1 - family with sequence similarity 92, member a1, DDB2 - damage-specific dna binding protein 2, 48kda, ZMYM1 - zinc finger, mym-type 1, INCEN…
GO:0033044	regulation of chromosome organization	5.76e-05	0.021	4.68	16694	281	127	10	[CDCA5 - cell division cycle associated 5, CHEK1 - checkpoint kinase 1, CCNB1 - cyclin b1, MCM2 - minichromosome maintenance complex component 2, HMGA1 - high mobility group at-hook 1, ZNF451 - zinc finger protein 451, CENPF - centromere protein f, 350/400kda, MYC - v-myc avian myelocytomatosis viral oncogene homolog, AXIN2 - axin 2, TTK - ttk protein kinase]
GO:1901987	regulation of cell cycle phase transition	4.72e-05	0.0214	4	16694	394	127	12	[CDK6 - cyclin-dependent kinase 6, CDCA5 - cell division cycle associated 5, CHEK2 - checkpoint kinase 2, CSNK1E - casein kinase 1, epsilon, CHEK1 - checkpoint kinase 1, CCNB1 - cyclin b1, APP - amyloid beta (a4) precursor protein, CENPF - centromere protein f, 350/400kda, SOX4 - sry (sex determining region y)-box 4, DTL - denticleless e3 ubiquitin protein ligase homolog (drosophila), TTK - ttk p…
GO:0035986	senescence-associated heterochromatin focus assembly	5.74e-05	0.0214	131.45	16694	2	127	2	[HMGA1 - high mobility group at-hook 1, HMGA2 - high mobility group at-hook 2]
GO:0007346	regulation of mitotic cell cycle	5.32e-05	0.0215	3.28	16694	602	127	15	[CDK6 - cyclin-dependent kinase 6, CDCA5 - cell division cycle associated 5, CHEK1 - checkpoint kinase 1, MSH2 - muts homolog 2, colon cancer, nonpolyposis type 1 (e. coli), PSRC1 - proline/serine-rich coiled-coil 1, CENPF - centromere protein f, 350/400kda, SOX4 - sry (sex determining region y)-box 4, NUSAP1 - nucleolar and spindle associated protein 1, DTL - denticleless e3 ubiquitin protein li…
GO:0000281	mitotic cytokinesis	6.04e-05	0.0215	11.95	16694	55	127	5	[CKAP2 - cytoskeleton associated protein 2, STMN1 - stathmin 1, INCENP - inner centromere protein antigens 135/155kda, NUSAP1 - nucleolar and spindle associated protein 1, KIF20A - kinesin family member 20a]
GO:0065007	biological regulation	4.04e-05	0.0216	1.26	16694	10665	127	102	[EMP2 - epithelial membrane protein 2, PHLDB2 - pleckstrin homology-like domain, family b, member 2, TRIM24 - tripartite motif containing 24, RNF43 - ring finger protein 43, DDB2 - damage-specific dna binding protein 2, 48kda, ZNF280C - zinc finger protein 280c, CDCA7 - cell division cycle associated 7, CLIC4 - chloride intracellular channel 4, ATP11A - atpase, class vi, type 11a, NAP1L1 - nucleo…
GO:0000226	microtubule cytoskeleton organization	5.05e-05	0.0216	4.32	16694	335	127	11	[CHEK2 - checkpoint kinase 2, PHLDB2 - pleckstrin homology-like domain, family b, member 2, PSRC1 - proline/serine-rich coiled-coil 1, CCNB1 - cyclin b1, STMN1 - stathmin 1, ASPM - asp (abnormal spindle) homolog, microcephaly associated (drosophila), NAV1 - neuron navigator 1, NUSAP1 - nucleolar and spindle associated protein 1, TTK - ttk protein kinase, KIF20A - kinesin family member 20a, TUBB2B…
GO:0048519	negative regulation of biological process	5.2e-05	0.0216	1.6	16694	4508	127	55	[PHLDB2 - pleckstrin homology-like domain, family b, member 2, TRIM24 - tripartite motif containing 24, RNF43 - ring finger protein 43, DTL - denticleless e3 ubiquitin protein ligase homolog (drosophila), CLIC4 - chloride intracellular channel 4, KIAA0922 - kiaa0922, ILF3 - interleukin enhancer binding factor 3, 90kda, TNFAIP8L1 - tumor necrosis factor, alpha-induced protein 8-like 1, CHEK1 - che…
GO:0006325	chromatin organization	4.93e-05	0.0217	3.3	16694	598	127	15	[CHEK1 - checkpoint kinase 1, L3MBTL3 - l(3)mbt-like 3 (drosophila), MECOM - mds1 and evi1 complex locus, WHSC1 - wolf-hirschhorn syndrome candidate 1, PPM1F - protein phosphatase, mg2+/mn2+ dependent, 1f, CBX2 - chromobox homolog 2, DDB2 - damage-specific dna binding protein 2, 48kda, HELLS - helicase, lymphoid-specific, CCNB1 - cyclin b1, MCM2 - minichromosome maintenance complex component 2, N…
GO:0008283	cell proliferation	4.66e-05	0.0218	3.31	16694	595	127	15	[MCM7 - minichromosome maintenance complex component 7, ZNF503 - zinc finger protein 503, ZNRF3 - zinc and ring finger 3, LGR5 - leucine-rich repeat containing g protein-coupled receptor 5, RNF43 - ring finger protein 43, MECOM - mds1 and evi1 complex locus, CENPF - centromere protein f, 350/400kda, SOX4 - sry (sex determining region y)-box 4, PLCE1 - phospholipase c, epsilon 1, EHF - ets homolog…
GO:0090304	nucleic acid metabolic process	3.95e-05	0.0219	1.73	16694	3572	127	47	[MSH2 - muts homolog 2, colon cancer, nonpolyposis type 1 (e. coli), MCM7 - minichromosome maintenance complex component 7, TRIM24 - tripartite motif containing 24, ZNF451 - zinc finger protein 451, CENPF - centromere protein f, 350/400kda, EHF - ets homologous factor, DTL - denticleless e3 ubiquitin protein ligase homolog (drosophila), ZNF280C - zinc finger protein 280c, ESCO2 - establishment of…
GO:0051128	regulation of cellular component organization	4.42e-05	0.022	2.03	16694	2139	127	33	[MSH2 - muts homolog 2, colon cancer, nonpolyposis type 1 (e. coli), PHLDB2 - pleckstrin homology-like domain, family b, member 2, CENPF - centromere protein f, 350/400kda, ZNF451 - zinc finger protein 451, FMNL2 - formin-like 2, PPM1F - protein phosphatase, mg2+/mn2+ dependent, 1f, DDB2 - damage-specific dna binding protein 2, 48kda, ENPP1 - ectonucleotide pyrophosphatase/phosphodiesterase 1, ZM…
GO:0090402	oncogene-induced cell senescence	5.74e-05	0.022	131.45	16694	2	127	2	[HMGA1 - high mobility group at-hook 1, HMGA2 - high mobility group at-hook 2]
GO:0016055	Wnt signaling pathway	4.29e-05	0.0221	4.39	16694	329	127	11	[TCF7 - transcription factor 7 (t-cell specific, hmg-box), CSNK1E - casein kinase 1, epsilon, FZD7 - frizzled family receptor 7, ZNRF3 - zinc and ring finger 3, RNF43 - ring finger protein 43, MCC - mutated in colorectal cancers, SMO - smoothened, frizzled family receptor, SOX4 - sry (sex determining region y)-box 4, KIAA0922 - kiaa0922, MYC - v-myc avian myelocytomatosis viral oncogene homolog, …
GO:1905114	cell surface receptor signaling pathway involved in cell-cell signaling	4.66e-05	0.0224	4.36	16694	332	127	11	[TCF7 - transcription factor 7 (t-cell specific, hmg-box), CSNK1E - casein kinase 1, epsilon, FZD7 - frizzled family receptor 7, ZNRF3 - zinc and ring finger 3, RNF43 - ring finger protein 43, MCC - mutated in colorectal cancers, SMO - smoothened, frizzled family receptor, SOX4 - sry (sex determining region y)-box 4, KIAA0922 - kiaa0922, MYC - v-myc avian myelocytomatosis viral oncogene homolog, …
GO:0038018	Wnt receptor catabolic process	5.74e-05	0.0226	131.45	16694	2	127	2	[ZNRF3 - zinc and ring finger 3, RNF43 - ring finger protein 43]
GO:0050793	regulation of developmental process	7.81e-05	0.0265	1.97	16694	2201	127	33	[EMP2 - epithelial membrane protein 2, MSH2 - muts homolog 2, colon cancer, nonpolyposis type 1 (e. coli), PHLDB2 - pleckstrin homology-like domain, family b, member 2, CENPF - centromere protein f, 350/400kda, FMNL2 - formin-like 2, ENPP1 - ectonucleotide pyrophosphatase/phosphodiesterase 1, FZD7 - frizzled family receptor 7, ZMYM1 - zinc finger, mym-type 1, MKL2 - mkl/myocardin-like 2, FGD1 - f…
GO:0006139	nucleobase-containing compound metabolic process	7.74e-05	0.0269	1.64	16694	3999	127	50	[PAICS - phosphoribosylaminoimidazole carboxylase, phosphoribosylaminoimidazole succinocarboxamide synthetase, TRIM24 - tripartite motif containing 24, DTL - denticleless e3 ubiquitin protein ligase homolog (drosophila), DDB2 - damage-specific dna binding protein 2, 48kda, NME4 - nme/nm23 nucleoside diphosphate kinase 4, ZNF280C - zinc finger protein 280c, CDCA7 - cell division cycle associated 7…
GO:2000113	negative regulation of cellular macromolecule biosynthetic process	9.31e-05	0.0309	2.42	16694	1196	127	22	[TRIM24 - tripartite motif containing 24, MECOM - mds1 and evi1 complex locus, WHSC1 - wolf-hirschhorn syndrome candidate 1, PHF6 - phd finger protein 6, ZNF451 - zinc finger protein 451, CENPF - centromere protein f, 350/400kda, PPM1F - protein phosphatase, mg2+/mn2+ dependent, 1f, CBX2 - chromobox homolog 2, TCF7 - transcription factor 7 (t-cell specific, hmg-box), CHEK2 - checkpoint kinase 2, …
GO:0050789	regulation of biological process	0.000113	0.0343	1.26	16694	10105	127	97	[EMP2 - epithelial membrane protein 2, PHLDB2 - pleckstrin homology-like domain, family b, member 2, TRIM24 - tripartite motif containing 24, RNF43 - ring finger protein 43, DDB2 - damage-specific dna binding protein 2, 48kda, ZNF280C - zinc finger protein 280c, CDCA7 - cell division cycle associated 7, CLIC4 - chloride intracellular channel 4, NAP1L1 - nucleosome assembly protein 1-like 1, TIFA …
GO:1901990	regulation of mitotic cell cycle phase transition	0.000111	0.0346	3.95	16694	366	127	11	[CDK6 - cyclin-dependent kinase 6, CHEK2 - checkpoint kinase 2, CDCA5 - cell division cycle associated 5, CSNK1E - casein kinase 1, epsilon, CCNB1 - cyclin b1, APP - amyloid beta (a4) precursor protein, CENPF - centromere protein f, 350/400kda, SOX4 - sry (sex determining region y)-box 4, DTL - denticleless e3 ubiquitin protein ligase homolog (drosophila), TTK - ttk protein kinase, HMGA2 - high m…
GO:0070828	heterochromatin organization	0.000116	0.0348	30.33	16694	13	127	3	[HELLS - helicase, lymphoid-specific, HMGA1 - high mobility group at-hook 1, HMGA2 - high mobility group at-hook 2]
GO:0006302	double-strand break repair	0.000111	0.0352	6.43	16694	143	127	7	[MCM8 - minichromosome maintenance complex component 8, CHEK2 - checkpoint kinase 2, CDCA5 - cell division cycle associated 5, MSH2 - muts homolog 2, colon cancer, nonpolyposis type 1 (e. coli), WHSC1 - wolf-hirschhorn syndrome candidate 1, GINS4 - gins complex subunit 4 (sld5 homolog), ESCO2 - establishment of sister chromatid cohesion n-acetyltransferase 2]
GO:0046483	heterocycle metabolic process	0.00011	0.0357	1.61	16694	4165	127	51	[PAICS - phosphoribosylaminoimidazole carboxylase, phosphoribosylaminoimidazole succinocarboxamide synthetase, TRIM24 - tripartite motif containing 24, DTL - denticleless e3 ubiquitin protein ligase homolog (drosophila), DDB2 - damage-specific dna binding protein 2, 48kda, NME4 - nme/nm23 nucleoside diphosphate kinase 4, ZNF280C - zinc finger protein 280c, CDCA7 - cell division cycle associated 7…
GO:0010639	negative regulation of organelle organization	0.000123	0.0361	4.27	16694	308	127	10	[CHEK1 - checkpoint kinase 1, PHLDB2 - pleckstrin homology-like domain, family b, member 2, MSH2 - muts homolog 2, colon cancer, nonpolyposis type 1 (e. coli), CKAP2 - cytoskeleton associated protein 2, STMN1 - stathmin 1, MCM2 - minichromosome maintenance complex component 2, HMGA1 - high mobility group at-hook 1, CENPF - centromere protein f, 350/400kda, ZNF451 - zinc finger protein 451, TTK - …
GO:0006725	cellular aromatic compound metabolic process	0.000139	0.0391	1.6	16694	4201	127	51	[PAICS - phosphoribosylaminoimidazole carboxylase, phosphoribosylaminoimidazole succinocarboxamide synthetase, TRIM24 - tripartite motif containing 24, DTL - denticleless e3 ubiquitin protein ligase homolog (drosophila), DDB2 - damage-specific dna binding protein 2, 48kda, NME4 - nme/nm23 nucleoside diphosphate kinase 4, ZNF280C - zinc finger protein 280c, CDCA7 - cell division cycle associated 7…
GO:1902749	regulation of cell cycle G2/M phase transition	0.000137	0.0392	5.31	16694	198	127	8	[CDK6 - cyclin-dependent kinase 6, CSNK1E - casein kinase 1, epsilon, CHEK1 - checkpoint kinase 1, CCNB1 - cyclin b1, APP - amyloid beta (a4) precursor protein, CENPF - centromere protein f, 350/400kda, DTL - denticleless e3 ubiquitin protein ligase homolog (drosophila), HMGA2 - high mobility group at-hook 2]
GO:0048583	regulation of response to stimulus	0.00015	0.0415	1.66	16694	3651	127	46	[EMP2 - epithelial membrane protein 2, PHLDB2 - pleckstrin homology-like domain, family b, member 2, MSH2 - muts homolog 2, colon cancer, nonpolyposis type 1 (e. coli), TRIM24 - tripartite motif containing 24, RNF43 - ring finger protein 43, ZNF451 - zinc finger protein 451, ITGA1 - integrin, alpha 1, PPM1F - protein phosphatase, mg2+/mn2+ dependent, 1f, ENPP1 - ectonucleotide pyrophosphatase/pho…
GO:0033045	regulation of sister chromatid segregation	0.000167	0.0431	9.67	16694	68	127	5	[CDCA5 - cell division cycle associated 5, CCNB1 - cyclin b1, CENPF - centromere protein f, 350/400kda, AXIN2 - axin 2, TTK - ttk protein kinase]
GO:0061640	cytoskeleton-dependent cytokinesis	0.000167	0.0438	9.67	16694	68	127	5	[CKAP2 - cytoskeleton associated protein 2, STMN1 - stathmin 1, INCENP - inner centromere protein antigens 135/155kda, NUSAP1 - nucleolar and spindle associated protein 1, KIF20A - kinesin family member 20a]
GO:0051726	regulation of cell cycle	0.000165	0.0441	2.45	16694	1071	127	20	[CDCA5 - cell division cycle associated 5, CDK6 - cyclin-dependent kinase 6, CHEK1 - checkpoint kinase 1, MSH2 - muts homolog 2, colon cancer, nonpolyposis type 1 (e. coli), PSRC1 - proline/serine-rich coiled-coil 1, MECOM - mds1 and evi1 complex locus, CENPF - centromere protein f, 350/400kda, SOX4 - sry (sex determining region y)-box 4, DTL - denticleless e3 ubiquitin protein ligase homolog (dr…
GO:0080135	regulation of cellular response to stress	0.000163	0.0442	3.11	16694	591	127	14	[CDK6 - cyclin-dependent kinase 6, CHEK1 - checkpoint kinase 1, MECOM - mds1 and evi1 complex locus, WHSC1 - wolf-hirschhorn syndrome candidate 1, ELL3 - elongation factor rna polymerase ii-like 3, CHEK2 - checkpoint kinase 2, FZD7 - frizzled family receptor 7, HMGA1 - high mobility group at-hook 1, APP - amyloid beta (a4) precursor protein, BAG2 - bcl2-associated athanogene 2, MYC - v-myc avian …
GO:0060413	atrial septum morphogenesis	0.000183	0.0463	26.29	16694	15	127	3	[WHSC1 - wolf-hirschhorn syndrome candidate 1, SMO - smoothened, frizzled family receptor, SOX4 - sry (sex determining region y)-box 4]
GO:0010558	negative regulation of macromolecule biosynthetic process	0.000186	0.0464	2.3	16694	1255	127	22	[TRIM24 - tripartite motif containing 24, MECOM - mds1 and evi1 complex locus, WHSC1 - wolf-hirschhorn syndrome candidate 1, PHF6 - phd finger protein 6, ZNF451 - zinc finger protein 451, CENPF - centromere protein f, 350/400kda, PPM1F - protein phosphatase, mg2+/mn2+ dependent, 1f, CBX2 - chromobox homolog 2, TCF7 - transcription factor 7 (t-cell specific, hmg-box), CHEK2 - checkpoint kinase 2, …
GO:1901988	negative regulation of cell cycle phase transition	0.000198	0.0485	5.03	16694	209	127	8	[CHEK2 - checkpoint kinase 2, CHEK1 - checkpoint kinase 1, CCNB1 - cyclin b1, CENPF - centromere protein f, 350/400kda, SOX4 - sry (sex determining region y)-box 4, DTL - denticleless e3 ubiquitin protein ligase homolog (drosophila), TTK - ttk protein kinase, HMGA2 - high mobility group at-hook 2]
GO:0072401	signal transduction involved in DNA integrity checkpoint	0.000205	0.0486	9.26	16694	71	127	5	[CHEK2 - checkpoint kinase 2, CHEK1 - checkpoint kinase 1, CCNB1 - cyclin b1, SOX4 - sry (sex determining region y)-box 4, DTL - denticleless e3 ubiquitin protein ligase homolog (drosophila)]
GO:0072422	signal transduction involved in DNA damage checkpoint	0.000205	0.0494	9.26	16694	71	127	5	[CHEK2 - checkpoint kinase 2, CHEK1 - checkpoint kinase 1, CCNB1 - cyclin b1, SOX4 - sry (sex determining region y)-box 4, DTL - denticleless e3 ubiquitin protein ligase homolog (drosophila)]
GO:0033043	regulation of organelle organization	0.000212	0.0494	2.41	16694	1091	127	20	[CDCA5 - cell division cycle associated 5, CHEK1 - checkpoint kinase 1, MSH2 - muts homolog 2, colon cancer, nonpolyposis type 1 (e. coli), PHLDB2 - pleckstrin homology-like domain, family b, member 2, PSRC1 - proline/serine-rich coiled-coil 1, STMN1 - stathmin 1, ZNF451 - zinc finger protein 451, CENPF - centromere protein f, 350/400kda, NUSAP1 - nucleolar and spindle associated protein 1, TTK -…
