# Supplementary material for: Regional Differences in Human Biliary Tissues and Corresponding In Vitro–Derived Organoids
Source: Hepatology. 2021 Feb 6;73(1):247–67. doi: 10.1002/hep.31252 (PMC8641381; doi:10.1002/hep.31252)
Supplement: Supplementary file 7 — File S6 [file HEP-73-247-s003.xlsx]

## Sheet: Upreg in Tissues vs Organoids
GO Term	Description	P-value	FDR q-value	Log10(FDR)	Enrichment	N	B	n	b	Genes
GO:0010817	regulation of hormone levels	3.25e-10	4.85e-06	5.31426	3.54	16694	478	326	33	[SCPEP1 - serine carboxypeptidase 1, NR0B2 - nuclear receptor subfamily 0, group b, member 2, TAC1 - tachykinin, precursor 1, HSD17B3 - hydroxysteroid (17-beta) dehydrogenase 3, APOA1 - apolipoprotein a-i, HSD17B2 - hydroxysteroid (17-beta) dehydrogenase 2, SPP1 - secreted phosphoprotein 1, RDH12 - retinol dehydrogenase 12 (all-trans/9-cis/11-cis), CASR - calcium-sensing receptor, CPA3 - carboxyp…
GO:0046903	secretion	3.94e-09	2.95e-05	4.53018	2.5	16694	984	326	48	[CD93 - cd93 molecule, SIRPA - signal-regulatory protein alpha, CEL - carboxyl ester lipase, TYROBP - tyro protein tyrosine kinase binding protein, FTL - ferritin, light polypeptide, C2CD4C - c2 calcium-dependent domain containing 4c, APOA1 - apolipoprotein a-i, SRGN - serglycin, CCR1 - chemokine (c-c motif) receptor 1, CA2 - carbonic anhydrase ii, LIN7A - lin-7 homolog a (c. elegans), CD14 - cd1…
GO:0032940	secretion by cell	9.17e-09	4.57e-05	4.34008	2.56	16694	880	326	44	[CD93 - cd93 molecule, SIRPA - signal-regulatory protein alpha, TYROBP - tyro protein tyrosine kinase binding protein, FTL - ferritin, light polypeptide, C2CD4C - c2 calcium-dependent domain containing 4c, APOA1 - apolipoprotein a-i, SRGN - serglycin, CCR1 - chemokine (c-c motif) receptor 1, LIN7A - lin-7 homolog a (c. elegans), CD14 - cd14 molecule, AGT - angiotensinogen (serpin peptidase inhibi…
GO:0042445	hormone metabolic process	1.56e-08	4.66e-05	4.33161	5.12	16694	180	326	18	[SCPEP1 - serine carboxypeptidase 1, TTR - transthyretin, SERPINA6 - serpin peptidase inhibitor, clade a (alpha-1 antiproteinase, antitrypsin), member 6, AKR1C4 - aldo-keto reductase family 1, member c4, HSD17B3 - hydroxysteroid (17-beta) dehydrogenase 3, APOA1 - apolipoprotein a-i, HSD17B2 - hydroxysteroid (17-beta) dehydrogenase 2, CACNA1H - calcium channel, voltage-dependent, t type, alpha 1h …
GO:0044281	small molecule metabolic process	1.41e-08	5.26e-05	4.27901	2.05	16694	1623	326	65	[SCPEP1 - serine carboxypeptidase 1, GGT2 - gamma-glutamyltransferase 2, HSD17B3 - hydroxysteroid (17-beta) dehydrogenase 3, APOA1 - apolipoprotein a-i, ENTPD8 - ectonucleoside triphosphate diphosphohydrolase 8, FMO2 - flavin containing monooxygenase 2 (non-functional), RDH12 - retinol dehydrogenase 12 (all-trans/9-cis/11-cis), APOB - apolipoprotein b, GSTA1 - glutathione s-transferase alpha 1, B…
GO:0006810	transport	3.31e-08	7.08e-05	4.14997	1.59	16694	3699	326	115	[CD93 - cd93 molecule, SIRPA - signal-regulatory protein alpha, APOA1 - apolipoprotein a-i, APOB - apolipoprotein b, SLC6A19 - solute carrier family 6 (neutral amino acid transporter), member 19, LIN7A - lin-7 homolog a (c. elegans), C15orf48 - chromosome 15 open reading frame 48, TRPM2 - transient receptor potential cation channel, subfamily m, member 2, LGALS3 - lectin, galactoside-binding, sol…
GO:0008202	steroid metabolic process	2.89e-08	7.19e-05	4.14327	4.43	16694	231	326	20	[CEL - carboxyl ester lipase, SERPINA6 - serpin peptidase inhibitor, clade a (alpha-1 antiproteinase, antitrypsin), member 6, NR0B2 - nuclear receptor subfamily 0, group b, member 2, AKR1C4 - aldo-keto reductase family 1, member c4, CYP8B1 - cytochrome p450, family 8, subfamily b, polypeptide 1, HSD17B3 - hydroxysteroid (17-beta) dehydrogenase 3, LRP2 - low density lipoprotein receptor-related pr…
GO:0006721	terpenoid metabolic process	7.32e-08	0.000121	3.91721	6.66	16694	100	326	13	[SCPEP1 - serine carboxypeptidase 1, TTR - transthyretin, AKR1C4 - aldo-keto reductase family 1, member c4, APOA1 - apolipoprotein a-i, LRP2 - low density lipoprotein receptor-related protein 2, APOB - apolipoprotein b, RDH12 - retinol dehydrogenase 12 (all-trans/9-cis/11-cis), SDC4 - syndecan 4, CYP2C19 - cytochrome p450, family 2, subfamily c, polypeptide 19, RBP4 - retinol binding protein 4, p…
GO:0006887	exocytosis	6.57e-08	0.000123	3.91009	2.7	16694	684	326	36	[SIRPA - signal-regulatory protein alpha, CD93 - cd93 molecule, FTL - ferritin, light polypeptide, TYROBP - tyro protein tyrosine kinase binding protein, C2CD4C - c2 calcium-dependent domain containing 4c, APOA1 - apolipoprotein a-i, SRGN - serglycin, CCR1 - chemokine (c-c motif) receptor 1, CD14 - cd14 molecule, LIN7A - lin-7 homolog a (c. elegans), TRPM2 - transient receptor potential cation ch…
GO:0065008	regulation of biological quality	9.23e-08	0.000138	3.86012	1.64	16694	3117	326	100	[HSD17B3 - hydroxysteroid (17-beta) dehydrogenase 3, HSD17B2 - hydroxysteroid (17-beta) dehydrogenase 2, APOA1 - apolipoprotein a-i, APOB - apolipoprotein b, SPP1 - secreted phosphoprotein 1, CPA3 - carboxypeptidase a3 (mast cell), LIN7A - lin-7 homolog a (c. elegans), BCO2 - beta-carotene oxygenase 2, DCN - decorin, TRPM2 - transient receptor potential cation channel, subfamily m, member 2, SPI1…
GO:0055085	transmembrane transport	1.27e-07	0.000158	3.80134	2.21	16694	1135	326	49	[MFSD7 - major facilitator superfamily domain containing 7, FXYD2 - fxyd domain containing ion transport regulator 2, APOA1 - apolipoprotein a-i, SLC6A19 - solute carrier family 6 (neutral amino acid transporter), member 19, SLC10A2 - solute carrier family 10 (sodium/bile acid cotransporter), member 2, KCNS1 - potassium voltage-gated channel, delayed-rectifier, subfamily s, member 1, C15orf48 - c…
GO:0051046	regulation of secretion	1.26e-07	0.000171	3.767	2.67	16694	671	326	35	[NR0B2 - nuclear receptor subfamily 0, group b, member 2, CRP - c-reactive protein, pentraxin-related, CLEC4E - c-type lectin domain family 4, member e, TAC1 - tachykinin, precursor 1, C2CD4C - c2 calcium-dependent domain containing 4c, APOA1 - apolipoprotein a-i, SRGN - serglycin, DISP1 - dispatched homolog 1 (drosophila), SPP1 - secreted phosphoprotein 1, SDC4 - syndecan 4, CASR - calcium-sensi…
GO:0051234	establishment of localization	1.54e-07	0.000177	3.75203	1.55	16694	3801	326	115	[CD93 - cd93 molecule, SIRPA - signal-regulatory protein alpha, APOA1 - apolipoprotein a-i, APOB - apolipoprotein b, SLC6A19 - solute carrier family 6 (neutral amino acid transporter), member 19, LIN7A - lin-7 homolog a (c. elegans), C15orf48 - chromosome 15 open reading frame 48, TRPM2 - transient receptor potential cation channel, subfamily m, member 2, LGALS3 - lectin, galactoside-binding, sol…
GO:0045055	regulated exocytosis	1.73e-07	0.000185	3.73283	2.73	16694	618	326	33	[SIRPA - signal-regulatory protein alpha, CD93 - cd93 molecule, FTL - ferritin, light polypeptide, TYROBP - tyro protein tyrosine kinase binding protein, C2CD4C - c2 calcium-dependent domain containing 4c, APOA1 - apolipoprotein a-i, SRGN - serglycin, CD14 - cd14 molecule, TRPM2 - transient receptor potential cation channel, subfamily m, member 2, CLU - clusterin, GMFG - glia maturation factor, g…
GO:1903530	regulation of secretion by cell	2.33e-07	0.000232	3.63451	2.7	16694	626	326	33	[NR0B2 - nuclear receptor subfamily 0, group b, member 2, CRP - c-reactive protein, pentraxin-related, CLEC4E - c-type lectin domain family 4, member e, TAC1 - tachykinin, precursor 1, C2CD4C - c2 calcium-dependent domain containing 4c, APOA1 - apolipoprotein a-i, SRGN - serglycin, DISP1 - dispatched homolog 1 (drosophila), SPP1 - secreted phosphoprotein 1, SDC4 - syndecan 4, CASR - calcium-sensi…
GO:0006720	isoprenoid metabolic process	3.87e-07	0.00034	3.46852	5.79	16694	115	326	13	[SCPEP1 - serine carboxypeptidase 1, TTR - transthyretin, AKR1C4 - aldo-keto reductase family 1, member c4, APOA1 - apolipoprotein a-i, LRP2 - low density lipoprotein receptor-related protein 2, APOB - apolipoprotein b, RDH12 - retinol dehydrogenase 12 (all-trans/9-cis/11-cis), SDC4 - syndecan 4, CYP2C19 - cytochrome p450, family 2, subfamily c, polypeptide 19, RBP4 - retinol binding protein 4, p…
GO:0006811	ion transport	3.76e-07	0.000351	3.45469	2.13	16694	1177	326	49	[FXYD2 - fxyd domain containing ion transport regulator 2, FTL - ferritin, light polypeptide, APOA1 - apolipoprotein a-i, SLC6A19 - solute carrier family 6 (neutral amino acid transporter), member 19, CASR - calcium-sensing receptor, SLC10A2 - solute carrier family 10 (sodium/bile acid cotransporter), member 2, KCNS1 - potassium voltage-gated channel, delayed-rectifier, subfamily s, member 1, C15…
GO:0001523	retinoid metabolic process	5.42e-07	0.00045	3.34679	6.87	16694	82	326	11	[SCPEP1 - serine carboxypeptidase 1, TTR - transthyretin, RBP4 - retinol binding protein 4, plasma, AKR1C4 - aldo-keto reductase family 1, member c4, BCO2 - beta-carotene oxygenase 2, AKR1B10 - aldo-keto reductase family 1, member b10 (aldose reductase), LRP2 - low density lipoprotein receptor-related protein 2, APOA1 - apolipoprotein a-i, RDH12 - retinol dehydrogenase 12 (all-trans/9-cis/11-cis)…
GO:0016101	diterpenoid metabolic process	1.25e-06	0.000984	3.007	6.33	16694	89	326	11	[SCPEP1 - serine carboxypeptidase 1, TTR - transthyretin, RBP4 - retinol binding protein 4, plasma, AKR1C4 - aldo-keto reductase family 1, member c4, BCO2 - beta-carotene oxygenase 2, AKR1B10 - aldo-keto reductase family 1, member b10 (aldose reductase), LRP2 - low density lipoprotein receptor-related protein 2, APOA1 - apolipoprotein a-i, APOB - apolipoprotein b, RDH12 - retinol dehydrogenase 12…
GO:0002684	positive regulation of immune system process	1.59e-06	0.00119	2.92445	2.36	16694	781	326	36	[SIRPA - signal-regulatory protein alpha, APCS - amyloid p component, serum, CLEC4E - c-type lectin domain family 4, member e, CRP - c-reactive protein, pentraxin-related, CD1D - cd1d molecule, CAMK1D - calcium/calmodulin-dependent protein kinase id, TAC1 - tachykinin, precursor 1, APOB - apolipoprotein b, CCR1 - chemokine (c-c motif) receptor 1, ELMO1 - engulfment and cell motility 1, SPN - sial…
GO:0006629	lipid metabolic process	4.28e-06	0.00305	2.5157	2.03	16694	1134	326	45	[SCPEP1 - serine carboxypeptidase 1, CEL - carboxyl ester lipase, NR0B2 - nuclear receptor subfamily 0, group b, member 2, ALOX5AP - arachidonate 5-lipoxygenase-activating protein, CYP8B1 - cytochrome p450, family 8, subfamily b, polypeptide 1, HSD17B3 - hydroxysteroid (17-beta) dehydrogenase 3, LRP2 - low density lipoprotein receptor-related protein 2, APOA1 - apolipoprotein a-i, HSD17B2 - hydro…
GO:0006082	organic acid metabolic process	4.81e-06	0.00327	2.48545	2.16	16694	924	326	39	[CEL - carboxyl ester lipase, SCPEP1 - serine carboxypeptidase 1, ALOX5AP - arachidonate 5-lipoxygenase-activating protein, GGT2 - gamma-glutamyltransferase 2, CYP8B1 - cytochrome p450, family 8, subfamily b, polypeptide 1, PYCR2 - pyrroline-5-carboxylate reductase family, member 2, FMO2 - flavin containing monooxygenase 2 (non-functional), GSTA1 - glutathione s-transferase alpha 1, ALDOB - aldol…
GO:0034754	cellular hormone metabolic process	5.89e-06	0.00383	2.4168	5.42	16694	104	326	11	[SCPEP1 - serine carboxypeptidase 1, TTR - transthyretin, RBP4 - retinol binding protein 4, plasma, UGT2B11 - udp glucuronosyltransferase 2 family, polypeptide b11, AKR1C4 - aldo-keto reductase family 1, member c4, BCO2 - beta-carotene oxygenase 2, HSD17B3 - hydroxysteroid (17-beta) dehydrogenase 3, HSD17B2 - hydroxysteroid (17-beta) dehydrogenase 2, CACNA1H - calcium channel, voltage-dependent, …
GO:0045321	leukocyte activation	8.66e-06	0.00518	2.28567	2.29	16694	739	326	33	[SIRPA - signal-regulatory protein alpha, CD93 - cd93 molecule, CLEC4E - c-type lectin domain family 4, member e, FTL - ferritin, light polypeptide, TYROBP - tyro protein tyrosine kinase binding protein, IKZF3 - ikaros family zinc finger 3 (aiolos), CD14 - cd14 molecule, TRPM2 - transient receptor potential cation channel, subfamily m, member 2, FZD8 - frizzled family receptor 8, SPI1 - spleen fo…
GO:0051047	positive regulation of secretion	8.35e-06	0.0052	2.284	3	16694	359	326	21	[P2RX4 - purinergic receptor p2x, ligand-gated ion channel, 4, NR0B2 - nuclear receptor subfamily 0, group b, member 2, CLEC4E - c-type lectin domain family 4, member e, TAC1 - tachykinin, precursor 1, CACNA1H - calcium channel, voltage-dependent, t type, alpha 1h subunit, SPP1 - secreted phosphoprotein 1, CPB2 - carboxypeptidase b2 (plasma), SDC4 - syndecan 4, EDN3 - endothelin 3, CASR - calcium…
GO:0015711	organic anion transport	9.4e-06	0.0052	2.284	2.88	16694	391	326	22	[AKR1C4 - aldo-keto reductase family 1, member c4, BDKRB2 - bradykinin receptor b2, SLC13A2 - solute carrier family 13 (sodium-dependent dicarboxylate transporter), member 2, APOA1 - apolipoprotein a-i, LRP2 - low density lipoprotein receptor-related protein 2, SLC6A19 - solute carrier family 6 (neutral amino acid transporter), member 19, CA4 - carbonic anhydrase iv, SLC3A1 - solute carrier famil…
GO:0032879	regulation of localization	9.85e-06	0.00526	2.27901	1.63	16694	2320	326	74	[SIRPA - signal-regulatory protein alpha, FXYD2 - fxyd domain containing ion transport regulator 2, TTLL6 - tubulin tyrosine ligase-like family, member 6, C2CD4C - c2 calcium-dependent domain containing 4c, TAC1 - tachykinin, precursor 1, CAMK1D - calcium/calmodulin-dependent protein kinase id, APOA1 - apolipoprotein a-i, SRGN - serglycin, SEMA3E - sema domain, immunoglobulin domain (ig), short b…
GO:0051179	localization	9.33e-06	0.00536	2.27084	1.42	16694	4249	326	118	[CD93 - cd93 molecule, SIRPA - signal-regulatory protein alpha, APOA1 - apolipoprotein a-i, APOB - apolipoprotein b, SLC6A19 - solute carrier family 6 (neutral amino acid transporter), member 19, LIN7A - lin-7 homolog a (c. elegans), C15orf48 - chromosome 15 open reading frame 48, TRPM2 - transient receptor potential cation channel, subfamily m, member 2, LGALS3 - lectin, galactoside-binding, sol…
GO:0002673	regulation of acute inflammatory response	1.22e-05	0.00628	2.20204	7.32	16694	56	326	8	[C3AR1 - complement component 3a receptor 1, APCS - amyloid p component, serum, FCER1G - fc fragment of ige, high affinity i, receptor for; gamma polypeptide, TAC1 - tachykinin, precursor 1, CLU - clusterin, CNR1 - cannabinoid receptor 1 (brain), C8G - complement component 8, gamma polypeptide, CPB2 - carboxypeptidase b2 (plasma)]
GO:0002682	regulation of immune system process	1.28e-05	0.00637	2.19586	1.93	16694	1221	326	46	[SIRPA - signal-regulatory protein alpha, APCS - amyloid p component, serum, CLEC4E - c-type lectin domain family 4, member e, CRP - c-reactive protein, pentraxin-related, CD1D - cd1d molecule, TYROBP - tyro protein tyrosine kinase binding protein, CAMK1D - calcium/calmodulin-dependent protein kinase id, TAC1 - tachykinin, precursor 1, APOA1 - apolipoprotein a-i, APOB - apolipoprotein b, CCR1 - c…
GO:0030001	metal ion transport	1.37e-05	0.00661	2.1798	2.49	16694	556	326	27	[FXYD2 - fxyd domain containing ion transport regulator 2, FTL - ferritin, light polypeptide, SLC13A2 - solute carrier family 13 (sodium-dependent dicarboxylate transporter), member 2, LRP2 - low density lipoprotein receptor-related protein 2, CCR1 - chemokine (c-c motif) receptor 1, CASR - calcium-sensing receptor, SLC10A2 - solute carrier family 10 (sodium/bile acid cotransporter), member 2, TM…
GO:0043436	oxoacid metabolic process	1.91e-05	0.00893	2.04915	2.08	16694	909	326	37	[CEL - carboxyl ester lipase, SCPEP1 - serine carboxypeptidase 1, ALOX5AP - arachidonate 5-lipoxygenase-activating protein, GGT2 - gamma-glutamyltransferase 2, CYP8B1 - cytochrome p450, family 8, subfamily b, polypeptide 1, PYCR2 - pyrroline-5-carboxylate reductase family, member 2, GSTA1 - glutathione s-transferase alpha 1, ALDOB - aldolase b, fructose-bisphosphate, CYP2C19 - cytochrome p450, fa…
GO:0015850	organic hydroxy compound transport	2.32e-05	0.00939	2.02733	4.69	16694	120	326	11	[CEL - carboxyl ester lipase, SLC10A2 - solute carrier family 10 (sodium/bile acid cotransporter), member 2, RBP4 - retinol binding protein 4, plasma, AKR1C4 - aldo-keto reductase family 1, member c4, FCER1G - fc fragment of ige, high affinity i, receptor for; gamma polypeptide, NR1H4 - nuclear receptor subfamily 1, group h, member 4, CLU - clusterin, APOA1 - apolipoprotein a-i, GHRL - ghrelin/ob…
GO:0006935	chemotaxis	2.19e-05	0.00962	2.01682	3.25	16694	268	326	17	[APOA1 - apolipoprotein a-i, CCR1 - chemokine (c-c motif) receptor 1, SEMA3E - sema domain, immunoglobulin domain (ig), short basic domain, secreted, (semaphorin) 3e, EPHA7 - eph receptor a7, C3AR1 - complement component 3a receptor 1, EDN3 - endothelin 3, CCRL2 - chemokine (c-c motif) receptor-like 2, SPN - sialophorin, ENPP2 - ectonucleotide pyrophosphatase/phosphodiesterase 2, FCER1G - fc frag…
GO:0006812	cation transport	2.32e-05	0.00963	2.01637	2.21	16694	741	326	32	[FXYD2 - fxyd domain containing ion transport regulator 2, FTL - ferritin, light polypeptide, SLC13A2 - solute carrier family 13 (sodium-dependent dicarboxylate transporter), member 2, LRP2 - low density lipoprotein receptor-related protein 2, CCR1 - chemokine (c-c motif) receptor 1, CASR - calcium-sensing receptor, SLC10A2 - solute carrier family 10 (sodium/bile acid cotransporter), member 2, TM…
GO:0042737	drug catabolic process	2.15e-05	0.00973	2.01189	4.73	16694	119	326	11	[CYP2C19 - cytochrome p450, family 2, subfamily c, polypeptide 19, CYP2C8 - cytochrome p450, family 2, subfamily c, polypeptide 8, CYP2B6 - cytochrome p450, family 2, subfamily b, polypeptide 6, ASRGL1 - asparaginase like 1, CYP2C9 - cytochrome p450, family 2, subfamily c, polypeptide 9, CYP2C18 - cytochrome p450, family 2, subfamily c, polypeptide 18, NT5E - 5'-nucleotidase, ecto (cd73), PAH - p…
GO:0042330	taxis	2.3e-05	0.0098	2.00877	3.24	16694	269	326	17	[APOA1 - apolipoprotein a-i, CCR1 - chemokine (c-c motif) receptor 1, SEMA3E - sema domain, immunoglobulin domain (ig), short basic domain, secreted, (semaphorin) 3e, EPHA7 - eph receptor a7, C3AR1 - complement component 3a receptor 1, EDN3 - endothelin 3, CCRL2 - chemokine (c-c motif) receptor-like 2, SPN - sialophorin, ENPP2 - ectonucleotide pyrophosphatase/phosphodiesterase 2, FCER1G - fc frag…
GO:0050727	regulation of inflammatory response	2.65e-05	0.0104	1.98297	3.2	16694	272	326	17	[FFAR4 - free fatty acid receptor 4, HCK - hemopoietic cell kinase, APCS - amyloid p component, serum, NT5E - 5'-nucleotidase, ecto (cd73), TAC1 - tachykinin, precursor 1, APOA1 - apolipoprotein a-i, CPB2 - carboxypeptidase b2 (plasma), C3AR1 - complement component 3a receptor 1, FCER1G - fc fragment of ige, high affinity i, receptor for; gamma polypeptide, AGT - angiotensinogen (serpin peptidase…
GO:0043299	leukocyte degranulation	2.74e-05	0.0105	1.97881	2.62	16694	450	326	23	[LAMP2 - lysosomal-associated membrane protein 2, SIRPA - signal-regulatory protein alpha, CD93 - cd93 molecule, TTR - transthyretin, HCK - hemopoietic cell kinase, TYROBP - tyro protein tyrosine kinase binding protein, FTL - ferritin, light polypeptide, CD53 - cd53 molecule, SLPI - secretory leukocyte peptidase inhibitor, STXBP3 - syntaxin binding protein 3, C3AR1 - complement component 3a recep…
GO:0019373	epoxygenase P450 pathway	3.35e-05	0.0125	1.90309	12.8	16694	20	326	5	[CYP2C19 - cytochrome p450, family 2, subfamily c, polypeptide 19, CYP2C8 - cytochrome p450, family 2, subfamily c, polypeptide 8, CYP2B6 - cytochrome p450, family 2, subfamily b, polypeptide 6, CYP2C9 - cytochrome p450, family 2, subfamily c, polypeptide 9, CYP2C18 - cytochrome p450, family 2, subfamily c, polypeptide 18]
GO:0051049	regulation of transport	3.53e-05	0.0125	1.90309	1.75	16694	1584	326	54	[SIRPA - signal-regulatory protein alpha, FXYD2 - fxyd domain containing ion transport regulator 2, TAC1 - tachykinin, precursor 1, C2CD4C - c2 calcium-dependent domain containing 4c, CAMK1D - calcium/calmodulin-dependent protein kinase id, APOA1 - apolipoprotein a-i, SRGN - serglycin, SPP1 - secreted phosphoprotein 1, SDC4 - syndecan 4, SPINK1 - serine peptidase inhibitor, kazal type 1, CASR - c…
GO:1903532	positive regulation of secretion by cell	3.44e-05	0.0126	1.89963	2.9	16694	335	326	19	[NR0B2 - nuclear receptor subfamily 0, group b, member 2, CLEC4E - c-type lectin domain family 4, member e, TAC1 - tachykinin, precursor 1, CACNA1H - calcium channel, voltage-dependent, t type, alpha 1h subunit, SPP1 - secreted phosphoprotein 1, CPB2 - carboxypeptidase b2 (plasma), SDC4 - syndecan 4, EDN3 - endothelin 3, CASR - calcium-sensing receptor, RBP4 - retinol binding protein 4, plasma, L…
GO:0002253	activation of immune response	3.78e-05	0.0131	1.88273	2.79	16694	367	326	20	[APCS - amyloid p component, serum, HCK - hemopoietic cell kinase, CLEC4E - c-type lectin domain family 4, member e, CRP - c-reactive protein, pentraxin-related, PSMB10 - proteasome (prosome, macropain) subunit, beta type, 10, APOB - apolipoprotein b, C3AR1 - complement component 3a receptor 1, FCGR2A - fc fragment of igg, low affinity iia, receptor (cd32), VSIG4 - v-set and immunoglobulin domain…
GO:0032787	monocarboxylic acid metabolic process	4.13e-05	0.014	1.85387	2.55	16694	462	326	23	[CEL - carboxyl ester lipase, SCPEP1 - serine carboxypeptidase 1, AKR1C4 - aldo-keto reductase family 1, member c4, ALOX5AP - arachidonate 5-lipoxygenase-activating protein, ASRGL1 - asparaginase like 1, CYP8B1 - cytochrome p450, family 8, subfamily b, polypeptide 1, GSTA1 - glutathione s-transferase alpha 1, UGT2B28 - udp glucuronosyltransferase 2 family, polypeptide b28, DSEL - dermatan sulfate…
GO:0006820	anion transport	4.56e-05	0.0148	1.82974	2.47	16694	497	326	24	[AKR1C4 - aldo-keto reductase family 1, member c4, BDKRB2 - bradykinin receptor b2, SLC13A2 - solute carrier family 13 (sodium-dependent dicarboxylate transporter), member 2, LRP2 - low density lipoprotein receptor-related protein 2, APOA1 - apolipoprotein a-i, SLC6A19 - solute carrier family 6 (neutral amino acid transporter), member 19, CA4 - carbonic anhydrase iv, SLC3A1 - solute carrier famil…
GO:0043312	neutrophil degranulation	4.48e-05	0.0149	1.82681	2.6	16694	433	326	22	[LAMP2 - lysosomal-associated membrane protein 2, SIRPA - signal-regulatory protein alpha, CD93 - cd93 molecule, TTR - transthyretin, TYROBP - tyro protein tyrosine kinase binding protein, FTL - ferritin, light polypeptide, CD53 - cd53 molecule, SLPI - secretory leukocyte peptidase inhibitor, STXBP3 - syntaxin binding protein 3, C3AR1 - complement component 3a receptor 1, FCGR2A - fc fragment of …
GO:0002283	neutrophil activation involved in immune response	4.97e-05	0.0158	1.80134	2.58	16694	436	326	22	[LAMP2 - lysosomal-associated membrane protein 2, SIRPA - signal-regulatory protein alpha, CD93 - cd93 molecule, TTR - transthyretin, TYROBP - tyro protein tyrosine kinase binding protein, FTL - ferritin, light polypeptide, CD53 - cd53 molecule, SLPI - secretory leukocyte peptidase inhibitor, STXBP3 - syntaxin binding protein 3, C3AR1 - complement component 3a receptor 1, FCGR2A - fc fragment of …
GO:0042738	exogenous drug catabolic process	5.52e-05	0.0159	1.7986	11.64	16694	22	326	5	[CYP2C19 - cytochrome p450, family 2, subfamily c, polypeptide 19, CYP2C8 - cytochrome p450, family 2, subfamily c, polypeptide 8, CYP2B6 - cytochrome p450, family 2, subfamily b, polypeptide 6, CYP2C9 - cytochrome p450, family 2, subfamily c, polypeptide 9, CYP2C18 - cytochrome p450, family 2, subfamily c, polypeptide 18]
GO:0006956	complement activation	5.52e-05	0.0162	1.79048	11.64	16694	22	326	5	[VSIG4 - v-set and immunoglobulin domain containing 4, APCS - amyloid p component, serum, CRP - c-reactive protein, pentraxin-related, CLU - clusterin, C8G - complement component 8, gamma polypeptide]
GO:0001775	cell activation	5.22e-05	0.0163	1.78781	2.06	16694	844	326	34	[CD93 - cd93 molecule, SIRPA - signal-regulatory protein alpha, CLEC4E - c-type lectin domain family 4, member e, TYROBP - tyro protein tyrosine kinase binding protein, FTL - ferritin, light polypeptide, IKZF3 - ikaros family zinc finger 3 (aiolos), CD14 - cd14 molecule, TRPM2 - transient receptor potential cation channel, subfamily m, member 2, FZD8 - frizzled family receptor 8, SPI1 - spleen fo…
GO:0016525	negative regulation of angiogenesis	5.45e-05	0.0163	1.78781	5.24	16694	88	326	9	[STAB1 - stabilin 1, AGT - angiotensinogen (serpin peptidase inhibitor, clade a, member 8), DCN - decorin, APOH - apolipoprotein h (beta-2-glycoprotein i), SEMA6A - sema domain, transmembrane domain (tm), and cytoplasmic domain, (semaphorin) 6a, GHRL - ghrelin/obestatin prepropeptide, HDAC5 - histone deacetylase 5, HHEX - hematopoietically expressed homeobox, SEMA3E - sema domain, immunoglobulin …
GO:0002376	immune system process	5.43e-05	0.0166	1.77989	1.68	16694	1771	326	58	[SIRPA - signal-regulatory protein alpha, CD93 - cd93 molecule, APCS - amyloid p component, serum, FTL - ferritin, light polypeptide, APOB - apolipoprotein b, SDC4 - syndecan 4, ELMO1 - engulfment and cell motility 1, SPN - sialophorin, REG1A - regenerating islet-derived 1 alpha, TRPM2 - transient receptor potential cation channel, subfamily m, member 2, SPI1 - spleen focus forming virus (sffv) p…
GO:0002274	myeloid leukocyte activation	6.23e-05	0.0176	1.75449	2.42	16694	507	326	24	[LAMP2 - lysosomal-associated membrane protein 2, SIRPA - signal-regulatory protein alpha, CD93 - cd93 molecule, TTR - transthyretin, TYROBP - tyro protein tyrosine kinase binding protein, FTL - ferritin, light polypeptide, CD53 - cd53 molecule, SLPI - secretory leukocyte peptidase inhibitor, STXBP3 - syntaxin binding protein 3, C3AR1 - complement component 3a receptor 1, FCGR2A - fc fragment of …
GO:2000181	negative regulation of blood vessel morphogenesis	6.52e-05	0.0177	1.75203	5.12	16694	90	326	9	[STAB1 - stabilin 1, AGT - angiotensinogen (serpin peptidase inhibitor, clade a, member 8), DCN - decorin, APOH - apolipoprotein h (beta-2-glycoprotein i), SEMA6A - sema domain, transmembrane domain (tm), and cytoplasmic domain, (semaphorin) 6a, GHRL - ghrelin/obestatin prepropeptide, HDAC5 - histone deacetylase 5, HHEX - hematopoietically expressed homeobox, SEMA3E - sema domain, immunoglobulin …
GO:0042119	neutrophil activation	6.5e-05	0.018	1.74473	2.54	16694	444	326	22	[LAMP2 - lysosomal-associated membrane protein 2, SIRPA - signal-regulatory protein alpha, CD93 - cd93 molecule, TTR - transthyretin, TYROBP - tyro protein tyrosine kinase binding protein, FTL - ferritin, light polypeptide, CD53 - cd53 molecule, SLPI - secretory leukocyte peptidase inhibitor, STXBP3 - syntaxin binding protein 3, C3AR1 - complement component 3a receptor 1, FCGR2A - fc fragment of …
GO:0019752	carboxylic acid metabolic process	6.73e-05	0.018	1.74473	2.06	16694	819	326	33	[CEL - carboxyl ester lipase, SCPEP1 - serine carboxypeptidase 1, ALOX5AP - arachidonate 5-lipoxygenase-activating protein, GGT2 - gamma-glutamyltransferase 2, CYP8B1 - cytochrome p450, family 8, subfamily b, polypeptide 1, PYCR2 - pyrroline-5-carboxylate reductase family, member 2, GSTA1 - glutathione s-transferase alpha 1, ALDOB - aldolase b, fructose-bisphosphate, CYP2C19 - cytochrome p450, fa…
GO:0036230	granulocyte activation	6.94e-05	0.0182	1.73993	2.53	16694	446	326	22	[LAMP2 - lysosomal-associated membrane protein 2, SIRPA - signal-regulatory protein alpha, CD93 - cd93 molecule, TTR - transthyretin, TYROBP - tyro protein tyrosine kinase binding protein, FTL - ferritin, light polypeptide, CD53 - cd53 molecule, SLPI - secretory leukocyte peptidase inhibitor, STXBP3 - syntaxin binding protein 3, C3AR1 - complement component 3a receptor 1, FCGR2A - fc fragment of …
GO:0007166	cell surface receptor signaling pathway	8.9e-05	0.0229	1.64016	1.61	16694	1968	326	62	[APOA1 - apolipoprotein a-i, GSTA2 - glutathione s-transferase alpha 2, SEMA3E - sema domain, immunoglobulin domain (ig), short basic domain, secreted, (semaphorin) 3e, PTPRT - protein tyrosine phosphatase, receptor type, t, ELMO1 - engulfment and cell motility 1, BCL2L10 - bcl2-like 10 (apoptosis facilitator), LRRK2 - leucine-rich repeat kinase 2, FRAT1 - frequently rearranged in advanced t-cell…
GO:0015672	monovalent inorganic cation transport	0.000101	0.0251	1.60033	2.68	16694	363	326	19	[FXYD2 - fxyd domain containing ion transport regulator 2, KCNJ16 - potassium inwardly-rectifying channel, subfamily j, member 16, SLC13A2 - solute carrier family 13 (sodium-dependent dicarboxylate transporter), member 2, KCNJ15 - potassium inwardly-rectifying channel, subfamily j, member 15, KCNJ3 - potassium inwardly-rectifying channel, subfamily j, member 3, HPN - hepsin, CACNA1H - calcium cha…
GO:0008217	regulation of blood pressure	0.000102	0.0251	1.60033	3.99	16694	141	326	11	[SCPEP1 - serine carboxypeptidase 1, EDN3 - endothelin 3, P2RX4 - purinergic receptor p2x, ligand-gated ion channel, 4, AGT - angiotensinogen (serpin peptidase inhibitor, clade a, member 8), ACE2 - angiotensin i converting enzyme 2, AR - androgen receptor, TAC1 - tachykinin, precursor 1, HMOX1 - heme oxygenase (decycling) 1, CNR1 - cannabinoid receptor 1 (brain), ACVRL1 - activin a receptor type …
GO:1901343	negative regulation of vasculature development	9.96e-05	0.0252	1.5986	4.85	16694	95	326	9	[STAB1 - stabilin 1, AGT - angiotensinogen (serpin peptidase inhibitor, clade a, member 8), DCN - decorin, APOH - apolipoprotein h (beta-2-glycoprotein i), SEMA6A - sema domain, transmembrane domain (tm), and cytoplasmic domain, (semaphorin) 6a, GHRL - ghrelin/obestatin prepropeptide, HDAC5 - histone deacetylase 5, HHEX - hematopoietically expressed homeobox, SEMA3E - sema domain, immunoglobulin …
GO:0017144	drug metabolic process	0.000107	0.0253	1.59688	2.34	16694	525	326	24	[AKR1C4 - aldo-keto reductase family 1, member c4, SLC19A3 - solute carrier family 19 (thiamine transporter), member 3, ASRGL1 - asparaginase like 1, GGT2 - gamma-glutamyltransferase 2, NT5E - 5'-nucleotidase, ecto (cd73), PYCR2 - pyrroline-5-carboxylate reductase family, member 2, FMO2 - flavin containing monooxygenase 2 (non-functional), CACNA1H - calcium channel, voltage-dependent, t type, alp…
GO:0002275	myeloid cell activation involved in immune response	0.000105	0.0254	1.59517	2.45	16694	459	326	22	[LAMP2 - lysosomal-associated membrane protein 2, SIRPA - signal-regulatory protein alpha, CD93 - cd93 molecule, TTR - transthyretin, TYROBP - tyro protein tyrosine kinase binding protein, FTL - ferritin, light polypeptide, CD53 - cd53 molecule, SLPI - secretory leukocyte peptidase inhibitor, STXBP3 - syntaxin binding protein 3, C3AR1 - complement component 3a receptor 1, FCGR2A - fc fragment of …
GO:0034220	ion transmembrane transport	0.000112	0.0261	1.58336	2.04	16694	805	326	32	[FXYD2 - fxyd domain containing ion transport regulator 2, SLC13A2 - solute carrier family 13 (sodium-dependent dicarboxylate transporter), member 2, LRP2 - low density lipoprotein receptor-related protein 2, SLC6A19 - solute carrier family 6 (neutral amino acid transporter), member 19, TMEM37 - transmembrane protein 37, SLC22A9 - solute carrier family 22 (organic anion transporter), member 9, TR…
GO:0046942	carboxylic acid transport	0.000118	0.0268	1.57187	3.08	16694	249	326	15	[BDKRB2 - bradykinin receptor b2, AKR1C4 - aldo-keto reductase family 1, member c4, SLC13A2 - solute carrier family 13 (sodium-dependent dicarboxylate transporter), member 2, LRP2 - low density lipoprotein receptor-related protein 2, SLC6A19 - solute carrier family 6 (neutral amino acid transporter), member 19, SLC3A1 - solute carrier family 3 (amino acid transporter heavy chain), member 1, SLC10…
GO:0015849	organic acid transport	0.000118	0.0272	1.56543	3.08	16694	249	326	15	[BDKRB2 - bradykinin receptor b2, AKR1C4 - aldo-keto reductase family 1, member c4, SLC13A2 - solute carrier family 13 (sodium-dependent dicarboxylate transporter), member 2, LRP2 - low density lipoprotein receptor-related protein 2, SLC6A19 - solute carrier family 6 (neutral amino acid transporter), member 19, SLC3A1 - solute carrier family 3 (amino acid transporter heavy chain), member 1, SLC10…
GO:0006958	complement activation, classical pathway	0.000122	0.0273	1.56384	14.63	16694	14	326	4	[APCS - amyloid p component, serum, CRP - c-reactive protein, pentraxin-related, CLU - clusterin, C8G - complement component 8, gamma polypeptide]
GO:0002366	leukocyte activation involved in immune response	0.000127	0.0279	1.5544	2.31	16694	531	326	24	[LAMP2 - lysosomal-associated membrane protein 2, SIRPA - signal-regulatory protein alpha, CD93 - cd93 molecule, TTR - transthyretin, CLEC4E - c-type lectin domain family 4, member e, TYROBP - tyro protein tyrosine kinase binding protein, FTL - ferritin, light polypeptide, CD53 - cd53 molecule, SLPI - secretory leukocyte peptidase inhibitor, STXBP3 - syntaxin binding protein 3, C3AR1 - complement…
GO:0002252	immune effector process	0.000132	0.0285	1.54516	2.05	16694	776	326	31	[SIRPA - signal-regulatory protein alpha, CD93 - cd93 molecule, APCS - amyloid p component, serum, CRP - c-reactive protein, pentraxin-related, CLEC4E - c-type lectin domain family 4, member e, TYROBP - tyro protein tyrosine kinase binding protein, FTL - ferritin, light polypeptide, ELMO1 - engulfment and cell motility 1, CD14 - cd14 molecule, TRPM2 - transient receptor potential cation channel, …
GO:0002263	cell activation involved in immune response	0.000142	0.0299	1.52433	2.3	16694	535	326	24	[LAMP2 - lysosomal-associated membrane protein 2, SIRPA - signal-regulatory protein alpha, CD93 - cd93 molecule, TTR - transthyretin, CLEC4E - c-type lectin domain family 4, member e, TYROBP - tyro protein tyrosine kinase binding protein, FTL - ferritin, light polypeptide, CD53 - cd53 molecule, SLPI - secretory leukocyte peptidase inhibitor, STXBP3 - syntaxin binding protein 3, C3AR1 - complement…
GO:0046113	nucleobase catabolic process	0.000141	0.0302	1.51999	25.6	16694	6	326	3	[AOX1 - aldehyde oxidase 1, DPYS - dihydropyrimidinase, DPYD - dihydropyrimidine dehydrogenase]
GO:0050776	regulation of immune response	0.000148	0.0306	1.51428	2.03	16694	781	326	31	[APCS - amyloid p component, serum, CRP - c-reactive protein, pentraxin-related, CLEC4E - c-type lectin domain family 4, member e, CD1D - cd1d molecule, TYROBP - tyro protein tyrosine kinase binding protein, APOA1 - apolipoprotein a-i, APOB - apolipoprotein b, ELMO1 - engulfment and cell motility 1, AMBP - alpha-1-microglobulin/bikunin precursor, CD14 - cd14 molecule, BTNL8 - butyrophilin-like 8,…
GO:0032101	regulation of response to external stimulus	0.000176	0.036	1.4437	2.14	16694	646	326	27	[APCS - amyloid p component, serum, NT5E - 5'-nucleotidase, ecto (cd73), TAC1 - tachykinin, precursor 1, CAMK1D - calcium/calmodulin-dependent protein kinase id, APOA1 - apolipoprotein a-i, SPP1 - secreted phosphoprotein 1, SEMA3E - sema domain, immunoglobulin domain (ig), short basic domain, secreted, (semaphorin) 3e, CCR1 - chemokine (c-c motif) receptor 1, CASR - calcium-sensing receptor, AGT …
GO:0072376	protein activation cascade	0.0002	0.0404	1.39362	6.98	16694	44	326	6	[VSIG4 - v-set and immunoglobulin domain containing 4, APCS - amyloid p component, serum, CRP - c-reactive protein, pentraxin-related, APOH - apolipoprotein h (beta-2-glycoprotein i), CLU - clusterin, C8G - complement component 8, gamma polypeptide]
GO:0006952	defense response	0.00023	0.0458	1.33913	1.91	16694	912	326	34	[APCS - amyloid p component, serum, STAB1 - stabilin 1, CRP - c-reactive protein, pentraxin-related, CLEC4E - c-type lectin domain family 4, member e, CD1D - cd1d molecule, TYROBP - tyro protein tyrosine kinase binding protein, CAMK1D - calcium/calmodulin-dependent protein kinase id, TAC1 - tachykinin, precursor 1, ACVR1 - activin a receptor, type i, CCR1 - chemokine (c-c motif) receptor 1, SPP1 …
GO:0019725	cellular homeostasis	0.000239	0.047	1.3279	2.03	16694	730	326	29	[FTL - ferritin, light polypeptide, TAC1 - tachykinin, precursor 1, CCR1 - chemokine (c-c motif) receptor 1, CASR - calcium-sensing receptor, CA2 - carbonic anhydrase ii, LRRK2 - leucine-rich repeat kinase 2, AGT - angiotensinogen (serpin peptidase inhibitor, clade a, member 8), TRPM2 - transient receptor potential cation channel, subfamily m, member 2, ADCY5 - adenylate cyclase 5, SLC26A3 - solu…
GO:0003013	circulatory system process	0.000247	0.0474	1.32422	3.38	16694	182	326	12	[SCPEP1 - serine carboxypeptidase 1, EDN3 - endothelin 3, C3AR1 - complement component 3a receptor 1, CASR - calcium-sensing receptor, BDKRB2 - bradykinin receptor b2, CRP - c-reactive protein, pentraxin-related, AGT - angiotensinogen (serpin peptidase inhibitor, clade a, member 8), ACE2 - angiotensin i converting enzyme 2, HMOX1 - heme oxygenase (decycling) 1, ACVRL1 - activin a receptor type ii…
GO:1901615	organic hydroxy compound metabolic process	0.000245	0.0475	1.32331	2.5	16694	389	326	19	[CEL - carboxyl ester lipase, TTR - transthyretin, NR0B2 - nuclear receptor subfamily 0, group b, member 2, AKR1C4 - aldo-keto reductase family 1, member c4, CYP8B1 - cytochrome p450, family 8, subfamily b, polypeptide 1, HSD17B3 - hydroxysteroid (17-beta) dehydrogenase 3, GC - group-specific component (vitamin d binding protein), APOA1 - apolipoprotein a-i, LRP2 - low density lipoprotein recepto…

## Sheet: Upreg in Organoids vs Tissues
GO Term	Description	P-value	FDR q-value	LOG10(FDR)	Enrichment	N	B	n	b	Genes
GO:0022402	cell cycle process	1.83e-23	2.73e-19	18.5638	3.69	16694	926	366	75	[CCNB2 - cyclin b2, CDK1 - cyclin-dependent kinase 1, KIF20B - kinesin family member 20b, SGOL1 - shugoshin-like 1 (s. pombe), ANLN - anillin, actin binding protein, GTSE1 - g-2 and s-phase expressed 1, RACGAP1 - rac gtpase activating protein 1, NCAPH - non-smc condensin i complex, subunit h, PLK2 - polo-like kinase 2, INCENP - inner centromere protein antigens 135/155kda, CENPI - centromere prot…
GO:1903047	mitotic cell cycle process	1.4e-22	1.05e-18	17.9788	4.56	16694	580	366	58	[CCNB2 - cyclin b2, CDK1 - cyclin-dependent kinase 1, SGOL1 - shugoshin-like 1 (s. pombe), ANLN - anillin, actin binding protein, GTSE1 - g-2 and s-phase expressed 1, RACGAP1 - rac gtpase activating protein 1, NCAPH - non-smc condensin i complex, subunit h, PLK2 - polo-like kinase 2, INCENP - inner centromere protein antigens 135/155kda, ZWINT - zw10 interacting kinetochore protein, FOXM1 - forkh…
GO:0051301	cell division	1.4e-13	6.97e-10	9.15677	4.32	16694	380	366	36	[KLHL42 - kelch-like family member 42, ERCC6L - excision repair cross-complementing rodent repair deficiency, complementation group 6-like, NEK2 - nima-related kinase 2, CCNB2 - cyclin b2, CDK1 - cyclin-dependent kinase 1, CENPE - centromere protein e, 312kda, KIF20B - kinesin family member 20b, CCNF - cyclin f, SGOL1 - shugoshin-like 1 (s. pombe), VANGL2 - vangl planar cell polarity protein 2, S…
GO:0051726	regulation of cell cycle	4.88e-12	1.82e-08	7.73993	2.6	16694	1071	366	61	[CCNB2 - cyclin b2, CDK1 - cyclin-dependent kinase 1, KIF20B - kinesin family member 20b, WDR76 - wd repeat domain 76, ANLN - anillin, actin binding protein, LIF - leukemia inhibitory factor, GTSE1 - g-2 and s-phase expressed 1, RACGAP1 - rac gtpase activating protein 1, PLK2 - polo-like kinase 2, ZWINT - zw10 interacting kinetochore protein, FOXM1 - forkhead box m1, SKP2 - s-phase kinase-associa…
GO:0010564	regulation of cell cycle process	1.24e-11	3.7e-08	7.4318	3.11	16694	659	366	45	[PRC1 - protein regulator of cytokinesis 1, SUZ12 - suz12 polycomb repressive complex 2 subunit, NEK2 - nima-related kinase 2, CDK1 - cyclin-dependent kinase 1, CENPE - centromere protein e, 312kda, KIF20B - kinesin family member 20b, CCNF - cyclin f, AURKB - aurora kinase b, ANLN - anillin, actin binding protein, LIF - leukemia inhibitory factor, GTSE1 - g-2 and s-phase expressed 1, E2F8 - e2f t…
GO:0007059	chromosome segregation	6.46e-11	1.38e-07	6.86012	7.68	16694	101	366	17	[NEK2 - nima-related kinase 2, MAD2L1 - mad2 mitotic arrest deficient-like 1 (yeast), CENPE - centromere protein e, 312kda, SGOL1 - shugoshin-like 1 (s. pombe), KIF18A - kinesin family member 18a, ESCO2 - establishment of sister chromatid cohesion n-acetyltransferase 2, SKA2 - spindle and kinetochore associated complex subunit 2, KIF11 - kinesin family member 11, NCAPH - non-smc condensin i compl…
GO:0007010	cytoskeleton organization	6.44e-11	1.6e-07	6.79588	2.84	16694	772	366	48	[PRC1 - protein regulator of cytokinesis 1, FRMD5 - ferm domain containing 5, CENPA - centromere protein a, NEK2 - nima-related kinase 2, CDK1 - cyclin-dependent kinase 1, MAP7D2 - map7 domain containing 2, CENPE - centromere protein e, 312kda, STRIP2 - striatin interacting protein 2, KIF18A - kinesin family member 18a, AURKB - aurora kinase b, PFN2 - profilin 2, ANLN - anillin, actin binding pro…
GO:0007062	sister chromatid cohesion	3.49e-10	6.51e-07	6.18642	6.92	16694	112	366	17	[BUB1 - bub1 mitotic checkpoint serine/threonine kinase, CENPA - centromere protein a, ERCC6L - excision repair cross-complementing rodent repair deficiency, complementation group 6-like, BUB1B - bub1 mitotic checkpoint serine/threonine kinase b, MAD2L1 - mad2 mitotic arrest deficient-like 1 (yeast), CENPE - centromere protein e, 312kda, SGOL1 - shugoshin-like 1 (s. pombe), AURKB - aurora kinase …
GO:0051128	regulation of cellular component organization	4.26e-10	7.08e-07	6.14997	1.92	16694	2139	366	90	[TMEM30A - transmembrane protein 30a, KIF20B - kinesin family member 20b, DHX33 - deah (asp-glu-ala-his) box polypeptide 33, PFN2 - profilin 2, LIF - leukemia inhibitory factor, ENC1 - ectodermal-neural cortex 1 (with btb domain), ANLN - anillin, actin binding protein, MID1 - midline 1 (opitz/bbb syndrome), KLK6 - kallikrein-related peptidase 6, CORO1C - coronin, actin binding protein, 1c, VANGL2…
GO:0051276	chromosome organization	9.18e-10	1.37e-06	5.86328	3.67	16694	373	366	30	[CENPA - centromere protein a, ERCC6L - excision repair cross-complementing rodent repair deficiency, complementation group 6-like, NEK2 - nima-related kinase 2, CDK1 - cyclin-dependent kinase 1, CENPE - centromere protein e, 312kda, SGOL1 - shugoshin-like 1 (s. pombe), KIF18A - kinesin family member 18a, AURKB - aurora kinase b, CENPK - centromere protein k, SKA2 - spindle and kinetochore associ…
GO:0098813	nuclear chromosome segregation	1.94e-09	2.42e-06	5.61618	11.4	16694	44	366	11	[KIFC1 - kinesin family member c1, NCAPH - non-smc condensin i complex, subunit h, TOP2A - topoisomerase (dna) ii alpha 170kda, NEK2 - nima-related kinase 2, MAD2L1 - mad2 mitotic arrest deficient-like 1 (yeast), ZWINT - zw10 interacting kinetochore protein, CDCA8 - cell division cycle associated 8, KIF18B - kinesin family member 18b, KIF18A - kinesin family member 18a, SGOL1 - shugoshin-like 1 (…
GO:0000281	mitotic cytokinesis	1.94e-09	2.63e-06	5.58004	9.95	16694	55	366	12	[SEPT2 - septin 2, CENPA - centromere protein a, CKAP2 - cytoskeleton associated protein 2, STMN1 - stathmin 1, INCENP - inner centromere protein antigens 135/155kda, KIF23 - kinesin family member 23, KIF4A - kinesin family member 4a, ECT2 - epithelial cell transforming sequence 2 oncogene, ANLN - anillin, actin binding protein, KIF20A - kinesin family member 20a, RTKN2 - rhotekin 2, RACGAP1 - ra…
GO:0007052	mitotic spindle organization	3.36e-09	3.86e-06	5.41341	8.47	16694	70	366	13	[TPX2 - tpx2, microtubule-associated, NEK2 - nima-related kinase 2, STMN1 - stathmin 1, CENPE - centromere protein e, 312kda, AURKB - aurora kinase b, KIF11 - kinesin family member 11, MYBL2 - v-myb avian myeloblastosis viral oncogene homolog-like 2, KIFC1 - kinesin family member c1, PLK2 - polo-like kinase 2, CCNB1 - cyclin b1, POC1A - poc1 centriolar protein a, KIF4A - kinesin family member 4a,…
GO:0000910	cytokinesis	5.75e-09	6.14e-06	5.21183	8.12	16694	73	366	13	[PRC1 - protein regulator of cytokinesis 1, CENPA - centromere protein a, STMN1 - stathmin 1, ANLN - anillin, actin binding protein, RTKN2 - rhotekin 2, KIF20A - kinesin family member 20a, RACGAP1 - rac gtpase activating protein 1, SEPT2 - septin 2, CKAP2 - cytoskeleton associated protein 2, INCENP - inner centromere protein antigens 135/155kda, KIF23 - kinesin family member 23, KIF4A - kinesin f…
GO:1902850	microtubule cytoskeleton organization involved in mitosis	1.24e-08	1.24e-05	4.90658	6.94	16694	92	366	14	[CENPA - centromere protein a, TPX2 - tpx2, microtubule-associated, NEK2 - nima-related kinase 2, STMN1 - stathmin 1, CENPE - centromere protein e, 312kda, AURKB - aurora kinase b, KIF11 - kinesin family member 11, MYBL2 - v-myb avian myeloblastosis viral oncogene homolog-like 2, KIFC1 - kinesin family member c1, PLK2 - polo-like kinase 2, CCNB1 - cyclin b1, POC1A - poc1 centriolar protein a, KIF…
GO:0048646	anatomical structure formation involved in morphogenesis	1.6e-08	1.49e-05	4.82681	2.71	16694	656	366	39	[LOXL4 - lysyl oxidase-like 4, KIF20B - kinesin family member 20b, GNPAT - glyceronephosphate o-acyltransferase, E2F8 - e2f transcription factor 8, VANGL2 - vangl planar cell polarity protein 2, RARG - retinoic acid receptor, gamma, SEMA3C - sema domain, immunoglobulin domain (ig), short basic domain, secreted, (semaphorin) 3c, SIX4 - six homeobox 4, JAG1 - jagged 1, UGT8 - udp glycosyltransferas…
GO:0061640	cytoskeleton-dependent cytokinesis	2.49e-08	2.19e-05	4.65956	8.05	16694	68	366	12	[SEPT2 - septin 2, CENPA - centromere protein a, CKAP2 - cytoskeleton associated protein 2, STMN1 - stathmin 1, INCENP - inner centromere protein antigens 135/155kda, KIF23 - kinesin family member 23, KIF4A - kinesin family member 4a, ECT2 - epithelial cell transforming sequence 2 oncogene, ANLN - anillin, actin binding protein, KIF20A - kinesin family member 20a, RTKN2 - rhotekin 2, RACGAP1 - ra…
GO:0044772	mitotic cell cycle phase transition	3.25e-08	2.69e-05	4.57025	4.2	16694	228	366	21	[SKP2 - s-phase kinase-associated protein 2, e3 ubiquitin protein ligase, CDK6 - cyclin-dependent kinase 6, IQGAP3 - iq motif containing gtpase activating protein 3, BUB1B - bub1 mitotic checkpoint serine/threonine kinase b, NEK2 - nima-related kinase 2, CCNB2 - cyclin b2, CDK1 - cyclin-dependent kinase 1, PHLDA1 - pleckstrin homology-like domain, family a, member 1, UBE2C - ubiquitin-conjugating…
GO:0010948	negative regulation of cell cycle process	3.5e-08	2.75e-05	4.56067	3.72	16694	294	366	24	[CHEK1 - checkpoint kinase 1, BUB1 - bub1 mitotic checkpoint serine/threonine kinase, SUZ12 - suz12 polycomb repressive complex 2 subunit, BUB1B - bub1 mitotic checkpoint serine/threonine kinase b, NEK2 - nima-related kinase 2, MAD2L1 - mad2 mitotic arrest deficient-like 1 (yeast), CDK1 - cyclin-dependent kinase 1, CCNF - cyclin f, AURKB - aurora kinase b, CBX3 - chromobox homolog 3, LIF - leukem…
GO:0051783	regulation of nuclear division	3.76e-08	2.81e-05	4.55129	4.83	16694	170	366	18	[BUB1 - bub1 mitotic checkpoint serine/threonine kinase, CHEK1 - checkpoint kinase 1, BUB1B - bub1 mitotic checkpoint serine/threonine kinase b, NEK2 - nima-related kinase 2, MAD2L1 - mad2 mitotic arrest deficient-like 1 (yeast), CENPE - centromere protein e, 312kda, KIF20B - kinesin family member 20b, UBE2C - ubiquitin-conjugating enzyme e2c, LIF - leukemia inhibitory factor, ANLN - anillin, act…
GO:0048522	positive regulation of cellular process	4.37e-08	2.97e-05	4.52724	1.48	16694	4508	366	146	[TSPAN14 - tetraspanin 14, CDK1 - cyclin-dependent kinase 1, TRIM24 - tripartite motif containing 24, KIF20B - kinesin family member 20b, DHX33 - deah (asp-glu-ala-his) box polypeptide 33, ENC1 - ectodermal-neural cortex 1 (with btb domain), LIF - leukemia inhibitory factor, ANLN - anillin, actin binding protein, MID1 - midline 1 (opitz/bbb syndrome), KLK6 - kallikrein-related peptidase 6, VANGL2…
GO:0045786	negative regulation of cell cycle	4.33e-08	3.08e-05	4.51145	2.91	16694	518	366	33	[SUZ12 - suz12 polycomb repressive complex 2 subunit, NEK2 - nima-related kinase 2, CDK1 - cyclin-dependent kinase 1, KIF20B - kinesin family member 20b, CCNF - cyclin f, AURKB - aurora kinase b, LIF - leukemia inhibitory factor, GTSE1 - g-2 and s-phase expressed 1, MDM2 - mdm2 oncogene, e3 ubiquitin protein ligase, E2F8 - e2f transcription factor 8, TOM1L2 - target of myb1-like 2 (chicken), PLK2…
GO:0044770	cell cycle phase transition	5.9e-08	3.67e-05	4.43533	4.06	16694	236	366	21	[SKP2 - s-phase kinase-associated protein 2, e3 ubiquitin protein ligase, CDK6 - cyclin-dependent kinase 6, IQGAP3 - iq motif containing gtpase activating protein 3, BUB1B - bub1 mitotic checkpoint serine/threonine kinase b, NEK2 - nima-related kinase 2, CCNB2 - cyclin b2, CDK1 - cyclin-dependent kinase 1, PHLDA1 - pleckstrin homology-like domain, family a, member 1, UBE2C - ubiquitin-conjugating…
GO:0048856	anatomical structure development	5.83e-08	3.78e-05	4.42251	1.62	16694	3068	366	109	[CDK1 - cyclin-dependent kinase 1, ENC1 - ectodermal-neural cortex 1 (with btb domain), LIF - leukemia inhibitory factor, KLK7 - kallikrein-related peptidase 7, KLK6 - kallikrein-related peptidase 6, VANGL2 - vangl planar cell polarity protein 2, FLG - filaggrin, INHBB - inhibin, beta b, SIX4 - six homeobox 4, DKK1 - dickkopf wnt signaling pathway inhibitor 1, ONECUT3 - one cut homeobox 3, CELSR1…
GO:0042127	regulation of cell proliferation	9.24e-08	5.53e-05	4.25727	2	16694	1412	366	62	[CDK1 - cyclin-dependent kinase 1, TRIM24 - tripartite motif containing 24, KIF20B - kinesin family member 20b, LIF - leukemia inhibitory factor, CDCA7 - cell division cycle associated 7, SIX4 - six homeobox 4, JAG1 - jagged 1, WNT11 - wingless-type mmtv integration site family, member 11, FOXM1 - forkhead box m1, FGF18 - fibroblast growth factor 18, NOTCH3 - notch 3, CD109 - cd109 molecule, SKP2…
GO:0045787	positive regulation of cell cycle	1.39e-07	7.69e-05	4.11407	3.35	16694	340	366	25	[CDK1 - cyclin-dependent kinase 1, KIF20B - kinesin family member 20b, AURKB - aurora kinase b, GTSE1 - g-2 and s-phase expressed 1, E2F8 - e2f transcription factor 8, RACGAP1 - rac gtpase activating protein 1, MDM2 - mdm2 oncogene, e3 ubiquitin protein ligase, PLK2 - polo-like kinase 2, USP22 - ubiquitin specific peptidase 22, GPSM2 - g-protein signaling modulator 2, CDC7 - cell division cycle 7…
GO:0032270	positive regulation of cellular protein metabolic process	1.35e-07	7.75e-05	4.1107	2.01	16694	1361	366	60	[CDK1 - cyclin-dependent kinase 1, DHX33 - deah (asp-glu-ala-his) box polypeptide 33, PFN2 - profilin 2, LIF - leukemia inhibitory factor, MID1 - midline 1 (opitz/bbb syndrome), VANGL2 - vangl planar cell polarity protein 2, INHBB - inhibin, beta b, PLK2 - polo-like kinase 2, DKK1 - dickkopf wnt signaling pathway inhibitor 1, WNT11 - wingless-type mmtv integration site family, member 11, FGF18 - …
GO:0051784	negative regulation of nuclear division	1.59e-07	7.93e-05	4.10073	10.26	16694	40	366	9	[TOM1L2 - target of myb1-like 2 (chicken), BUB1 - bub1 mitotic checkpoint serine/threonine kinase, CHEK1 - checkpoint kinase 1, BUB1B - bub1 mitotic checkpoint serine/threonine kinase b, MAD2L1 - mad2 mitotic arrest deficient-like 1 (yeast), PRKAR1A - protein kinase, camp-dependent, regulatory, type i, alpha, LIF - leukemia inhibitory factor, BMP4 - bone morphogenetic protein 4, PTTG1 - pituitary…
GO:0009653	anatomical structure morphogenesis	1.49e-07	7.97e-05	4.09854	2.05	16694	1267	366	57	[KIF20B - kinesin family member 20b, PTBP3 - polypyrimidine tract binding protein 3, LIF - leukemia inhibitory factor, VANGL2 - vangl planar cell polarity protein 2, SIX4 - six homeobox 4, DKK3 - dickkopf wnt signaling pathway inhibitor 3, JAG1 - jagged 1, UGT8 - udp glycosyltransferase 8, DKK1 - dickkopf wnt signaling pathway inhibitor 1, WNT11 - wingless-type mmtv integration site family, membe…
GO:0007346	regulation of mitotic cell cycle	1.57e-07	8.07e-05	4.09313	2.65	16694	602	366	35	[NEK2 - nima-related kinase 2, CDK1 - cyclin-dependent kinase 1, CENPE - centromere protein e, 312kda, KIF20B - kinesin family member 20b, AURKB - aurora kinase b, ANLN - anillin, actin binding protein, GTSE1 - g-2 and s-phase expressed 1, MDM2 - mdm2 oncogene, e3 ubiquitin protein ligase, E2F8 - e2f transcription factor 8, TOM1L2 - target of myb1-like 2 (chicken), PLK2 - polo-like kinase 2, USP2…
GO:0033043	regulation of organelle organization	2.33e-07	9.94e-05	4.00261	2.13	16694	1091	366	51	[KIF20B - kinesin family member 20b, PFN2 - profilin 2, LIF - leukemia inhibitory factor, ANLN - anillin, actin binding protein, MID1 - midline 1 (opitz/bbb syndrome), VANGL2 - vangl planar cell polarity protein 2, PLK2 - polo-like kinase 2, WNT11 - wingless-type mmtv integration site family, member 11, CELSR1 - cadherin, egf lag seven-pass g-type receptor 1, CHEK1 - checkpoint kinase 1, TPX2 - t…
GO:0051247	positive regulation of protein metabolic process	2.31e-07	0.000102	3.9914	1.95	16694	1449	366	62	[CDK1 - cyclin-dependent kinase 1, DHX33 - deah (asp-glu-ala-his) box polypeptide 33, PFN2 - profilin 2, LIF - leukemia inhibitory factor, MID1 - midline 1 (opitz/bbb syndrome), VANGL2 - vangl planar cell polarity protein 2, INHBB - inhibin, beta b, PLK2 - polo-like kinase 2, DKK1 - dickkopf wnt signaling pathway inhibitor 1, WNT11 - wingless-type mmtv integration site family, member 11, FGF18 - …
GO:0001934	positive regulation of protein phosphorylation	2.16e-07	0.000104	3.98297	2.3	16694	872	366	44	[CDK1 - cyclin-dependent kinase 1, CENPE - centromere protein e, 312kda, DHX33 - deah (asp-glu-ala-his) box polypeptide 33, SEMA3A - sema domain, immunoglobulin domain (ig), short basic domain, secreted, (semaphorin) 3a, ROR1 - receptor tyrosine kinase-like orphan receptor 1, PFN2 - profilin 2, GDF11 - growth differentiation factor 11, LIF - leukemia inhibitory factor, MID1 - midline 1 (opitz/bbb…
GO:0000278	mitotic cell cycle	2.22e-07	0.000104	3.98297	5.55	16694	115	366	14	[BUB1B - bub1 mitotic checkpoint serine/threonine kinase b, TPX2 - tpx2, microtubule-associated, NEK2 - nima-related kinase 2, CENPE - centromere protein e, 312kda, SKA2 - spindle and kinetochore associated complex subunit 2, E2F8 - e2f transcription factor 8, MYBL2 - v-myb avian myeloblastosis viral oncogene homolog-like 2, KIF11 - kinesin family member 11, PBK - pdz binding kinase, PTPN11 - pro…
GO:0016043	cellular component organization	2.3e-07	0.000104	3.98297	1.44	16694	4581	366	145	[CDK1 - cyclin-dependent kinase 1, KIF20B - kinesin family member 20b, SGOL1 - shugoshin-like 1 (s. pombe), ANLN - anillin, actin binding protein, KLK7 - kallikrein-related peptidase 7, FAM92A1 - family with sequence similarity 92, member a1, MID1 - midline 1 (opitz/bbb syndrome), DIAPH3 - diaphanous-related formin 3, VANGL2 - vangl planar cell polarity protein 2, CORO1C - coronin, actin binding …
GO:0000819	sister chromatid segregation	2.51e-07	0.000104	3.98297	11.77	16694	31	366	8	[KIFC1 - kinesin family member c1, TOP2A - topoisomerase (dna) ii alpha 170kda, NEK2 - nima-related kinase 2, MAD2L1 - mad2 mitotic arrest deficient-like 1 (yeast), ZWINT - zw10 interacting kinetochore protein, CDCA8 - cell division cycle associated 8, KIF18B - kinesin family member 18b, KIF18A - kinesin family member 18a]
GO:0042327	positive regulation of phosphorylation	3.01e-07	0.000118	3.92812	2.25	16694	913	366	45	[CDK1 - cyclin-dependent kinase 1, CENPE - centromere protein e, 312kda, DHX33 - deah (asp-glu-ala-his) box polypeptide 33, SEMA3A - sema domain, immunoglobulin domain (ig), short basic domain, secreted, (semaphorin) 3a, ROR1 - receptor tyrosine kinase-like orphan receptor 1, PFN2 - profilin 2, GDF11 - growth differentiation factor 11, LIF - leukemia inhibitory factor, MID1 - midline 1 (opitz/bbb…
GO:2000145	regulation of cell motility	2.97e-07	0.00012	3.92082	2.43	16694	733	366	39	[FRMD5 - ferm domain containing 5, ACVR1C - activin a receptor, type ic, SEMA3A - sema domain, immunoglobulin domain (ig), short basic domain, secreted, (semaphorin) 3a, KIF20B - kinesin family member 20b, PFN2 - profilin 2, GTSE1 - g-2 and s-phase expressed 1, CORO1C - coronin, actin binding protein, 1c, MDM2 - mdm2 oncogene, e3 ubiquitin protein ligase, SEMA3C - sema domain, immunoglobulin doma…
GO:0051173	positive regulation of nitrogen compound metabolic process	3.82e-07	0.000146	3.83565	1.63	16694	2685	366	96	[CDK1 - cyclin-dependent kinase 1, TRIM24 - tripartite motif containing 24, DHX33 - deah (asp-glu-ala-his) box polypeptide 33, PFN2 - profilin 2, LIF - leukemia inhibitory factor, MID1 - midline 1 (opitz/bbb syndrome), VANGL2 - vangl planar cell polarity protein 2, INHBB - inhibin, beta b, PLK2 - polo-like kinase 2, SIX4 - six homeobox 4, JAG1 - jagged 1, DKK1 - dickkopf wnt signaling pathway inh…
GO:0032502	developmental process	4.21e-07	0.000153	3.81531	1.44	16694	4501	366	142	[CDK1 - cyclin-dependent kinase 1, KIF20B - kinesin family member 20b, ENC1 - ectodermal-neural cortex 1 (with btb domain), LIF - leukemia inhibitory factor, ANLN - anillin, actin binding protein, KLK7 - kallikrein-related peptidase 7, KLK6 - kallikrein-related peptidase 6, VANGL2 - vangl planar cell polarity protein 2, FLG - filaggrin, INHBB - inhibin, beta b, SIX4 - six homeobox 4, DKK1 - dickk…
GO:0007051	spindle organization	4.19e-07	0.000157	3.8041	5.28	16694	121	366	14	[TPX2 - tpx2, microtubule-associated, STMN1 - stathmin 1, NEK2 - nima-related kinase 2, CENPE - centromere protein e, 312kda, AURKB - aurora kinase b, MYBL2 - v-myb avian myeloblastosis viral oncogene homolog-like 2, KIF11 - kinesin family member 11, KIFC1 - kinesin family member c1, PLK2 - polo-like kinase 2, CCNB1 - cyclin b1, POC1A - poc1 centriolar protein a, GPSM2 - g-protein signaling modul…
GO:0071840	cellular component organization or biogenesis	4.61e-07	0.000164	3.78516	1.43	16694	4631	366	145	[CDK1 - cyclin-dependent kinase 1, KIF20B - kinesin family member 20b, SGOL1 - shugoshin-like 1 (s. pombe), ANLN - anillin, actin binding protein, KLK7 - kallikrein-related peptidase 7, FAM92A1 - family with sequence similarity 92, member a1, MID1 - midline 1 (opitz/bbb syndrome), DIAPH3 - diaphanous-related formin 3, VANGL2 - vangl planar cell polarity protein 2, CORO1C - coronin, actin binding …
GO:0030334	regulation of cell migration	4.71e-07	0.000164	3.78516	2.45	16694	688	366	37	[FRMD5 - ferm domain containing 5, ACVR1C - activin a receptor, type ic, SEMA3A - sema domain, immunoglobulin domain (ig), short basic domain, secreted, (semaphorin) 3a, KIF20B - kinesin family member 20b, PFN2 - profilin 2, GTSE1 - g-2 and s-phase expressed 1, CORO1C - coronin, actin binding protein, 1c, MDM2 - mdm2 oncogene, e3 ubiquitin protein ligase, SEMA3C - sema domain, immunoglobulin doma…
GO:0051302	regulation of cell division	5.86e-07	0.000186	3.73049	4.78	16694	143	366	15	[PRC1 - protein regulator of cytokinesis 1, TGFB2 - transforming growth factor, beta 2, KIF20B - kinesin family member 20b, AURKB - aurora kinase b, KIF20A - kinesin family member 20a, RACGAP1 - rac gtpase activating protein 1, E2F8 - e2f transcription factor 8, PKN2 - protein kinase n2, FGF2 - fibroblast growth factor 2 (basic), KIF23 - kinesin family member 23, KIF18B - kinesin family member 18…
GO:0031325	positive regulation of cellular metabolic process	5.63e-07	0.000187	3.72816	1.61	16694	2783	366	98	[CDK1 - cyclin-dependent kinase 1, TRIM24 - tripartite motif containing 24, DHX33 - deah (asp-glu-ala-his) box polypeptide 33, LIF - leukemia inhibitory factor, MID1 - midline 1 (opitz/bbb syndrome), VANGL2 - vangl planar cell polarity protein 2, INHBB - inhibin, beta b, SIX4 - six homeobox 4, DKK1 - dickkopf wnt signaling pathway inhibitor 1, FOXM1 - forkhead box m1, ONECUT3 - one cut homeobox 3…
GO:0060600	dichotomous subdivision of an epithelial terminal unit	5.78e-07	0.000188	3.72584	25.34	16694	9	366	5	[SEMA3C - sema domain, immunoglobulin domain (ig), short basic domain, secreted, (semaphorin) 3c, SEMA3A - sema domain, immunoglobulin domain (ig), short basic domain, secreted, (semaphorin) 3a, CELSR1 - cadherin, egf lag seven-pass g-type receptor 1, PLXNA1 - plexin a1, VANGL2 - vangl planar cell polarity protein 2]
GO:0051983	regulation of chromosome segregation	6.07e-07	0.000189	3.72354	6.08	16694	90	366	12	[BUB1 - bub1 mitotic checkpoint serine/threonine kinase, BUB1B - bub1 mitotic checkpoint serine/threonine kinase b, CCNB1 - cyclin b1, NEK2 - nima-related kinase 2, MAD2L1 - mad2 mitotic arrest deficient-like 1 (yeast), CENPE - centromere protein e, 312kda, UBE2C - ubiquitin-conjugating enzyme e2c, AURKB - aurora kinase b, ECT2 - epithelial cell transforming sequence 2 oncogene, AXIN2 - axin 2, P…
GO:0006996	organelle organization	5.59e-07	0.00019	3.72125	1.73	16694	2081	366	79	[CDK1 - cyclin-dependent kinase 1, MAP7D2 - map7 domain containing 2, SGOL1 - shugoshin-like 1 (s. pombe), PFN2 - profilin 2, ANLN - anillin, actin binding protein, MID1 - midline 1 (opitz/bbb syndrome), FAM92A1 - family with sequence similarity 92, member a1, DIAPH3 - diaphanous-related formin 3, RACGAP1 - rac gtpase activating protein 1, CORO1C - coronin, actin binding protein, 1c, VANGL2 - van…
GO:0001942	hair follicle development	6.94e-07	0.000203	3.6925	10.43	16694	35	366	8	[TGFB2 - transforming growth factor, beta 2, FZD6 - frizzled family receptor 6, LGR5 - leucine-rich repeat containing g protein-coupled receptor 5, DKK1 - dickkopf wnt signaling pathway inhibitor 1, EDAR - ectodysplasin a receptor, CELSR1 - cadherin, egf lag seven-pass g-type receptor 1, CD109 - cd109 molecule, VANGL2 - vangl planar cell polarity protein 2]
GO:0045937	positive regulation of phosphate metabolic process	6.84e-07	0.000204	3.69037	2.14	16694	1003	366	47	[CDK1 - cyclin-dependent kinase 1, CENPE - centromere protein e, 312kda, DHX33 - deah (asp-glu-ala-his) box polypeptide 33, SEMA3A - sema domain, immunoglobulin domain (ig), short basic domain, secreted, (semaphorin) 3a, ROR1 - receptor tyrosine kinase-like orphan receptor 1, PFN2 - profilin 2, GDF11 - growth differentiation factor 11, LIF - leukemia inhibitory factor, MID1 - midline 1 (opitz/bbb…
GO:0090068	positive regulation of cell cycle process	7.25e-07	0.000208	3.68194	3.63	16694	251	366	20	[MAD2L1 - mad2 mitotic arrest deficient-like 1 (yeast), CDK1 - cyclin-dependent kinase 1, KIF20B - kinesin family member 20b, UBE2C - ubiquitin-conjugating enzyme e2c, AURKB - aurora kinase b, GTSE1 - g-2 and s-phase expressed 1, MDM2 - mdm2 oncogene, e3 ubiquitin protein ligase, RACGAP1 - rac gtpase activating protein 1, E2F8 - e2f transcription factor 8, PKN2 - protein kinase n2, PLK2 - polo-li…
GO:0010562	positive regulation of phosphorus metabolic process	6.84e-07	0.000209	3.67985	2.14	16694	1003	366	47	[CDK1 - cyclin-dependent kinase 1, CENPE - centromere protein e, 312kda, DHX33 - deah (asp-glu-ala-his) box polypeptide 33, SEMA3A - sema domain, immunoglobulin domain (ig), short basic domain, secreted, (semaphorin) 3a, ROR1 - receptor tyrosine kinase-like orphan receptor 1, PFN2 - profilin 2, GDF11 - growth differentiation factor 11, LIF - leukemia inhibitory factor, MID1 - midline 1 (opitz/bbb…
GO:0051270	regulation of cellular component movement	8.14e-07	0.000229	3.64016	2.3	16694	793	366	40	[FRMD5 - ferm domain containing 5, ACVR1C - activin a receptor, type ic, SEMA3A - sema domain, immunoglobulin domain (ig), short basic domain, secreted, (semaphorin) 3a, KIF20B - kinesin family member 20b, PFN2 - profilin 2, GTSE1 - g-2 and s-phase expressed 1, MDM2 - mdm2 oncogene, e3 ubiquitin protein ligase, CORO1C - coronin, actin binding protein, 1c, DOCK5 - dedicator of cytokinesis 5, SEMA3…
GO:0007088	regulation of mitotic nuclear division	9.95e-07	0.000275	3.56067	4.59	16694	149	366	15	[BUB1 - bub1 mitotic checkpoint serine/threonine kinase, CHEK1 - checkpoint kinase 1, BUB1B - bub1 mitotic checkpoint serine/threonine kinase b, NEK2 - nima-related kinase 2, MAD2L1 - mad2 mitotic arrest deficient-like 1 (yeast), CENPE - centromere protein e, 312kda, KIF20B - kinesin family member 20b, UBE2C - ubiquitin-conjugating enzyme e2c, ANLN - anillin, actin binding protein, KIF11 - kinesi…
GO:0040012	regulation of locomotion	1.02e-06	0.000276	3.55909	2.28	16694	800	366	40	[FRMD5 - ferm domain containing 5, ACVR1C - activin a receptor, type ic, SEMA3A - sema domain, immunoglobulin domain (ig), short basic domain, secreted, (semaphorin) 3a, KIF20B - kinesin family member 20b, PFN2 - profilin 2, GTSE1 - g-2 and s-phase expressed 1, MDM2 - mdm2 oncogene, e3 ubiquitin protein ligase, CORO1C - coronin, actin binding protein, 1c, DOCK5 - dedicator of cytokinesis 5, SEMA3…
GO:0031401	positive regulation of protein modification process	1.13e-06	0.000301	3.52143	2.08	16694	1053	366	48	[CDK1 - cyclin-dependent kinase 1, CENPE - centromere protein e, 312kda, DHX33 - deah (asp-glu-ala-his) box polypeptide 33, SEMA3A - sema domain, immunoglobulin domain (ig), short basic domain, secreted, (semaphorin) 3a, ROR1 - receptor tyrosine kinase-like orphan receptor 1, PFN2 - profilin 2, GDF11 - growth differentiation factor 11, LIF - leukemia inhibitory factor, MID1 - midline 1 (opitz/bbb…
GO:0009987	cellular process	1.29e-06	0.000337	3.47237	1.11	16694	13378	366	327	[TSPAN14 - tetraspanin 14, TRIM24 - tripartite motif containing 24, DHX33 - deah (asp-glu-ala-his) box polypeptide 33, RNF43 - ring finger protein 43, KIF20B - kinesin family member 20b, WDR76 - wd repeat domain 76, LIF - leukemia inhibitory factor, ZNF860 - zinc finger protein 860, FAM92A1 - family with sequence similarity 92, member a1, DIAPH3 - diaphanous-related formin 3, RACGAP1 - rac gtpase…
GO:1901564	organonitrogen compound metabolic process	1.31e-06	0.000338	3.47108	1.4	16694	4709	366	145	[TSPAN14 - tetraspanin 14, CDK1 - cyclin-dependent kinase 1, TRIM24 - tripartite motif containing 24, RNF43 - ring finger protein 43, ENC1 - ectodermal-neural cortex 1 (with btb domain), LIF - leukemia inhibitory factor, KLK7 - kallikrein-related peptidase 7, KLK6 - kallikrein-related peptidase 6, VANGL2 - vangl planar cell polarity protein 2, FLG - filaggrin, PBK - pdz binding kinase, LDHB - lac…
GO:0050793	regulation of developmental process	1.36e-06	0.000345	3.46218	1.68	16694	2201	366	81	[TMEM30A - transmembrane protein 30a, CDK1 - cyclin-dependent kinase 1, KIF20B - kinesin family member 20b, PTBP3 - polypyrimidine tract binding protein 3, LIF - leukemia inhibitory factor, ENC1 - ectodermal-neural cortex 1 (with btb domain), KLK6 - kallikrein-related peptidase 6, RACGAP1 - rac gtpase activating protein 1, CORO1C - coronin, actin binding protein, 1c, VANGL2 - vangl planar cell po…
GO:0051347	positive regulation of transferase activity	1.39e-06	0.000346	3.46092	2.5	16694	603	366	33	[NEK2 - nima-related kinase 2, CDK1 - cyclin-dependent kinase 1, CENPE - centromere protein e, 312kda, ROR1 - receptor tyrosine kinase-like orphan receptor 1, AURKB - aurora kinase b, NTRK2 - neurotrophic tyrosine kinase, receptor, type 2, VANGL2 - vangl planar cell polarity protein 2, FGF2 - fibroblast growth factor 2 (basic), SASH1 - sam and sh3 domain containing 1, DKK1 - dickkopf wnt signalin…
GO:0010604	positive regulation of macromolecule metabolic process	1.78e-06	0.000436	3.36051	1.58	16694	2777	366	96	[CDK1 - cyclin-dependent kinase 1, TRIM24 - tripartite motif containing 24, DHX33 - deah (asp-glu-ala-his) box polypeptide 33, PFN2 - profilin 2, LIF - leukemia inhibitory factor, MID1 - midline 1 (opitz/bbb syndrome), VANGL2 - vangl planar cell polarity protein 2, INHBB - inhibin, beta b, PLK2 - polo-like kinase 2, SIX4 - six homeobox 4, JAG1 - jagged 1, DKK1 - dickkopf wnt signaling pathway inh…
GO:0000070	mitotic sister chromatid segregation	1.83e-06	0.000441	3.35556	11.4	16694	28	366	7	[KIFC1 - kinesin family member c1, NEK2 - nima-related kinase 2, MAD2L1 - mad2 mitotic arrest deficient-like 1 (yeast), ZWINT - zw10 interacting kinetochore protein, CDCA8 - cell division cycle associated 8, KIF18B - kinesin family member 18b, KIF18A - kinesin family member 18a]
GO:0032268	regulation of cellular protein metabolic process	2.1e-06	0.000499	3.3019	1.65	16694	2262	366	82	[CDK1 - cyclin-dependent kinase 1, DHX33 - deah (asp-glu-ala-his) box polypeptide 33, PFN2 - profilin 2, LIF - leukemia inhibitory factor, ENC1 - ectodermal-neural cortex 1 (with btb domain), MID1 - midline 1 (opitz/bbb syndrome), CORO1C - coronin, actin binding protein, 1c, VANGL2 - vangl planar cell polarity protein 2, PBK - pdz binding kinase, INHBB - inhibin, beta b, PLK2 - polo-like kinase 2…
GO:0033674	positive regulation of kinase activity	2.62e-06	0.000603	3.21968	2.56	16694	535	366	30	[CDK1 - cyclin-dependent kinase 1, CENPE - centromere protein e, 312kda, ROR1 - receptor tyrosine kinase-like orphan receptor 1, VANGL2 - vangl planar cell polarity protein 2, NTRK2 - neurotrophic tyrosine kinase, receptor, type 2, FGF2 - fibroblast growth factor 2 (basic), SASH1 - sam and sh3 domain containing 1, DKK1 - dickkopf wnt signaling pathway inhibitor 1, WNT11 - wingless-type mmtv integ…
GO:0048518	positive regulation of biological process	2.59e-06	0.000605	3.21824	1.37	16694	5013	366	151	[TSPAN14 - tetraspanin 14, CDK1 - cyclin-dependent kinase 1, TRIM24 - tripartite motif containing 24, KIF20B - kinesin family member 20b, DHX33 - deah (asp-glu-ala-his) box polypeptide 33, ENC1 - ectodermal-neural cortex 1 (with btb domain), LIF - leukemia inhibitory factor, ANLN - anillin, actin binding protein, MID1 - midline 1 (opitz/bbb syndrome), KLK7 - kallikrein-related peptidase 7, KLK6 -…
GO:0001932	regulation of protein phosphorylation	2.87e-06	0.000651	3.18642	1.93	16694	1254	366	53	[CDK1 - cyclin-dependent kinase 1, DHX33 - deah (asp-glu-ala-his) box polypeptide 33, PFN2 - profilin 2, LIF - leukemia inhibitory factor, MID1 - midline 1 (opitz/bbb syndrome), CORO1C - coronin, actin binding protein, 1c, VANGL2 - vangl planar cell polarity protein 2, PBK - pdz binding kinase, INHBB - inhibin, beta b, DKK1 - dickkopf wnt signaling pathway inhibitor 1, WNT11 - wingless-type mmtv …
GO:0044837	actomyosin contractile ring organization	3.29e-06	0.000713	3.14691	30.41	16694	6	366	4	[KIF23 - kinesin family member 23, ANLN - anillin, actin binding protein, RTKN2 - rhotekin 2, RACGAP1 - rac gtpase activating protein 1]
GO:0000912	assembly of actomyosin apparatus involved in cytokinesis	3.29e-06	0.000724	3.14026	30.41	16694	6	366	4	[KIF23 - kinesin family member 23, ANLN - anillin, actin binding protein, RTKN2 - rhotekin 2, RACGAP1 - rac gtpase activating protein 1]
GO:0000915	actomyosin contractile ring assembly	3.29e-06	0.000734	3.1343	30.41	16694	6	366	4	[KIF23 - kinesin family member 23, ANLN - anillin, actin binding protein, RTKN2 - rhotekin 2, RACGAP1 - rac gtpase activating protein 1]
GO:0016310	phosphorylation	3.49e-06	0.000745	3.12784	2.01	16694	1064	366	47	[ACVR1C - activin a receptor, type ic, NEK2 - nima-related kinase 2, CDK1 - cyclin-dependent kinase 1, TRIM24 - tripartite motif containing 24, PRPS2 - phosphoribosyl pyrophosphate synthetase 2, ROR1 - receptor tyrosine kinase-like orphan receptor 1, AURKB - aurora kinase b, LIF - leukemia inhibitory factor, NTRK2 - neurotrophic tyrosine kinase, receptor, type 2, FGF2 - fibroblast growth factor 2…
GO:0045839	negative regulation of mitotic nuclear division	3.84e-06	0.000808	3.09259	10.3	16694	31	366	7	[TOM1L2 - target of myb1-like 2 (chicken), CHEK1 - checkpoint kinase 1, BUB1 - bub1 mitotic checkpoint serine/threonine kinase, BUB1B - bub1 mitotic checkpoint serine/threonine kinase b, MAD2L1 - mad2 mitotic arrest deficient-like 1 (yeast), PTTG1 - pituitary tumor-transforming 1, BMP4 - bone morphogenetic protein 4]
GO:0042325	regulation of phosphorylation	4.28e-06	0.000888	3.05159	1.86	16694	1373	366	56	[CDK1 - cyclin-dependent kinase 1, DHX33 - deah (asp-glu-ala-his) box polypeptide 33, PFN2 - profilin 2, LIF - leukemia inhibitory factor, MID1 - midline 1 (opitz/bbb syndrome), CORO1C - coronin, actin binding protein, 1c, VANGL2 - vangl planar cell polarity protein 2, PIK3R3 - phosphoinositide-3-kinase, regulatory subunit 3 (gamma), PBK - pdz binding kinase, INHBB - inhibin, beta b, DKK1 - dickk…
GO:0060411	cardiac septum morphogenesis	4.38e-06	0.000896	3.04769	7.08	16694	58	366	9	[SEMA3C - sema domain, immunoglobulin domain (ig), short basic domain, secreted, (semaphorin) 3c, TBX3 - t-box 3, TGFB2 - transforming growth factor, beta 2, JAG1 - jagged 1, MSX2 - msh homeobox 2, WNT11 - wingless-type mmtv integration site family, member 11, BMP4 - bone morphogenetic protein 4, TGFBR2 - transforming growth factor, beta receptor ii (70/80kda), MDM2 - mdm2 oncogene, e3 ubiquitin …
GO:0000226	microtubule cytoskeleton organization	5.09e-06	0.00103	2.98716	3	16694	335	366	22	[PRC1 - protein regulator of cytokinesis 1, CENPA - centromere protein a, NEK2 - nima-related kinase 2, TPX2 - tpx2, microtubule-associated, STMN1 - stathmin 1, MAP7D2 - map7 domain containing 2, CDK1 - cyclin-dependent kinase 1, CENPE - centromere protein e, 312kda, AURKB - aurora kinase b, KIF18A - kinesin family member 18a, MID1 - midline 1 (opitz/bbb syndrome), KIF20A - kinesin family member …
GO:0009893	positive regulation of metabolic process	6.44e-06	0.00128	2.89279	1.52	16694	2976	366	99	[CDK1 - cyclin-dependent kinase 1, TRIM24 - tripartite motif containing 24, DHX33 - deah (asp-glu-ala-his) box polypeptide 33, LIF - leukemia inhibitory factor, MID1 - midline 1 (opitz/bbb syndrome), VANGL2 - vangl planar cell polarity protein 2, INHBB - inhibin, beta b, SIX4 - six homeobox 4, DKK1 - dickkopf wnt signaling pathway inhibitor 1, FOXM1 - forkhead box m1, ONECUT3 - one cut homeobox 3…
GO:0051781	positive regulation of cell division	7.59e-06	0.00149	2.82681	5.85	16694	78	366	10	[PKN2 - protein kinase n2, FGF2 - fibroblast growth factor 2 (basic), TGFB2 - transforming growth factor, beta 2, KIF23 - kinesin family member 23, KIF20B - kinesin family member 20b, AURKB - aurora kinase b, PPBP - pro-platelet basic protein (chemokine (c-x-c motif) ligand 7), ECT2 - epithelial cell transforming sequence 2 oncogene, MACC1 - metastasis associated in colon cancer 1, RACGAP1 - rac …
GO:0008284	positive regulation of cell proliferation	7.84e-06	0.0015	2.82391	2.17	16694	776	366	37	[PRC1 - protein regulator of cytokinesis 1, SUZ12 - suz12 polycomb repressive complex 2 subunit, CDK1 - cyclin-dependent kinase 1, KIF20B - kinesin family member 20b, LIF - leukemia inhibitory factor, RTKN2 - rhotekin 2, NTRK2 - neurotrophic tyrosine kinase, receptor, type 2, MDM2 - mdm2 oncogene, e3 ubiquitin protein ligase, RARG - retinoic acid receptor, gamma, FGF2 - fibroblast growth factor 2…
GO:0048513	animal organ development	7.83e-06	0.00152	2.81816	1.94	16694	1130	366	48	[CCNB2 - cyclin b2, CDK1 - cyclin-dependent kinase 1, PRPS2 - phosphoribosyl pyrophosphate synthetase 2, SEMA3A - sema domain, immunoglobulin domain (ig), short basic domain, secreted, (semaphorin) 3a, CCNF - cyclin f, GDF11 - growth differentiation factor 11, MICAL2 - microtubule associated monooxygenase, calponin and lim domain containing 2, RTKN2 - rhotekin 2, E2F8 - e2f transcription factor 8…
GO:0051246	regulation of protein metabolic process	8.24e-06	0.00156	2.80688	1.58	16694	2418	366	84	[CDK1 - cyclin-dependent kinase 1, DHX33 - deah (asp-glu-ala-his) box polypeptide 33, PFN2 - profilin 2, LIF - leukemia inhibitory factor, ENC1 - ectodermal-neural cortex 1 (with btb domain), MID1 - midline 1 (opitz/bbb syndrome), CORO1C - coronin, actin binding protein, 1c, VANGL2 - vangl planar cell polarity protein 2, PBK - pdz binding kinase, INHBB - inhibin, beta b, PLK2 - polo-like kinase 2…
GO:0002009	morphogenesis of an epithelium	8.49e-06	0.00159	2.7986	3.21	16694	270	366	19	[FOXC2 - forkhead box c2 (mfh-1, mesenchyme forkhead 1), SEMA3A - sema domain, immunoglobulin domain (ig), short basic domain, secreted, (semaphorin) 3a, PLXNA1 - plexin a1, MICAL2 - microtubule associated monooxygenase, calponin and lim domain containing 2, FRAS1 - fraser syndrome 1, TGFBR2 - transforming growth factor, beta receptor ii (70/80kda), VANGL2 - vangl planar cell polarity protein 2, …
GO:0070507	regulation of microtubule cytoskeleton organization	8.82e-06	0.00163	2.78781	4.09	16694	156	366	14	[CHEK1 - checkpoint kinase 1, TPX2 - tpx2, microtubule-associated, STMN1 - stathmin 1, NEK2 - nima-related kinase 2, CCNF - cyclin f, KIF18A - kinesin family member 18a, MID1 - midline 1 (opitz/bbb syndrome), SKA2 - spindle and kinetochore associated complex subunit 2, KIF11 - kinesin family member 11, PLK2 - polo-like kinase 2, CKAP2 - cytoskeleton associated protein 2, SKA1 - spindle and kineto…
GO:0050794	regulation of cellular process	9.02e-06	0.00164	2.78516	1.19	16694	9576	366	250	[TSPAN14 - tetraspanin 14, TRIM24 - tripartite motif containing 24, DHX33 - deah (asp-glu-ala-his) box polypeptide 33, RNF43 - ring finger protein 43, KIF20B - kinesin family member 20b, WDR76 - wd repeat domain 76, LIF - leukemia inhibitory factor, ZNF860 - zinc finger protein 860, RACGAP1 - rac gtpase activating protein 1, CORO1C - coronin, actin binding protein, 1c, DOCK5 - dedicator of cytoki…
GO:0051493	regulation of cytoskeleton organization	1e-05	0.0018	2.74473	2.59	16694	458	366	26	[NEK2 - nima-related kinase 2, CCNF - cyclin f, KIF18A - kinesin family member 18a, PFN2 - profilin 2, MID1 - midline 1 (opitz/bbb syndrome), SKA2 - spindle and kinetochore associated complex subunit 2, VANGL2 - vangl planar cell polarity protein 2, PLK2 - polo-like kinase 2, ODAM - odontogenic, ameloblast asssociated, WNT11 - wingless-type mmtv integration site family, member 11, GPSM2 - g-prote…
GO:0051960	regulation of nervous system development	1.08e-05	0.00189	2.72354	2.17	16694	756	366	36	[TMEM30A - transmembrane protein 30a, CDK1 - cyclin-dependent kinase 1, KIF20B - kinesin family member 20b, SEMA3A - sema domain, immunoglobulin domain (ig), short basic domain, secreted, (semaphorin) 3a, GDF11 - growth differentiation factor 11, ENC1 - ectodermal-neural cortex 1 (with btb domain), LIF - leukemia inhibitory factor, KLK6 - kallikrein-related peptidase 6, SS18L1 - synovial sarcoma …
GO:2000026	regulation of multicellular organismal development	1.09e-05	0.00189	2.72354	1.72	16694	1699	366	64	[TMEM30A - transmembrane protein 30a, CDK1 - cyclin-dependent kinase 1, KIF20B - kinesin family member 20b, LIF - leukemia inhibitory factor, ENC1 - ectodermal-neural cortex 1 (with btb domain), KLK6 - kallikrein-related peptidase 6, RACGAP1 - rac gtpase activating protein 1, VANGL2 - vangl planar cell polarity protein 2, PLK2 - polo-like kinase 2, SIX4 - six homeobox 4, JAG1 - jagged 1, DKK1 - d…
GO:0051272	positive regulation of cellular component movement	1.07e-05	0.0019	2.72125	2.64	16694	432	366	25	[KIF20B - kinesin family member 20b, SEMA3A - sema domain, immunoglobulin domain (ig), short basic domain, secreted, (semaphorin) 3a, GTSE1 - g-2 and s-phase expressed 1, MDM2 - mdm2 oncogene, e3 ubiquitin protein ligase, DOCK5 - dedicator of cytokinesis 5, SEMA3C - sema domain, immunoglobulin domain (ig), short basic domain, secreted, (semaphorin) 3c, FGF2 - fibroblast growth factor 2 (basic), P…
GO:0030335	positive regulation of cell migration	1.18e-05	0.002	2.69897	2.69	16694	407	366	24	[TGFB2 - transforming growth factor, beta 2, FOXC2 - forkhead box c2 (mfh-1, mesenchyme forkhead 1), SEMA3A - sema domain, immunoglobulin domain (ig), short basic domain, secreted, (semaphorin) 3a, KIF20B - kinesin family member 20b, MAPK1 - mitogen-activated protein kinase 1, TGFBR2 - transforming growth factor, beta receptor ii (70/80kda), GTSE1 - g-2 and s-phase expressed 1, MDM2 - mdm2 oncoge…
GO:0000075	cell cycle checkpoint	1.19e-05	0.002	2.69897	4.6	16694	119	366	12	[CHEK1 - checkpoint kinase 1, PTPN11 - protein tyrosine phosphatase, non-receptor type 11, BUB1 - bub1 mitotic checkpoint serine/threonine kinase, PLK2 - polo-like kinase 2, BUB1B - bub1 mitotic checkpoint serine/threonine kinase b, TOP2A - topoisomerase (dna) ii alpha 170kda, MAD2L1 - mad2 mitotic arrest deficient-like 1 (yeast), CDK1 - cyclin-dependent kinase 1, ZWINT - zw10 interacting kinetoc…
GO:0051129	negative regulation of cellular component organization	1.2e-05	0.002	2.69897	2.37	16694	578	366	30	[NEK2 - nima-related kinase 2, SEMA3A - sema domain, immunoglobulin domain (ig), short basic domain, secreted, (semaphorin) 3a, CCNF - cyclin f, PFN2 - profilin 2, LIF - leukemia inhibitory factor, MID1 - midline 1 (opitz/bbb syndrome), MDM2 - mdm2 oncogene, e3 ubiquitin protein ligase, CORO1C - coronin, actin binding protein, 1c, SEMA3C - sema domain, immunoglobulin domain (ig), short basic doma…
GO:0031399	regulation of protein modification process	1.17e-05	0.00201	2.6968	1.74	16694	1596	366	61	[CDK1 - cyclin-dependent kinase 1, DHX33 - deah (asp-glu-ala-his) box polypeptide 33, PFN2 - profilin 2, LIF - leukemia inhibitory factor, MID1 - midline 1 (opitz/bbb syndrome), CORO1C - coronin, actin binding protein, 1c, VANGL2 - vangl planar cell polarity protein 2, PBK - pdz binding kinase, INHBB - inhibin, beta b, DKK1 - dickkopf wnt signaling pathway inhibitor 1, WNT11 - wingless-type mmtv …
GO:0022405	hair cycle process	1.3e-05	0.00207	2.68403	6.22	16694	66	366	9	[TGFB2 - transforming growth factor, beta 2, FZD6 - frizzled family receptor 6, LGR5 - leucine-rich repeat containing g protein-coupled receptor 5, DKK1 - dickkopf wnt signaling pathway inhibitor 1, EDAR - ectodysplasin a receptor, CELSR1 - cadherin, egf lag seven-pass g-type receptor 1, CD109 - cd109 molecule, FOXQ1 - forkhead box q1, VANGL2 - vangl planar cell polarity protein 2]
GO:0044843	cell cycle G1/S phase transition	1.32e-05	0.00207	2.68403	4.97	16694	101	366	11	[SKP2 - s-phase kinase-associated protein 2, e3 ubiquitin protein ligase, CDK6 - cyclin-dependent kinase 6, IQGAP3 - iq motif containing gtpase activating protein 3, PLK2 - polo-like kinase 2, CCNA2 - cyclin a2, CACUL1 - cdk2-associated, cullin domain 1, MCM2 - minichromosome maintenance complex component 2, CCND1 - cyclin d1, PPAT - phosphoribosyl pyrophosphate amidotransferase, CDKN3 - cyclin-d…
GO:0006468	protein phosphorylation	1.3e-05	0.0021	2.67778	2.08	16694	857	366	39	[ACVR1C - activin a receptor, type ic, NEK2 - nima-related kinase 2, CDK1 - cyclin-dependent kinase 1, TRIM24 - tripartite motif containing 24, ROR1 - receptor tyrosine kinase-like orphan receptor 1, AURKB - aurora kinase b, LIF - leukemia inhibitory factor, NTRK2 - neurotrophic tyrosine kinase, receptor, type 2, FGF2 - fibroblast growth factor 2 (basic), PBK - pdz binding kinase, PLK2 - polo-lik…
GO:0022404	molting cycle process	1.3e-05	0.0021	2.67778	6.22	16694	66	366	9	[TGFB2 - transforming growth factor, beta 2, FZD6 - frizzled family receptor 6, LGR5 - leucine-rich repeat containing g protein-coupled receptor 5, DKK1 - dickkopf wnt signaling pathway inhibitor 1, EDAR - ectodysplasin a receptor, CELSR1 - cadherin, egf lag seven-pass g-type receptor 1, CD109 - cd109 molecule, FOXQ1 - forkhead box q1, VANGL2 - vangl planar cell polarity protein 2]
GO:0019538	protein metabolic process	1.29e-05	0.00212	2.67366	1.43	16694	3740	366	117	[TSPAN14 - tetraspanin 14, CDK1 - cyclin-dependent kinase 1, TRIM24 - tripartite motif containing 24, RNF43 - ring finger protein 43, ENC1 - ectodermal-neural cortex 1 (with btb domain), LIF - leukemia inhibitory factor, KLK7 - kallikrein-related peptidase 7, KLK6 - kallikrein-related peptidase 6, VANGL2 - vangl planar cell polarity protein 2, FLG - filaggrin, PBK - pdz binding kinase, INCENP - i…
GO:0032886	regulation of microtubule-based process	1.36e-05	0.00212	2.67366	3.72	16694	184	366	15	[CHEK1 - checkpoint kinase 1, KLHL42 - kelch-like family member 42, NEK2 - nima-related kinase 2, TPX2 - tpx2, microtubule-associated, STMN1 - stathmin 1, CCNF - cyclin f, KIF18A - kinesin family member 18a, MID1 - midline 1 (opitz/bbb syndrome), SKA2 - spindle and kinetochore associated complex subunit 2, KIF11 - kinesin family member 11, PLK2 - polo-like kinase 2, CKAP2 - cytoskeleton associate…
GO:0048846	axon extension involved in axon guidance	1.48e-05	0.00226	2.64589	22.81	16694	8	366	4	[SEMA3A - sema domain, immunoglobulin domain (ig), short basic domain, secreted, (semaphorin) 3a, SLIT3 - slit homolog 3 (drosophila), SEMA3F - sema domain, immunoglobulin domain (ig), short basic domain, secreted, (semaphorin) 3f, ALCAM - activated leukocyte cell adhesion molecule]
GO:0033044	regulation of chromosome organization	1.5e-05	0.00226	2.64589	3.08	16694	281	366	19	[CHEK1 - checkpoint kinase 1, BUB1 - bub1 mitotic checkpoint serine/threonine kinase, BUB1B - bub1 mitotic checkpoint serine/threonine kinase b, NEK2 - nima-related kinase 2, MAD2L1 - mad2 mitotic arrest deficient-like 1 (yeast), CENPE - centromere protein e, 312kda, UBE2C - ubiquitin-conjugating enzyme e2c, MAPK1 - mitogen-activated protein kinase 1, AURKB - aurora kinase b, LIF - leukemia inhib…
GO:0048598	embryonic morphogenesis	1.52e-05	0.00227	2.64397	2.72	16694	386	366	23	[TGFB2 - transforming growth factor, beta 2, FOXC2 - forkhead box c2 (mfh-1, mesenchyme forkhead 1), MAPK1 - mitogen-activated protein kinase 1, MICAL2 - microtubule associated monooxygenase, calponin and lim domain containing 2, FRAS1 - fraser syndrome 1, TGFBR2 - transforming growth factor, beta receptor ii (70/80kda), VANGL2 - vangl planar cell polarity protein 2, RARG - retinoic acid receptor…
GO:0048729	tissue morphogenesis	1.54e-05	0.00228	2.64207	2.88	16694	333	366	21	[TGFB2 - transforming growth factor, beta 2, FOXC2 - forkhead box c2 (mfh-1, mesenchyme forkhead 1), SEMA3A - sema domain, immunoglobulin domain (ig), short basic domain, secreted, (semaphorin) 3a, PLXNA1 - plexin a1, MICAL2 - microtubule associated monooxygenase, calponin and lim domain containing 2, FRAS1 - fraser syndrome 1, TGFBR2 - transforming growth factor, beta receptor ii (70/80kda), VAN…
GO:1902284	neuron projection extension involved in neuron projection guidance	1.48e-05	0.00229	2.64016	22.81	16694	8	366	4	[SEMA3A - sema domain, immunoglobulin domain (ig), short basic domain, secreted, (semaphorin) 3a, SLIT3 - slit homolog 3 (drosophila), SEMA3F - sema domain, immunoglobulin domain (ig), short basic domain, secreted, (semaphorin) 3f, ALCAM - activated leukocyte cell adhesion molecule]
GO:0010639	negative regulation of organelle organization	1.61e-05	0.00236	2.62709	2.96	16694	308	366	20	[CHEK1 - checkpoint kinase 1, BUB1 - bub1 mitotic checkpoint serine/threonine kinase, BUB1B - bub1 mitotic checkpoint serine/threonine kinase b, NEK2 - nima-related kinase 2, STMN1 - stathmin 1, MAD2L1 - mad2 mitotic arrest deficient-like 1 (yeast), TMSB10 - thymosin beta 10, CCNF - cyclin f, PFN2 - profilin 2, LIF - leukemia inhibitory factor, MID1 - midline 1 (opitz/bbb syndrome), TOM1L2 - targ…
GO:0045860	positive regulation of protein kinase activity	1.63e-05	0.00236	2.62709	2.52	16694	471	366	26	[CDK1 - cyclin-dependent kinase 1, CENPE - centromere protein e, 312kda, VANGL2 - vangl planar cell polarity protein 2, FGF2 - fibroblast growth factor 2 (basic), DKK1 - dickkopf wnt signaling pathway inhibitor 1, SASH1 - sam and sh3 domain containing 1, WNT11 - wingless-type mmtv integration site family, member 11, MAP2K6 - mitogen-activated protein kinase kinase 6, EIF2AK2 - eukaryotic translat…
GO:0048523	negative regulation of cellular process	1.65e-05	0.00238	2.62342	1.4	16694	4085	366	125	[CDK1 - cyclin-dependent kinase 1, TRIM24 - tripartite motif containing 24, KIF20B - kinesin family member 20b, RNF43 - ring finger protein 43, ENC1 - ectodermal-neural cortex 1 (with btb domain), LIF - leukemia inhibitory factor, MID1 - midline 1 (opitz/bbb syndrome), CORO1C - coronin, actin binding protein, 1c, PBK - pdz binding kinase, INHBB - inhibin, beta b, SIX4 - six homeobox 4, DKK1 - dic…
GO:0048661	positive regulation of smooth muscle cell proliferation	1.67e-05	0.00238	2.62342	6.04	16694	68	366	9	[SKP2 - s-phase kinase-associated protein 2, e3 ubiquitin protein ligase, FGF2 - fibroblast growth factor 2 (basic), MYB - v-myb avian myeloblastosis viral oncogene homolog, PPARGC1A - peroxisome proliferator-activated receptor gamma, coactivator 1 alpha, EDN1 - endothelin 1, BMP4 - bone morphogenetic protein 4, TGFBR2 - transforming growth factor, beta receptor ii (70/80kda), NOTCH3 - notch 3, M…
GO:2000147	positive regulation of cell motility	2.06e-05	0.0029	2.5376	2.6	16694	421	366	24	[TGFB2 - transforming growth factor, beta 2, FOXC2 - forkhead box c2 (mfh-1, mesenchyme forkhead 1), SEMA3A - sema domain, immunoglobulin domain (ig), short basic domain, secreted, (semaphorin) 3a, KIF20B - kinesin family member 20b, MAPK1 - mitogen-activated protein kinase 1, TGFBR2 - transforming growth factor, beta receptor ii (70/80kda), GTSE1 - g-2 and s-phase expressed 1, MDM2 - mdm2 oncoge…
GO:0010632	regulation of epithelial cell migration	2.25e-05	0.00312	2.50585	3.56	16694	192	366	15	[FOXC2 - forkhead box c2 (mfh-1, mesenchyme forkhead 1), TGFB2 - transforming growth factor, beta 2, SEMA3A - sema domain, immunoglobulin domain (ig), short basic domain, secreted, (semaphorin) 3a, PFN2 - profilin 2, TGFBR2 - transforming growth factor, beta receptor ii (70/80kda), CORO1C - coronin, actin binding protein, 1c, ANXA3 - annexin a3, DOCK5 - dedicator of cytokinesis 5, FGF2 - fibrobla…
GO:0007093	mitotic cell cycle checkpoint	2.24e-05	0.00313	2.50446	5.18	16694	88	366	10	[BUB1 - bub1 mitotic checkpoint serine/threonine kinase, PLK2 - polo-like kinase 2, BUB1B - bub1 mitotic checkpoint serine/threonine kinase b, TOP2A - topoisomerase (dna) ii alpha 170kda, MAD2L1 - mad2 mitotic arrest deficient-like 1 (yeast), CDK1 - cyclin-dependent kinase 1, ZWINT - zw10 interacting kinetochore protein, AURKB - aurora kinase b, CCND1 - cyclin d1, TICRR - topbp1-interacting check…
GO:0032465	regulation of cytokinesis	2.38e-05	0.00327	2.48545	5.78	16694	71	366	9	[PRC1 - protein regulator of cytokinesis 1, PKN2 - protein kinase n2, KIF23 - kinesin family member 23, KIF20B - kinesin family member 20b, AURKB - aurora kinase b, ECT2 - epithelial cell transforming sequence 2 oncogene, KIF20A - kinesin family member 20a, E2F8 - e2f transcription factor 8, RACGAP1 - rac gtpase activating protein 1]
GO:0051256	mitotic spindle midzone assembly	2.62e-05	0.00357	2.44733	20.27	16694	9	366	4	[KIF23 - kinesin family member 23, KIF4A - kinesin family member 4a, AURKB - aurora kinase b, RACGAP1 - rac gtpase activating protein 1]
GO:0051338	regulation of transferase activity	2.81e-05	0.00378	2.42251	2.01	16694	887	366	39	[NEK2 - nima-related kinase 2, CDK1 - cyclin-dependent kinase 1, CENPE - centromere protein e, 312kda, ROR1 - receptor tyrosine kinase-like orphan receptor 1, AURKB - aurora kinase b, GPRC5A - g protein-coupled receptor, family c, group 5, member a, NTRK2 - neurotrophic tyrosine kinase, receptor, type 2, CORO1C - coronin, actin binding protein, 1c, VANGL2 - vangl planar cell polarity protein 2, F…
GO:0045930	negative regulation of mitotic cell cycle	3.17e-05	0.00423	2.37366	3.03	16694	271	366	18	[CHEK1 - checkpoint kinase 1, BUB1 - bub1 mitotic checkpoint serine/threonine kinase, BUB1B - bub1 mitotic checkpoint serine/threonine kinase b, MAD2L1 - mad2 mitotic arrest deficient-like 1 (yeast), CDK1 - cyclin-dependent kinase 1, AURKB - aurora kinase b, GTSE1 - g-2 and s-phase expressed 1, E2F8 - e2f transcription factor 8, MDM2 - mdm2 oncogene, e3 ubiquitin protein ligase, TOM1L2 - target o…
GO:0036211	protein modification process	3.29e-05	0.00431	2.36552	1.48	16694	2857	366	93	[KLHL42 - kelch-like family member 42, LOXL4 - lysyl oxidase-like 4, CDK1 - cyclin-dependent kinase 1, TRIM24 - tripartite motif containing 24, RNF43 - ring finger protein 43, LIF - leukemia inhibitory factor, ENC1 - ectodermal-neural cortex 1 (with btb domain), PRSS23 - protease, serine, 23, FLG - filaggrin, PBK - pdz binding kinase, PLK2 - polo-like kinase 2, SGK196 - protein kinase-like protei…
GO:0006464	cellular protein modification process	3.29e-05	0.00435	2.36151	1.48	16694	2857	366	93	[KLHL42 - kelch-like family member 42, LOXL4 - lysyl oxidase-like 4, CDK1 - cyclin-dependent kinase 1, TRIM24 - tripartite motif containing 24, RNF43 - ring finger protein 43, LIF - leukemia inhibitory factor, ENC1 - ectodermal-neural cortex 1 (with btb domain), PRSS23 - protease, serine, 23, FLG - filaggrin, PBK - pdz binding kinase, PLK2 - polo-like kinase 2, SGK196 - protein kinase-like protei…
GO:0048105	establishment of body hair planar orientation	4.11e-05	0.0053	2.27572	34.21	16694	4	366	3	[FZD6 - frizzled family receptor 6, CELSR1 - cadherin, egf lag seven-pass g-type receptor 1, VANGL2 - vangl planar cell polarity protein 2]
GO:0006793	phosphorus metabolic process	4.15e-05	0.0053	2.27572	1.62	16694	1884	366	67	[CDK1 - cyclin-dependent kinase 1, TRIM24 - tripartite motif containing 24, LIF - leukemia inhibitory factor, LDHB - lactate dehydrogenase b, PBK - pdz binding kinase, PIK3R3 - phosphoinositide-3-kinase, regulatory subunit 3 (gamma), PLK2 - polo-like kinase 2, SGK196 - protein kinase-like protein sgk196, ACSL3 - acyl-coa synthetase long-chain family member 3, WNT11 - wingless-type mmtv integratio…
GO:0048104	establishment of body hair or bristle planar orientation	4.11e-05	0.00534	2.27246	34.21	16694	4	366	3	[FZD6 - frizzled family receptor 6, CELSR1 - cadherin, egf lag seven-pass g-type receptor 1, VANGL2 - vangl planar cell polarity protein 2]
GO:0003149	membranous septum morphogenesis	4.3e-05	0.00544	2.2644	18.24	16694	10	366	4	[TGFB2 - transforming growth factor, beta 2, BMP4 - bone morphogenetic protein 4, TGFBR2 - transforming growth factor, beta receptor ii (70/80kda), VANGL2 - vangl planar cell polarity protein 2]
GO:0018193	peptidyl-amino acid modification	4.39e-05	0.00551	2.25885	2.01	16694	840	366	37	[SUZ12 - suz12 polycomb repressive complex 2 subunit, CDK1 - cyclin-dependent kinase 1, LOXL4 - lysyl oxidase-like 4, TRIM24 - tripartite motif containing 24, ROR1 - receptor tyrosine kinase-like orphan receptor 1, AURKB - aurora kinase b, LIF - leukemia inhibitory factor, GALNT1 - udp-n-acetyl-alpha-d-galactosamine:polypeptide n-acetylgalactosaminyltransferase 1 (galnac-t1), NTRK2 - neurotrophic…
GO:0045931	positive regulation of mitotic cell cycle	4.56e-05	0.00563	2.24949	4.02	16694	136	366	12	[PKN2 - protein kinase n2, PTPN11 - protein tyrosine phosphatase, non-receptor type 11, CCNB1 - cyclin b1, USP22 - ubiquitin specific peptidase 22, MAD2L1 - mad2 mitotic arrest deficient-like 1 (yeast), CDK1 - cyclin-dependent kinase 1, EDN1 - endothelin 1, UBE2C - ubiquitin-conjugating enzyme e2c, KIF20B - kinesin family member 20b, CCND1 - cyclin d1, CDC7 - cell division cycle 7, MDM2 - mdm2 on…
GO:0060284	regulation of cell development	4.54e-05	0.00565	2.24795	2.05	16694	777	366	35	[TMEM30A - transmembrane protein 30a, CDK1 - cyclin-dependent kinase 1, SEMA3A - sema domain, immunoglobulin domain (ig), short basic domain, secreted, (semaphorin) 3a, KIF20B - kinesin family member 20b, GDF11 - growth differentiation factor 11, ENC1 - ectodermal-neural cortex 1 (with btb domain), LIF - leukemia inhibitory factor, KLK6 - kallikrein-related peptidase 6, SS18L1 - synovial sarcoma …
GO:2000826	regulation of heart morphogenesis	4.94e-05	0.006	2.22185	8.83	16694	31	366	6	[SEMA3C - sema domain, immunoglobulin domain (ig), short basic domain, secreted, (semaphorin) 3c, FOXC2 - forkhead box c2 (mfh-1, mesenchyme forkhead 1), TGFB2 - transforming growth factor, beta 2, DKK1 - dickkopf wnt signaling pathway inhibitor 1, BMP4 - bone morphogenetic protein 4, TGFBR2 - transforming growth factor, beta receptor ii (70/80kda)]
GO:0032467	positive regulation of cytokinesis	4.94e-05	0.00604	2.21896	8.83	16694	31	366	6	[PKN2 - protein kinase n2, KIF23 - kinesin family member 23, KIF20B - kinesin family member 20b, AURKB - aurora kinase b, ECT2 - epithelial cell transforming sequence 2 oncogene, RACGAP1 - rac gtpase activating protein 1]
GO:0007017	microtubule-based process	5.14e-05	0.00619	2.20831	2.23	16694	594	366	29	[PRC1 - protein regulator of cytokinesis 1, CENPA - centromere protein a, NEK2 - nima-related kinase 2, MAP7D2 - map7 domain containing 2, CDK1 - cyclin-dependent kinase 1, CENPE - centromere protein e, 312kda, KIF20B - kinesin family member 20b, AURKB - aurora kinase b, KIF18A - kinesin family member 18a, MID1 - midline 1 (opitz/bbb syndrome), GTSE1 - g-2 and s-phase expressed 1, RACGAP1 - rac g…
GO:0008283	cell proliferation	5.29e-05	0.00633	2.1986	2.22	16694	595	366	29	[CDK1 - cyclin-dependent kinase 1, RNF43 - ring finger protein 43, AURKB - aurora kinase b, EHF - ets homologous factor, E2F8 - e2f transcription factor 8, RACGAP1 - rac gtpase activating protein 1, FGF2 - fibroblast growth factor 2 (basic), FZD6 - frizzled family receptor 6, DBN1 - drebrin 1, AXIN2 - axin 2, SKP2 - s-phase kinase-associated protein 2, e3 ubiquitin protein ligase, BUB1 - bub1 mit…
GO:0006796	phosphate-containing compound metabolic process	5.62e-05	0.00667	2.17587	1.63	16694	1792	366	64	[CDK1 - cyclin-dependent kinase 1, TRIM24 - tripartite motif containing 24, LIF - leukemia inhibitory factor, LDHB - lactate dehydrogenase b, PBK - pdz binding kinase, PIK3R3 - phosphoinositide-3-kinase, regulatory subunit 3 (gamma), PLK2 - polo-like kinase 2, SGK196 - protein kinase-like protein sgk196, WNT11 - wingless-type mmtv integration site family, member 11, PANK3 - pantothenate kinase 3,…
GO:0040017	positive regulation of locomotion	5.75e-05	0.00677	2.16941	2.44	16694	449	366	24	[TGFB2 - transforming growth factor, beta 2, FOXC2 - forkhead box c2 (mfh-1, mesenchyme forkhead 1), SEMA3A - sema domain, immunoglobulin domain (ig), short basic domain, secreted, (semaphorin) 3a, KIF20B - kinesin family member 20b, MAPK1 - mitogen-activated protein kinase 1, TGFBR2 - transforming growth factor, beta receptor ii (70/80kda), GTSE1 - g-2 and s-phase expressed 1, MDM2 - mdm2 oncoge…
GO:0032506	cytokinetic process	5.83e-05	0.0068	2.16749	11.4	16694	20	366	5	[KIF23 - kinesin family member 23, AURKB - aurora kinase b, ANLN - anillin, actin binding protein, RTKN2 - rhotekin 2, RACGAP1 - rac gtpase activating protein 1]
GO:0051174	regulation of phosphorus metabolic process	6.05e-05	0.007	2.1549	1.67	16694	1614	366	59	[CDK1 - cyclin-dependent kinase 1, DHX33 - deah (asp-glu-ala-his) box polypeptide 33, PFN2 - profilin 2, LIF - leukemia inhibitory factor, MID1 - midline 1 (opitz/bbb syndrome), CORO1C - coronin, actin binding protein, 1c, VANGL2 - vangl planar cell polarity protein 2, PIK3R3 - phosphoinositide-3-kinase, regulatory subunit 3 (gamma), PBK - pdz binding kinase, INHBB - inhibin, beta b, DKK1 - dickk…
GO:1901987	regulation of cell cycle phase transition	6.19e-05	0.00706	2.1512	2.55	16694	394	366	22	[CDK6 - cyclin-dependent kinase 6, CHEK1 - checkpoint kinase 1, BUB1 - bub1 mitotic checkpoint serine/threonine kinase, BUB1B - bub1 mitotic checkpoint serine/threonine kinase b, NEK2 - nima-related kinase 2, TPX2 - tpx2, microtubule-associated, CDK1 - cyclin-dependent kinase 1, MAD2L1 - mad2 mitotic arrest deficient-like 1 (yeast), CENPE - centromere protein e, 312kda, UBE2C - ubiquitin-conjugat…
GO:1901990	regulation of mitotic cell cycle phase transition	6.17e-05	0.00709	2.14935	2.62	16694	366	366	21	[CDK6 - cyclin-dependent kinase 6, BUB1 - bub1 mitotic checkpoint serine/threonine kinase, BUB1B - bub1 mitotic checkpoint serine/threonine kinase b, NEK2 - nima-related kinase 2, TPX2 - tpx2, microtubule-associated, MAD2L1 - mad2 mitotic arrest deficient-like 1 (yeast), CDK1 - cyclin-dependent kinase 1, CENPE - centromere protein e, 312kda, UBE2C - ubiquitin-conjugating enzyme e2c, AURKB - auror…
GO:0009887	animal organ morphogenesis	6.34e-05	0.00717	2.14448	2.48	16694	423	366	23	[TWSG1 - twisted gastrulation homolog 1 (drosophila), TGFB2 - transforming growth factor, beta 2, SLIT3 - slit homolog 3 (drosophila), MAPK1 - mitogen-activated protein kinase 1, EDAR - ectodysplasin a receptor, GDF11 - growth differentiation factor 11, LIF - leukemia inhibitory factor, FRAS1 - fraser syndrome 1, TGFBR2 - transforming growth factor, beta receptor ii (70/80kda), VANGL2 - vangl pla…
GO:0051255	spindle midzone assembly	6.64e-05	0.0074	2.13077	16.59	16694	11	366	4	[KIF23 - kinesin family member 23, KIF4A - kinesin family member 4a, AURKB - aurora kinase b, RACGAP1 - rac gtpase activating protein 1]
GO:0051988	regulation of attachment of spindle microtubules to kinetochore	6.64e-05	0.00746	2.12726	16.59	16694	11	366	4	[CCNB1 - cyclin b1, NEK2 - nima-related kinase 2, ECT2 - epithelial cell transforming sequence 2 oncogene, RACGAP1 - rac gtpase activating protein 1]
GO:0000082	G1/S transition of mitotic cell cycle	6.82e-05	0.00754	2.12263	4.56	16694	100	366	10	[SKP2 - s-phase kinase-associated protein 2, e3 ubiquitin protein ligase, CDK6 - cyclin-dependent kinase 6, IQGAP3 - iq motif containing gtpase activating protein 3, PLK2 - polo-like kinase 2, CACUL1 - cdk2-associated, cullin domain 1, MCM2 - minichromosome maintenance complex component 2, CCND1 - cyclin d1, PPAT - phosphoribosyl pyrophosphate amidotransferase, CDKN3 - cyclin-dependent kinase inh…
GO:0043549	regulation of kinase activity	7.55e-05	0.0083	2.08092	2	16694	797	366	35	[CDK1 - cyclin-dependent kinase 1, CENPE - centromere protein e, 312kda, ROR1 - receptor tyrosine kinase-like orphan receptor 1, GPRC5A - g protein-coupled receptor, family c, group 5, member a, NTRK2 - neurotrophic tyrosine kinase, receptor, type 2, CORO1C - coronin, actin binding protein, 1c, VANGL2 - vangl planar cell polarity protein 2, FGF2 - fibroblast growth factor 2 (basic), PIK3R3 - phos…
GO:0019220	regulation of phosphate metabolic process	8.88e-05	0.00968	2.01412	1.65	16694	1600	366	58	[CDK1 - cyclin-dependent kinase 1, DHX33 - deah (asp-glu-ala-his) box polypeptide 33, PFN2 - profilin 2, LIF - leukemia inhibitory factor, MID1 - midline 1 (opitz/bbb syndrome), CORO1C - coronin, actin binding protein, 1c, VANGL2 - vangl planar cell polarity protein 2, PBK - pdz binding kinase, PIK3R3 - phosphoinositide-3-kinase, regulatory subunit 3 (gamma), INHBB - inhibin, beta b, DKK1 - dickk…
GO:0050767	regulation of neurogenesis	9.3e-05	0.0101	1.99568	2.09	16694	677	366	31	[TMEM30A - transmembrane protein 30a, CDK1 - cyclin-dependent kinase 1, KIF20B - kinesin family member 20b, SEMA3A - sema domain, immunoglobulin domain (ig), short basic domain, secreted, (semaphorin) 3a, GDF11 - growth differentiation factor 11, LIF - leukemia inhibitory factor, ENC1 - ectodermal-neural cortex 1 (with btb domain), SS18L1 - synovial sarcoma translocation gene on chromosome 18-lik…
GO:0044267	cellular protein metabolic process	9.65e-05	0.0103	1.98716	1.42	16694	3137	366	98	[CDK1 - cyclin-dependent kinase 1, TRIM24 - tripartite motif containing 24, RNF43 - ring finger protein 43, LIF - leukemia inhibitory factor, ENC1 - ectodermal-neural cortex 1 (with btb domain), FLG - filaggrin, PBK - pdz binding kinase, INCENP - inner centromere protein antigens 135/155kda, NCAM1 - neural cell adhesion molecule 1, FGF18 - fibroblast growth factor 18, ILF3 - interleukin enhancer …
GO:0010634	positive regulation of epithelial cell migration	9.64e-05	0.0104	1.98297	4.01	16694	125	366	11	[ANXA3 - annexin a3, DOCK5 - dedicator of cytokinesis 5, FGF2 - fibroblast growth factor 2 (basic), PLK2 - polo-like kinase 2, TGFB2 - transforming growth factor, beta 2, FOXC2 - forkhead box c2 (mfh-1, mesenchyme forkhead 1), EDN1 - endothelin 1, SASH1 - sam and sh3 domain containing 1, FGF18 - fibroblast growth factor 18, BMP4 - bone morphogenetic protein 4, TGFBR2 - transforming growth factor,…
GO:0060666	dichotomous subdivision of terminal units involved in salivary gland branching	0.000101	0.0107	1.97062	27.37	16694	5	366	3	[SEMA3C - sema domain, immunoglobulin domain (ig), short basic domain, secreted, (semaphorin) 3c, SEMA3A - sema domain, immunoglobulin domain (ig), short basic domain, secreted, (semaphorin) 3a, PLXNA1 - plexin a1]
GO:0010965	regulation of mitotic sister chromatid separation	0.000102	0.0107	1.97062	6.39	16694	50	366	7	[BUB1 - bub1 mitotic checkpoint serine/threonine kinase, BUB1B - bub1 mitotic checkpoint serine/threonine kinase b, CCNB1 - cyclin b1, MAD2L1 - mad2 mitotic arrest deficient-like 1 (yeast), CENPE - centromere protein e, 312kda, UBE2C - ubiquitin-conjugating enzyme e2c, PTTG1 - pituitary tumor-transforming 1]
GO:0045595	regulation of cell differentiation	0.000103	0.0107	1.97062	1.66	16694	1536	366	56	[TMEM30A - transmembrane protein 30a, CDK1 - cyclin-dependent kinase 1, KIF20B - kinesin family member 20b, PTBP3 - polypyrimidine tract binding protein 3, ENC1 - ectodermal-neural cortex 1 (with btb domain), LIF - leukemia inhibitory factor, KLK6 - kallikrein-related peptidase 6, CORO1C - coronin, actin binding protein, 1c, DOCK5 - dedicator of cytokinesis 5, PLK2 - polo-like kinase 2, SIX4 - si…
GO:0006974	cellular response to DNA damage stimulus	0.000108	0.0112	1.95078	2.1	16694	651	366	30	[UBA6 - ubiquitin-like modifier activating enzyme 6, NONO - non-pou domain containing, octamer-binding, CDK1 - cyclin-dependent kinase 1, WDR76 - wd repeat domain 76, GTSE1 - g-2 and s-phase expressed 1, ESCO2 - establishment of sister chromatid cohesion n-acetyltransferase 2, MDM2 - mdm2 oncogene, e3 ubiquitin protein ligase, E2F8 - e2f transcription factor 8, PLK2 - polo-like kinase 2, TOP2A - …
GO:0033045	regulation of sister chromatid segregation	0.000116	0.012	1.92082	5.37	16694	68	366	8	[BUB1 - bub1 mitotic checkpoint serine/threonine kinase, BUB1B - bub1 mitotic checkpoint serine/threonine kinase b, CCNB1 - cyclin b1, MAD2L1 - mad2 mitotic arrest deficient-like 1 (yeast), CENPE - centromere protein e, 312kda, UBE2C - ubiquitin-conjugating enzyme e2c, AXIN2 - axin 2, PTTG1 - pituitary tumor-transforming 1]
GO:0022603	regulation of anatomical structure morphogenesis	0.000117	0.012	1.92082	1.88	16694	948	366	39	[SEMA3A - sema domain, immunoglobulin domain (ig), short basic domain, secreted, (semaphorin) 3a, ROR1 - receptor tyrosine kinase-like orphan receptor 1, STRIP2 - striatin interacting protein 2, LIF - leukemia inhibitory factor, SS18L1 - synovial sarcoma translocation gene on chromosome 18-like 1, NTRK2 - neurotrophic tyrosine kinase, receptor, type 2, CORO1C - coronin, actin binding protein, 1c,…
GO:0043412	macromolecule modification	0.000121	0.0123	1.91009	1.43	16694	3036	366	95	[KLHL42 - kelch-like family member 42, LOXL4 - lysyl oxidase-like 4, CDK1 - cyclin-dependent kinase 1, TRIM24 - tripartite motif containing 24, RNF43 - ring finger protein 43, LIF - leukemia inhibitory factor, ENC1 - ectodermal-neural cortex 1 (with btb domain), PRSS23 - protease, serine, 23, FLG - filaggrin, PBK - pdz binding kinase, PLK2 - polo-like kinase 2, SGK196 - protein kinase-like protei…
GO:0065007	biological regulation	0.000124	0.0125	1.90309	1.14	16694	10666	366	267	[TSPAN14 - tetraspanin 14, TRIM24 - tripartite motif containing 24, DHX33 - deah (asp-glu-ala-his) box polypeptide 33, RNF43 - ring finger protein 43, KIF20B - kinesin family member 20b, WDR76 - wd repeat domain 76, LIF - leukemia inhibitory factor, ZNF860 - zinc finger protein 860, RACGAP1 - rac gtpase activating protein 1, CORO1C - coronin, actin binding protein, 1c, DOCK5 - dedicator of cytoki…
GO:0009888	tissue development	0.000132	0.0132	1.87943	2.22	16694	534	366	26	[SEMA3A - sema domain, immunoglobulin domain (ig), short basic domain, secreted, (semaphorin) 3a, GDF11 - growth differentiation factor 11, LIF - leukemia inhibitory factor, KLK7 - kallikrein-related peptidase 7, KLK6 - kallikrein-related peptidase 6, FLG - filaggrin, SEMA3C - sema domain, immunoglobulin domain (ig), short basic domain, secreted, (semaphorin) 3c, RARG - retinoic acid receptor, ga…
GO:0043085	positive regulation of catalytic activity	0.000137	0.0136	1.86646	1.73	16694	1266	366	48	[ACVR1C - activin a receptor, type ic, NEK2 - nima-related kinase 2, CDK1 - cyclin-dependent kinase 1, CENPE - centromere protein e, 312kda, ROR1 - receptor tyrosine kinase-like orphan receptor 1, AURKB - aurora kinase b, PFN2 - profilin 2, NTRK2 - neurotrophic tyrosine kinase, receptor, type 2, RACGAP1 - rac gtpase activating protein 1, VANGL2 - vangl planar cell polarity protein 2, CORO1C - cor…
GO:0065009	regulation of molecular function	0.000141	0.0139	1.85699	1.44	16694	2850	366	90	[CDK1 - cyclin-dependent kinase 1, FAM3C - family with sequence similarity 3, member c, DHX33 - deah (asp-glu-ala-his) box polypeptide 33, PFN2 - profilin 2, LIF - leukemia inhibitory factor, GTSE1 - g-2 and s-phase expressed 1, RACGAP1 - rac gtpase activating protein 1, CORO1C - coronin, actin binding protein, 1c, VANGL2 - vangl planar cell polarity protein 2, PIK3R3 - phosphoinositide-3-kinase,…
GO:0048660	regulation of smooth muscle cell proliferation	0.000141	0.014	1.85387	4.18	16694	109	366	10	[SKP2 - s-phase kinase-associated protein 2, e3 ubiquitin protein ligase, FGF2 - fibroblast growth factor 2 (basic), PPARGC1A - peroxisome proliferator-activated receptor gamma, coactivator 1 alpha, MYB - v-myb avian myeloblastosis viral oncogene homolog, EDN1 - endothelin 1, BMP4 - bone morphogenetic protein 4, IGFBP3 - insulin-like growth factor binding protein 3, TGFBR2 - transforming growth f…
GO:1905818	regulation of chromosome separation	0.000149	0.0144	1.84164	6.02	16694	53	366	7	[BUB1 - bub1 mitotic checkpoint serine/threonine kinase, BUB1B - bub1 mitotic checkpoint serine/threonine kinase b, CCNB1 - cyclin b1, MAD2L1 - mad2 mitotic arrest deficient-like 1 (yeast), CENPE - centromere protein e, 312kda, UBE2C - ubiquitin-conjugating enzyme e2c, PTTG1 - pituitary tumor-transforming 1]
GO:0044093	positive regulation of molecular function	0.000152	0.0144	1.84164	1.64	16694	1559	366	56	[CDK1 - cyclin-dependent kinase 1, DHX33 - deah (asp-glu-ala-his) box polypeptide 33, PFN2 - profilin 2, RACGAP1 - rac gtpase activating protein 1, CORO1C - coronin, actin binding protein, 1c, VANGL2 - vangl planar cell polarity protein 2, NCAPH - non-smc condensin i complex, subunit h, PLK2 - polo-like kinase 2, DKK1 - dickkopf wnt signaling pathway inhibitor 1, WNT11 - wingless-type mmtv integr…
GO:0003148	outflow tract septum morphogenesis	0.000149	0.0145	1.83863	9.5	16694	24	366	5	[SEMA3C - sema domain, immunoglobulin domain (ig), short basic domain, secreted, (semaphorin) 3c, TGFB2 - transforming growth factor, beta 2, MSX2 - msh homeobox 2, BMP4 - bone morphogenetic protein 4, TGFBR2 - transforming growth factor, beta receptor ii (70/80kda)]
GO:0043410	positive regulation of MAPK cascade	0.00015	0.0145	1.83863	2.29	16694	478	366	24	[IQGAP3 - iq motif containing gtpase activating protein 3, TGFB2 - transforming growth factor, beta 2, CDK1 - cyclin-dependent kinase 1, SEMA3A - sema domain, immunoglobulin domain (ig), short basic domain, secreted, (semaphorin) 3a, DHX33 - deah (asp-glu-ala-his) box polypeptide 33, ROR1 - receptor tyrosine kinase-like orphan receptor 1, MAPK1 - mitogen-activated protein kinase 1, EDAR - ectodys…
GO:0051093	negative regulation of developmental process	0.000152	0.0145	1.83863	1.96	16694	793	366	34	[SUZ12 - suz12 polycomb repressive complex 2 subunit, ACVR1C - activin a receptor, type ic, SEMA3A - sema domain, immunoglobulin domain (ig), short basic domain, secreted, (semaphorin) 3a, GDF11 - growth differentiation factor 11, CORO1C - coronin, actin binding protein, 1c, MDM2 - mdm2 oncogene, e3 ubiquitin protein ligase, SEMA3C - sema domain, immunoglobulin domain (ig), short basic domain, se…
GO:0060560	developmental growth involved in morphogenesis	0.000171	0.0162	1.79048	4.51	16694	91	366	9	[RARG - retinoic acid receptor, gamma, BDNF - brain-derived neurotrophic factor, SEMA3A - sema domain, immunoglobulin domain (ig), short basic domain, secreted, (semaphorin) 3a, SLIT3 - slit homolog 3 (drosophila), PLXNA1 - plexin a1, BMP4 - bone morphogenetic protein 4, SEMA3F - sema domain, immunoglobulin domain (ig), short basic domain, secreted, (semaphorin) 3f, TGFBR2 - transforming growth f…
GO:2000027	regulation of organ morphogenesis	0.000175	0.0165	1.78252	2.97	16694	230	366	15	[TGFB2 - transforming growth factor, beta 2, FOXC2 - forkhead box c2 (mfh-1, mesenchyme forkhead 1), VANGL1 - vangl planar cell polarity protein 1, ROR1 - receptor tyrosine kinase-like orphan receptor 1, LIF - leukemia inhibitory factor, TGFBR2 - transforming growth factor, beta receptor ii (70/80kda), VANGL2 - vangl planar cell polarity protein 2, SEMA3C - sema domain, immunoglobulin domain (ig)…
GO:0048519	negative regulation of biological process	0.000186	0.0173	1.76195	1.32	16694	4508	366	130	[CDK1 - cyclin-dependent kinase 1, TRIM24 - tripartite motif containing 24, KIF20B - kinesin family member 20b, RNF43 - ring finger protein 43, ENC1 - ectodermal-neural cortex 1 (with btb domain), LIF - leukemia inhibitory factor, MID1 - midline 1 (opitz/bbb syndrome), CORO1C - coronin, actin binding protein, 1c, DOCK5 - dedicator of cytokinesis 5, PBK - pdz binding kinase, INHBB - inhibin, beta …
GO:1901861	regulation of muscle tissue development	0.00019	0.0176	1.75449	4.04	16694	113	366	10	[FGF2 - fibroblast growth factor 2 (basic), PPARGC1A - peroxisome proliferator-activated receptor gamma, coactivator 1 alpha, SIX4 - six homeobox 4, CCNB1 - cyclin b1, CDK1 - cyclin-dependent kinase 1, EDN1 - endothelin 1, DKK1 - dickkopf wnt signaling pathway inhibitor 1, NLN - neurolysin (metallopeptidase m3 family), BMP4 - bone morphogenetic protein 4, TGFBR2 - transforming growth factor, beta…
GO:0060440	trachea formation	0.000199	0.0181	1.74232	22.81	16694	6	366	3	[MAPK1 - mitogen-activated protein kinase 1, BMP4 - bone morphogenetic protein 4, TGFBR2 - transforming growth factor, beta receptor ii (70/80kda)]
GO:0021785	branchiomotor neuron axon guidance	0.000199	0.0182	1.73993	22.81	16694	6	366	3	[SEMA3A - sema domain, immunoglobulin domain (ig), short basic domain, secreted, (semaphorin) 3a, PLXNA1 - plexin a1, SEMA3F - sema domain, immunoglobulin domain (ig), short basic domain, secreted, (semaphorin) 3f]
GO:1901857	positive regulation of cellular respiration	0.000199	0.0184	1.73518	22.81	16694	6	366	3	[PPARGC1A - peroxisome proliferator-activated receptor gamma, coactivator 1 alpha, CCNB1 - cyclin b1, CDK1 - cyclin-dependent kinase 1]
GO:0051094	positive regulation of developmental process	0.000209	0.019	1.72125	1.75	16694	1148	366	44	[TMEM30A - transmembrane protein 30a, CDK1 - cyclin-dependent kinase 1, SEMA3A - sema domain, immunoglobulin domain (ig), short basic domain, secreted, (semaphorin) 3a, KIF20B - kinesin family member 20b, ENC1 - ectodermal-neural cortex 1 (with btb domain), LIF - leukemia inhibitory factor, SS18L1 - synovial sarcoma translocation gene on chromosome 18-like 1, NTRK2 - neurotrophic tyrosine kinase,…
GO:0001843	neural tube closure	0.000211	0.019	1.72125	4.93	16694	74	366	8	[RARG - retinoic acid receptor, gamma, TGFB2 - transforming growth factor, beta 2, FZD6 - frizzled family receptor 6, KIF20B - kinesin family member 20b, CELSR1 - cadherin, egf lag seven-pass g-type receptor 1, TEAD2 - tea domain family member 2, BMP4 - bone morphogenetic protein 4, VANGL2 - vangl planar cell polarity protein 2]
GO:0008150	biological_process	0.000218	0.0195	1.70997	1.05	16694	15321	366	353	[TSPAN14 - tetraspanin 14, TRIM24 - tripartite motif containing 24, DHX33 - deah (asp-glu-ala-his) box polypeptide 33, RNF43 - ring finger protein 43, KIF20B - kinesin family member 20b, WDR76 - wd repeat domain 76, LIF - leukemia inhibitory factor, ZNF860 - zinc finger protein 860, FAM92A1 - family with sequence similarity 92, member a1, DIAPH3 - diaphanous-related formin 3, RACGAP1 - rac gtpase…
GO:0016572	histone phosphorylation	0.000222	0.0197	1.70553	8.77	16694	26	366	5	[CHEK1 - checkpoint kinase 1, CCNA2 - cyclin a2, CCNB1 - cyclin b1, CDK1 - cyclin-dependent kinase 1, AURKB - aurora kinase b]
GO:0048588	developmental cell growth	0.000232	0.0205	1.68825	4.87	16694	75	366	8	[RARG - retinoic acid receptor, gamma, BDNF - brain-derived neurotrophic factor, SEMA3A - sema domain, immunoglobulin domain (ig), short basic domain, secreted, (semaphorin) 3a, SLIT3 - slit homolog 3 (drosophila), PLXNA1 - plexin a1, SEMA3F - sema domain, immunoglobulin domain (ig), short basic domain, secreted, (semaphorin) 3f, TGFBR2 - transforming growth factor, beta receptor ii (70/80kda), A…
GO:0007411	axon guidance	0.00024	0.0211	1.67572	3.03	16694	211	366	14	[BDNF - brain-derived neurotrophic factor, SEMA3A - sema domain, immunoglobulin domain (ig), short basic domain, secreted, (semaphorin) 3a, SLIT3 - slit homolog 3 (drosophila), MAPK1 - mitogen-activated protein kinase 1, PLXNA1 - plexin a1, UNC5A - unc-5 homolog a (c. elegans), VLDLR - very low density lipoprotein receptor, VANGL2 - vangl planar cell polarity protein 2, SEMA3C - sema domain, immu…
GO:0045596	negative regulation of cell differentiation	0.000246	0.0215	1.66756	2.1	16694	587	366	27	[SUZ12 - suz12 polycomb repressive complex 2 subunit, SEMA3A - sema domain, immunoglobulin domain (ig), short basic domain, secreted, (semaphorin) 3a, GDF11 - growth differentiation factor 11, MDM2 - mdm2 oncogene, e3 ubiquitin protein ligase, CORO1C - coronin, actin binding protein, 1c, SEMA3C - sema domain, immunoglobulin domain (ig), short basic domain, secreted, (semaphorin) 3c, RARG - retino…
GO:0060606	tube closure	0.000254	0.022	1.65758	4.8	16694	76	366	8	[RARG - retinoic acid receptor, gamma, TGFB2 - transforming growth factor, beta 2, FZD6 - frizzled family receptor 6, KIF20B - kinesin family member 20b, CELSR1 - cadherin, egf lag seven-pass g-type receptor 1, TEAD2 - tea domain family member 2, BMP4 - bone morphogenetic protein 4, VANGL2 - vangl planar cell polarity protein 2]
GO:0044321	response to leptin	0.000256	0.022	1.65758	12.16	16694	15	366	4	[INHBB - inhibin, beta b, CCNA2 - cyclin a2, EDN1 - endothelin 1, CCND1 - cyclin d1]
GO:0031145	anaphase-promoting complex-dependent catabolic process	0.000254	0.0221	1.65561	4.8	16694	76	366	8	[SKP2 - s-phase kinase-associated protein 2, e3 ubiquitin protein ligase, BUB1B - bub1 mitotic checkpoint serine/threonine kinase b, CCNB1 - cyclin b1, MAD2L1 - mad2 mitotic arrest deficient-like 1 (yeast), CDK1 - cyclin-dependent kinase 1, UBE2C - ubiquitin-conjugating enzyme e2c, AURKB - aurora kinase b, PTTG1 - pituitary tumor-transforming 1]
GO:0097485	neuron projection guidance	0.000265	0.0226	1.64589	3	16694	213	366	14	[BDNF - brain-derived neurotrophic factor, SEMA3A - sema domain, immunoglobulin domain (ig), short basic domain, secreted, (semaphorin) 3a, SLIT3 - slit homolog 3 (drosophila), MAPK1 - mitogen-activated protein kinase 1, PLXNA1 - plexin a1, UNC5A - unc-5 homolog a (c. elegans), VLDLR - very low density lipoprotein receptor, VANGL2 - vangl planar cell polarity protein 2, SEMA3C - sema domain, immu…
GO:0031323	regulation of cellular metabolic process	0.000273	0.0232	1.63451	1.26	16694	5615	366	155	[CDK1 - cyclin-dependent kinase 1, TRIM24 - tripartite motif containing 24, DHX33 - deah (asp-glu-ala-his) box polypeptide 33, ENC1 - ectodermal-neural cortex 1 (with btb domain), LIF - leukemia inhibitory factor, MID1 - midline 1 (opitz/bbb syndrome), ZNF860 - zinc finger protein 860, VANGL2 - vangl planar cell polarity protein 2, CORO1C - coronin, actin binding protein, 1c, CDCA7 - cell divisio…
GO:0016049	cell growth	0.000279	0.0235	1.62893	4.74	16694	77	366	8	[RARG - retinoic acid receptor, gamma, BDNF - brain-derived neurotrophic factor, SEMA3A - sema domain, immunoglobulin domain (ig), short basic domain, secreted, (semaphorin) 3a, SLIT3 - slit homolog 3 (drosophila), PLXNA1 - plexin a1, SEMA3F - sema domain, immunoglobulin domain (ig), short basic domain, secreted, (semaphorin) 3f, TGFBR2 - transforming growth factor, beta receptor ii (70/80kda), A…
GO:0045664	regulation of neuron differentiation	0.000285	0.0239	1.6216	2.11	16694	561	366	26	[TMEM30A - transmembrane protein 30a, SEMA3A - sema domain, immunoglobulin domain (ig), short basic domain, secreted, (semaphorin) 3a, GDF11 - growth differentiation factor 11, ENC1 - ectodermal-neural cortex 1 (with btb domain), SS18L1 - synovial sarcoma translocation gene on chromosome 18-like 1, KLK6 - kallikrein-related peptidase 6, MDM2 - mdm2 oncogene, e3 ubiquitin protein ligase, NTRK2 - n…
GO:0033047	regulation of mitotic sister chromatid segregation	0.000294	0.0246	1.60906	5.41	16694	59	366	7	[BUB1 - bub1 mitotic checkpoint serine/threonine kinase, BUB1B - bub1 mitotic checkpoint serine/threonine kinase b, CCNB1 - cyclin b1, MAD2L1 - mad2 mitotic arrest deficient-like 1 (yeast), CENPE - centromere protein e, 312kda, UBE2C - ubiquitin-conjugating enzyme e2c, PTTG1 - pituitary tumor-transforming 1]
GO:0001974	blood vessel remodeling	0.00032	0.0265	1.57675	8.15	16694	28	366	5	[SEMA3C - sema domain, immunoglobulin domain (ig), short basic domain, secreted, (semaphorin) 3c, FOXC2 - forkhead box c2 (mfh-1, mesenchyme forkhead 1), JAG1 - jagged 1, LIF - leukemia inhibitory factor, MDM2 - mdm2 oncogene, e3 ubiquitin protein ligase]
GO:0070601	centromeric sister chromatid cohesion	0.000343	0.0283	1.54821	19.55	16694	7	366	3	[BUB1 - bub1 mitotic checkpoint serine/threonine kinase, BUB1B - bub1 mitotic checkpoint serine/threonine kinase b, SGOL1 - shugoshin-like 1 (s. pombe)]
GO:0022414	reproductive process	0.000364	0.0299	1.52433	1.68	16694	1249	366	46	[NEK2 - nima-related kinase 2, CDK1 - cyclin-dependent kinase 1, CCNF - cyclin f, SGOL1 - shugoshin-like 1 (s. pombe), KIF18A - kinesin family member 18a, GLRB - glycine receptor, beta, LIF - leukemia inhibitory factor, DIAPH3 - diaphanous-related formin 3, RACGAP1 - rac gtpase activating protein 1, E2F8 - e2f transcription factor 8, RARG - retinoic acid receptor, gamma, NCAPH - non-smc condensin…
GO:0007049	cell cycle	0.000372	0.0304	1.51713	2.3	16694	417	366	21	[CHEK1 - checkpoint kinase 1, KLHL42 - kelch-like family member 42, BUB1B - bub1 mitotic checkpoint serine/threonine kinase b, NEK2 - nima-related kinase 2, TPX2 - tpx2, microtubule-associated, CENPE - centromere protein e, 312kda, MAPK1 - mitogen-activated protein kinase 1, ESCO2 - establishment of sister chromatid cohesion n-acetyltransferase 2, E2F8 - e2f transcription factor 8, SKA2 - spindle…
GO:0003179	heart valve morphogenesis	0.000379	0.0308	1.51145	7.86	16694	29	366	5	[TGFB2 - transforming growth factor, beta 2, JAG1 - jagged 1, BMP4 - bone morphogenetic protein 4, TGFBR2 - transforming growth factor, beta receptor ii (70/80kda), MDM2 - mdm2 oncogene, e3 ubiquitin protein ligase]
GO:0000086	G2/M transition of mitotic cell cycle	0.000404	0.0326	1.48678	3.68	16694	124	366	10	[CSNK1E - casein kinase 1, epsilon, SKP2 - s-phase kinase-associated protein 2, e3 ubiquitin protein ligase, CCNA2 - cyclin a2, CCNB1 - cyclin b1, NEK2 - nima-related kinase 2, CCNB2 - cyclin b2, CDK1 - cyclin-dependent kinase 1, PHLDA1 - pleckstrin homology-like domain, family a, member 1, FOXM1 - forkhead box m1, MELK - maternal embryonic leucine zipper kinase]
GO:0001704	formation of primary germ layer	0.000422	0.0339	1.4698	6.08	16694	45	366	6	[TWSG1 - twisted gastrulation homolog 1 (drosophila), DKK1 - dickkopf wnt signaling pathway inhibitor 1, WNT11 - wingless-type mmtv integration site family, member 11, SOX7 - sry (sex determining region y)-box 7, PRKAR1A - protein kinase, camp-dependent, regulatory, type i, alpha, EXOC4 - exocyst complex component 4]
GO:0033993	response to lipid	0.00043	0.0343	1.46471	1.97	16694	673	366	29	[KIF18A - kinesin family member 18a, GNPAT - glyceronephosphate o-acyltransferase, MDM2 - mdm2 oncogene, e3 ubiquitin protein ligase, RARG - retinoic acid receptor, gamma, PPARGC1A - peroxisome proliferator-activated receptor gamma, coactivator 1 alpha, MYB - v-myb avian myeloblastosis viral oncogene homolog, GLDC - glycine dehydrogenase (decarboxylating), DKK1 - dickkopf wnt signaling pathway in…
GO:1902749	regulation of cell cycle G2/M phase transition	0.00044	0.0349	1.45717	2.99	16694	198	366	13	[CDK6 - cyclin-dependent kinase 6, CHEK1 - checkpoint kinase 1, TPX2 - tpx2, microtubule-associated, NEK2 - nima-related kinase 2, CDK1 - cyclin-dependent kinase 1, AURKB - aurora kinase b, GTSE1 - g-2 and s-phase expressed 1, CSNK1E - casein kinase 1, epsilon, CCNB1 - cyclin b1, HMMR - hyaluronan-mediated motility receptor (rhamm), CCND1 - cyclin d1, TICRR - topbp1-interacting checkpoint and rep…
GO:0055024	regulation of cardiac muscle tissue development	0.000443	0.035	1.45593	5.07	16694	63	366	7	[FGF2 - fibroblast growth factor 2 (basic), CCNB1 - cyclin b1, CDK1 - cyclin-dependent kinase 1, EDN1 - endothelin 1, DKK1 - dickkopf wnt signaling pathway inhibitor 1, BMP4 - bone morphogenetic protein 4, TGFBR2 - transforming growth factor, beta receptor ii (70/80kda)]
GO:0010720	positive regulation of cell development	0.000445	0.035	1.45593	2.22	16694	453	366	22	[TMEM30A - transmembrane protein 30a, BDNF - brain-derived neurotrophic factor, SEMA3A - sema domain, immunoglobulin domain (ig), short basic domain, secreted, (semaphorin) 3a, KIF20B - kinesin family member 20b, ENC1 - ectodermal-neural cortex 1 (with btb domain), LIF - leukemia inhibitory factor, PLXNA1 - plexin a1, SS18L1 - synovial sarcoma translocation gene on chromosome 18-like 1, CAPRIN1 -…
GO:0050790	regulation of catalytic activity	0.000454	0.0355	1.44977	1.5	16694	2044	366	67	[CDK1 - cyclin-dependent kinase 1, PFN2 - profilin 2, RACGAP1 - rac gtpase activating protein 1, CORO1C - coronin, actin binding protein, 1c, VANGL2 - vangl planar cell polarity protein 2, NCAPH - non-smc condensin i complex, subunit h, PIK3R3 - phosphoinositide-3-kinase, regulatory subunit 3 (gamma), DKK1 - dickkopf wnt signaling pathway inhibitor 1, WNT11 - wingless-type mmtv integration site f…
GO:0023051	regulation of signaling	0.000456	0.0355	1.44977	1.37	16694	3230	366	97	[CDK1 - cyclin-dependent kinase 1, TSPAN14 - tetraspanin 14, TRIM24 - tripartite motif containing 24, RNF43 - ring finger protein 43, DHX33 - deah (asp-glu-ala-his) box polypeptide 33, LIF - leukemia inhibitory factor, MID1 - midline 1 (opitz/bbb syndrome), KLK6 - kallikrein-related peptidase 6, RACGAP1 - rac gtpase activating protein 1, VANGL2 - vangl planar cell polarity protein 2, PBK - pdz bi…
GO:0044839	cell cycle G2/M phase transition	0.000459	0.0355	1.44977	3.62	16694	126	366	10	[CSNK1E - casein kinase 1, epsilon, SKP2 - s-phase kinase-associated protein 2, e3 ubiquitin protein ligase, CCNA2 - cyclin a2, CCNB1 - cyclin b1, NEK2 - nima-related kinase 2, CCNB2 - cyclin b2, CDK1 - cyclin-dependent kinase 1, PHLDA1 - pleckstrin homology-like domain, family a, member 1, FOXM1 - forkhead box m1, MELK - maternal embryonic leucine zipper kinase]
GO:0000022	mitotic spindle elongation	0.000479	0.0355	1.44977	45.61	16694	2	366	2	[PRC1 - protein regulator of cytokinesis 1, KIF23 - kinesin family member 23]
GO:0060488	orthogonal dichotomous subdivision of terminal units involved in lung branching morphogenesis	0.000479	0.0356	1.44855	45.61	16694	2	366	2	[CELSR1 - cadherin, egf lag seven-pass g-type receptor 1, VANGL2 - vangl planar cell polarity protein 2]
GO:0060489	planar dichotomous subdivision of terminal units involved in lung branching morphogenesis	0.000479	0.0358	1.44612	45.61	16694	2	366	2	[CELSR1 - cadherin, egf lag seven-pass g-type receptor 1, VANGL2 - vangl planar cell polarity protein 2]
GO:0060490	lateral sprouting involved in lung morphogenesis	0.000479	0.036	1.4437	45.61	16694	2	366	2	[CELSR1 - cadherin, egf lag seven-pass g-type receptor 1, VANGL2 - vangl planar cell polarity protein 2]
GO:1905463	negative regulation of DNA duplex unwinding	0.000479	0.0362	1.44129	45.61	16694	2	366	2	[TOP2A - topoisomerase (dna) ii alpha 170kda, MCM2 - minichromosome maintenance complex component 2]
GO:0003430	growth plate cartilage chondrocyte growth	0.000479	0.0364	1.4389	45.61	16694	2	366	2	[RARG - retinoic acid receptor, gamma, TGFBR2 - transforming growth factor, beta receptor ii (70/80kda)]
GO:0030071	regulation of mitotic metaphase/anaphase transition	0.000476	0.0365	1.43771	5.95	16694	46	366	6	[BUB1 - bub1 mitotic checkpoint serine/threonine kinase, BUB1B - bub1 mitotic checkpoint serine/threonine kinase b, CCNB1 - cyclin b1, MAD2L1 - mad2 mitotic arrest deficient-like 1 (yeast), CENPE - centromere protein e, 312kda, UBE2C - ubiquitin-conjugating enzyme e2c]
GO:0000320	re-entry into mitotic cell cycle	0.000479	0.0365	1.43771	45.61	16694	2	366	2	[CCNF - cyclin f, CCND1 - cyclin d1]
GO:0040007	growth	0.000497	0.0366	1.43652	2.6	16694	281	366	16	[CCNB2 - cyclin b2, BDNF - brain-derived neurotrophic factor, SEMA3A - sema domain, immunoglobulin domain (ig), short basic domain, secreted, (semaphorin) 3a, SLIT3 - slit homolog 3 (drosophila), PLXNA1 - plexin a1, TGFBR2 - transforming growth factor, beta receptor ii (70/80kda), KLK6 - kallikrein-related peptidase 6, RARG - retinoic acid receptor, gamma, PTPN11 - protein tyrosine phosphatase, n…
GO:1902099	regulation of metaphase/anaphase transition of cell cycle	0.000476	0.0367	1.43533	5.95	16694	46	366	6	[BUB1 - bub1 mitotic checkpoint serine/threonine kinase, BUB1B - bub1 mitotic checkpoint serine/threonine kinase b, CCNB1 - cyclin b1, MAD2L1 - mad2 mitotic arrest deficient-like 1 (yeast), CENPE - centromere protein e, 312kda, UBE2C - ubiquitin-conjugating enzyme e2c]
GO:0045859	regulation of protein kinase activity	0.000508	0.0372	1.42946	1.92	16694	713	366	30	[CDK1 - cyclin-dependent kinase 1, CENPE - centromere protein e, 312kda, GPRC5A - g protein-coupled receptor, family c, group 5, member a, VANGL2 - vangl planar cell polarity protein 2, CORO1C - coronin, actin binding protein, 1c, FGF2 - fibroblast growth factor 2 (basic), DKK1 - dickkopf wnt signaling pathway inhibitor 1, SASH1 - sam and sh3 domain containing 1, WNT11 - wingless-type mmtv integr…
GO:0050789	regulation of biological process	0.000519	0.0378	1.42251	1.14	16694	10106	366	252	[TSPAN14 - tetraspanin 14, TRIM24 - tripartite motif containing 24, DHX33 - deah (asp-glu-ala-his) box polypeptide 33, RNF43 - ring finger protein 43, KIF20B - kinesin family member 20b, WDR76 - wd repeat domain 76, LIF - leukemia inhibitory factor, ZNF860 - zinc finger protein 860, RACGAP1 - rac gtpase activating protein 1, CORO1C - coronin, actin binding protein, 1c, DOCK5 - dedicator of cytoki…
GO:0071459	protein localization to chromosome, centromeric region	0.000545	0.0395	1.4034	10.14	16694	18	366	4	[CENPA - centromere protein a, BUB1B - bub1 mitotic checkpoint serine/threonine kinase b, CDK1 - cyclin-dependent kinase 1, AURKB - aurora kinase b]
GO:0006928	movement of cell or subcellular component	0.00055	0.0397	1.40121	1.66	16694	1237	366	45	[CDK1 - cyclin-dependent kinase 1, CENPE - centromere protein e, 312kda, SEMA3A - sema domain, immunoglobulin domain (ig), short basic domain, secreted, (semaphorin) 3a, KIF20B - kinesin family member 20b, STRIP2 - striatin interacting protein 2, KIF18A - kinesin family member 18a, ANLN - anillin, actin binding protein, NTRK2 - neurotrophic tyrosine kinase, receptor, type 2, RACGAP1 - rac gtpase …
GO:0051239	regulation of multicellular organismal process	0.000577	0.0414	1.383	1.42	16694	2530	366	79	[TMEM30A - transmembrane protein 30a, CDK1 - cyclin-dependent kinase 1, KIF20B - kinesin family member 20b, DHX33 - deah (asp-glu-ala-his) box polypeptide 33, PFN2 - profilin 2, LIF - leukemia inhibitory factor, ENC1 - ectodermal-neural cortex 1 (with btb domain), KLK6 - kallikrein-related peptidase 6, RACGAP1 - rac gtpase activating protein 1, CORO1C - coronin, actin binding protein, 1c, VANGL2 …
GO:0051171	regulation of nitrogen compound metabolic process	0.000602	0.043	1.36653	1.25	16694	5356	366	147	[CDK1 - cyclin-dependent kinase 1, TRIM24 - tripartite motif containing 24, DHX33 - deah (asp-glu-ala-his) box polypeptide 33, ENC1 - ectodermal-neural cortex 1 (with btb domain), LIF - leukemia inhibitory factor, MID1 - midline 1 (opitz/bbb syndrome), ZNF860 - zinc finger protein 860, VANGL2 - vangl planar cell polarity protein 2, CORO1C - coronin, actin binding protein, 1c, CDCA7 - cell divisio…
GO:0010595	positive regulation of endothelial cell migration	0.00064	0.0453	1.3439	4.19	16694	87	366	8	[ANXA3 - annexin a3, FGF2 - fibroblast growth factor 2 (basic), PLK2 - polo-like kinase 2, FOXC2 - forkhead box c2 (mfh-1, mesenchyme forkhead 1), EDN1 - endothelin 1, SASH1 - sam and sh3 domain containing 1, FGF18 - fibroblast growth factor 18, BMP4 - bone morphogenetic protein 4]
GO:0043408	regulation of MAPK cascade	0.000639	0.0455	1.34199	1.94	16694	657	366	28	[CDK1 - cyclin-dependent kinase 1, DHX33 - deah (asp-glu-ala-his) box polypeptide 33, SEMA3A - sema domain, immunoglobulin domain (ig), short basic domain, secreted, (semaphorin) 3a, ROR1 - receptor tyrosine kinase-like orphan receptor 1, GDF11 - growth differentiation factor 11, LIF - leukemia inhibitory factor, MID1 - midline 1 (opitz/bbb syndrome), VANGL2 - vangl planar cell polarity protein 2…
GO:0048511	rhythmic process	0.000652	0.046	1.33724	2.74	16694	233	366	14	[TGFB2 - transforming growth factor, beta 2, NONO - non-pou domain containing, octamer-binding, SLIT3 - slit homolog 3 (drosophila), CBX3 - chromobox homolog 3, NTRK2 - neurotrophic tyrosine kinase, receptor, type 2, CSNK1E - casein kinase 1, epsilon, PPARGC1A - peroxisome proliferator-activated receptor gamma, coactivator 1 alpha, TOP2A - topoisomerase (dna) ii alpha 170kda, HDAC2 - histone deac…
GO:0031577	spindle checkpoint	0.000679	0.0467	1.33068	9.6	16694	19	366	4	[BUB1 - bub1 mitotic checkpoint serine/threonine kinase, BUB1B - bub1 mitotic checkpoint serine/threonine kinase b, MAD2L1 - mad2 mitotic arrest deficient-like 1 (yeast), AURKB - aurora kinase b]
GO:0009966	regulation of signal transduction	0.000673	0.0468	1.32975	1.38	16694	2902	366	88	[NONO - non-pou domain containing, octamer-binding, TSPAN14 - tetraspanin 14, CDK1 - cyclin-dependent kinase 1, TRIM24 - tripartite motif containing 24, FAM3C - family with sequence similarity 3, member c, RNF43 - ring finger protein 43, DHX33 - deah (asp-glu-ala-his) box polypeptide 33, LIF - leukemia inhibitory factor, MID1 - midline 1 (opitz/bbb syndrome), KLK6 - kallikrein-related peptidase 6…
GO:0008045	motor neuron axon guidance	0.000679	0.0469	1.32883	9.6	16694	19	366	4	[SEMA3A - sema domain, immunoglobulin domain (ig), short basic domain, secreted, (semaphorin) 3a, PLXNA1 - plexin a1, SEMA3F - sema domain, immunoglobulin domain (ig), short basic domain, secreted, (semaphorin) 3f, ALCAM - activated leukocyte cell adhesion molecule]
GO:0030036	actin cytoskeleton organization	0.000673	0.047	1.3279	2.53	16694	289	366	16	[PIP5K1A - phosphatidylinositol-4-phosphate 5-kinase, type i, alpha, FRMD5 - ferm domain containing 5, PFN2 - profilin 2, ANLN - anillin, actin binding protein, DIAPH3 - diaphanous-related formin 3, RTKN2 - rhotekin 2, RACGAP1 - rac gtpase activating protein 1, CORO1C - coronin, actin binding protein, 1c, SIX4 - six homeobox 4, KIF23 - kinesin family member 23, RHOBTB1 - rho-related btb domain co…
GO:0080090	regulation of primary metabolic process	0.000688	0.0471	1.32698	1.24	16694	5501	366	150	[CDK1 - cyclin-dependent kinase 1, TRIM24 - tripartite motif containing 24, DHX33 - deah (asp-glu-ala-his) box polypeptide 33, ENC1 - ectodermal-neural cortex 1 (with btb domain), LIF - leukemia inhibitory factor, MID1 - midline 1 (opitz/bbb syndrome), ZNF860 - zinc finger protein 860, VANGL2 - vangl planar cell polarity protein 2, CORO1C - coronin, actin binding protein, 1c, CDCA7 - cell divisio…
GO:0061351	neural precursor cell proliferation	0.000673	0.0472	1.32606	5.59	16694	49	366	6	[ZNF503 - zinc finger protein 503, FZD6 - frizzled family receptor 6, DBN1 - drebrin 1, RRM1 - ribonucleotide reductase m1, MELK - maternal embryonic leucine zipper kinase, RACGAP1 - rac gtpase activating protein 1]
GO:0048589	developmental growth	0.000699	0.0472	1.32606	2.61	16694	262	366	15	[BDNF - brain-derived neurotrophic factor, SEMA3A - sema domain, immunoglobulin domain (ig), short basic domain, secreted, (semaphorin) 3a, SLIT3 - slit homolog 3 (drosophila), PLXNA1 - plexin a1, TGFBR2 - transforming growth factor, beta receptor ii (70/80kda), KLK6 - kallikrein-related peptidase 6, RARG - retinoic acid receptor, gamma, PTPN11 - protein tyrosine phosphatase, non-receptor type 11…
GO:0010646	regulation of cell communication	0.000696	0.0475	1.32331	1.36	16694	3188	366	95	[TSPAN14 - tetraspanin 14, NONO - non-pou domain containing, octamer-binding, CDK1 - cyclin-dependent kinase 1, TRIM24 - tripartite motif containing 24, FAM3C - family with sequence similarity 3, member c, DHX33 - deah (asp-glu-ala-his) box polypeptide 33, RNF43 - ring finger protein 43, PFN2 - profilin 2, LIF - leukemia inhibitory factor, MID1 - midline 1 (opitz/bbb syndrome), KLK6 - kallikrein-…
GO:0040013	negative regulation of locomotion	0.000699	0.0475	1.32331	2.61	16694	262	366	15	[FRMD5 - ferm domain containing 5, ACVR1C - activin a receptor, type ic, SEMA3A - sema domain, immunoglobulin domain (ig), short basic domain, secreted, (semaphorin) 3a, PFN2 - profilin 2, IGFBP3 - insulin-like growth factor binding protein 3, CORO1C - coronin, actin binding protein, 1c, SEMA3C - sema domain, immunoglobulin domain (ig), short basic domain, secreted, (semaphorin) 3c, FGF2 - fibrob…
GO:0043406	positive regulation of MAP kinase activity	0.000709	0.0477	1.32148	2.72	16694	235	366	14	[IQGAP3 - iq motif containing gtpase activating protein 3, CDK1 - cyclin-dependent kinase 1, MAPK1 - mitogen-activated protein kinase 1, PLCE1 - phospholipase c, epsilon 1, VANGL2 - vangl planar cell polarity protein 2, PTPN11 - protein tyrosine phosphatase, non-receptor type 11, FGF2 - fibroblast growth factor 2 (basic), DKK1 - dickkopf wnt signaling pathway inhibitor 1, EDN1 - endothelin 1, SAS…
GO:1901988	negative regulation of cell cycle phase transition	0.000732	0.049	1.3098	2.84	16694	209	366	13	[BUB1 - bub1 mitotic checkpoint serine/threonine kinase, CHEK1 - checkpoint kinase 1, BUB1B - bub1 mitotic checkpoint serine/threonine kinase b, CDK1 - cyclin-dependent kinase 1, MAD2L1 - mad2 mitotic arrest deficient-like 1 (yeast), AURKB - aurora kinase b, GTSE1 - g-2 and s-phase expressed 1, E2F8 - e2f transcription factor 8, MDM2 - mdm2 oncogene, e3 ubiquitin protein ligase, PLK2 - polo-like …
GO:0035108	limb morphogenesis	0.000745	0.0495	1.30539	4.1	16694	89	366	8	[RARG - retinoic acid receptor, gamma, TBX3 - t-box 3, TGFB2 - transforming growth factor, beta 2, DKK1 - dickkopf wnt signaling pathway inhibitor 1, MSX2 - msh homeobox 2, ASPH - aspartate beta-hydroxylase, BMP4 - bone morphogenetic protein 4, FRAS1 - fraser syndrome 1]
GO:0035107	appendage morphogenesis	0.000745	0.0497	1.30364	4.1	16694	89	366	8	[RARG - retinoic acid receptor, gamma, TBX3 - t-box 3, TGFB2 - transforming growth factor, beta 2, DKK1 - dickkopf wnt signaling pathway inhibitor 1, MSX2 - msh homeobox 2, ASPH - aspartate beta-hydroxylase, BMP4 - bone morphogenetic protein 4, FRAS1 - fraser syndrome 1]
GO:0016202	regulation of striated muscle tissue development	0.000751	0.0497	1.30364	3.7	16694	111	366	9	[FGF2 - fibroblast growth factor 2 (basic), SIX4 - six homeobox 4, CCNB1 - cyclin b1, CDK1 - cyclin-dependent kinase 1, EDN1 - endothelin 1, DKK1 - dickkopf wnt signaling pathway inhibitor 1, NLN - neurolysin (metallopeptidase m3 family), BMP4 - bone morphogenetic protein 4, TGFBR2 - transforming growth factor, beta receptor ii (70/80kda)]
