# Supplementary material for: Regional Differences in Human Biliary Tissues and Corresponding In Vitro–Derived Organoids
Source: Hepatology. 2021 Feb 6;73(1):247–67. doi: 10.1002/hep.31252 (PMC8641381; doi:10.1002/hep.31252)
Supplement: Supplementary file 8 — File S7 [file HEP-73-247-s004.xlsx]

## Sheet: CBD vs PancD Organoids
ENSG ID	Gene_name	log2FoldChange	padj	CBD Organoids Base Mean	PancD Organoids Base Mean
ENSG00000170373	CST1	5.31598	6.10678e-06	1735.21	7.49089			Upregulated in CBD Organoids	Log2FoldChange > 1
ENSG00000144057	ST6GAL2	4.9316	1.74863e-06	182.71	2.05918			Upregulated in PancD Organoids	Log2FoldChange < -1
ENSG00000117152	RGS4	4.4004	2.34705e-09	185.742	7.30996
ENSG00000183098	GPC6	4.18983	0.00393486	99.9946	0.358576
ENSG00000173917	HOXB2	4.18426	2.34705e-09	416.532	18.0793
ENSG00000124212	PTGIS	3.86452	0.000600167	205.241	7.34604
ENSG00000170369	CST2	3.80562	0.00898931	32.1323	0.154676
ENSG00000151702	FLI1	3.71486	0.000713614	47.2247	1.37121
ENSG00000169306	IL1RAPL1	3.66609	0.000884752	36.2398	1.36508
ENSG00000087303	NID2	3.5935	0.00145277	341.117	19.2205
ENSG00000133101	CCNA1	3.49203	0.000198392	75.1955	4.62066
ENSG00000120093	HOXB3	3.47402	0.000707041	389.806	26.7838
ENSG00000066405	CLDN18	3.38621	0.00798961	55.7828	2.35817
ENSG00000139144	PIK3C2G	3.36203	3.37691e-05	141.87	9.5724
ENSG00000136574	GATA4	3.32911	0.0012139	95.8796	6.50862
ENSG00000187048	CYP4A11	3.30521	0.0128349	15.7499	0.255264
ENSG00000243509	TNFRSF6B	3.30082	0.00449771	384.422	26.6096
ENSG00000183729	NPBWR1	3.2496	0.0269156	11.8589	0
ENSG00000101210	EEF1A2	3.19472	8.50246e-06	1374.07	118.552
ENSG00000170561	IRX2	3.17407	0.0467901	20.6769	1.01045
ENSG00000116745	RPE65	3.15454	0.0282891	36.8973	3.18309
ENSG00000150667	FSIP1	3.12011	0.0287739	93.3382	5.24993
ENSG00000172733	PURG	3.07784	0.00812135	18.7541	2.03477
ENSG00000188505	NCCRP1	2.98285	0.00479467	50.5428	4.56355
ENSG00000115602	IL1RL1	2.95591	0.00766145	302.285	29.3274
ENSG00000101441	CST4	2.8667	0.0425705	25.9632	1.6729
ENSG00000170893	TRH	2.84412	0.0247434	22.2901	2.67117
ENSG00000053108	FSTL4	2.82695	0.01237	615.509	73.5703
ENSG00000175745	NR2F1	2.76399	3.54032e-09	2564.53	356.664
ENSG00000105290	APLP1	2.75259	0.000198392	602.402	77.5633
ENSG00000171759	PAH	2.71237	6.65371e-05	441.246	51.1229
ENSG00000137868	STRA6	2.69923	0.0292694	301.94	37.5268
ENSG00000159307	SCUBE1	2.68422	0.00974071	416.198	54.1916
ENSG00000273259	AL049839.2	2.6527	0.00776163	221.664	27.29
ENSG00000128606	LRRC17	2.60542	0.0366429	39.2756	5.06023
ENSG00000176788	BASP1	2.58975	0.0352598	214.912	22.64
ENSG00000164265	SCGB3A2	2.54611	0.0357715	152.303	20.213
ENSG00000272636	DOC2B	2.50887	0.042291	230.79	32.997
ENSG00000094755	GABRP	2.50144	0.00417852	5026.61	749.025
ENSG00000189280	GJB5	2.48481	0.0113987	25.0717	2.95475
ENSG00000182742	HOXB4	2.41659	0.0290323	32.3223	4.75207
ENSG00000187546	AGMO	2.3877	3.38521e-07	137.598	23.6094
ENSG00000159588	CCDC17	2.34624	0.0169779	48.3663	7.61816
ENSG00000059804	SLC2A3	2.3381	0.0444769	6022.68	1059.5
ENSG00000100097	LGALS1	2.30103	0.0495055	720.772	113.8
ENSG00000111962	UST	2.26197	0.0202118	161.648	29.0507
ENSG00000171885	AQP4	2.24873	0.0262507	36.1777	6.01172
ENSG00000151962	RBM46	2.21844	0.0425705	29.8145	4.94595
ENSG00000151655	ITIH2	2.20474	0.00706703	315.99	65.2598
ENSG00000110080	ST3GAL4	2.19659	0.000100586	814.092	168.609
ENSG00000144152	FBLN7	2.16081	0.0412161	59.0679	11.714
ENSG00000198753	PLXNB3	2.14283	0.00199572	1273.93	266.528
ENSG00000163449	TMEM169	2.14207	0.000170684	352.362	74.433
ENSG00000163735	CXCL5	2.14159	0.0240948	62895.3	13798.5
ENSG00000188488	SERPINA5	2.13839	0.0050931	1882.69	368.475
ENSG00000109113	RAB34	2.13482	0.00103086	1295.64	276.004
ENSG00000085563	ABCB1	2.09414	0.000100586	2928.71	643.109
ENSG00000116678	LEPR	2.03265	0.000524941	1349.28	317.075
ENSG00000182247	UBE2E2	1.95786	0.00268712	488.152	115.047
ENSG00000147689	FAM83A	1.89677	0.0308639	147.676	37.5915
ENSG00000154529	CNTNAP3B	1.89075	0.0374961	1003.42	255.566
ENSG00000070182	SPTB	1.77748	0.00891586	62.7924	16.9161
ENSG00000165949	IFI27	1.74069	0.0249799	3560.78	1017.07
ENSG00000213949	ITGA1	1.64685	0.0433312	1688.6	513.257
ENSG00000198270	TMEM116	1.64262	0.00279966	263.975	80.686
ENSG00000189337	KAZN	1.61243	0.000198392	324.205	104.079
ENSG00000121207	LRAT	1.57752	0.000614024	498.199	161.812
ENSG00000135744	AGT	1.57422	0.0322115	849.721	255.223
ENSG00000117013	KCNQ4	1.56449	0.0302953	76.6403	24.2067
ENSG00000167757	KLK11	1.42587	0.00677913	2842.04	1026.5
ENSG00000169213	RAB3B	1.42368	0.0405545	2541.93	911.109
ENSG00000213965	NUDT19	1.37534	0.000170684	328.915	123.619
ENSG00000070087	PFN2	1.33351	0.00903357	2214.48	866.737
ENSG00000112796	ENPP5	1.33272	0.00154534	865.926	337.76
ENSG00000101213	PTK6	1.29738	0.0095852	1083.15	432.136
ENSG00000138316	ADAMTS14	1.24449	0.0405545	1682.14	719.193
ENSG00000188171	ZNF626	1.22083	0.0219371	315.539	134.049
ENSG00000171680	PLEKHG5	1.1983	0.0433312	380.973	161.925
ENSG00000156966	B3GNT7	1.15193	0.0428243	1813.61	791.457
ENSG00000149218	ENDOD1	1.135	1.74863e-06	1891.11	855.959
ENSG00000174652	ZNF266	1.06421	0.0249799	889.226	418.577
ENSG00000173598	NUDT4	1.06404	0.0164151	18418.8	8718.15
ENSG00000137628	DDX60	1.05025	0.0245152	1723.9	824.745
ENSG00000047346	FAM214A	1.04482	0.00974071	721.832	345.082
ENSG00000100918	REC8	1.03739	0.016854	8266.33	3991.2
ENSG00000111716	LDHB	1.011	0.0202118	11610.7	5714.75
ENSG00000165392	WRN	1.00678	0.0149614	760.574	374.932
ENSG00000123836	PFKFB2	-1.00501	0.0148532	556.413	1131.56
ENSG00000178718	RPP25	-1.03898	0.0254308	238.551	497.09
ENSG00000177963	RIC8A	-1.04159	0.0191251	1548.17	3223.8
ENSG00000148296	SURF6	-1.05881	2.27036e-05	435.482	913.315
ENSG00000188554	NBR1	-1.07122	0.0222453	2293.55	4874.98
ENSG00000111145	ELK3	-1.07845	0.0371157	1160.52	2508.21
ENSG00000172366	MCRIP2	-1.09343	0.0358618	354.07	765.638
ENSG00000129932	DOHH	-1.09892	0.0290323	140.206	306.671
ENSG00000185619	PCGF3	-1.10242	0.00410314	1421.81	3085.27
ENSG00000111725	PRKAB1	-1.15302	0.019024	1341.51	3038.81
ENSG00000118181	RPS25	-1.23237	0.000170684	2857.03	6771.99
ENSG00000078070	MCCC1	-1.26567	0.00471961	948.894	2321.42
ENSG00000129007	CALML4	-1.28813	0.00903357	434.811	1075.94
ENSG00000002587	HS3ST1	-1.29571	0.0148532	694.936	1727.7
ENSG00000090382	LYZ	-1.38362	0.0314806	54188.9	146277
ENSG00000123095	BHLHE41	-1.42394	0.00560163	328.379	896.852
ENSG00000171766	GATM	-1.42601	0.0118088	2096.34	5775.57
ENSG00000179889	PDXDC1	-1.43561	2.32123e-05	2597.99	7130.38
ENSG00000167741	GGT6	-1.43772	0.0433312	161.538	445.584
ENSG00000197982	C1orf122	-1.49049	0.00410314	330.116	946.851
ENSG00000102524	TNFSF13B	-1.51457	0.0358618	96.2349	287.611
ENSG00000135697	BCO1	-1.52584	0.00706703	57.0946	171.261
ENSG00000102053	ZC3H12B	-1.54236	0.0358618	13.1712	39.5883
ENSG00000132744	ACY3	-1.55845	0.0195308	58.0169	178.598
ENSG00000074370	ATP2A3	-1.56137	0.0146474	1244.69	3811.64
ENSG00000198682	PAPSS2	-1.60239	0.00677913	514.901	1625.18
ENSG00000183844	FAM3B	-1.64634	0.000369718	466.319	1486.27
ENSG00000171747	LGALS4	-1.66163	0.00199454	2345.38	7553.08
ENSG00000135220	UGT2A3	-1.74941	0.0297165	18.6367	64.1244
ENSG00000180817	PPA1	-1.80952	4.01535e-10	3308.9	11771.2
ENSG00000271824	SMIM32	-1.84801	0.040965	24.369	94.1926
ENSG00000125726	CD70	-1.84886	0.0412161	17.3147	68.944
ENSG00000166866	MYO1A	-1.86776	0.040965	79.1306	308.571
ENSG00000183020	AP2A2	-1.91982	0.00479467	497.828	1995.09
ENSG00000184434	LRRC19	-1.92883	0.000186683	30.5337	120.532
ENSG00000118432	CNR1	-1.93414	0.0433312	3.233	12.193
ENSG00000143995	MEIS1	-1.95039	0.00922354	210.451	879.749
ENSG00000108924	HLF	-2.02747	0.0152464	9.94421	42.4916
ENSG00000148735	PLEKHS1	-2.03383	0.0485425	183.063	858.312
ENSG00000164266	SPINK1	-2.04767	0.0191251	636.179	2786.59
ENSG00000107954	NEURL1	-2.15622	0.0291802	2.36657	12.7158
ENSG00000198794	SCAMP5	-2.18219	0.00670285	92.0991	452.111
ENSG00000162896	PIGR	-2.20602	0.00780128	16884.6	84814.3
ENSG00000185532	PRKG1	-2.21616	0.0153873	12.9277	64.8793
ENSG00000168993	CPLX1	-2.25576	0.0375811	12.6397	73.67
ENSG00000183317	EPHA10	-2.27146	0.0045592	59.718	315.874
ENSG00000166959	MS4A8	-2.2896	0.0195308	69.8954	387.318
ENSG00000096006	CRISP3	-2.29193	0.0444769	983.966	5772.27
ENSG00000150594	ADRA2A	-2.35469	0.01237	499.388	2778.6
ENSG00000270188	MTRNR2L11	-2.42585	0.0147356	3.41848	21.9116
ENSG00000275718	CCL15	-2.44085	0.00516689	11.3721	68.3282
ENSG00000087085	ACHE	-2.45955	0.000795915	136.465	818.655
ENSG00000160868	CYP3A4	-2.48657	0.0140048	3.79779	24.2964
ENSG00000180745	CLRN3	-2.50275	0.000100586	30.0133	182.058
ENSG00000139567	ACVRL1	-2.52188	0.0287459	1.97302	8.61703
ENSG00000147255	IGSF1	-2.53913	0.0485425	13.5365	148.662
ENSG00000101349	PAK5	-2.58968	0.00767903	1.00211	8.04266
ENSG00000169439	SDC2	-2.60067	0.0433312	10.2111	73.0796
ENSG00000157551	KCNJ15	-2.62063	0.000170684	3.95795	20.7029
ENSG00000180287	PLD5	-2.67485	0.0144095	1.89589	18.02
ENSG00000187527	ATP13A5	-2.69296	0.0358618	0.46413	4.63337
ENSG00000187699	C2orf88	-2.73136	0.0110808	13.6602	108.922
ENSG00000079112	CDH17	-2.74659	0.000647469	536.053	4252.33
ENSG00000129167	TPH1	-2.75198	0.0249799	13.6877	123.176
ENSG00000186188	FFAR4	-2.77185	1.33004e-06	10.8375	80.9633
ENSG00000136960	ENPP2	-2.81746	0.0249799	0.441604	6.18329
ENSG00000131771	PPP1R1B	-2.89306	0.042291	117.587	1322.96
ENSG00000149654	CDH22	-2.92361	0.0050931	4.14391	41.4333
ENSG00000101825	MXRA5	-2.96444	0.0249799	47.1246	558.154
ENSG00000036473	OTC	-3.10536	0.00838964	1.18559	15.086
ENSG00000165556	CDX2	-3.12666	3.37591e-05	74.5974	793.162
ENSG00000110169	HPX	-3.14175	0.0340011	4.35563	69.4862
ENSG00000185736	ADARB2	-3.14625	0.019328	0.562049	10.3321
ENSG00000145335	SNCA	-3.17795	0.00887861	23.2059	301.987
ENSG00000198846	TOX	-3.2567	0.000533834	6.5221	77.6649
ENSG00000079689	SCGN	-3.27929	0.0415729	0.851362	17.7361
ENSG00000163823	CCR1	-3.3124	0.00449771	0.405407	6.93087
ENSG00000205364	MT1M	-3.31347	0.0484575	1.43576	31.3815
ENSG00000160181	TFF2	-3.34523	0.00136514	195.862	2563.82
ENSG00000173175	ADCY5	-3.42149	0.000728064	7.65333	101.197
ENSG00000248771	SMIM31	-3.59898	4.61202e-05	4.47486	67.1383
ENSG00000125869	LAMP5	-3.63551	0.00354738	12.8926	262.484
ENSG00000169413	RNASE6	-3.69603	0.0152829	0.0948214	7.61403
ENSG00000107562	CXCL12	-3.69869	0.0118088	0.453213	13.9095
ENSG00000089199	CHGB	-3.80611	0.000614024	3.37484	72.0342
ENSG00000175445	LPL	-3.82746	0.02102	2.31972	101.481
ENSG00000206069	TMEM211	-3.8885	0.00611209	0.55887	16.035
ENSG00000180389	ATP5EP2	-3.95059	0.00152324	1.74918	51.2389
ENSG00000257743	MGAM2	-3.97682	9.47185e-06	30.0517	648.209
ENSG00000130035	GALNT8	-4.04839	0.0268255	0.734686	62.5603
ENSG00000127084	FGD3	-4.06181	0.000100586	15.3366	375.605
ENSG00000095777	MYO3A	-4.10764	0.00143974	0.549371	22.5687
ENSG00000122176	FMOD	-4.13342	0.000369718	14.7334	444.208
ENSG00000173404	INSM1	-4.13342	0.0140048	0.301164	23.6563
ENSG00000100427	MLC1	-4.41593	0.00780128	0.14203	25.71
ENSG00000275688	CCL15-CCL14	-4.41891	0.000911789	0	9.82318
ENSG00000089472	HEPH	-4.5138	2.26542e-06	32.1302	1159.79
ENSG00000112246	SIM1	-4.62742	5.42656e-07	1.84999	67.0675
ENSG00000188175	HEPACAM2	-4.64936	0.000109268	0.455435	30.6961
ENSG00000169347	GP2	-4.71101	0.000182677	1.27641	104.863
ENSG00000157005	SST	-5.16884	0.000702921	1.32666	428.158
ENSG00000163623	NKX6-1	-5.69621	5.75785e-08	0.389712	52.3203
ENSG00000100604	CHGA	-5.95739	8.79067e-06	1.09814	335.349

## Sheet: GBD vs PancD Organoids
ENSG ID	Gene_name	log2FoldChange	padj	GBD Organoids Base Mean	PancD Organoids Base Mean
ENSG00000151702	FLI1	7.04441	1.40031e-12	677.273	1.37121			Upregulated in GBD Organoids	Log2FoldChange > 1
ENSG00000188803	SHISA6	6.25006	8.6286e-09	371.882	1.58881			Upregulated in PancD Organoids	Log2FoldChange < -1
ENSG00000170373	CST1	6.17477	3.59765e-07	4252.72	7.49089
ENSG00000163520	FBLN2	6.1683	2.05694e-06	6994.83	16.0581
ENSG00000197614	MFAP5	5.62373	1.42568e-07	1669.66	15.6773
ENSG00000144057	ST6GAL2	5.60365	2.96416e-07	346.817	2.05918
ENSG00000087116	ADAMTS2	5.34122	9.93193e-05	280.539	0.640008
ENSG00000170370	EMX2	5.33782	2.96416e-07	251.41	2.97826
ENSG00000124212	PTGIS	5.33455	1.21565e-06	733.973	7.34604
ENSG00000184005	ST6GALNAC3	5.30434	2.05484e-12	429.016	8.3281
ENSG00000133101	CCNA1	5.25686	1.15191e-08	306.467	4.62066
ENSG00000187688	TRPV2	5.07316	7.99764e-06	123.897	1.51361
ENSG00000112494	UNC93A	4.99678	2.42304e-08	523.256	11.5971
ENSG00000176788	BASP1	4.9297	1.01582e-06	1374.95	22.64
ENSG00000139144	PIK3C2G	4.92744	1.47598e-09	461.529	9.5724
ENSG00000066405	CLDN18	4.8183	3.61738e-05	190.472	2.35817
ENSG00000077420	APBB1IP	4.68407	2.90348e-06	148.134	2.80739
ENSG00000197353	LYPD2	4.64799	0.00128449	83.8482	0.938654
ENSG00000170369	CST2	4.60576	0.000891933	70.4836	0.154676
ENSG00000183395	PMCH	4.58009	0.000395123	33.3292	0.836451
ENSG00000095627	TDRD1	4.55756	2.90348e-06	232.862	5.88909
ENSG00000118785	SPP1	4.53068	7.48912e-06	2826.98	48.5961
ENSG00000167653	PSCA	4.5076	0.000518568	1007.47	14.032
ENSG00000242515	UGT1A10	4.43471	1.63226e-05	665.926	18.3431
ENSG00000204099	NEU4	4.40534	0.000590674	20.0078	0.327296
ENSG00000140481	CCDC33	4.3577	0.00164014	83.3103	1.57484
ENSG00000187048	CYP4A11	4.23197	0.000703087	28.9451	0.255264
ENSG00000101210	EEF1A2	4.18646	2.65561e-08	2879.94	118.552
ENSG00000149596	JPH2	4.11627	2.76342e-05	185.241	7.61228
ENSG00000124253	PCK1	3.98529	0.00207557	2918.68	80.0668
ENSG00000154016	GRAP	3.98494	4.52416e-05	161.055	6.73889
ENSG00000169306	IL1RAPL1	3.90819	0.000726469	46.3548	1.36508
ENSG00000139209	SLC38A4	3.90409	0.00649654	66.1062	1.98245
ENSG00000133083	DCLK1	3.84503	0.000187648	242.764	11.2073
ENSG00000163993	S100P	3.77146	0.0107788	2585.08	72.7814
ENSG00000182890	GLUD2	3.75436	3.69057e-06	185.778	11.1413
ENSG00000146453	PNLDC1	3.75037	0.012221	47.3025	1.50882
ENSG00000164736	SOX17	3.7496	0.000395123	1242.67	63.0896
ENSG00000152661	GJA1	3.73471	0.000550912	4163.39	196.643
ENSG00000148488	ST8SIA6	3.72361	0.00326062	174.818	7.89864
ENSG00000154252	GAL3ST2	3.71812	0.0415698	99.8849	0
ENSG00000204161	C10orf128	3.71746	0.00118968	23.3831	0.794607
ENSG00000117152	RGS4	3.70141	1.63226e-05	121.575	7.30996
ENSG00000179776	CDH5	3.66401	1.58192e-06	279.936	17.7755
ENSG00000076344	RGS11	3.63777	0.00175206	108.051	5.2819
ENSG00000144852	NR1I2	3.60285	0.000546269	156.003	8.63543
ENSG00000158786	PLA2G2F	3.44187	0.00257161	54.7915	3.12378
ENSG00000101441	CST4	3.4389	0.0111709	42.0468	1.6729
ENSG00000017427	IGF1	3.43632	0.0155465	59.0577	3.99139
ENSG00000189280	GJB5	3.43394	0.000157245	50.1942	2.95475
ENSG00000087303	NID2	3.37478	0.00845135	333.26	19.2205
ENSG00000124003	MOGAT1	3.37075	5.17134e-06	103.196	8.1859
ENSG00000121440	PDZRN3	3.36688	0.0260104	145.93	8.21209
ENSG00000182230	FAM153B	3.34519	0.0243875	324.906	17.0942
ENSG00000110446	SLC15A3	3.30243	0.00131202	140.111	9.37982
ENSG00000139970	RTN1	3.2814	0.000433873	110.729	8.64671
ENSG00000023839	ABCC2	3.25689	0.00345696	1395.67	100.637
ENSG00000180113	TDRD6	3.23928	0.00840302	67.9393	4.41148
ENSG00000085563	ABCB1	3.19656	5.11351e-09	6508.52	643.109
ENSG00000181045	SLC26A11	3.18278	7.65416e-13	297.459	29.765
ENSG00000153404	PLEKHG4B	3.18173	0.00308959	272.182	22.9837
ENSG00000163762	TM4SF18	3.16712	0.0162128	24.9214	1.44249
ENSG00000242173	ARHGDIG	3.16389	0.0318014	25.6258	1.43495
ENSG00000114279	FGF12	3.13422	0.000543636	31.3445	3.0678
ENSG00000105290	APLP1	3.11868	9.90622e-05	813.852	77.5633
ENSG00000133401	PDZD2	3.11828	0.0131884	97.527	8.06032
ENSG00000273259	AL049839.2	3.11568	0.0021372	322.467	27.29
ENSG00000105894	PTN	3.10974	0.0369278	76.0597	4.50863
ENSG00000162949	CAPN13	3.09132	0.00122438	261.186	24.0115
ENSG00000144152	FBLN7	3.08026	0.00124168	124.454	11.714
ENSG00000188488	SERPINA5	3.07339	2.63629e-05	3682.56	368.475
ENSG00000180251	SLC9A4	3.06636	0.000716182	1055.36	104.047
ENSG00000162543	UBXN10	3.05334	1.70676e-06	1179.89	125.596
ENSG00000171385	KCND3	3.03661	0.00276098	55.2779	5.79331
ENSG00000139151	PLCZ1	3.01174	0.0433806	7.09771	0.268821
ENSG00000053108	FSTL4	2.98315	0.0140397	790.767	73.5703
ENSG00000131730	CKMT2	2.96868	0.00718706	361.636	34.8253
ENSG00000243566	UPK3B	2.95531	0.0164136	594.74	55.0168
ENSG00000166532	RIMKLB	2.93127	4.16969e-06	2095.71	244.785
ENSG00000130822	PNCK	2.92236	0.0058599	59.2811	6.04143
ENSG00000147168	IL2RG	2.91569	0.012221	117.969	11.0121
ENSG00000028137	TNFRSF1B	2.82297	0.0057234	250.391	27.6027
ENSG00000179292	TMEM151A	2.79762	0.0004181	36.6295	4.22139
ENSG00000196876	SCN8A	2.76077	0.000162553	186.486	24.3212
ENSG00000135917	SLC19A3	2.73683	0.000105728	394.466	51.9639
ENSG00000213648	SULT1A4	2.72574	0.0162854	144.183	16.6562
ENSG00000180210	F2	2.70938	0.011619	14.1181	1.84923
ENSG00000136869	TLR4	2.69883	0.0250794	185.36	21.2115
ENSG00000272636	DOC2B	2.62854	0.0478496	276.243	32.997
ENSG00000187980	PLA2G2C	2.62687	0.0457997	29.9033	4.53501
ENSG00000166220	TBATA	2.60617	0.0433806	7.19062	0.544077
ENSG00000101842	VSIG1	2.59749	0.00302951	6161.7	874.65
ENSG00000180061	TMEM150B	2.56135	0.0292592	27.0703	3.65205
ENSG00000133488	SEC14L4	2.55011	0.0111313	22.887	2.69383
ENSG00000187546	AGMO	2.54107	1.00241e-06	153.023	23.6094
ENSG00000122574	WIPF3	2.51806	3.50477e-08	351.58	59.3803
ENSG00000147689	FAM83A	2.48244	0.00309668	237.996	37.5915
ENSG00000215788	TNFRSF25	2.47257	0.00178528	290.709	46.6903
ENSG00000181690	PLAG1	2.44938	1.10046e-05	280.332	48.3997
ENSG00000189292	ALKAL2	2.44349	0.0494965	55.1639	7.11622
ENSG00000177494	ZBED2	2.37751	0.000101814	785.86	140.693
ENSG00000154783	FGD5	2.36341	0.0183648	268.797	44.1731
ENSG00000198753	PLXNB3	2.36276	0.00165629	1527.31	266.528
ENSG00000100218	RSPH14	2.32488	0.00145799	41.4249	7.24455
ENSG00000110080	ST3GAL4	2.3045	0.000267051	900.643	168.609
ENSG00000101276	SLC52A3	2.23839	3.47849e-06	1489.81	301.129
ENSG00000004468	CD38	2.2219	0.0313983	51.8464	9.47386
ENSG00000158458	NRG2	2.21075	0.0131884	41.0169	7.32451
ENSG00000131015	ULBP2	2.19779	0.00716493	372.424	73.4036
ENSG00000136014	USP44	2.18334	0.0140998	221.003	43.1616
ENSG00000144648	ACKR2	2.17543	0.0362664	64.1484	12.1655
ENSG00000128918	ALDH1A2	2.16473	0.0368468	2613.7	498.878
ENSG00000151632	AKR1C2	2.14726	0.0443512	3535.11	683.559
ENSG00000175497	DPP10	2.13777	0.00845135	105.448	19.9829
ENSG00000105784	RUNDC3B	2.13763	0.00898054	79.8546	15.7705
ENSG00000165949	IFI27	2.11806	0.00734528	4840.06	1017.07
ENSG00000239389	PCDHA13	2.10634	0.0260104	32.7356	6.97756
ENSG00000171759	PAH	2.10478	0.0150217	268.708	51.1229
ENSG00000175745	NR2F1	2.09418	0.00037501	1618.22	356.664
ENSG00000050438	SLC4A8	2.0914	0.0463362	750.139	156.688
ENSG00000185989	RASA3	2.08675	0.0366928	106.34	21.8927
ENSG00000154655	L3MBTL4	2.07218	0.000388331	92.6651	23.9207
ENSG00000101213	PTK6	2.062	9.09635e-06	1876.37	432.136
ENSG00000166143	PPP1R14D	2.03397	0.00898054	38.3875	9.48812
ENSG00000117707	PROX1	2.01926	0.00350768	2157.03	496.61
ENSG00000088386	SLC15A1	1.99706	0.00115417	3382.24	797.272
ENSG00000117394	SLC2A1	1.98479	0.00716493	14757.5	3464.46
ENSG00000116678	LEPR	1.98465	0.00325244	1344.35	317.075
ENSG00000169031	COL4A3	1.95028	0.00181752	685.304	166.575
ENSG00000171680	PLEKHG5	1.94376	0.000203895	652.434	161.925
ENSG00000259120	SMIM6	1.92051	0.000507172	238.376	60.1602
ENSG00000105852	PON3	1.91905	0.00347694	161.677	39.9129
ENSG00000156966	B3GNT7	1.90828	0.000130319	3095.27	791.457
ENSG00000143842	SOX13	1.8981	5.16029e-06	2254.14	588.711
ENSG00000275832	ARHGAP23	1.83206	0.0308633	808.158	210.189
ENSG00000176697	BDNF	1.82882	0.0336016	638.148	167.002
ENSG00000138316	ADAMTS14	1.82457	0.00108345	2653.74	719.193
ENSG00000187715	KBTBD12	1.81761	0.0294498	141.429	36.3607
ENSG00000070182	SPTB	1.81303	0.0162854	65.192	16.9161
ENSG00000182247	UBE2E2	1.7582	0.0266388	426.221	115.047
ENSG00000173598	NUDT4	1.74655	1.4181e-05	29986.1	8718.15
ENSG00000132970	WASF3	1.74071	0.00370595	133.513	37.7865
ENSG00000124615	MOCS1	1.72502	0.00742736	318.461	93.9854
ENSG00000167757	KLK11	1.71846	0.00158671	3510.12	1026.5
ENSG00000135821	GLUL	1.693	0.0174842	25188.1	7385.93
ENSG00000172183	ISG20	1.68629	0.0275403	933.092	272.508
ENSG00000135363	LMO2	1.67984	0.00355735	228.72	71.0487
ENSG00000070526	ST6GALNAC1	1.67381	0.0140998	4764.74	1422.84
ENSG00000159212	CLIC6	1.65458	0.00362908	1326.34	404.556
ENSG00000123191	ATP7B	1.63342	0.00303833	973.557	304.209
ENSG00000198189	HSD17B11	1.62591	0.014767	1661.64	513.609
ENSG00000070190	DAPP1	1.62548	0.024539	446.094	137.25
ENSG00000181523	SGSH	1.62275	6.75151e-05	564.961	178.882
ENSG00000172031	EPHX4	1.61724	0.0433806	268.118	84.1691
ENSG00000112796	ENPP5	1.61615	0.00028925	1059.63	337.76
ENSG00000167600	CYP2S1	1.61487	0.0278229	2774.71	860.825
ENSG00000261052	SULT1A3	1.5937	0.0269138	920.627	289.393
ENSG00000182871	COL18A1	1.59138	0.0448209	10235.7	3216.19
ENSG00000198270	TMEM116	1.57522	0.0144036	253.003	80.686
ENSG00000196535	MYO18A	1.55506	0.0156516	5242.46	1712.4
ENSG00000213965	NUDT19	1.53815	0.000123167	370.517	123.619
ENSG00000080561	MID2	1.51817	0.0125076	304.53	102.229
ENSG00000139679	LPAR6	1.51655	0.00809266	1044.1	354.539
ENSG00000267534	S1PR2	1.50827	0.0162854	111.072	37.9115
ENSG00000103056	SMPD3	1.50572	0.0100432	2153.21	736.976
ENSG00000259305	ZHX1-C8orf76	1.49355	0.00636744	56.4418	18.7442
ENSG00000035499	DEPDC1B	1.48714	0.0483553	1466.56	498.358
ENSG00000100918	REC8	1.44423	0.000566203	11077.4	3991.2
ENSG00000221955	SLC12A8	1.36266	0.00620258	634.147	240.926
ENSG00000172469	MANEA	1.36122	0.000163244	1700.19	654.834
ENSG00000081052	COL4A4	1.34251	0.00769361	1834.54	706.916
ENSG00000070087	PFN2	1.3382	0.0240279	2252.63	866.737
ENSG00000183486	MX2	1.33014	0.0294028	1336.67	518.234
ENSG00000170085	SIMC1	1.29777	0.00353594	299.409	111.702
ENSG00000140835	CHST4	1.27837	0.00128449	2315.81	941.123
ENSG00000121207	LRAT	1.26891	0.0362664	401.531	161.812
ENSG00000160691	SHC1	1.24073	0.00490506	4515.52	1879.41
ENSG00000114541	FRMD4B	1.22216	0.00409564	1137.15	479.927
ENSG00000137628	DDX60	1.19937	0.0155601	1927.67	824.745
ENSG00000174652	ZNF266	1.17864	0.0227149	965.956	418.577
ENSG00000104447	TRPS1	1.17522	0.0159993	1909.34	832.114
ENSG00000071575	TRIB2	1.15611	0.0457997	1984.93	873.228
ENSG00000075275	CELSR1	1.14421	0.0269138	980.398	436.217
ENSG00000173041	ZNF680	1.13426	0.00352493	566.113	253.407
ENSG00000164181	ELOVL7	1.12764	9.81707e-05	3013.23	1367.41
ENSG00000148175	STOM	1.09288	0.0461072	2696.01	1239.49
ENSG00000084764	MAPRE3	1.09057	0.00809266	465.118	216.573
ENSG00000001561	ENPP4	1.03816	0.00303833	1225.52	592.121
ENSG00000117298	ECE1	1.02952	0.00278132	5671.35	2752.65
ENSG00000149218	ENDOD1	1.02583	0.000299638	1753.05	855.959
ENSG00000129003	VPS13C	1.02446	0.0351381	2930.85	1421.99
ENSG00000136048	DRAM1	1.00801	0.0275403	1629.91	800.831
ENSG00000184602	SNN	1.00499	0.0437384	888.276	437.463
ENSG00000130147	SH3BP4	-1.01984	0.0274594	2213.78	4546.75
ENSG00000198168	SVIP	-1.04516	0.011299	1335.2	2784.47
ENSG00000136052	SLC41A2	-1.05845	0.0288144	271.716	573.198
ENSG00000164815	ORC5	-1.06339	0.00856341	320.772	679.875
ENSG00000136527	TRA2B	-1.0661	0.00278128	2472.66	5225.5
ENSG00000188554	NBR1	-1.08833	0.044343	2254.44	4874.98
ENSG00000107249	GLIS3	-1.09885	0.0433059	634.854	1382.36
ENSG00000196730	DAPK1	-1.18333	0.00742736	4280.78	9870.1
ENSG00000119514	GALNT12	-1.19002	0.0066922	1176.96	2727.41
ENSG00000118181	RPS25	-1.20104	0.0016642	2907.68	6771.99
ENSG00000111725	PRKAB1	-1.20959	0.0283372	1286.32	3038.81
ENSG00000137501	SYTL2	-1.21803	0.0433806	457.004	1087.68
ENSG00000105426	PTPRS	-1.22187	0.0466078	1291.76	3090.31
ENSG00000179889	PDXDC1	-1.24362	0.00278128	2965.16	7130.38
ENSG00000089723	OTUB2	-1.31572	0.0266258	214.653	548.859
ENSG00000139515	PDX1	-1.31626	0.0146438	273.573	698.167
ENSG00000157240	FZD1	-1.33159	0.00137059	125.013	321.102
ENSG00000114115	RBP1	-1.35546	0.0366928	1638.08	4321.54
ENSG00000155265	GOLGA7B	-1.38231	0.00936601	16.6088	46.05
ENSG00000115738	ID2	-1.38331	0.0227933	924.922	2486.94
ENSG00000041353	RAB27B	-1.38967	0.018207	1378.25	3717.02
ENSG00000109452	INPP4B	-1.39803	0.0298207	832.97	2270.03
ENSG00000150556	LYPD6B	-1.39893	0.0152992	116.612	319.852
ENSG00000121797	CCRL2	-1.40898	0.014767	55.4453	154.261
ENSG00000092421	SEMA6A	-1.46053	0.0170662	39.8343	118.135
ENSG00000111145	ELK3	-1.50222	0.0021372	862.024	2508.21
ENSG00000106211	HSPB1	-1.50282	0.0437384	1037.42	3082.08
ENSG00000130234	ACE2	-1.53074	0.0402469	68.9319	210.374
ENSG00000108448	TRIM16L	-1.53548	0.0308633	246.373	746.478
ENSG00000172159	FRMD3	-1.59459	0.0415698	299.052	951.336
ENSG00000171747	LGALS4	-1.60947	0.0106921	2370.52	7553.08
ENSG00000177614	PGBD5	-1.65386	0.0086815	30.587	102.813
ENSG00000176463	SLCO3A1	-1.69998	0.0122339	122.085	417.945
ENSG00000100031	GGT1	-1.71365	0.0388065	295.568	1046.36
ENSG00000164292	RHOBTB3	-1.72018	0.00769361	485.299	1674.91
ENSG00000165238	WNK2	-1.74424	0.000699623	246.648	854.325
ENSG00000078070	MCCC1	-1.75782	6.73167e-05	666.654	2321.42
ENSG00000173320	STOX2	-1.79884	0.0379751	87.8929	327.167
ENSG00000259075	POC1B-GALNT4	-1.8101	0.0233515	33.787	126.646
ENSG00000184828	ZBTB7C	-1.82902	0.00329854	150.181	565.149
ENSG00000184368	MAP7D2	-1.83875	0.00118968	56.8885	208.43
ENSG00000168032	ENTPD3	-1.83982	0.000342807	100.381	377.217
ENSG00000154102	C16orf74	-1.85167	0.00718632	23.1639	86.6946
ENSG00000227877	MRLN	-1.85579	0.0478496	7.34891	28.4257
ENSG00000168398	BDKRB2	-1.86478	0.000355357	53.2355	199.658
ENSG00000177283	FZD8	-1.87399	0.000220534	24.6477	94.9909
ENSG00000099260	PALMD	-1.89838	0.0223227	149.894	602.028
ENSG00000142875	PRKACB	-1.90624	0.000327684	374.391	1467.94
ENSG00000074370	ATP2A3	-1.9247	0.00303833	944.449	3811.64
ENSG00000142149	HUNK	-1.93123	0.0275403	38.6679	163.136
ENSG00000169035	KLK7	-1.95243	0.0498639	2339.63	9971.62
ENSG00000180745	CLRN3	-1.98446	0.015779	41.3802	182.058
ENSG00000171766	GATM	-2.00447	0.00026072	1368.44	5775.57
ENSG00000180817	PPA1	-2.01852	4.11532e-10	2845.55	11771.2
ENSG00000164761	TNFRSF11B	-2.03332	0.0250794	9.36603	47.912
ENSG00000162614	NEXN	-2.07922	0.00936659	53.5925	247.969
ENSG00000122035	RASL11A	-2.08556	0.0116764	12.9763	57.5763
ENSG00000118523	CTGF	-2.08671	0.0266258	644.321	3057.25
ENSG00000158473	CD1D	-2.08863	0.0263388	2.6849	14.73
ENSG00000080293	SCTR	-2.10075	0.0223227	10.1991	49.3833
ENSG00000134874	DZIP1	-2.10656	0.00115417	63.5875	290.685
ENSG00000137747	TMPRSS13	-2.11102	0.00137059	24.8926	116.41
ENSG00000169432	SCN9A	-2.13409	0.0028106	95.6616	464.594
ENSG00000198682	PAPSS2	-2.13967	0.000267051	346.536	1625.18
ENSG00000138100	TRIM54	-2.14248	0.0457997	14.7529	79.1741
ENSG00000116106	EPHA4	-2.14413	0.0411443	23.7117	121.086
ENSG00000162896	PIGR	-2.16657	0.0234694	16544.8	84814.3
ENSG00000183020	AP2A2	-2.17019	0.00279772	405.959	1995.09
ENSG00000160180	TFF3	-2.17709	0.0463362	6990.07	36903
ENSG00000141622	RNF165	-2.20839	0.0191537	11.3676	63.2829
ENSG00000170099	SERPINA6	-2.21756	0.00486421	6.90529	41.7763
ENSG00000165816	VWA2	-2.22251	0.0281571	79.4239	430.056
ENSG00000124469	CEACAM8	-2.23725	0.0162854	10.3261	56.3435
ENSG00000134873	CLDN10	-2.278	1.4181e-05	610.931	3141.61
ENSG00000134762	DSC3	-2.28414	0.0437384	17.0238	98.6626
ENSG00000081189	MEF2C	-2.28554	0.012221	39.3607	221.062
ENSG00000156298	TSPAN7	-2.32381	0.0487612	3.74472	24.7659
ENSG00000182938	OTOP3	-2.36212	0.00761891	30.8818	179.312
ENSG00000019549	SNAI2	-2.36904	0.00919894	22.2821	130.152
ENSG00000170558	CDH2	-2.39858	0.046175	89.7635	581.518
ENSG00000164266	SPINK1	-2.40351	0.0076841	449.639	2786.59
ENSG00000123095	BHLHE41	-2.40886	6.84352e-07	160.193	896.852
ENSG00000123096	SSPN	-2.41231	0.00357417	41.3148	252.31
ENSG00000166415	WDR72	-2.43548	0.0015546	26.5133	161.921
ENSG00000087085	ACHE	-2.46821	0.00303833	128.172	818.655
ENSG00000136872	ALDOB	-2.47045	0.0307837	47.4856	351.723
ENSG00000105926	MPP6	-2.48273	0.0132071	15.9736	111.438
ENSG00000110195	FOLR1	-2.49362	0.000158443	140.707	875.19
ENSG00000090382	LYZ	-2.49676	5.96289e-06	24133	146277
ENSG00000165125	TRPV6	-2.54332	0.00165629	344.431	2299.49
ENSG00000172367	PDZD3	-2.56215	0.0126358	3.53849	33.2981
ENSG00000173175	ADCY5	-2.63339	0.0465973	10.8763	101.197
ENSG00000039537	C6	-2.67651	0.0141107	21.5185	195.695
ENSG00000007237	GAS7	-2.67907	0.0374787	41.0088	359.558
ENSG00000121904	CSMD2	-2.69829	0.0157697	3.15453	25.328
ENSG00000177511	ST8SIA3	-2.70626	0.014738	1.85409	18.6445
ENSG00000137726	FXYD6	-2.71152	0.000148697	5.58298	37.3101
ENSG00000112303	VNN2	-2.72763	0.00734528	46.3334	392.448
ENSG00000112655	PTK7	-2.75524	0.000450872	144.388	1127.05
ENSG00000139278	GLIPR1	-2.76023	0.012221	65.3848	574.571
ENSG00000185862	EVI2B	-2.76025	0.0140998	4.53955	43.9298
ENSG00000144063	MALL	-2.77994	0.0016642	1393.93	11386.8
ENSG00000171916	LGALS9C	-2.82373	0.0128002	13.0854	129.746
ENSG00000271824	SMIM32	-2.82874	0.000701491	10.5394	94.1926
ENSG00000185352	HS6ST3	-2.83451	0.0128871	9.40028	87.0238
ENSG00000136999	NOV	-2.83799	0.00254543	22.5013	200.537
ENSG00000114455	HHLA2	-2.86704	5.16029e-06	89.1147	725.859
ENSG00000198417	MT1F	-2.88056	0.00118299	43.0195	390.082
ENSG00000147255	IGSF1	-2.90022	0.0269138	9.93339	148.662
ENSG00000089199	CHGB	-2.91706	0.0402469	6.25052	72.0342
ENSG00000102524	TNFSF13B	-2.9222	1.79635e-06	33.7441	287.611
ENSG00000163737	PF4	-2.93669	0.000395123	13.7263	124.067
ENSG00000143995	MEIS1	-2.96432	2.63629e-05	98.2322	879.749
ENSG00000017483	SLC38A5	-2.97377	9.09635e-06	16.0868	137.233
ENSG00000163618	CADPS	-2.99003	0.0162854	6.1088	81.0333
ENSG00000176046	NUPR1	-3.02942	0.00765654	19.8833	236.566
ENSG00000136859	ANGPTL2	-3.03777	0.0411608	0.515586	9.22128
ENSG00000134533	RERG	-3.05357	1.70676e-06	30.6905	298.09
ENSG00000026751	SLAMF7	-3.06299	0.00128449	50.7855	546.46
ENSG00000185070	FLRT2	-3.07938	0.00809266	3.52048	50.3217
ENSG00000188175	HEPACAM2	-3.10954	0.0463362	1.74658	30.6961
ENSG00000129167	TPH1	-3.11877	0.0131884	9.46219	123.176
ENSG00000144452	ABCA12	-3.13034	0.0415698	10.2522	149.166
ENSG00000007306	CEACAM7	-3.17793	0.00742736	3.61712	57.2503
ENSG00000224982	TMEM233	-3.18592	0.0177822	3.38731	50.0793
ENSG00000186188	FFAR4	-3.20664	1.70676e-06	7.69732	80.9633
ENSG00000105409	ATP1A3	-3.25231	0.0369278	3.21891	68.7569
ENSG00000100302	RASD2	-3.26707	0.0402543	0.319947	8.79725
ENSG00000170956	CEACAM3	-3.26726	0.000932568	3.74705	48.5917
ENSG00000156475	PPP2R2B	-3.30546	0.00404038	8.85652	130.765
ENSG00000198353	HOXC4	-3.32587	0.0411971	1.48105	27.7688
ENSG00000180389	ATP5EP2	-3.32702	0.025426	2.7497	51.2389
ENSG00000118432	CNR1	-3.34393	0.000537286	0.662798	12.193
ENSG00000188816	HMX2	-3.38959	0.0366928	0	7.19408
ENSG00000134827	TCN1	-3.40568	6.64113e-06	1190.59	15538
ENSG00000175426	PCSK1	-3.42658	0.029008	0.937929	24.0905
ENSG00000138411	HECW2	-3.48596	0.0312454	1.99472	68.4819
ENSG00000167754	KLK5	-3.48648	0.0101746	30.057	531.982
ENSG00000137731	FXYD2	-3.51519	4.31253e-06	43.7718	658.985
ENSG00000082397	EPB41L3	-3.53359	0.000327684	74.0227	1221.37
ENSG00000095777	MYO3A	-3.5825	0.0145503	0.67735	22.5687
ENSG00000117318	ID3	-3.59183	0.000405993	55.3156	963.825
ENSG00000172201	ID4	-3.61379	0.00042923	28.1166	521.044
ENSG00000110448	CD5	-3.61763	0.0131744	3.55739	107.876
ENSG00000183783	KCTD8	-3.62181	0.000835686	0.372586	11.6732
ENSG00000235098	ANKRD65	-3.69925	4.14517e-06	16.1079	276.727
ENSG00000108511	HOXB6	-3.70737	0.00936659	0.806094	29.12
ENSG00000171033	PKIA	-3.72127	0.00621045	2.22464	53.8017
ENSG00000205364	MT1M	-3.73171	0.0242705	0.308448	31.3815
ENSG00000205358	MT1H	-3.73503	0.0309987	0	11.8043
ENSG00000064655	EYA2	-3.74269	4.89964e-05	19.5856	373.22
ENSG00000101825	MXRA5	-3.74531	0.00303833	25.2913	558.154
ENSG00000205426	KRT81	-3.75276	0.00245551	1.77305	47.5924
ENSG00000214814	FER1L6	-3.75778	2.26763e-05	148.137	2643.65
ENSG00000184985	SORCS2	-3.77421	0.00150607	7.27995	168.454
ENSG00000185532	PRKG1	-3.78919	1.24667e-05	3.16572	64.8793
ENSG00000134193	REG4	-3.78927	0.0231234	35.2253	1456.89
ENSG00000131435	PDLIM4	-3.85189	3.17805e-05	47.757	962.95
ENSG00000124749	COL21A1	-3.86702	0.00287988	1.93101	57.7075
ENSG00000160181	TFF2	-3.91623	0.000299408	91.5415	2563.82
ENSG00000166503	HDGFL3	-3.91871	2.9756e-05	32.5122	753.916
ENSG00000206069	TMEM211	-3.92098	0.00944534	0.273126	16.035
ENSG00000157005	SST	-3.96068	0.0246506	2.48039	428.158
ENSG00000036473	OTC	-3.9727	0.0017024	0	15.086
ENSG00000163736	PPBP	-4.00389	1.79635e-06	15.7761	336.685
ENSG00000125144	MT1G	-4.07607	0.000210581	4.30652	145.089
ENSG00000204442	FAM155A	-4.25734	3.50477e-08	17.5227	438.653
ENSG00000122176	FMOD	-4.26538	0.000632684	10.3573	444.208
ENSG00000125869	LAMP5	-4.27767	0.000670401	6.4528	262.484
ENSG00000079112	CDH17	-4.29498	4.73814e-08	162.007	4252.33
ENSG00000257743	MGAM2	-4.33426	8.87633e-06	20.0086	648.209
ENSG00000120659	TNFSF11	-4.37772	5.21588e-13	7.39707	188.197
ENSG00000100604	CHGA	-4.39674	0.0046078	4.08452	335.349
ENSG00000111432	FZD10	-4.63342	0.000216402	0.620108	51.927
ENSG00000184956	MUC6	-4.66583	2.37809e-06	25.0828	1286.43
ENSG00000096006	CRISP3	-4.85184	1.11768e-07	116.707	5772.27
ENSG00000112246	SIM1	-5.15962	1.21565e-06	0.789999	67.0675
ENSG00000163623	NKX6-1	-5.38413	4.26803e-06	0.335969	52.3203
ENSG00000165556	CDX2	-5.52884	5.21588e-13	11.8301	793.162
ENSG00000089472	HEPH	-5.65793	2.42304e-08	11.341	1159.79
ENSG00000131771	PPP1R1B	-5.74376	5.02077e-07	6.97107	1322.96

## Sheet: GBD vs CBD Organoids
ENSG ID	Gene_name	log2FoldChange	padj	GBD Organoid Base Mean	CBD Organoid Base Mean
ENSG00000112494	UNC93A	6.7893	2.97034e-19	523.256	2.77269			Upregulated in GBD Organoids	Log2FoldChange > 1
ENSG00000087116	ADAMTS2	5.49339	1.50583e-05	280.539	1.86992			Upregulated in CBD Organoids	Log2FoldChange < -1
ENSG00000077420	APBB1IP	4.62176	5.01125e-08	148.134	4.82636
ENSG00000171385	KCND3	4.40258	3.96101e-08	55.2779	1.97079
ENSG00000115386	REG1A	4.37776	0.00020146	246.77	6.45537
ENSG00000152977	ZIC1	4.37476	0.000885007	91.2404	2.25304
ENSG00000169347	GP2	4.20835	0.00163065	61.2379	1.27641
ENSG00000242515	UGT1A10	4.20314	5.62893e-06	665.926	24.8502
ENSG00000204099	NEU4	4.13726	0.000720422	20.0078	0.733366
ENSG00000204711	C9orf135	3.90659	0.0281123	15.8079	0.164107
ENSG00000187688	TRPV2	3.89198	0.000378514	123.897	5.7884
ENSG00000162383	SLC1A7	3.88546	0.000213604	16.471	0.635556
ENSG00000184005	ST6GALNAC3	3.79981	2.02063e-08	429.016	25.0727
ENSG00000149596	JPH2	3.6489	3.72672e-05	185.241	10.9817
ENSG00000178538	CA8	3.56037	0.000956923	15.765	0.976755
ENSG00000144852	NR1I2	3.55674	0.000125118	156.003	10.3412
ENSG00000188803	SHISA6	3.54246	0.00231679	371.882	20.6709
ENSG00000179776	CDH5	3.51609	5.01125e-08	279.936	21.0969
ENSG00000163520	FBLN2	3.43615	0.0421528	6994.83	317.523
ENSG00000017427	IGF1	3.41222	0.00885101	59.0577	3.73904
ENSG00000114279	FGF12	3.37367	3.97075e-06	31.3445	2.70177
ENSG00000139970	RTN1	3.34164	4.15127e-05	110.729	9.26812
ENSG00000151702	FLI1	3.32955	0.00277939	677.273	47.2247
ENSG00000146453	PNLDC1	3.29819	0.0365673	47.3025	3.06817
ENSG00000140481	CCDC33	3.25504	0.032493	83.3103	5.08193
ENSG00000170370	EMX2	3.25235	0.00223185	251.41	19.2659
ENSG00000113303	BTNL8	3.23285	8.39975e-05	40.1176	3.50447
ENSG00000167653	PSCA	3.20473	0.0328028	1007.47	66.4323
ENSG00000154025	SLC5A10	3.18204	0.00201883	19.2914	1.70168
ENSG00000018236	CNTN1	3.14564	0.0235637	11.0835	0.833359
ENSG00000197614	MFAP5	3.10441	0.0125489	1669.66	130.422
ENSG00000023839	ABCC2	3.06142	0.00306682	1395.67	130.791
ENSG00000180061	TMEM150B	3.05102	0.0010804	27.0703	2.82202
ENSG00000150594	ADRA2A	2.98827	0.000262481	4520.36	499.388
ENSG00000154783	FGD5	2.91211	0.000180018	268.797	31.1322
ENSG00000110446	SLC15A3	2.86821	0.00270456	140.111	16.3378
ENSG00000182890	GLUD2	2.82419	0.00020146	185.778	22.528
ENSG00000167165	UGT1A6	2.81729	0.018121	120.644	13.436
ENSG00000076344	RGS11	2.77285	0.0246121	108.051	12.1649
ENSG00000135917	SLC19A3	2.76191	4.12486e-06	394.466	53.9544
ENSG00000204161	C10orf128	2.71982	0.0177721	23.3831	2.99774
ENSG00000198216	CACNA1E	2.60997	0.0204429	1145.11	141.739
ENSG00000028137	TNFRSF1B	2.52535	0.0106394	250.391	38.0573
ENSG00000165810	BTNL9	2.52057	0.0413964	40.8883	5.94146
ENSG00000138172	CALHM2	2.51764	0.0295068	80.5881	11.7521
ENSG00000184185	KCNJ12	2.47785	0.0351733	19.5125	3.04772
ENSG00000196876	SCN8A	2.47262	0.000147409	186.486	31.2036
ENSG00000154016	GRAP	2.46117	0.0280259	161.055	23.8389
ENSG00000124615	MOCS1	2.43285	2.93809e-07	318.461	56.4639
ENSG00000162949	CAPN13	2.40838	0.0140691	261.186	42.0774
ENSG00000166143	PPP1R14D	2.37882	9.64432e-05	38.3875	6.83731
ENSG00000095627	TDRD1	2.36872	0.0488912	232.862	36.3866
ENSG00000180251	SLC9A4	2.30085	0.0176038	1055.36	181.076
ENSG00000154655	L3MBTL4	2.29266	9.7711e-07	92.6651	18.3207
ENSG00000133488	SEC14L4	2.12491	0.023502	22.887	4.98738
ENSG00000077063	CTTNBP2	2.09212	0.0320505	216.902	46.7289
ENSG00000166532	RIMKLB	2.07523	0.0010804	2095.71	462.824
ENSG00000198610	AKR1C4	2.0353	0.019081	354.312	80.4092
ENSG00000181045	SLC26A11	2.02387	4.47258e-07	297.459	71.2874
ENSG00000143369	ECM1	1.87748	0.023502	1966.7	501.371
ENSG00000203797	DDO	1.86269	9.07384e-05	50.4981	13.6327
ENSG00000118407	FILIP1	1.8445	0.018121	21.8805	5.89163
ENSG00000124003	MOGAT1	1.83381	0.0280259	103.196	27.3041
ENSG00000127831	VIL1	1.74673	0.000221655	14669.5	4221.68
ENSG00000065413	ANKRD44	1.70101	0.0376878	145.156	43.465
ENSG00000106560	GIMAP2	1.66801	0.0364971	176.383	52.5932
ENSG00000111846	GCNT2	1.6631	0.00621094	348.213	106.205
ENSG00000122574	WIPF3	1.65742	0.000147409	351.58	107.904
ENSG00000101276	SLC52A3	1.57538	0.000956923	1489.81	483.228
ENSG00000162543	UBXN10	1.56559	0.0498036	1179.89	375.655
ENSG00000119630	PGF	1.4932	0.0496339	50.2152	16.952
ENSG00000158813	EDA	1.41694	0.0324069	160.996	58.4752
ENSG00000114812	VIPR1	1.35243	0.0177721	813.591	312.883
ENSG00000135363	LMO2	1.32592	0.0235637	228.72	89.9973
ENSG00000120318	ARAP3	1.29583	0.0371495	573.16	227.777
ENSG00000089486	CDIP1	1.24653	0.00407325	1194.63	495.765
ENSG00000139679	LPAR6	1.23774	0.0323914	1044.1	433.384
ENSG00000183486	MX2	1.23389	0.0308208	1336.67	552.375
ENSG00000123191	ATP7B	1.22219	0.0368192	973.557	409.983
ENSG00000143842	SOX13	1.22156	0.00568702	2254.14	949.801
ENSG00000181523	SGSH	1.06088	0.0170603	564.961	268.902
ENSG00000165238	WNK2	-1.22202	0.0308208	246.648	593.888
ENSG00000150556	LYPD6B	-1.28963	0.0177721	116.612	297.555
ENSG00000184368	MAP7D2	-1.38411	0.0198881	56.8885	150.577
ENSG00000164120	HPGD	-1.38794	0.0140691	438.513	1186.31
ENSG00000137673	MMP7	-1.3885	0.0498036	5010.39	13639.7
ENSG00000105426	PTPRS	-1.39164	0.00466417	1291.76	3472.62
ENSG00000157240	FZD1	-1.47686	1.50583e-05	125.013	357.844
ENSG00000196639	HRH1	-1.54875	0.0121486	117.576	354.402
ENSG00000114115	RBP1	-1.55024	0.00270456	1638.08	4919.79
ENSG00000134873	CLDN10	-1.65454	0.00163065	610.931	2024.94
ENSG00000173320	STOX2	-1.70202	0.0355296	87.8929	299.738
ENSG00000132561	MATN2	-1.76058	0.0190809	519.735	1906.92
ENSG00000122035	RASL11A	-1.80018	0.0299082	12.9763	46.7946
ENSG00000138131	LOXL4	-1.84538	0.0407178	2108.99	7888.19
ENSG00000137726	FXYD6	-1.90278	0.019081	5.58298	20.7036
ENSG00000183049	CAMK1D	-1.90531	0.0359604	5.56397	27.2311
ENSG00000134827	TCN1	-1.9186	0.0359862	1190.59	5194.36
ENSG00000099260	PALMD	-1.95336	0.00677351	149.894	603.529
ENSG00000125744	RTN2	-1.96854	0.0295068	20.5149	91.403
ENSG00000170099	SERPINA6	-1.97304	0.0116087	6.90529	38.044
ENSG00000105929	ATP6V0A4	-1.99122	0.0251928	43.7343	182.5
ENSG00000141622	RNF165	-2.0613	0.0205903	11.3676	52.9976
ENSG00000142623	PADI1	-2.06373	0.0428453	52.7431	219.606
ENSG00000110195	FOLR1	-2.11866	0.000599211	140.707	659.769
ENSG00000177103	DSCAML1	-2.13805	0.0190809	18.5827	92.75
ENSG00000106538	RARRES2	-2.20014	0.00885101	49.8212	263.067
ENSG00000137747	TMPRSS13	-2.21582	9.07384e-05	24.8926	124.003
ENSG00000134533	RERG	-2.22469	0.000399164	30.6905	161.276
ENSG00000141293	SKAP1	-2.2255	0.0251928	5.41442	27.9581
ENSG00000168032	ENTPD3	-2.26084	5.01125e-08	100.381	503.585
ENSG00000107485	GATA3	-2.38352	0.0125602	57.9113	338.908
ENSG00000134013	LOXL2	-2.39084	0.00619372	200.111	1145.52
ENSG00000165556	CDX2	-2.40218	0.00933171	11.8301	74.5974
ENSG00000186340	THBS2	-2.41609	0.0336794	43.2892	276.616
ENSG00000169035	KLK7	-2.46224	0.0010804	2339.63	13123.2
ENSG00000180730	SHISA2	-2.48686	0.0177721	9.7792	70.4059
ENSG00000026751	SLAMF7	-2.51511	0.00885101	50.7855	344.147
ENSG00000196104	SPOCK3	-2.52495	0.00349892	5.4029	33.4979
ENSG00000096006	CRISP3	-2.5599	0.0191505	116.707	983.966
ENSG00000214814	FER1L6	-2.57293	0.00696936	148.137	994.946
ENSG00000271605	MILR1	-2.58284	0.0280259	9.7388	77.2998
ENSG00000135519	KCNH3	-2.60764	0.0176038	15.6789	128.068
ENSG00000125207	PIWIL1	-2.62972	0.0435283	2.5458	17.4472
ENSG00000170558	CDH2	-2.71407	0.00677351	89.7635	680.868
ENSG00000145777	TSLP	-2.76849	0.0488912	1.4998	16.1047
ENSG00000255245	FXYD6-FXYD2	-2.77602	0.0181442	0.155024	5.65973
ENSG00000172733	PURG	-2.83043	0.00885101	2.29337	18.7541
ENSG00000183783	KCTD8	-2.83995	0.0237036	0.372586	7.84551
ENSG00000184956	MUC6	-2.87566	0.0110953	25.0828	315.867
ENSG00000082397	EPB41L3	-2.89207	0.00278546	74.0227	717.113
ENSG00000131435	PDLIM4	-2.89736	0.00207775	47.757	435.88
ENSG00000171310	CHST11	-2.93387	0.00667498	4.38535	55.6049
ENSG00000215262	KCNU1	-2.99183	0.018121	2.22517	24.222
ENSG00000171033	PKIA	-3.01812	0.0443574	2.22464	28.488
ENSG00000112655	PTK7	-3.03689	3.97075e-06	144.388	1328.7
ENSG00000185070	FLRT2	-3.04757	0.00402718	3.52048	53.6344
ENSG00000182742	HOXB4	-3.09725	0.00207775	2.84234	32.3223
ENSG00000177511	ST8SIA3	-3.11547	0.000683912	1.85409	28.6508
ENSG00000156475	PPP2R2B	-3.116	0.00407325	8.85652	106.904
ENSG00000056291	NPFFR2	-3.11897	0.0112324	1.57819	19.5358
ENSG00000167754	KLK5	-3.20741	0.0177721	30.057	345.302
ENSG00000150667	FSIP1	-3.21347	0.0256715	4.81527	93.3382
ENSG00000235098	ANKRD65	-3.23746	1.14434e-05	16.1079	192.562
ENSG00000017483	SLC38A5	-3.25881	2.10944e-08	16.0868	163.791
ENSG00000204442	FAM155A	-3.39396	2.42497e-06	17.5227	219.913
ENSG00000136574	GATA4	-3.41015	0.000830926	6.15908	95.8796
ENSG00000198125	MB	-3.51228	0.0190809	0.308374	11.5385
ENSG00000122420	PTGFR	-3.54948	0.0359862	0.15705	15.7832
ENSG00000016082	ISL1	-3.58599	0.000355959	7.60363	121.087
ENSG00000120075	HOXB5	-3.58726	0.0320505	0.527451	16.0423
ENSG00000137731	FXYD2	-3.61355	5.01125e-08	43.7718	748.307
ENSG00000198353	HOXC4	-3.71206	0.0111679	1.48105	33.9253
ENSG00000120659	TNFSF11	-3.8197	1.94322e-12	7.39707	125.616
ENSG00000163736	PPBP	-3.90665	1.23979e-07	15.7761	290.208
ENSG00000166503	HDGFL3	-4.10832	4.47258e-07	32.5122	837.635
ENSG00000138411	HECW2	-4.15524	0.00264138	1.99472	107.015
ENSG00000116745	RPE65	-4.16052	0.0010804	1.15745	36.8973
ENSG00000173917	HOXB2	-4.40458	1.3258e-10	15.7561	416.532
ENSG00000188816	HMX2	-4.47619	0.000557518	0	16.4973
ENSG00000120093	HOXB3	-4.92298	5.41931e-08	7.5246	389.806
ENSG00000108511	HOXB6	-4.98426	1.23464e-05	0.806094	69.4378
ENSG00000111432	FZD10	-5.05005	5.62893e-06	0.620108	59.7356
