# Supplementary material for: Regional Differences in Human Biliary Tissues and Corresponding In Vitro–Derived Organoids
Source: Hepatology. 2021 Feb 6;73(1):247–67. doi: 10.1002/hep.31252 (PMC8641381; doi:10.1002/hep.31252)
Supplement: Supplementary file 9 — File S8 [file HEP-73-247-s005.xlsx]

## Sheet: CBD
Genes Upregulated in both CBD Tissue and Organoids
vs. PancD			vs. GBD
ENSG00000165392	WRN		ENSG00000016082	ISL1
ENSG00000111716	LDHB		ENSG00000096006	CRISP3
ENSG00000173598	NUDT4		ENSG00000106538	RARRES2
ENSG00000149218	ENDOD1		ENSG00000110195	FOLR1
ENSG00000188171	ZNF626		ENSG00000112655	PTK7
ENSG00000169213	RAB3B		ENSG00000120093	HOXB3
ENSG00000121207	LRAT		ENSG00000122035	RASL11A
ENSG00000189337	KAZN		ENSG00000131435	PDLIM4
ENSG00000198270	TMEM116		ENSG00000132561	MATN2
ENSG00000213949	ITGA1		ENSG00000134533	RERG
ENSG00000165949	IFI27		ENSG00000134827	TCN1
ENSG00000147689	FAM83A		ENSG00000134873	CLDN10
ENSG00000182247	UBE2E2		ENSG00000136574	GATA4
ENSG00000188488	SERPINA5		ENSG00000138131	LOXL4
ENSG00000163449	TMEM169		ENSG00000165238	WNK2
ENSG00000198753	PLXNB3		ENSG00000165556	CDX2
ENSG00000110080	ST3GAL4		ENSG00000166503	HDGFL3
ENSG00000151962	RBM46		ENSG00000168032	ENTPD3
ENSG00000111962	UST		ENSG00000170558	CDH2
ENSG00000187546	AGMO		ENSG00000173320	STOX2
ENSG00000189280	GJB5		ENSG00000173917	HOXB2
ENSG00000094755	GABRP		ENSG00000177103	DSCAML1
ENSG00000164265	SCGB3A2		ENSG00000177511	ST8SIA3
ENSG00000171759	PAH		ENSG00000180730	SHISA2
ENSG00000175745	NR2F1		ENSG00000183783	KCTD8
ENSG00000101441	CST4		ENSG00000185070	FLRT2
ENSG00000188505	NCCRP1		ENSG00000188816	HMX2
ENSG00000183729	NPBWR1		ENSG00000214814	FER1L6
ENSG00000187048	CYP4A11		ENSG00000235098	ANKRD65
ENSG00000139144	PIK3C2G
ENSG00000066405	CLDN18
ENSG00000120093	HOXB3
ENSG00000169306	IL1RAPL1
ENSG00000170369	CST2
ENSG00000173917	HOXB2
ENSG00000183098	GPC6
ENSG00000144057	ST6GAL2
ENSG00000170373	CST1

## Sheet: GBD
Genes Upregulated in both GBD Tissue and Organoids
vs. PancD			vs. CBD
ENSG00000023839	ABCC2		ENSG00000023839	ABCC2
ENSG00000028137	TNFRSF1B		ENSG00000077063	CTTNBP2
ENSG00000035499	DEPDC1B		ENSG00000077420	APBB1IP
ENSG00000050438	SLC4A8		ENSG00000110446	SLC15A3
ENSG00000066405	CLDN18		ENSG00000112494	UNC93A
ENSG00000070087	PFN2		ENSG00000114279	FGF12
ENSG00000070190	DAPP1		ENSG00000122574	WIPF3
ENSG00000077420	APBB1IP		ENSG00000124003	MOGAT1
ENSG00000080561	MID2		ENSG00000124615	MOCS1
ENSG00000081052	COL4A4		ENSG00000127831	VIL1
ENSG00000088386	SLC15A1		ENSG00000139679	LPAR6
ENSG00000100918	REC8		ENSG00000139970	RTN1
ENSG00000101210	EEF1A2		ENSG00000140481	CCDC33
ENSG00000101441	CST4		ENSG00000143369	ECM1
ENSG00000101842	VSIG1		ENSG00000143842	SOX13
ENSG00000103056	SMPD3		ENSG00000144852	NR1I2
ENSG00000104447	TRPS1		ENSG00000150594	ADRA2A
ENSG00000105290	APLP1		ENSG00000152977	ZIC1
ENSG00000105852	PON3		ENSG00000162383	SLC1A7
ENSG00000110080	ST3GAL4		ENSG00000162949	CAPN13
ENSG00000112494	UNC93A		ENSG00000165810	BTNL9
ENSG00000114279	FGF12		ENSG00000166143	PPP1R14D
ENSG00000117298	ECE1		ENSG00000167165	UGT1A6
ENSG00000117394	SLC2A1		ENSG00000170370	EMX2
ENSG00000118785	SPP1		ENSG00000180061	TMEM150B
ENSG00000121207	LRAT		ENSG00000180251	SLC9A4
ENSG00000122574	WIPF3		ENSG00000182890	GLUD2
ENSG00000123191	ATP7B		ENSG00000184185	KCNJ12
ENSG00000124003	MOGAT1		ENSG00000187688	TRPV2
ENSG00000124212	PTGIS		ENSG00000204099	NEU4
ENSG00000124253	PCK1		ENSG00000204161	C10orf128
ENSG00000124615	MOCS1
ENSG00000131730	CKMT2
ENSG00000133101	CCNA1
ENSG00000135917	SLC19A3
ENSG00000136048	DRAM1
ENSG00000136869	TLR4
ENSG00000139144	PIK3C2G
ENSG00000139970	RTN1
ENSG00000140835	CHST4
ENSG00000144057	ST6GAL2
ENSG00000144648	ACKR2
ENSG00000144852	NR1I2
ENSG00000147689	FAM83A
ENSG00000149218	ENDOD1
ENSG00000151632	AKR1C2
ENSG00000152661	GJA1
ENSG00000154016	GRAP
ENSG00000154252	GAL3ST2
ENSG00000154783	FGD5
ENSG00000158458	NRG2
ENSG00000158786	PLA2G2F
ENSG00000160691	SHC1
ENSG00000162949	CAPN13
ENSG00000163993	S100P
ENSG00000164736	SOX17
ENSG00000165949	IFI27
ENSG00000166143	PPP1R14D
ENSG00000166220	TBATA
ENSG00000167600	CYP2S1
ENSG00000167653	PSCA
ENSG00000167757	KLK11
ENSG00000169031	COL4A3
ENSG00000169306	IL1RAPL1
ENSG00000170370	EMX2
ENSG00000171759	PAH
ENSG00000172183	ISG20
ENSG00000172469	MANEA
ENSG00000173041	ZNF680
ENSG00000173598	NUDT4
ENSG00000175497	DPP10
ENSG00000175745	NR2F1
ENSG00000177494	ZBED2
ENSG00000179292	TMEM151A
ENSG00000180061	TMEM150B
ENSG00000180210	F2
ENSG00000180251	SLC9A4
ENSG00000181690	PLAG1
ENSG00000182247	UBE2E2
ENSG00000182871	COL18A1
ENSG00000182890	GLUD2
ENSG00000183486	MX2
ENSG00000184602	SNN
ENSG00000187546	AGMO
ENSG00000187688	TRPV2
ENSG00000188488	SERPINA5
ENSG00000189280	GJB5
ENSG00000189292	ALKAL2
ENSG00000196535	MYO18A
ENSG00000196876	SCN8A
ENSG00000198189	HSD17B11
ENSG00000198270	TMEM116
ENSG00000198753	PLXNB3
ENSG00000204099	NEU4
ENSG00000204161	C10orf128
ENSG00000213965	NUDT19
ENSG00000221955	SLC12A8
ENSG00000239389	PCDHA13
ENSG00000242515	UGT1A10
ENSG00000267534	S1PR2
ENSG00000272636	DOC2B

## Sheet: PancD
Genes Upregulated in both PancD Tissue and Organoids
vs. GBD			vs. CBD
ENSG00000007306	CEACAM7		ENSG00000100604	CHGA
ENSG00000017483	SLC38A5		ENSG00000163623	NKX6-1
ENSG00000019549	SNAI2		ENSG00000157005	SST
ENSG00000036473	OTC		ENSG00000112246	SIM1
ENSG00000039537	C6		ENSG00000089472	HEPH
ENSG00000064655	EYA2		ENSG00000173404	INSM1
ENSG00000079112	CDH17		ENSG00000122176	FMOD
ENSG00000080293	SCTR		ENSG00000095777	MYO3A
ENSG00000087085	ACHE		ENSG00000180389	ATP5EP2
ENSG00000089199	CHGB		ENSG00000089199	CHGB
ENSG00000089472	HEPH		ENSG00000125869	LAMP5
ENSG00000090382	LYZ		ENSG00000079689	SCGN
ENSG00000095777	MYO3A		ENSG00000165556	CDX2
ENSG00000096006	CRISP3		ENSG00000036473	OTC
ENSG00000100604	CHGA		ENSG00000131771	PPP1R1B
ENSG00000102524	TNFSF13B		ENSG00000079112	CDH17
ENSG00000106211	HSPB1		ENSG00000139567	ACVRL1
ENSG00000110195	FOLR1		ENSG00000275718	CCL15
ENSG00000112246	SIM1		ENSG00000150594	ADRA2A
ENSG00000112303	VNN2		ENSG00000096006	CRISP3
ENSG00000112655	PTK7		ENSG00000164266	SPINK1
ENSG00000114115	RBP1		ENSG00000148735	PLEKHS1
ENSG00000118181	RPS25		ENSG00000143995	MEIS1
ENSG00000118523	CTGF		ENSG00000183020	AP2A2
ENSG00000119514	GALNT12		ENSG00000271824	SMIM32
ENSG00000122035	RASL11A		ENSG00000180817	PPA1
ENSG00000122176	FMOD		ENSG00000183844	FAM3B
ENSG00000124469	CEACAM8		ENSG00000197982	C1orf122
ENSG00000125869	LAMP5		ENSG00000167741	GGT6
ENSG00000131435	PDLIM4		ENSG00000129007	CALML4
ENSG00000131771	PPP1R1B		ENSG00000118181	RPS25
ENSG00000134533	RERG		ENSG00000129932	DOHH
ENSG00000134762	DSC3		ENSG00000172366	MCRIP2
ENSG00000134827	TCN1		ENSG00000148296	SURF6
ENSG00000134873	CLDN10		ENSG00000178718	RPP25
ENSG00000134874	DZIP1
ENSG00000136999	NOV
ENSG00000137501	SYTL2
ENSG00000137747	TMPRSS13
ENSG00000138100	TRIM54
ENSG00000139515	PDX1
ENSG00000142875	PRKACB
ENSG00000143995	MEIS1
ENSG00000156298	TSPAN7
ENSG00000157005	SST
ENSG00000160180	TFF3
ENSG00000160181	TFF2
ENSG00000163623	NKX6-1
ENSG00000163737	PF4
ENSG00000164266	SPINK1
ENSG00000164761	TNFRSF11B
ENSG00000165238	WNK2
ENSG00000165556	CDX2
ENSG00000165816	VWA2
ENSG00000166415	WDR72
ENSG00000166503	HDGFL3
ENSG00000168032	ENTPD3
ENSG00000168398	BDKRB2
ENSG00000171766	GATM
ENSG00000172201	ID4
ENSG00000173175	ADCY5
ENSG00000175426	PCSK1
ENSG00000176046	NUPR1
ENSG00000177283	FZD8
ENSG00000177511	ST8SIA3
ENSG00000180389	ATP5EP2
ENSG00000180817	PPA1
ENSG00000182938	OTOP3
ENSG00000183783	KCTD8
ENSG00000185070	FLRT2
ENSG00000185532	PRKG1
ENSG00000188175	HEPACAM2
ENSG00000188816	HMX2
ENSG00000198168	SVIP
ENSG00000198417	MT1F
ENSG00000204442	FAM155A
ENSG00000214814	FER1L6
ENSG00000235098	ANKRD65
ENSG00000257743	MGAM2
