# Supplementary material for: Regional Differences in Human Biliary Tissues and Corresponding In Vitro–Derived Organoids
Source: Hepatology. 2021 Feb 6;73(1):247–67. doi: 10.1002/hep.31252 (PMC8641381; doi:10.1002/hep.31252)
Supplement: Supplementary file 10 — File S9 [file HEP-73-247-s012.xlsx]

## Sheet: IHBD_CHIR vs IHBD_NO CHIR
ENSG ID	Gene_name	log2FoldChange	padj	Base Mean IHBD_CHIR	Base Mean IHBD_NO CHIR
ENSG00000134339	SAA2	6.74485	4.63474e-10	381.783	0.917556
ENSG00000164692	COL1A2	6.58862	9.2422e-11	2221.52	9.55203			Upregulated in IHBD_CHIR	Log2FoldChange > 1
ENSG00000144837	PLA1A	6.45067	7.28345e-11	136.582	0.28331			Upregulated in IHBD_NO CHIR	Log2FoldChange < -1
ENSG00000163631	ALB	6.06129	4.66538e-10	2643.86	17.9939
ENSG00000259417	CTXND1	6.02122	1.42955e-22	387.673	4.24265
ENSG00000133110	POSTN	5.9967	3.9157e-06	303.76	0.778401
ENSG00000012223	LTF	5.98972	8.75296e-07	302.89	0
ENSG00000149968	MMP3	5.88791	8.24305e-07	184.21	0.308303
ENSG00000113140	SPARC	5.85562	1.09061e-06	944.035	3.49055
ENSG00000168542	COL3A1	5.78438	3.2597e-06	4419.14	24.7375
ENSG00000172016	REG3A	5.6505	1.30103e-05	13628.3	70.7596
ENSG00000125730	C3	5.61014	4.44971e-12	22397.6	275.862
ENSG00000185479	KRT6B	5.47209	2.11732e-13	3300.49	53.4562
ENSG00000039537	C6	5.45341	1.85883e-11	2391.09	32.8789
ENSG00000080618	CPB2	5.45064	1.71883e-10	401.391	5.81094
ENSG00000077274	CAPN6	5.37945	1.03701e-11	1720.67	25.4341
ENSG00000156234	CXCL13	5.34846	9.23687e-05	613.391	4.69316
ENSG00000171246	NPTX1	5.2515	1.81514e-05	153.387	1.26604
ENSG00000142173	COL6A2	5.1985	5.39621e-05	1223.3	6.91458
ENSG00000137959	IFI44L	5.07772	4.44971e-12	2641.95	54.7436
ENSG00000158125	XDH	4.85791	6.82399e-10	299.697	6.56665
ENSG00000123838	C4BPA	4.81301	1.30761e-05	424.88	5.48994
ENSG00000078898	BPIFB2	4.72075	0.000641473	135.461	2.26485
ENSG00000155849	ELMO1	4.70656	2.24143e-09	209.641	5.45931
ENSG00000109205	ODAM	4.69329	1.77147e-08	10579	286.651
ENSG00000070190	DAPP1	4.62119	9.58561e-16	329.931	11.3601
ENSG00000165949	IFI27	4.60732	4.88958e-14	2569.68	84.039
ENSG00000173432	SAA1	4.58141	0.000655322	212.368	1.85702
ENSG00000198075	SULT1C4	4.56962	2.27864e-09	80.5685	1.95119
ENSG00000161944	ASGR2	4.56118	4.59257e-09	400.082	11.9818
ENSG00000100365	NCF4	4.54512	4.05364e-05	48.1286	0
ENSG00000101323	HAO1	4.50269	0.000190427	109.592	1.4343
ENSG00000185885	IFITM1	4.49241	4.00596e-06	294.078	6.14461
ENSG00000223953	C1QTNF5	4.46285	8.44012e-11	388.153	13.4685
ENSG00000105894	PTN	4.4588	7.77493e-05	261.737	5.52883
ENSG00000100234	TIMP3	4.44994	0.000103261	273.741	3.92441
ENSG00000136244	IL6	4.40125	0.00100196	66.7642	0.62668
ENSG00000112936	C7	4.37738	0.000411629	747.641	12.9365
ENSG00000118526	TCF21	4.34377	0.0001081	30.5208	0.617852
ENSG00000156689	GLYATL2	4.31805	8.52516e-07	89.6429	2.80799
ENSG00000204291	COL15A1	4.27342	0.000646815	166.99	2.80591
ENSG00000163131	CTSS	4.263	3.06288e-29	3459.56	168.534
ENSG00000047457	CP	4.25856	1.12508e-05	1874.04	61.9323
ENSG00000176046	NUPR1	4.2495	3.36826e-06	2933.66	103.754
ENSG00000159403	C1R	4.22274	2.05628e-10	541.76	23.1913
ENSG00000086205	FOLH1	4.2225	1.13955e-05	81.8044	2.75125
ENSG00000189108	IL1RAPL2	4.18483	0.000509635	27.9428	0.520576
ENSG00000136732	GYPC	4.1393	1.47992e-05	318.725	11.4426
ENSG00000159261	CLDN14	4.12707	1.28552e-06	85.2234	3.12555
ENSG00000134802	SLC43A3	4.1245	5.0656e-11	1026.74	49.7282
ENSG00000162892	IL24	4.12218	0.000276036	16.3523	0
ENSG00000113763	UNC5A	4.0769	2.84965e-10	353.524	17.9006
ENSG00000084636	COL16A1	4.07376	3.00887e-08	449.451	20.8087
ENSG00000166959	MS4A8	4.06424	1.48997e-06	241.154	8.98562
ENSG00000250722	SELENOP	4.02977	4.30542e-09	3342.65	162.245
ENSG00000169302	STK32A	4.02306	6.76263e-05	184.112	6.35571
ENSG00000162493	PDPN	4.02244	0.0022356	40.5646	0
ENSG00000162692	VCAM1	4.02215	0.000102426	59.3204	2.28346
ENSG00000111335	OAS2	4.00711	1.10337e-08	1316.73	64.0416
ENSG00000118849	RARRES1	4.00281	7.68002e-07	6181.98	281.135
ENSG00000155918	RAET1L	4.00238	0.000250414	69.6542	2.18059
ENSG00000054938	CHRDL2	3.99361	0.000573293	78.9852	2.13445
ENSG00000205403	CFI	3.98519	1.34599e-12	5995.42	324.972
ENSG00000108691	CCL2	3.96741	0.00262094	3860.7	88.8879
ENSG00000103241	FOXF1	3.96732	0.00157041	51.8454	1.36663
ENSG00000163359	COL6A3	3.96086	6.79813e-07	1101.49	53.6883
ENSG00000050555	LAMC3	3.93991	0.00492348	35.6947	0.317245
ENSG00000159763	PIP	3.93728	0.000686873	50.459	1.76684
ENSG00000182752	PAPPA	3.93018	0.00170824	95.5772	2.61788
ENSG00000126709	IFI6	3.90971	2.56475e-11	26388.6	1501.84
ENSG00000131771	PPP1R1B	3.90772	0.000694465	431.82	11.9229
ENSG00000115008	IL1A	3.90741	3.44367e-05	743.483	33.598
ENSG00000187955	COL14A1	3.89846	0.000148162	33.4025	1.09223
ENSG00000145321	GC	3.89239	1.84504e-09	6838.5	379.101
ENSG00000171195	MUC7	3.89197	0.00680414	923.479	22.7967
ENSG00000140937	CDH11	3.88866	0.000452433	121.383	4.50747
ENSG00000137251	TINAG	3.86814	0.000601763	26.5603	0.614794
ENSG00000179873	NLRP11	3.86131	0.00215649	13.7842	0
ENSG00000100604	CHGA	3.84345	0.00555293	165.826	2.9071
ENSG00000170099	SERPINA6	3.84316	6.96131e-12	802.536	49.2851
ENSG00000108924	HLF	3.83161	6.00816e-08	383.56	21.6763
ENSG00000113248	PCDHB15	3.81264	0.000108401	26.3851	0.738332
ENSG00000088926	F11	3.81088	7.878e-08	333.928	18.6389
ENSG00000262406	MMP12	3.79478	4.90639e-05	194.799	9.80751
ENSG00000141505	ASGR1	3.79417	9.03179e-09	190.427	11.2
ENSG00000116194	ANGPTL1	3.77651	2.30909e-05	195.639	9.6802
ENSG00000153822	KCNJ16	3.76689	1.13443e-08	510.991	30.0278
ENSG00000118785	SPP1	3.75832	0.000138006	8959.04	387.586
ENSG00000166292	TMEM100	3.74111	0.0075179	43.1505	1.66786
ENSG00000148935	GAS2	3.72531	3.1497e-05	359.946	18.7513
ENSG00000157103	SLC6A1	3.72397	0.00215203	22.5599	0.354426
ENSG00000213886	UBD	3.72062	0.000149348	1601.34	82.2199
ENSG00000186493	C5orf38	3.72017	0.0103294	27.6554	0.149613
ENSG00000122691	TWIST1	3.71553	0.0020905	13.8015	0.466473
ENSG00000148735	PLEKHS1	3.71409	4.36317e-06	1203.96	69.7135
ENSG00000164932	CTHRC1	3.69554	0.00454933	25.2638	0.675338
ENSG00000121361	KCNJ8	3.68735	0.011624	51.3444	0.586067
ENSG00000151892	GFRA1	3.66736	0.00123038	58.421	2.80917
ENSG00000189184	PCDH18	3.66041	0.00639071	36.9517	0.799106
ENSG00000185736	ADARB2	3.64979	0.00120324	69.9771	3.7704
ENSG00000137731	FXYD2	3.64204	3.33655e-07	9833.84	636.184
ENSG00000175471	MCTP1	3.63917	3.72883e-05	263.034	15.1244
ENSG00000178796	RIIAD1	3.63691	0.00666112	31.4643	2.3459
ENSG00000137752	CASP1	3.63033	1.27243e-20	800.498	60.4562
ENSG00000130822	PNCK	3.61612	6.76263e-05	102.864	6.17911
ENSG00000116785	CFHR3	3.61456	0.0017316	21.1841	0.451967
ENSG00000112486	CCR6	3.60878	0.000694476	16.9779	0.61187
ENSG00000198300	PEG3	3.58365	0.000448792	36.1912	1.66202
ENSG00000151468	CCDC3	3.58254	0.00562598	57.8189	1.15507
ENSG00000185303	SFTPA2	3.56298	5.95969e-05	81.3973	5.01626
ENSG00000124875	CXCL6	3.56178	4.35671e-09	6742.7	499.193
ENSG00000170465	KRT6C	3.55864	0.013761	15.1447	0
ENSG00000198125	MB	3.55302	0.00539503	14.8609	0.31943
ENSG00000137673	MMP7	3.53705	6.65483e-12	41595	3219.5
ENSG00000139352	ASCL1	3.52447	0.00903485	11.3609	0
ENSG00000138115	CYP2C8	3.52437	7.47384e-06	158.658	10.1951
ENSG00000118308	LRMP	3.51854	0.000164676	219.332	13.9141
ENSG00000197696	NMB	3.5068	3.49184e-11	1243.21	97.7744
ENSG00000198865	CCDC152	3.48682	0.000511378	88.0713	4.88568
ENSG00000087245	MMP2	3.47784	0.00463795	99.4442	3.84629
ENSG00000156222	SLC28A1	3.46998	0.0001244	65.1126	4.10239
ENSG00000113083	LOX	3.46913	0.00162743	125.257	6.83489
ENSG00000183273	CCDC60	3.45401	0.0128795	14.301	0
ENSG00000169248	CXCL11	3.45297	0.00216421	86.5661	4.29477
ENSG00000164344	KLKB1	3.44801	1.25891e-07	274.141	20.2849
ENSG00000003096	KLHL13	3.44644	0.00234022	72.8129	3.13886
ENSG00000104415	WISP1	3.44384	0.0196714	61.3641	2.78426
ENSG00000163630	SYNPR	3.43074	0.00235346	74.0347	3.72556
ENSG00000138769	CDKL2	3.42935	0.00488287	24.4285	0.769524
ENSG00000144339	TMEFF2	3.42881	0.0136588	47.5591	0.979851
ENSG00000102445	RUBCNL	3.42867	0.00293213	19.3814	0.616025
ENSG00000151834	GABRA2	3.42266	0.00445458	51.469	2.02408
ENSG00000118322	ATP10B	3.41484	1.59018e-06	692.193	50.7983
ENSG00000156049	GNA14	3.41271	6.82354e-06	90.824	6.52429
ENSG00000170989	S1PR1	3.40815	0.00622187	16.2329	0.18218
ENSG00000133106	EPSTI1	3.40543	4.49862e-15	731.531	63.7336
ENSG00000134215	VAV3	3.3958	0.0103312	14.8408	0
ENSG00000125999	BPIFB1	3.39499	0.000164348	1821.23	131.007
ENSG00000163453	IGFBP7	3.38309	0.00246653	381.175	21.5915
ENSG00000138061	CYP1B1	3.38203	0.000110164	1052.34	73.4095
ENSG00000185052	SLC24A3	3.37323	3.60653e-05	84.0009	6.17443
ENSG00000185745	IFIT1	3.37249	9.45513e-05	2109.26	152.456
ENSG00000196136	SERPINA3	3.36806	0.00345174	82368.7	5129.86
ENSG00000175899	A2M	3.3635	0.00407725	571.392	26.7445
ENSG00000163288	GABRB1	3.34194	0.010007	13.0749	0.344239
ENSG00000159708	LRRC36	3.32644	3.4495e-05	151.697	11.771
ENSG00000000971	CFH	3.31158	7.67476e-06	5739.07	464.126
ENSG00000182771	GRID1	3.29763	0.0120997	30.1189	1.22308
ENSG00000115457	IGFBP2	3.29637	0.00474087	761.279	47.7566
ENSG00000078098	FAP	3.2943	0.00573581	35.9071	1.93772
ENSG00000166920	C15orf48	3.29414	2.36374e-05	475.965	37.4588
ENSG00000101443	WFDC2	3.27846	1.13126e-05	9139.96	777.063
ENSG00000025039	RRAGD	3.27787	3.08898e-13	875.213	83.6205
ENSG00000130635	COL5A1	3.27711	0.00439426	297.282	19.4511
ENSG00000156284	CLDN8	3.27619	0.0124948	6.64417	0
ENSG00000147647	DPYS	3.27022	0.000264566	56.3182	4.43001
ENSG00000146966	DENND2A	3.2701	0.000637408	35.8226	2.68601
ENSG00000110680	CALCA	3.26143	0.00958161	159.76	10.4753
ENSG00000176971	FIBIN	3.26067	0.0209655	9.4701	0
ENSG00000144481	TRPM8	3.24256	1.63889e-06	123.545	11.5243
ENSG00000273259	AL049839.2	3.23791	0.000281886	1114.42	90.3702
ENSG00000255071	SAA2-SAA4	3.23459	0.0295302	12.131	0
ENSG00000115386	REG1A	3.224	0.00787163	2825.12	149.346
ENSG00000138207	RBP4	3.22028	0.00139053	117.031	7.37796
ENSG00000146049	KAAG1	3.21687	0.000403298	34.2373	2.50647
ENSG00000106927	AMBP	3.21086	9.46745e-07	2023.74	187.61
ENSG00000115414	FN1	3.20706	0.000289078	9016.06	768.821
ENSG00000180785	OR51E1	3.20284	0.0273696	13.3698	0.296581
ENSG00000205667	ARSH	3.2008	0.00334389	11.3047	0.301878
ENSG00000101336	HCK	3.20059	0.002875	27.7203	1.65062
ENSG00000136425	CIB2	3.19669	0.000102426	139.607	12.1508
ENSG00000180875	GREM2	3.19264	0.01762	19.9632	0.702087
ENSG00000187758	ADH1A	3.18795	0.000755216	203.985	15.2675
ENSG00000167994	RAB3IL1	3.18362	0.0261815	62.0319	0.775518
ENSG00000186510	CLCNKA	3.1809	0.0133372	11.6915	0.251919
ENSG00000164266	SPINK1	3.17379	1.72321e-05	9516.14	869.9
ENSG00000242515	UGT1A10	3.1661	0.00382378	34.3396	1.18923
ENSG00000163661	PTX3	3.16589	0.024797	27.1426	0.566212
ENSG00000183734	ASCL2	3.16269	0.00917641	20.2181	0.86809
ENSG00000108700	CCL8	3.15829	0.0307007	9.32996	0
ENSG00000184985	SORCS2	3.14775	0.00426879	243.868	19.2368
ENSG00000118017	A4GNT	3.14432	0.0249371	16.8119	0.566212
ENSG00000269547	AC011455.2	3.13928	0.0337816	36.7857	0
ENSG00000138271	GPR87	3.13754	0.000558167	45.803	4.12247
ENSG00000156076	WIF1	3.1336	0.0293192	23.0323	0.682579
ENSG00000153823	PID1	3.13339	0.00608139	16.8801	0.777138
ENSG00000151655	ITIH2	3.12784	2.21319e-05	479.058	48.4394
ENSG00000181449	SOX2	3.12559	0.00815138	20.9339	1.20751
ENSG00000169245	CXCL10	3.12482	0.015984	38.5063	1.36663
ENSG00000154589	LY96	3.12448	0.00966505	15.6582	0.610267
ENSG00000118271	TTR	3.11991	0.000158174	303.883	27.3974
ENSG00000186377	CYP4X1	3.11945	0.00212257	100.177	9.68849
ENSG00000087250	MT3	3.11641	0.0299207	53.5965	2.87671
ENSG00000166073	GPR176	3.10921	0.00263062	36.9488	3.179
ENSG00000164116	GUCY1A3	3.0965	0.000355213	313.799	28.0403
ENSG00000135218	CD36	3.09545	0.00357047	19.2812	1.39401
ENSG00000149557	FEZ1	3.09412	0.0120997	65.6513	4.58288
ENSG00000185201	IFITM2	3.09048	4.97055e-06	3836.92	384.444
ENSG00000091986	CCDC80	3.08935	0.000706187	335.531	29.4886
ENSG00000109610	SOD3	3.07334	0.000818283	1581.65	142.964
ENSG00000130513	GDF15	3.07072	0.00204544	62592.7	5442.69
ENSG00000101349	PAK5	3.0704	0.00020368	27.6701	2.09205
ENSG00000141574	SECTM1	3.0672	9.254e-07	197.111	19.5656
ENSG00000112303	VNN2	3.06625	0.000332331	1158.55	108.061
ENSG00000204435	CSNK2B	3.0537	0.00680414	240.796	14.981
ENSG00000204397	CARD16	3.05016	6.23607e-09	295	33.1219
ENSG00000117600	PLPPR4	3.04879	0.0141359	12.5696	0.80621
ENSG00000167165	UGT1A6	3.04744	0.00361843	149.015	11.4641
ENSG00000115919	KYNU	3.04422	6.53976e-09	1096.27	121.418
ENSG00000113249	HAVCR1	3.04141	0.00959248	14.6233	0.583121
ENSG00000159674	SPON2	3.03372	0.000443665	1768.9	174.241
ENSG00000162896	PIGR	3.0296	4.43934e-05	216958	22265.5
ENSG00000077327	SPAG6	3.02606	0.0113413	20.2214	2.22188
ENSG00000102359	SRPX2	3.01906	0.00267246	304.475	26.2555
ENSG00000157005	SST	3.0186	0.0446461	156.758	1.53263
ENSG00000130487	KLHDC7B	3.01713	0.0117824	8.78387	0.40021
ENSG00000100321	SYNGR1	3.0161	1.40923e-10	959.802	111.316
ENSG00000264058	AC073508.2	3.01025	0.00519254	48.4379	3.5099
ENSG00000138152	BTBD16	3.00678	5.80287e-05	46.8444	4.74229
ENSG00000174807	CD248	3.00619	0.0212388	32.7902	1.97039
ENSG00000112164	GLP1R	3.00188	0.0284124	20.2957	1.36663
ENSG00000227507	LTB	3.00089	0.0131423	50.3182	3.86209
ENSG00000204219	TCEA3	2.9975	1.03084e-05	1289.79	137.735
ENSG00000110852	CLEC2B	2.99593	0.00408939	23.9472	1.5266
ENSG00000127951	FGL2	2.98826	0.0103101	53.1282	3.13347
ENSG00000130303	BST2	2.986	0.000703382	1583.37	155.024
ENSG00000136160	EDNRB	2.98096	0.0206746	22.972	1.09577
ENSG00000121440	PDZRN3	2.9803	0.0233166	27.4845	1.27173
ENSG00000140092	FBLN5	2.97699	9.95142e-06	109.54	12.2297
ENSG00000116299	KIAA1324	2.97682	0.000506962	845.112	81.907
ENSG00000151632	AKR1C2	2.97084	0.000212681	2274.96	229.613
ENSG00000205363	C15orf59	2.96193	0.00988754	64.3518	4.75173
ENSG00000175567	UCP2	2.95576	5.3811e-07	789.982	90.6264
ENSG00000139567	ACVRL1	2.95019	0.00979129	7.71782	0
ENSG00000157703	SVOPL	2.94837	0.0221967	23.8658	1.33127
ENSG00000180347	CCDC129	2.94793	0.00198341	72.863	7.17294
ENSG00000111846	GCNT2	2.94264	2.59774e-07	203.755	25.3571
ENSG00000104722	NEFM	2.94151	0.0293945	19.4299	1.84243
ENSG00000239713	APOBEC3G	2.94137	3.33655e-07	204.857	24.8369
ENSG00000135925	WNT10A	2.93642	0.00853296	167.599	14.8637
ENSG00000019991	HGF	2.93586	0.0236648	49.9155	3.32759
ENSG00000137809	ITGA11	2.93273	0.00416544	93.8293	9.24803
ENSG00000165507	C10orf10	2.92621	0.000112184	437.47	47.7447
ENSG00000106211	HSPB1	2.92001	3.09547e-08	5624.23	678.191
ENSG00000149742	SLC22A9	2.91183	0.00979129	7.86927	0.36627
ENSG00000149131	SERPING1	2.90722	3.79165e-06	6448.17	759.462
ENSG00000160180	TFF3	2.90019	0.000424852	22082.1	2366.33
ENSG00000185338	SOCS1	2.90017	0.00320188	185.324	18.436
ENSG00000138080	EMILIN1	2.89331	0.00496592	112.498	10.9574
ENSG00000137462	TLR2	2.89233	0.00117115	217.421	22.3461
ENSG00000168589	DYNLRB2	2.88469	0.0166711	7.71789	0.315948
ENSG00000187608	ISG15	2.88065	7.5501e-05	1952.63	225.422
ENSG00000114737	CISH	2.87748	0.000138006	201.596	22.8144
ENSG00000183346	CABCOCO1	2.87707	0.0499914	29.7234	1.42255
ENSG00000132965	ALOX5AP	2.87544	0.0116327	12.4402	0.410098
ENSG00000114251	WNT5A	2.87224	0.00262823	263.801	27.4962
ENSG00000163032	VSNL1	2.87184	0.000159011	572.128	67.7589
ENSG00000204252	HLA-DOA	2.858	0.0420825	34.885	1.65829
ENSG00000184979	USP18	2.85672	1.56378e-06	473.442	58.4634
ENSG00000170561	IRX2	2.85207	0.030481	38.2575	2.95634
ENSG00000069188	SDK2	2.8504	0.00486833	502.89	48.0042
ENSG00000140379	BCL2A1	2.84233	0.0127548	32.0407	2.57706
ENSG00000142552	RCN3	2.83789	0.0176303	112.448	8.38745
ENSG00000006210	CX3CL1	2.82882	4.2357e-05	1849.63	228.292
ENSG00000019582	CD74	2.82738	2.38834e-06	44759.3	5658.86
ENSG00000124939	SCGB2A1	2.82498	0.00133268	19.889	1.76684
ENSG00000102010	BMX	2.8208	0.0247711	23.1781	2.1994
ENSG00000148346	LCN2	2.81276	9.53484e-05	289645	35670.9
ENSG00000214510	SPINK13	2.81217	0.00943657	17.4714	1.72512
ENSG00000104140	RHOV	2.80993	0.000202619	286.557	34.961
ENSG00000106066	CPVL	2.8079	0.00375753	489.16	52.0021
ENSG00000182836	PLCXD3	2.80669	2.18403e-05	170.961	22.1334
ENSG00000169436	COL22A1	2.80429	0.00791139	56.4633	6.28379
ENSG00000026025	VIM	2.79681	0.0016268	15661.8	1808.7
ENSG00000168621	GDNF	2.79639	0.0435196	38.4165	2.98203
ENSG00000241644	INMT	2.79514	0.00325874	20.4029	1.74435
ENSG00000116774	OLFML3	2.79299	0.012298	37.0823	3.10379
ENSG00000140945	CDH13	2.79073	0.015363	102.437	10.544
ENSG00000151388	ADAMTS12	2.78862	0.0316888	53.628	6.68129
ENSG00000244731	C4A	2.78615	0.000211181	152.594	18.8905
ENSG00000166743	ACSM1	2.78209	0.00131505	54.5607	6.34371
ENSG00000026751	SLAMF7	2.77257	0.0014764	303.104	35.8289
ENSG00000134775	FHOD3	2.77032	0.0170841	37.4416	3.68444
ENSG00000120156	TEK	2.76873	0.0246322	16.7844	1.52699
ENSG00000153086	ACMSD	2.76799	0.00109734	79.9821	8.95835
ENSG00000165816	VWA2	2.75887	0.000545271	594.722	74.3711
ENSG00000174125	TLR1	2.73896	1.8215e-05	253.657	33.6095
ENSG00000110944	IL23A	2.73538	7.73997e-07	74.4461	10.3945
ENSG00000177409	SAMD9L	2.72172	6.37032e-06	400.589	54.08
ENSG00000108551	RASD1	2.71734	0.0434982	653.72	45.2797
ENSG00000186081	KRT5	2.71631	0.0148741	123.949	13.9269
ENSG00000114248	LRRC31	2.71423	0.0132222	22.0333	2.05925
ENSG00000011465	DCN	2.71403	0.0201891	330.195	29.3535
ENSG00000187134	AKR1C1	2.70925	0.00126721	1500.41	182.914
ENSG00000157404	KIT	2.70909	0.0176303	45.3078	4.31724
ENSG00000178776	C5orf46	2.7077	0.00283444	39.9341	5.36563
ENSG00000224389	C4B	2.69914	0.00149015	131.94	16.8746
ENSG00000143515	ATP8B2	2.69806	0.0141575	319.325	35.6268
ENSG00000166736	HTR3A	2.69782	0.0494888	8.18293	0.240838
ENSG00000184434	LRRC19	2.69356	5.3811e-07	179.789	25.4121
ENSG00000197043	ANXA6	2.68738	1.13126e-05	7934.21	1113.41
ENSG00000082074	FYB1	2.67415	0.0179577	16.2271	1.00842
ENSG00000171388	APLN	2.669	0.00813281	41.7142	4.81575
ENSG00000157111	TMEM171	2.66213	0.000231245	203.592	27.8141
ENSG00000174326	SLC16A11	2.65567	2.03451e-05	214.669	30.7716
ENSG00000130176	CNN1	2.65418	0.0481122	20.5553	1.95831
ENSG00000175600	SUGCT	2.64881	0.00104067	59.2429	8.02555
ENSG00000119917	IFIT3	2.64099	3.53248e-06	1990.92	292.207
ENSG00000169856	ONECUT1	2.64019	0.0132222	77.7691	8.29813
ENSG00000124568	SLC17A1	2.63828	0.00306752	29.4077	3.59664
ENSG00000188175	HEPACAM2	2.6361	0.0415038	23.2148	1.87166
ENSG00000169067	ACTBL2	2.63425	0.000986543	48.2394	6.74859
ENSG00000141756	FKBP10	2.63289	0.002201	1110.18	148.236
ENSG00000269404	SPIB	2.63127	0.0161199	35.6217	3.99389
ENSG00000159231	CBR3	2.62298	0.00118524	60.9895	7.82023
ENSG00000101134	DOK5	2.60969	0.00100299	1002.08	138.883
ENSG00000106536	POU6F2	2.60936	0.01361	43.3826	4.64527
ENSG00000043039	BARX2	2.60862	5.0647e-05	226.93	32.4346
ENSG00000163406	SLC15A2	2.60815	0.000346487	264.821	42.5494
ENSG00000158270	COLEC12	2.60223	0.0226969	38.4409	3.98348
ENSG00000012504	NR1H4	2.59744	0.000264813	588.029	84.8111
ENSG00000160862	AZGP1	2.596	4.2472e-05	3324.9	494.202
ENSG00000142089	IFITM3	2.58101	0.000105246	14830.2	2206.92
ENSG00000110446	SLC15A3	2.57991	0.00555293	310.754	41.4885
ENSG00000002933	TMEM176A	2.57824	0.000561425	3661.92	525.333
ENSG00000163106	HPGDS	2.56549	0.0161928	7.76236	0.539941
ENSG00000172955	ADH6	2.56073	0.000509635	1198.98	176.138
ENSG00000111331	OAS3	2.56015	4.63786e-05	2325.79	354.948
ENSG00000186907	RTN4RL2	2.5569	0.00126264	35.5266	5.53718
ENSG00000150471	ADGRL3	2.55605	0.0273696	68.6249	8.20478
ENSG00000147003	TMEM27	2.55348	3.81971e-05	2705.67	417.833
ENSG00000165799	RNASE7	2.5511	0.00109493	43.8334	6.4032
ENSG00000104213	PDGFRL	2.54648	0.00716776	77.5094	10.1968
ENSG00000137965	IFI44	2.54543	4.52623e-09	1748.4	284.6
ENSG00000164972	C9orf24	2.54387	0.0164103	25.1915	3.07066
ENSG00000154269	ENPP3	2.54301	0.0199722	10.855	1.90857
ENSG00000179598	PLD6	2.54128	0.000274694	105.418	16.1247
ENSG00000184489	PTP4A3	2.53985	7.5337e-05	214.349	33.0722
ENSG00000187688	TRPV2	2.53419	0.0444816	16.8035	1.12046
ENSG00000182168	UNC5C	2.53141	0.0245578	8.87694	0.633456
ENSG00000123685	BATF3	2.52561	0.0300221	15.1831	1.79067
ENSG00000149591	TAGLN	2.52278	0.000516124	735.115	112.078
ENSG00000016602	CLCA4	2.51312	0.0269399	15.9234	1.88976
ENSG00000137285	TUBB2B	2.50798	0.000158899	1383.41	220.311
ENSG00000099998	GGT5	2.50411	0.0265366	74.1526	9.15597
ENSG00000173917	HOXB2	2.5019	0.00940205	18.98	2.23563
ENSG00000177191	B3GNT8	2.50104	0.0293192	57.4536	6.89917
ENSG00000152953	STK32B	2.50069	0.00229776	607.752	91.9976
ENSG00000143226	FCGR2A	2.49947	0.0463426	35.8177	2.82455
ENSG00000241186	TDGF1	2.4974	0.000141487	137.699	21.7123
ENSG00000102760	RGCC	2.49721	0.0328565	53.2926	5.98658
ENSG00000213694	S1PR3	2.49576	0.0313568	33.4128	3.88151
ENSG00000105088	OLFM2	2.49046	0.00352149	406.592	60.3601
ENSG00000163219	ARHGAP25	2.48318	0.0104066	24.63	3.09885
ENSG00000136960	ENPP2	2.48193	0.0132222	26.0557	3.37416
ENSG00000166825	ANPEP	2.4768	0.000219391	6261.99	1006.94
ENSG00000106565	TMEM176B	2.47487	0.000534108	6106.97	964.138
ENSG00000177839	PCDHB9	2.47158	0.032985	42.4753	6.57483
ENSG00000162998	FRZB	2.4679	0.0217188	15.9738	1.70605
ENSG00000158186	MRAS	2.46689	0.012298	245.169	35.1928
ENSG00000022267	FHL1	2.46323	0.041952	38.9453	5.24593
ENSG00000101335	MYL9	2.46063	0.00975211	786.938	113.083
ENSG00000112053	SLC26A8	2.45776	0.00819567	12.3193	1.16891
ENSG00000122641	INHBA	2.45352	0.000928217	95.5892	15.5643
ENSG00000166741	NNMT	2.44822	0.0191899	763.505	107.945
ENSG00000086991	NOX4	2.44801	0.0413891	9.25616	0.818519
ENSG00000108821	COL1A1	2.44527	0.00506161	2268.15	344.192
ENSG00000185519	FAM131C	2.44128	0.0104878	93.5711	13.3607
ENSG00000134668	SPOCD1	2.43605	0.00781114	22.431	3.26444
ENSG00000121858	TNFSF10	2.43249	2.39002e-08	2904.51	511.975
ENSG00000143502	SUSD4	2.42875	0.0127876	31.0906	4.18505
ENSG00000123843	C4BPB	2.42351	0.00232937	249.793	39.9114
ENSG00000131016	AKAP12	2.41495	0.0106948	1178.71	177.954
ENSG00000065325	GLP2R	2.41414	0.0459118	23.071	2.84962
ENSG00000133488	SEC14L4	2.41316	0.0028717	63.783	10.6189
ENSG00000248993	AL645941.2	2.41285	0.00361276	35.5383	5.51095
ENSG00000156113	KCNMA1	2.40567	0.0370111	61.4778	7.21067
ENSG00000168062	BATF2	2.40441	0.000171841	244.86	43.74
ENSG00000178750	STX19	2.4038	7.56037e-06	61.2413	11.2413
ENSG00000164825	DEFB1	2.39243	0.000679156	8363.59	1419.73
ENSG00000130222	GADD45G	2.39098	0.000961001	264.204	44.4964
ENSG00000161544	CYGB	2.38808	0.0393866	74.3277	10.8105
ENSG00000090339	ICAM1	2.38767	0.003363	3384.97	558.283
ENSG00000147082	CCNB3	2.38766	0.007098	39.2909	6.13937
ENSG00000198610	AKR1C4	2.37564	0.00199133	227.197	37.1688
ENSG00000134258	VTCN1	2.37553	0.0181182	1888.45	290.021
ENSG00000090554	FLT3LG	2.37356	0.0028521	67.348	11.1018
ENSG00000120440	TTLL2	2.36647	0.0458325	5.31878	0.306337
ENSG00000271605	MILR1	2.36193	0.0186985	183.902	28.1976
ENSG00000167741	GGT6	2.36154	5.03188e-05	784.22	138.376
ENSG00000147408	CSGALNACT1	2.36096	0.00319321	729.375	122.61
ENSG00000100292	HMOX1	2.36046	0.00447392	73.5885	12.4599
ENSG00000112530	PACRG	2.34903	0.00388832	89.194	15.0192
ENSG00000161955	TNFSF13	2.34551	2.02186e-08	2647.6	499.166
ENSG00000007062	PROM1	2.33633	1.22226e-05	12265.4	2272.7
ENSG00000144354	CDCA7	2.33585	0.00140594	1092.99	191.307
ENSG00000168004	HRASLS5	2.33462	0.0130426	65.1975	10.277
ENSG00000197415	VEPH1	2.32846	0.00548162	316.821	53.6834
ENSG00000178573	MAF	2.32291	0.00218504	683.401	119.549
ENSG00000138646	HERC5	2.32226	7.53764e-05	181.511	33.3568
ENSG00000213316	LTC4S	2.32167	0.00483296	111.668	19.3571
ENSG00000157399	ARSE	2.31981	7.68002e-07	3189.79	606.749
ENSG00000248144	ADH1C	2.31835	0.0148157	4565.82	732.358
ENSG00000182557	SPNS3	2.31729	0.00324439	148.658	25.4731
ENSG00000269964	MEI4	2.30868	0.00254833	49.612	8.62064
ENSG00000125538	IL1B	2.30751	0.0307789	421.336	64.2985
ENSG00000267561	AC093155.3	2.30681	0.0425077	11.5172	1.73618
ENSG00000104112	SCG3	2.30635	0.0281754	14.7952	2.07992
ENSG00000183454	GRIN2A	2.30552	0.0331103	60.4781	9.34381
ENSG00000172456	FGGY	2.29597	1.30853e-06	754.454	146.295
ENSG00000127074	RGS13	2.29083	0.019175	31.7955	5.32836
ENSG00000111907	TPD52L1	2.28946	2.61489e-11	3480.81	691.64
ENSG00000170498	KISS1	2.28615	0.0186036	27.2579	4.37328
ENSG00000090661	CERS4	2.28442	0.0240483	100.118	16.4741
ENSG00000179583	CIITA	2.28392	0.0110401	444.866	75.2967
ENSG00000121297	TSHZ3	2.28235	0.0482464	12.4397	1.71923
ENSG00000134321	RSAD2	2.27961	0.00919926	292.112	49.7564
ENSG00000089127	OAS1	2.27904	1.75931e-06	1866.55	364.008
ENSG00000157601	MX1	2.27741	0.000200029	5295.51	1004.23
ENSG00000008517	IL32	2.27591	0.000567521	7017.49	1315.11
ENSG00000127241	MASP1	2.27549	0.00812521	1184.12	209.008
ENSG00000049249	TNFRSF9	2.27533	0.00104942	70.1479	15.6108
ENSG00000176732	PFN4	2.27441	0.0167661	10.6757	1.62671
ENSG00000120324	PCDHB10	2.27039	0.0192926	34.2095	5.80092
ENSG00000162373	BEND5	2.26675	0.0188521	24.959	3.30969
ENSG00000189325	C6orf222	2.26546	0.0156917	77.409	12.941
ENSG00000182326	C1S	2.25956	0.0102489	221.486	39.079
ENSG00000196408	NOXO1	2.24729	0.000781086	261.564	50.3112
ENSG00000184454	NCMAP	2.2431	5.38025e-10	3157.32	647.439
ENSG00000227051	C14orf132	2.24143	0.0300828	137.24	23.413
ENSG00000198417	MT1F	2.24104	0.00648095	543.56	99.3027
ENSG00000168135	KCNJ4	2.23625	0.0371716	12.299	1.50939
ENSG00000105499	PLA2G4C	2.23093	0.0490658	137.062	21.577
ENSG00000165443	PHYHIPL	2.23005	0.0442816	563.586	92.8807
ENSG00000185352	HS6ST3	2.22802	0.0413507	19.3429	3.0574
ENSG00000166278	C2	2.2259	0.00272881	34.19	6.26289
ENSG00000267318	AC005702.2	2.22443	0.0474792	7.01891	1.13242
ENSG00000131196	NFATC1	2.22409	0.0115467	101.951	19.0265
ENSG00000244694	PTCHD4	2.21726	5.71762e-05	155.685	31.5264
ENSG00000162645	GBP2	2.21611	4.53413e-09	1975.16	411.011
ENSG00000270885	RASL10B	2.20832	0.0473747	14.1399	2.13108
ENSG00000096006	CRISP3	2.19186	0.0267082	630.721	103.67
ENSG00000187210	GCNT1	2.18808	0.00416537	645.121	124.148
ENSG00000124490	CRISP2	2.18734	0.0260249	14.9384	2.00794
ENSG00000170954	ZNF415	2.18022	0.0016164	65.0448	12.5956
ENSG00000105929	ATP6V0A4	2.1733	0.00480526	151.902	29.9095
ENSG00000158457	TSPAN33	2.17206	0.0263209	253.23	45.1179
ENSG00000257743	MGAM2	2.16485	0.0405563	86.5297	14.3332
ENSG00000172817	CYP7B1	2.16354	0.00448503	128.655	26.0167
ENSG00000104324	CPQ	2.16341	9.66117e-05	1014.51	212.76
ENSG00000132703	APCS	2.16175	0.0176858	1034.73	191.42
ENSG00000140479	PCSK6	2.16092	0.00260473	632.896	127.273
ENSG00000173890	GPR160	2.15953	1.04427e-08	927.423	201.381
ENSG00000102174	PHEX	2.151	0.00278362	35.4724	7.08317
ENSG00000187994	RINL	2.14821	0.00149283	678.052	139.795
ENSG00000049089	COL9A2	2.14405	0.00936087	259.291	50.4544
ENSG00000255690	TRIL	2.14295	0.00906995	78.9533	15.9523
ENSG00000079257	LXN	2.13837	6.45019e-08	921.516	202.894
ENSG00000152217	SETBP1	2.13718	1.16825e-07	272.21	60.2718
ENSG00000189056	RELN	2.13626	0.0165262	633.054	122.61
ENSG00000184956	MUC6	2.13303	0.0413323	1514.78	274.902
ENSG00000162882	HAAO	2.13209	0.000528197	65.4275	13.4552
ENSG00000079101	CLUL1	2.12608	0.032985	31.3442	5.54497
ENSG00000164136	IL15	2.12467	0.00306634	253.91	52.0819
ENSG00000162654	GBP4	2.12455	0.0128538	194.646	40.0474
ENSG00000166823	MESP1	2.1184	0.00442155	148.863	30.907
ENSG00000107014	RLN2	2.10367	0.00894174	27.1999	5.50372
ENSG00000166816	LDHD	2.10099	0.00235346	344.07	72.7408
ENSG00000017483	SLC38A5	2.09053	0.00739936	33.4263	6.14526
ENSG00000161133	USP41	2.08992	0.041952	15.7511	2.8947
ENSG00000167588	GPD1	2.08652	0.00679906	126.321	26.3524
ENSG00000139278	GLIPR1	2.08497	0.0330763	94.7264	17.259
ENSG00000111678	C12orf57	2.08287	3.06376e-07	4192.51	955.619
ENSG00000166002	SMCO4	2.08055	1.21713e-05	647.63	146.278
ENSG00000204262	COL5A2	2.07523	0.0299257	289.76	58.0414
ENSG00000255245	FXYD6-FXYD2	2.07331	0.00286852	22.5144	4.74119
ENSG00000025708	TYMP	2.07304	0.00106786	948.765	207.71
ENSG00000146700	SSC4D	2.07073	0.0429079	18.8419	3.63672
ENSG00000159212	CLIC6	2.06911	1.9103e-05	1721.33	391.459
ENSG00000105559	PLEKHA4	2.05909	0.000820487	486.975	108.348
ENSG00000151364	KCTD14	2.0564	9.50892e-06	919.424	211.223
ENSG00000173947	PIFO	2.05536	0.000701426	128.892	29.3862
ENSG00000197444	OGDHL	2.05162	0.0349765	231.491	48.3771
ENSG00000139714	MORN3	2.05118	0.00190634	62.3224	15.2879
ENSG00000006042	TMEM98	2.04751	4.35671e-09	2235.33	525.356
ENSG00000099377	HSD3B7	2.04254	4.56464e-10	1268.93	301.891
ENSG00000167191	GPRC5B	2.04124	0.00273023	4720.53	1048.86
ENSG00000152229	PSTPIP2	2.04002	0.00353719	607.721	134.428
ENSG00000197520	FAM177B	2.03991	0.00573581	104.716	22.1197
ENSG00000074410	CA12	2.03869	0.000539347	6053.58	1376.3
ENSG00000134326	CMPK2	2.03263	0.00387164	454.343	100.908
ENSG00000135124	P2RX4	2.03063	1.20993e-09	848.773	202.289
ENSG00000168497	CAVIN2	2.03009	0.0473931	520.464	105.552
ENSG00000169862	CTNND2	2.02574	0.0409526	506.947	103.719
ENSG00000068079	IFI35	2.02198	2.96721e-07	826.645	196.843
ENSG00000048052	HDAC9	2.01999	0.00345174	432.032	96.9881
ENSG00000137726	FXYD6	2.01473	0.00216421	57.6489	12.6138
ENSG00000106538	RARRES2	2.01332	0.00959936	1011.67	224.419
ENSG00000253731	PCDHGA6	2.01331	0.000967506	88.2093	21.1426
ENSG00000135324	MRAP2	2.01309	0.020038	36.2825	7.38301
ENSG00000165188	RNF183	2.01133	0.0107891	351.84	76.7374
ENSG00000109861	CTSC	2.00832	1.24057e-27	6783.68	1673.67
ENSG00000139970	RTN1	2.0044	0.0459319	39.525	12.0562
ENSG00000135144	DTX1	2.00257	0.0384071	56.2355	11.8458
ENSG00000137198	GMPR	1.99682	0.00525424	226.828	51.5621
ENSG00000182621	PLCB1	1.99603	0.00116746	254.725	58.814
ENSG00000134533	RERG	1.99569	0.00223161	142.118	32.3485
ENSG00000159208	CIART	1.98905	0.00656969	115.446	26.2224
ENSG00000001626	CFTR	1.9868	0.00634299	4332.36	989.401
ENSG00000166165	CKB	1.98527	0.00224247	2566.72	597.254
ENSG00000104998	IL27RA	1.98366	0.00186969	134.978	31.7086
ENSG00000187510	PLEKHG7	1.98355	0.00727773	25.9392	6.55596
ENSG00000126218	F10	1.98029	0.0226518	18.4167	4.26103
ENSG00000198342	ZNF442	1.97786	0.0257004	34.1926	7.14437
ENSG00000196876	SCN8A	1.9765	0.00833853	71.9547	17.1404
ENSG00000115828	QPCT	1.97029	0.00411169	653.442	153.691
ENSG00000157131	C8A	1.96938	0.014016	123.82	27.9624
ENSG00000010030	ETV7	1.9638	0.000334004	253.798	60.9752
ENSG00000166035	LIPC	1.95645	0.00916587	100.668	23.8619
ENSG00000036672	USP2	1.94972	0.0198551	257.1	60.0116
ENSG00000140285	FGF7	1.94556	0.00469619	209.091	48.9389
ENSG00000204956	PCDHGA1	1.94387	0.0131703	22.4504	5.06271
ENSG00000130988	RGN	1.94378	0.0351852	173.705	39.1188
ENSG00000118094	TREH	1.93766	0.0435196	43.8567	8.82006
ENSG00000187726	DNAJB13	1.93294	0.0307333	35.2862	8.76327
ENSG00000166710	B2M	1.9324	3.37768e-09	122105	31302.4
ENSG00000163565	IFI16	1.93074	0.000141709	1944.41	486.003
ENSG00000118503	TNFAIP3	1.92018	0.0209647	881.702	204.635
ENSG00000073910	FRY	1.91907	0.001815	738.586	181.835
ENSG00000177989	ODF3B	1.91779	0.000315596	483.195	121.311
ENSG00000176533	GNG7	1.91723	0.0136715	236.672	57.4799
ENSG00000197461	PDGFA	1.91262	0.00625506	1441.71	351.13
ENSG00000154080	CHST9	1.90961	0.0426821	456.586	103.791
ENSG00000167536	DHRS13	1.90621	3.23921e-08	375.46	97.7138
ENSG00000104490	NCALD	1.90205	0.0231362	311.841	74.5357
ENSG00000182612	TSPAN10	1.89549	0.0019748	62.5481	15.7722
ENSG00000101017	CD40	1.89534	0.000656825	321.357	82.7584
ENSG00000076258	FMO4	1.89332	0.00966505	73.3805	18.6508
ENSG00000234465	PINLYP	1.89058	0.000986543	95.8389	24.2691
ENSG00000157551	KCNJ15	1.89055	0.0100462	267.972	70.4352
ENSG00000170236	USP50	1.89025	0.0192516	23.1729	5.53963
ENSG00000185477	GPRIN3	1.88997	0.00146062	247.124	62.1439
ENSG00000118160	SLC8A2	1.88722	0.04712	18.9896	4.26614
ENSG00000133321	RARRES3	1.88701	0.000111774	1060.24	274.119
ENSG00000162989	KCNJ3	1.88646	0.006217	32.8551	7.61621
ENSG00000135838	NPL	1.88549	1.9103e-05	150.86	40.2729
ENSG00000184785	SMIM10	1.88338	0.0392445	61.8125	14.7274
ENSG00000196154	S100A4	1.88225	0.00695487	538.791	133.566
ENSG00000138606	SHF	1.88098	0.0135849	127.431	31.1215
ENSG00000197893	NRAP	1.87454	0.0107918	49.2469	12.4034
ENSG00000135220	UGT2A3	1.8698	0.00629625	505.793	127.858
ENSG00000181322	NME9	1.86766	0.0147384	52.8342	13.4497
ENSG00000198832	SELENOM	1.86321	0.00386435	1202.5	309.249
ENSG00000235169	SMIM1	1.86047	0.00630199	116.913	30.117
ENSG00000135899	SP110	1.85924	1.88886e-06	349.658	97.0874
ENSG00000148702	HABP2	1.85879	0.00807913	7256.46	1838.91
ENSG00000155093	PTPRN2	1.85347	0.00274012	3451.05	894.958
ENSG00000139597	N4BP2L1	1.85294	0.00513797	256.966	65.9842
ENSG00000162981	FAM84A	1.85062	0.0244436	220.887	54.2989
ENSG00000177732	SOX12	1.84573	0.00488563	852.33	220.961
ENSG00000135697	BCO1	1.84282	0.00346385	56.6886	14.2715
ENSG00000120885	CLU	1.84247	0.000958093	161911	42854.4
ENSG00000167363	FN3K	1.83949	0.000230481	1051.05	280.746
ENSG00000173557	C2orf70	1.83574	0.011371	84.8419	21.4717
ENSG00000108244	KRT23	1.83359	0.0198154	1703.18	431.52
ENSG00000156587	UBE2L6	1.83271	4.66024e-06	2912.54	795.006
ENSG00000221869	CEBPD	1.83087	0.00868567	1856.83	480.272
ENSG00000154548	SRSF12	1.83029	0.00465604	108.984	28.7363
ENSG00000183784	C9orf66	1.82876	0.00913834	23.7774	5.84349
ENSG00000177606	JUN	1.82541	0.00812521	5338.85	1389.12
ENSG00000133315	MACROD1	1.82084	0.012857	364.326	93.7945
ENSG00000129946	SHC2	1.81877	0.00296754	1379.48	366.74
ENSG00000185499	MUC1	1.81775	0.0011483	7259.91	1945.13
ENSG00000099338	CATSPERG	1.81724	0.000711195	49.3964	14.1778
ENSG00000254827	SLC22A18AS	1.8146	0.0365542	211.241	52.5978
ENSG00000213920	MDP1	1.81235	0.0167677	125.816	32.2722
ENSG00000173511	VEGFB	1.81105	0.00739916	1351.31	356.809
ENSG00000165215	CLDN3	1.81089	0.00688307	2565.18	676.975
ENSG00000143365	RORC	1.8073	0.0390349	849.898	213.872
ENSG00000171236	LRG1	1.80629	0.00191795	2243.54	605.792
ENSG00000188761	BCL2L15	1.80535	3.16777e-06	1147.38	318.734
ENSG00000106560	GIMAP2	1.80521	0.0127398	66.986	17.0051
ENSG00000186188	FFAR4	1.80182	0.00669229	77.4783	20.8855
ENSG00000129521	EGLN3	1.79834	0.0329562	2732.77	696.823
ENSG00000120327	PCDHB14	1.79578	0.0220493	79.9554	20.6916
ENSG00000188488	SERPINA5	1.79537	0.0158684	14628.9	3861.58
ENSG00000118420	UBE3D	1.79412	0.0141968	367.275	96.265
ENSG00000187186	AL162231.1	1.78971	0.0191496	151.231	40.0233
ENSG00000214128	TMEM213	1.78357	0.0430385	1222.64	318.679
ENSG00000183844	FAM3B	1.78131	0.000141487	2624.67	735.608
ENSG00000132744	ACY3	1.78013	0.00382378	140.013	37.9717
ENSG00000178187	ZNF454	1.77732	0.00959248	35.6954	9.94441
ENSG00000134827	TCN1	1.77633	0.025154	19524.4	5151.98
ENSG00000053501	USE1	1.77392	9.52064e-10	553.525	158.895
ENSG00000162733	DDR2	1.77123	0.0145653	65.9246	17.4224
ENSG00000157657	ZNF618	1.76886	4.32985e-07	837.585	240.939
ENSG00000088970	KIZ	1.76771	0.0457921	187.773	48.2342
ENSG00000187372	PCDHB13	1.76667	0.00727349	52.6465	14.609
ENSG00000184374	COLEC10	1.76394	0.0248518	20.5328	5.38168
ENSG00000203778	FAM229B	1.75909	0.000569776	168.03	48.1503
ENSG00000125872	LRRN4	1.75786	0.0277124	342.307	93.3179
ENSG00000144908	ALDH1L1	1.74967	0.0308362	210.176	56.5048
ENSG00000188322	SBK1	1.74736	0.00572364	418.634	117.889
ENSG00000197635	DPP4	1.74711	0.0101699	952.992	262.843
ENSG00000184371	CSF1	1.74654	0.000880999	1153.49	328.795
ENSG00000185880	TRIM69	1.74472	0.000726536	1693.25	483.667
ENSG00000100170	SLC5A1	1.74251	0.00140594	2574.42	732.738
ENSG00000267534	S1PR2	1.74205	0.00121298	93.2139	26.0364
ENSG00000170775	GPR37	1.74197	0.00704379	144.135	40.7806
ENSG00000157350	ST3GAL2	1.73758	0.0438008	458.855	124.106
ENSG00000151882	CCL28	1.73559	0.0103758	3647	1019.37
ENSG00000198643	FAM3D	1.73406	0.0175088	3823.98	1056.36
ENSG00000150540	HNMT	1.73029	2.68925e-06	2436.28	717.203
ENSG00000135917	SLC19A3	1.72982	0.0134146	270.698	75.4593
ENSG00000010626	LRRC23	1.72788	0.00027355	169.344	49.9024
ENSG00000168961	LGALS9	1.72257	0.000640031	6652.3	1935.5
ENSG00000168032	ENTPD3	1.7193	0.000284172	424.736	125.446
ENSG00000171227	TMEM37	1.71702	1.66326e-05	1192.99	353.47
ENSG00000136367	ZFHX2	1.70671	0.0279263	103.044	28.8018
ENSG00000140961	OSGIN1	1.70145	0.00351716	417.421	121.937
ENSG00000142149	HUNK	1.69918	0.0219145	204.808	59.1076
ENSG00000162366	PDZK1IP1	1.69365	0.00072169	8066.91	2397.36
ENSG00000165795	NDRG2	1.69205	0.000284172	5224.17	1562.08
ENSG00000118507	AKAP7	1.6844	0.00493095	248.113	72.6113
ENSG00000176171	BNIP3	1.68368	0.0032521	4087.87	1210.59
ENSG00000109846	CRYAB	1.6822	0.0278016	40.4282	11.5905
ENSG00000149294	NCAM1	1.68197	0.0299207	823.729	236.09
ENSG00000065717	TLE2	1.66831	0.000730528	1366.58	414.316
ENSG00000095739	BAMBI	1.66322	0.011624	1170.66	346.723
ENSG00000087842	PIR	1.66215	0.00302123	160.106	48.5984
ENSG00000138821	SLC39A8	1.661	0.0422573	1939.97	556.895
ENSG00000138002	IFT172	1.66014	0.000284172	598.976	183.315
ENSG00000130234	ACE2	1.6594	0.00469094	214.603	63.7555
ENSG00000269313	MAGIX	1.65938	0.00116853	191.397	58.898
ENSG00000204392	LSM2	1.65851	0.00482205	180.17	54.2126
ENSG00000108176	DNAJC12	1.65501	0.0420259	463.863	134.521
ENSG00000115267	IFIH1	1.65344	4.66024e-06	1349.95	420.409
ENSG00000103942	HOMER2	1.65309	0.00413034	2373.54	718.58
ENSG00000198121	LPAR1	1.65203	0.00787879	366.846	110.756
ENSG00000063438	AHRR	1.64659	0.0473626	231.243	67.1312
ENSG00000123609	NMI	1.64477	1.20993e-09	819.737	259.671
ENSG00000146038	DCDC2	1.64321	0.00144088	5150.9	1586.28
ENSG00000108242	CYP2C18	1.63996	0.000103351	952.935	295.903
ENSG00000134986	NREP	1.62934	0.00353964	1149.91	354.979
ENSG00000135744	AGT	1.62715	0.0114418	10365.2	3162.91
ENSG00000111199	TRPV4	1.62304	0.0466579	1471.52	439.501
ENSG00000117228	GBP1	1.62208	0.000138006	440.048	138.864
ENSG00000009765	IYD	1.61883	0.0285129	541.951	161.879
ENSG00000080293	SCTR	1.61333	0.0378536	53.6474	16.1817
ENSG00000134716	CYP2J2	1.61263	0.00100299	552.416	174.043
ENSG00000217555	CKLF	1.61104	1.04427e-08	831.703	268.464
ENSG00000174567	GOLT1A	1.61003	0.0372914	589.678	177.116
ENSG00000149300	C11orf52	1.60887	1.30717e-08	402.339	131.467
ENSG00000214435	AS3MT	1.60779	0.00631328	137.595	43.0352
ENSG00000114023	FAM162A	1.60777	0.000609414	4621.83	1467.21
ENSG00000198734	F5	1.60398	0.0080736	3696.46	1152.06
ENSG00000173926	MARCH3	1.60135	0.000827333	184.991	59.0638
ENSG00000241399	CD302	1.6004	0.0128389	1035.72	322.145
ENSG00000138642	HERC6	1.59629	0.0120812	1506.22	470.454
ENSG00000134285	FKBP11	1.59536	0.00196765	954.313	303.459
ENSG00000184500	PROS1	1.59452	0.00139741	2411.22	770.443
ENSG00000164330	EBF1	1.59313	0.0454928	68.4541	21.208
ENSG00000173621	LRFN4	1.59149	0.0487092	223.845	67.8017
ENSG00000100665	SERPINA4	1.59147	0.00846037	2207.27	695.591
ENSG00000160207	HSF2BP	1.58451	0.0199722	33.0486	10.6944
ENSG00000137628	DDX60	1.58313	8.10658e-05	1171.42	382.343
ENSG00000198682	PAPSS2	1.5812	0.00515422	1323.02	423.148
ENSG00000138696	BMPR1B	1.57789	0.00473267	121.803	39.9606
ENSG00000188993	LRRC66	1.57738	0.00596072	215.766	68.8351
ENSG00000119673	ACOT2	1.57711	0.000640031	501.124	162.751
ENSG00000148655	LRMDA	1.57603	0.000668318	373.166	120.693
ENSG00000176463	SLCO3A1	1.57506	0.00594634	953.562	305.957
ENSG00000099260	PALMD	1.56892	0.0248518	1113.63	353.908
ENSG00000108448	TRIM16L	1.56513	0.00630199	605.882	195.196
ENSG00000249242	TMEM150C	1.5633	0.0152732	82.291	28.1958
ENSG00000112096	SOD2	1.56193	4.49385e-05	10746.7	3561.17
ENSG00000145365	TIFA	1.55793	0.0062271	488.358	158.805
ENSG00000198270	TMEM116	1.54956	0.00446107	265.243	88.113
ENSG00000183605	SFXN4	1.54934	6.99711e-06	995.225	334.982
ENSG00000183785	TUBA8	1.54811	0.0134282	29.1602	9.02481
ENSG00000136514	RTP4	1.54208	0.000284172	376.851	126.514
ENSG00000186470	BTN3A2	1.54136	0.0028744	978.664	323.641
ENSG00000139211	AMIGO2	1.53817	0.000567521	235.91	78.3898
ENSG00000272414	FAM47E-STBD1	1.53534	0.00055731	748.731	251.187
ENSG00000072954	TMEM38A	1.5353	0.0102237	474.217	155.495
ENSG00000104432	IL7	1.53022	0.0279291	104.844	33.8779
ENSG00000168679	SLC16A4	1.52295	0.000505793	67.6519	21.7867
ENSG00000239697	TNFSF12	1.52262	0.0184557	300.564	99.3906
ENSG00000183049	CAMK1D	1.52167	0.0486781	102.542	34.615
ENSG00000216490	IFI30	1.52123	0.0379966	1448.42	469.764
ENSG00000168952	STXBP6	1.52076	8.11227e-05	1747.14	596.072
ENSG00000005187	ACSM3	1.51889	0.00196115	310.365	104.45
ENSG00000113369	ARRDC3	1.51684	0.0222096	2951.85	974.871
ENSG00000158445	KCNB1	1.51677	0.0350489	34.971	12.1094
ENSG00000107833	NPM3	1.51453	1.02449e-05	920.789	315.799
ENSG00000107099	DOCK8	1.50912	0.0398679	176.722	58.9117
ENSG00000101333	PLCB4	1.50312	0.0295302	467.369	156.721
ENSG00000205220	PSMB10	1.49985	7.5337e-05	1294.88	448.881
ENSG00000131174	COX7B	1.49898	0.00288542	5788.42	1979.3
ENSG00000254726	MEX3A	1.49789	0.000711195	470.708	165.132
ENSG00000183853	KIRREL1	1.49727	0.022219	597.305	201.283
ENSG00000110063	DCPS	1.4972	0.00638224	534.453	181.519
ENSG00000112759	SLC29A1	1.49122	0.000131874	492.006	171.261
ENSG00000250479	CHCHD10	1.48679	0.00292966	2469.24	852.414
ENSG00000118513	MYB	1.48576	0.0183922	211.304	71.4796
ENSG00000242110	AMACR	1.47475	0.0163291	953.897	326.934
ENSG00000137124	ALDH1B1	1.47115	0.00504124	2137.18	743.143
ENSG00000102265	TIMP1	1.4707	0.000211842	7685.55	2714.34
ENSG00000170889	RPS9	1.4665	0.000103261	7789.89	2764.37
ENSG00000090013	BLVRB	1.46553	3.73586e-05	1280.45	453.773
ENSG00000134419	RPS15A	1.46496	8.05698e-05	25202.6	8957.84
ENSG00000123545	NDUFAF4	1.46052	0.00566813	957.969	335.553
ENSG00000154153	RETREG1	1.45942	0.0196924	1158.74	400.935
ENSG00000105373	NOP53	1.45882	0.000651552	11086.5	3935.52
ENSG00000170962	PDGFD	1.45227	0.0227349	2309.98	805
ENSG00000196793	ZNF239	1.4516	0.000337739	108.701	38.6922
ENSG00000134072	CAMK1	1.45057	0.000706187	187.913	66.3917
ENSG00000162946	DISC1	1.45042	0.0338227	106.205	36.5677
ENSG00000143412	ANXA9	1.45005	0.00527862	580.656	204.862
ENSG00000253485	PCDHGA5	1.44992	0.039401	18.196	6.16296
ENSG00000172366	MCRIP2	1.44991	0.00100203	1868.72	667.071
ENSG00000151131	C12orf45	1.44942	0.000220934	288.879	102.678
ENSG00000074181	NOTCH3	1.44684	0.0356632	736.331	254.374
ENSG00000100077	GRK3	1.44646	0.0495776	500.371	171.877
ENSG00000137821	LRRC49	1.44198	0.00327708	169.406	60.381
ENSG00000171160	MORN4	1.44115	0.00040135	343.734	124.612
ENSG00000121316	PLBD1	1.4411	0.00182139	475.144	168.125
ENSG00000198736	MSRB1	1.44065	0.0041963	741.871	264.459
ENSG00000197958	RPL12	1.44024	5.51757e-06	43803.7	15917.1
ENSG00000244274	DBNDD2	1.43851	0.000481472	556.68	200.07
ENSG00000148057	IDNK	1.43826	0.00595286	186.545	66.183
ENSG00000135363	LMO2	1.43617	0.00515422	394.425	140.944
ENSG00000133027	PEMT	1.43262	0.00354862	539.238	193.123
ENSG00000164342	TLR3	1.4303	2.68925e-06	1308.5	479.46
ENSG00000197536	C5orf56	1.43008	0.00476255	265.582	95.5728
ENSG00000099256	PRTFDC1	1.42954	8.64269e-06	493.873	179.23
ENSG00000198918	RPL39	1.42022	0.000703382	13135.2	4797.39
ENSG00000185339	TCN2	1.42016	0.00445458	804.499	291.373
ENSG00000163689	C3orf67	1.41346	0.033012	113	39.8234
ENSG00000229117	RPL41	1.41123	0.000516124	99237.5	36532.7
ENSG00000163040	CCDC74A	1.411	0.0405776	60.0197	21.2426
ENSG00000214026	MRPL23	1.41053	0.0439461	1247.56	442.687
ENSG00000187546	AGMO	1.40752	0.00696165	192.818	70.1184
ENSG00000070081	NUCB2	1.39807	0.0115726	4090.81	1494.86
ENSG00000196967	ZNF585A	1.39368	0.00102722	387.261	143.893
ENSG00000138496	PARP9	1.39339	0.00207236	2465.26	914.964
ENSG00000173660	UQCRH	1.39315	0.0017727	8377.09	3111
ENSG00000120659	TNFSF11	1.39004	0.0288159	196.99	71.9357
ENSG00000231500	RPS18	1.38393	6.37032e-06	9104.19	3444.4
ENSG00000125354	SEPT6	1.38322	0.000111893	556.719	210.05
ENSG00000132274	TRIM22	1.38175	0.0135849	2353.44	870.564
ENSG00000176714	CCDC121	1.38092	0.0161697	103.502	38.0631
ENSG00000244187	TMEM141	1.38075	0.00671775	1997.91	743.023
ENSG00000137547	MRPL15	1.37786	0.00124864	1855.17	697.606
ENSG00000016402	IL20RA	1.37696	0.0107385	846.416	313.679
ENSG00000169255	B3GALNT1	1.37555	0.00812521	361.256	136.952
ENSG00000154856	APCDD1	1.37461	0.0284325	3552	1307.76
ENSG00000144749	LRIG1	1.37445	0.00661122	1146.35	429.146
ENSG00000108179	PPIF	1.37273	0.00122473	3057.32	1155.93
ENSG00000114391	RPL24	1.37239	0.000164484	26685.1	10134.2
ENSG00000160932	LY6E	1.37082	0.00337946	5933.89	2234.36
ENSG00000125378	BMP4	1.36823	0.00342555	3737.82	1410.38
ENSG00000160345	C9orf116	1.36589	0.0188369	253.746	94.824
ENSG00000164647	STEAP1	1.36159	0.00255194	1361.94	516.55
ENSG00000150773	PIH1D2	1.36069	0.0309976	86.878	32.6086
ENSG00000196683	TOMM7	1.36055	0.000656825	3238.7	1236.23
ENSG00000183486	MX2	1.35989	0.00840154	254.495	94.058
ENSG00000137720	C11orf1	1.3588	0.000123257	845.591	324.425
ENSG00000155368	DBI	1.35858	0.00215194	8884.08	3382.85
ENSG00000143158	MPC2	1.3535	0.00498247	3430.35	1305.27
ENSG00000177459	ERICH5	1.35074	0.0212388	841.556	317.582
ENSG00000117010	ZNF684	1.35068	0.0097099	162.062	61.2888
ENSG00000183978	COA3	1.34942	0.000252229	2079.08	802.341
ENSG00000122873	CISD1	1.34808	0.000703382	1315.26	506.504
ENSG00000156413	FUT6	1.3454	0.00157122	1774.62	684.103
ENSG00000161011	SQSTM1	1.34512	0.0199722	15158.9	5741.92
ENSG00000109475	RPL34	1.34346	0.000726295	15501.5	5991.61
ENSG00000184828	ZBTB7C	1.3421	0.0206875	519.789	193.695
ENSG00000023445	BIRC3	1.34122	0.0430168	3069.87	1152.85
ENSG00000163170	BOLA3	1.34097	0.000749971	991.172	383.433
ENSG00000126267	COX6B1	1.33992	0.00193226	6061.25	2341.34
ENSG00000166262	FAM227B	1.33334	0.00215203	140.066	54.6612
ENSG00000213619	NDUFS3	1.33261	0.000284172	2030.05	792.931
ENSG00000196976	LAGE3	1.32907	0.00108701	401.813	157.08
ENSG00000178741	COX5A	1.32706	0.0013285	6571.25	2566.01
ENSG00000243649	CFB	1.32628	0.0288794	1998.85	764.494
ENSG00000145425	RPS3A	1.3256	0.00109	30547.4	11950.3
ENSG00000137509	PRCP	1.32516	1.52623e-05	2205.62	871.485
ENSG00000165775	FUNDC2	1.3232	6.37032e-06	1459.58	577.705
ENSG00000165474	GJB2	1.32301	0.00398933	635.459	246.316
ENSG00000184983	NDUFA6	1.32187	0.00886403	369.665	143.286
ENSG00000015475	BID	1.3213	0.00816891	2728.62	1062.3
ENSG00000173581	CCDC106	1.32069	3.51083e-05	489.013	193.731
ENSG00000173193	PARP14	1.31816	0.000549804	2980.17	1175.83
ENSG00000065989	PDE4A	1.31736	0.0125536	288.39	112.1
ENSG00000176399	DMRTA1	1.31731	0.00369164	414.826	163.095
ENSG00000185909	KLHDC8B	1.31683	0.0117091	196.254	78.2967
ENSG00000131469	RPL27	1.31589	0.000159011	31179.6	12340.5
ENSG00000156510	HKDC1	1.31451	0.012564	2584.17	1006.31
ENSG00000184831	APOO	1.3131	0.00100823	575.636	227.284
ENSG00000090382	LYZ	1.31242	0.0232449	274575	106652
ENSG00000213741	RPS29	1.31197	0.00319183	16125.9	6347.2
ENSG00000104856	RELB	1.31035	0.036862	682.047	263.391
ENSG00000153790	C7orf31	1.3103	0.010007	104.128	40.6099
ENSG00000155115	GTF3C6	1.30958	0.00895355	1731.14	678.606
ENSG00000012061	ERCC1	1.30949	0.000333951	1451.91	576.289
ENSG00000063241	ISOC2	1.3091	0.000656825	1464.77	581.048
ENSG00000099624	ATP5D	1.30866	0.00288918	4233.51	1671.05
ENSG00000198816	ZNF358	1.30769	0.00604489	1197.96	471.937
ENSG00000142541	RPL13A	1.30749	6.85361e-05	96570.5	38506.8
ENSG00000148175	STOM	1.30562	0.0018922	2051.41	811.546
ENSG00000108479	GALK1	1.30407	0.000768313	324.531	129.631
ENSG00000066468	FGFR2	1.30407	0.0056433	3260.48	1287.2
ENSG00000170310	STX8	1.30235	0.000730528	875.724	348.669
ENSG00000151474	FRMD4A	1.30106	0.0219844	390.911	153.382
ENSG00000137154	RPS6	1.29971	0.00197046	72546.5	28876.6
ENSG00000130159	ECSIT	1.2955	0.00546329	1214.11	482.728
ENSG00000262814	MRPL12	1.29546	0.00436968	2468.39	982.007
ENSG00000123349	PFDN5	1.29252	2.14998e-05	6221.1	2510.9
ENSG00000085831	TTC39A	1.29248	0.0274553	1696.29	666.263
ENSG00000152778	IFIT5	1.29232	3.12085e-06	1000.14	405.826
ENSG00000170222	ADPRM	1.2915	0.000351439	342.124	137.422
ENSG00000179958	DCTPP1	1.29127	0.00038515	1699.02	683.496
ENSG00000140682	TGFB1I1	1.29035	0.0275975	310.747	122.403
ENSG00000152804	HHEX	1.29028	0.000230481	1883.93	759.767
ENSG00000087077	TRIP6	1.28889	0.00705889	2436.79	972.35
ENSG00000115541	HSPE1	1.2859	0.00237912	4812.87	1933.72
ENSG00000182362	YBEY	1.28575	0.0174881	411.236	163.385
ENSG00000236782	AL391650.1	1.28176	0.0162084	213.541	85.6591
ENSG00000177096	FAM109B	1.28075	0.00462507	202.247	82.9394
ENSG00000128039	SRD5A3	1.28065	0.00493095	1687.18	677.949
ENSG00000165806	CASP7	1.2766	5.10978e-05	1682.64	686.224
ENSG00000112667	DNPH1	1.27333	0.0125764	1646.74	661.99
ENSG00000108187	PBLD	1.27263	0.00417883	1046.42	423.754
ENSG00000159110	IFNAR2	1.27256	2.14998e-05	1200.4	491.753
ENSG00000105372	RPS19	1.27255	0.000943064	31178.8	12689.1
ENSG00000168275	COA6	1.27041	5.32011e-05	624.954	255.818
ENSG00000062582	MRPS24	1.26828	0.00109	2356.26	960.91
ENSG00000141401	IMPA2	1.26361	0.0247016	1979.53	795.858
ENSG00000168234	TTC39C	1.26249	0.00276552	809.338	330.794
ENSG00000241837	ATP5O	1.25969	0.00302123	6854.39	2806.06
ENSG00000137571	SLCO5A1	1.25826	0.0200428	162.947	65.747
ENSG00000135951	TSGA10	1.25626	0.0102437	405.23	165.335
ENSG00000177868	SVBP	1.25584	0.00414619	425.721	174.427
ENSG00000143786	CNIH3	1.25482	0.0373912	35.6214	14.6422
ENSG00000196776	CD47	1.25237	0.000703382	6441.82	2662.15
ENSG00000182712	CMC4	1.25162	0.0302845	117.19	47.2632
ENSG00000010803	SCMH1	1.25145	9.86793e-05	799.219	332.529
ENSG00000142684	ZNF593	1.25005	0.0121192	707.602	289.696
ENSG00000179862	CITED4	1.2491	0.0185989	1392.73	568.568
ENSG00000167283	ATP5L	1.249	0.00273023	5733.15	2366.59
ENSG00000118804	STBD1	1.24817	0.0248518	539.618	219.877
ENSG00000198839	ZNF277	1.24759	0.000307862	1518.73	630.558
ENSG00000049323	LTBP1	1.24758	0.0488209	891.336	359.194
ENSG00000152082	MZT2B	1.24572	0.00735195	2968.04	1222.44
ENSG00000145592	RPL37	1.24425	0.000647685	30928.4	12862.1
ENSG00000125652	ALKBH7	1.24405	0.0191425	1076.38	441.036
ENSG00000008394	MGST1	1.2439	0.0276212	7827.45	3195.05
ENSG00000140280	LYSMD2	1.24314	0.00134437	399.38	166.875
ENSG00000169567	HINT1	1.2412	0.000166778	6824.62	2851
ENSG00000157240	FZD1	1.23928	0.000774273	960.21	400.968
ENSG00000166394	CYB5R2	1.23899	0.0451865	449.805	182.866
ENSG00000171858	RPS21	1.23727	0.00194408	17437.2	7268.16
ENSG00000153029	MR1	1.23692	0.000686873	1046.52	438.536
ENSG00000169599	NFU1	1.23635	0.000164484	1077.18	451.507
ENSG00000109743	BST1	1.23615	0.0291369	250.63	102.645
ENSG00000110011	DNAJC4	1.23595	0.000640031	1386.52	581.668
ENSG00000099977	DDT	1.23572	0.00101512	1220.79	509.857
ENSG00000100575	TIMM9	1.23534	0.000284755	1226.46	513.332
ENSG00000149806	FAU	1.23528	0.000351746	13834.5	5797.41
ENSG00000146232	NFKBIE	1.23514	0.0252792	736.213	303.147
ENSG00000265681	RPL17	1.23499	0.00123403	38291.2	16008
ENSG00000166347	CYB5A	1.23379	0.011188	6195.09	2568.96
ENSG00000242114	MTFP1	1.22904	0.0493369	1241.34	509.41
ENSG00000167995	BEST1	1.22898	0.0306379	91.1618	38.0328
ENSG00000165591	FAAH2	1.22886	0.0091415	302.153	125.64
ENSG00000100219	XBP1	1.22743	0.0386655	19964.9	8228.13
ENSG00000147687	TATDN1	1.22741	0.00110228	1062.11	446.055
ENSG00000107438	PDLIM1	1.2274	0.00629625	9568.49	4000.38
ENSG00000136147	PHF11	1.22703	0.000106308	598.46	252.863
ENSG00000114779	ABHD14B	1.22674	0.00314935	2408.81	1009.93
ENSG00000117691	NENF	1.22649	0.00149283	1014.76	426.773
ENSG00000198034	RPS4X	1.2264	0.00791767	40045	16736
ENSG00000000003	TSPAN6	1.22539	4.0771e-06	2604.53	1105.9
ENSG00000108984	MAP2K6	1.21856	0.010501	1114.82	468.06
ENSG00000124006	OBSL1	1.21766	0.0434281	2011.46	834.595
ENSG00000189431	RASSF10	1.216	0.0446461	262.025	109.434
ENSG00000150054	MPP7	1.21484	0.0136329	603.646	253.765
ENSG00000158122	AAED1	1.21483	0.049482	387.76	161.681
ENSG00000166797	FAM96A	1.21245	0.000230481	1661.88	708.613
ENSG00000167526	RPL13	1.21208	0.000923532	52284.7	22243.3
ENSG00000187630	DHRS4L2	1.21088	0.00142893	489.361	208.292
ENSG00000171984	C20orf196	1.20966	0.00267769	109.427	46.2807
ENSG00000156482	RPL30	1.20699	0.000551346	24393	10426.7
ENSG00000125827	TMX4	1.20662	0.00341122	3688.76	1572.74
ENSG00000107249	GLIS3	1.20642	0.00435439	1135.78	484.459
ENSG00000157045	NTAN1	1.20571	0.0110121	487.529	206.38
ENSG00000136104	RNASEH2B	1.20347	0.0063685	473.648	202.313
ENSG00000172331	BPGM	1.20122	6.93711e-05	754.581	326.302
ENSG00000074800	ENO1	1.2	0.0358255	38603.7	16267.2
ENSG00000125356	NDUFA1	1.19656	0.00912313	3135.01	1338.45
ENSG00000169740	ZNF32	1.19579	4.11002e-06	463.098	200.543
ENSG00000099795	NDUFB7	1.1956	0.00387164	3127.18	1341.07
ENSG00000165804	ZNF219	1.19442	0.00179355	1480.12	636.903
ENSG00000156467	UQCRB	1.19411	0.00330024	11658.4	5008.91
ENSG00000188010	MORN2	1.19388	0.00433125	407.961	175.741
ENSG00000139173	TMEM117	1.19378	0.00099867	152.184	65.1674
ENSG00000174628	IQCK	1.19213	0.0106834	580.121	250.598
ENSG00000168386	FILIP1L	1.19006	0.0429105	1124.2	476.327
ENSG00000241343	RPL36A	1.18988	0.0102323	5069.84	2174.35
ENSG00000115598	IL1RL2	1.1897	0.0419716	103.003	44.221
ENSG00000256229	ZNF486	1.18636	0.00714146	124.191	55.7985
ENSG00000115594	IL1R1	1.18424	0.00109493	1575.07	685.573
ENSG00000159199	ATP5G1	1.18113	0.0365597	2215.44	947.204
ENSG00000042286	AIFM2	1.18021	0.0263218	622.795	266.837
ENSG00000163682	RPL9	1.18008	0.00241988	10227.8	4443.21
ENSG00000225526	MKRN2OS	1.17981	0.000948579	183	79.7528
ENSG00000169435	RASSF6	1.17862	0.00162741	1404.98	611.811
ENSG00000170364	SETMAR	1.17763	0.000190957	290.254	127.268
ENSG00000203797	DDO	1.1741	0.0164103	224.621	97.7779
ENSG00000165264	NDUFB6	1.17372	0.00246653	1314.95	573.544
ENSG00000154655	L3MBTL4	1.17361	0.0330763	154.412	67.0506
ENSG00000172115	CYCS	1.17213	0.0374504	8650.92	3725.18
ENSG00000161970	RPL26	1.16902	0.00107198	39651.3	17401
ENSG00000112306	RPS12	1.16882	0.00653464	24608.2	10743.9
ENSG00000161513	FDXR	1.16779	0.0271526	749.828	324.25
ENSG00000167996	FTH1	1.16762	0.0114008	47309.8	20618.4
ENSG00000184635	ZNF93	1.16629	0.0122437	125.243	54.6371
ENSG00000112304	ACOT13	1.16559	0.00399233	1417.64	621.051
ENSG00000064490	RFXANK	1.16532	0.000432095	950.902	418.568
ENSG00000133112	TPT1	1.1636	0.000752189	123440	54421
ENSG00000164587	RPS14	1.16044	0.00435439	16197.3	7126.23
ENSG00000259132	AL132780.3	1.15925	0.0403853	156.072	67.8475
ENSG00000127540	UQCR11	1.1587	0.010007	5217.13	2290.81
ENSG00000111912	NCOA7	1.15868	0.000108401	2054.07	911.004
ENSG00000136942	RPL35	1.15835	0.00131456	24088.4	10648.2
ENSG00000196781	TLE1	1.15826	0.00278708	2743.32	1210.56
ENSG00000142534	RPS11	1.1581	0.00132733	31417.8	13890.7
ENSG00000136521	NDUFB5	1.15677	0.00293168	4923.17	2175.09
ENSG00000131171	SH3BGRL	1.15546	0.0058139	3739.97	1650.76
ENSG00000131669	NINJ1	1.1546	1.20387e-08	1905.04	851.023
ENSG00000134873	CLDN10	1.15441	0.03625	7364.16	3216.15
ENSG00000147123	NDUFB11	1.1526	0.00484457	3373.49	1492.27
ENSG00000196267	ZNF836	1.15247	0.021258	120.289	53.9619
ENSG00000168826	ZBTB49	1.15232	0.0169898	108.547	47.6906
ENSG00000168734	PKIG	1.15107	0.000484359	831.689	372.016
ENSG00000135940	COX5B	1.15066	0.00435544	5330.76	2361.95
ENSG00000104823	ECH1	1.14762	0.0141417	4725.29	2087.84
ENSG00000178982	EIF3K	1.1475	0.00119803	4196.36	1869.71
ENSG00000214050	FBXO16	1.14715	0.00675738	170.497	75.3252
ENSG00000258315	C17orf49	1.1462	0.00010235	866.598	387.006
ENSG00000171766	GATM	1.14609	0.0368941	7921.68	3480.98
ENSG00000144713	RPL32	1.14241	0.00234022	25471.4	11376.7
ENSG00000180817	PPA1	1.14175	0.000731263	19181.1	8592.37
ENSG00000083845	RPS5	1.13979	0.00239355	21344.8	9551.57
ENSG00000198937	CCDC167	1.13915	0.0444816	277.31	122.336
ENSG00000104221	BRF2	1.1378	0.0040614	412.107	184.855
ENSG00000152061	RABGAP1L	1.13757	0.00117349	2555.18	1147.19
ENSG00000143947	RPS27A	1.13697	0.0034345	21060.1	9433.9
ENSG00000143222	UFC1	1.13639	0.00141319	2488.25	1119.29
ENSG00000176946	THAP4	1.136	0.000549969	2324.2	1046.1
ENSG00000089163	SIRT4	1.13495	0.0439461	45.0993	20.3735
ENSG00000171863	RPS7	1.13422	0.00242976	20843.6	9364.51
ENSG00000165948	IFI27L1	1.13362	0.0124862	142.221	63.6073
ENSG00000198039	ZNF273	1.13127	0.0115726	140.629	63.8202
ENSG00000173153	ESRRA	1.13108	0.00227313	2131.87	959.859
ENSG00000111906	HDDC2	1.12823	0.00118524	1350.6	609.394
ENSG00000163577	EIF5A2	1.12761	0.0288159	389.022	175.678
ENSG00000081665	ZNF506	1.12377	0.00833853	555.67	251.986
ENSG00000105193	RPS16	1.12055	0.0210656	26443.9	11899.5
ENSG00000174917	C19orf70	1.11956	0.011958	1274.02	575.394
ENSG00000167920	TMEM99	1.11893	0.000655483	368.096	167.68
ENSG00000105619	TFPT	1.11731	0.0069524	145.161	65.4043
ENSG00000120896	SORBS3	1.11622	0.00629625	1008.24	457.896
ENSG00000072201	LNX1	1.11555	0.000498948	436.135	198.927
ENSG00000116096	SPR	1.11522	0.000818283	1490.01	680.382
ENSG00000132763	MMACHC	1.11496	0.0338924	604.994	272.649
ENSG00000159714	ZDHHC1	1.11431	0.0347328	476.638	215.338
ENSG00000103876	FAH	1.11248	0.000136986	555.025	254.294
ENSG00000087086	FTL	1.11143	0.0150348	29886.7	13562.8
ENSG00000170270	GON7	1.11031	0.000886196	188.605	86.1501
ENSG00000244509	APOBEC3C	1.10969	0.000151944	1599.5	734.151
ENSG00000171202	TMEM126A	1.10905	0.0149601	359.714	163.607
ENSG00000248487	ABHD14A	1.10852	0.0183674	301.407	136.904
ENSG00000197756	RPL37A	1.10831	0.00993496	32485.9	14809.2
ENSG00000182359	KBTBD3	1.10831	0.0273676	346.299	157.391
ENSG00000092036	HAUS4	1.10712	0.00481588	589.536	268.682
ENSG00000104267	CA2	1.10433	0.0404498	2579.08	1167.94
ENSG00000100209	HSCB	1.10373	0.000703382	414.324	190.476
ENSG00000196954	CASP4	1.10296	0.0303111	2701.7	1228.44
ENSG00000146955	RAB19	1.10258	0.025154	104.399	48.5537
ENSG00000131828	PDHA1	1.1017	4.83226e-05	4009.18	1853.99
ENSG00000259171	AL163636.2	1.10134	0.0306939	318.632	144.283
ENSG00000071082	RPL31	1.10043	0.00174391	28916.5	13325.3
ENSG00000123131	PRDX4	1.09971	0.019997	2638.5	1206.14
ENSG00000122026	RPL21	1.09856	0.0190881	10297.7	4712.68
ENSG00000177150	FAM210A	1.09653	0.00292966	862.708	398.431
ENSG00000181458	TMEM45A	1.0963	0.0338924	873.2	399.263
ENSG00000159200	RCAN1	1.09615	0.00200193	832.114	384.727
ENSG00000122643	NT5C3A	1.0959	0.0189204	1662.67	762.098
ENSG00000026950	BTN3A1	1.09589	0.0126699	725.681	333.66
ENSG00000140264	SERF2	1.09583	0.00561004	17365.1	8006.29
ENSG00000147403	RPL10	1.09495	0.000230354	27143.7	12595.6
ENSG00000112335	SNX3	1.09442	5.80499e-05	7201.03	3346.66
ENSG00000167969	ECI1	1.09412	0.0102237	2572.16	1184.03
ENSG00000128626	MRPS12	1.094	0.0236648	1143.61	524.788
ENSG00000116729	WLS	1.09344	1.25184e-06	2570.62	1197.34
ENSG00000157470	FAM81A	1.09343	0.0426029	219.979	100.477
ENSG00000144895	EIF2A	1.09263	0.00320207	4644.68	2149.16
ENSG00000140263	SORD	1.092	0.0316888	1781.62	816.289
ENSG00000164258	NDUFS4	1.09121	0.00638224	1660.71	767.679
ENSG00000155265	GOLGA7B	1.08949	0.028117	43.5654	20.2956
ENSG00000109390	NDUFC1	1.08884	0.0101847	2103.11	972.384
ENSG00000125691	RPL23	1.0878	0.000634205	33523.9	15617.2
ENSG00000163344	PMVK	1.08771	0.00310393	678.499	314.492
ENSG00000131143	COX4I1	1.08755	0.00395801	13779.4	6397.34
ENSG00000121064	SCPEP1	1.0857	0.00594634	433.534	201.252
ENSG00000119383	PTPA	1.08524	0.000332331	6394.34	2987.86
ENSG00000182899	RPL35A	1.08332	0.00345674	19695.1	9175.38
ENSG00000145687	SSBP2	1.08227	0.00922379	781.078	363.766
ENSG00000114480	GBE1	1.08012	0.0226082	1298.82	601.879
ENSG00000110700	RPS13	1.08	0.00520168	15565.1	7260.79
ENSG00000243678	NME2	1.0798	0.00989719	7073.21	3293.08
ENSG00000189043	NDUFA4	1.07913	0.0290852	5499.04	2547.2
ENSG00000163879	DNALI1	1.07724	0.0030592	1695.35	793.348
ENSG00000113621	TXNDC15	1.07712	0.00059958	1743.71	820.085
ENSG00000119669	IRF2BPL	1.07699	0.00083536	1165.47	547.596
ENSG00000232388	SMIM26	1.07581	0.00292248	1603.54	751.239
ENSG00000203668	CHML	1.07558	0.00470016	292.233	136.751
ENSG00000100216	TOMM22	1.07405	0.000318861	2753.23	1296.38
ENSG00000127184	COX7C	1.07404	0.00574393	11220	5255.47
ENSG00000154723	ATP5J	1.07332	0.00565253	3528.13	1653.37
ENSG00000112695	COX7A2	1.07307	0.0356632	5792.93	2691.43
ENSG00000171425	ZNF581	1.07277	0.0138488	1016.51	474.952
ENSG00000108826	MRPL27	1.07274	0.00883266	1084.06	507.669
ENSG00000135299	ANKRD6	1.07259	0.0276123	169.828	80.3503
ENSG00000174808	BTC	1.07168	0.0120812	198.802	93.6276
ENSG00000127554	GFER	1.07071	0.00136432	913.977	430.768
ENSG00000132589	FLOT2	1.07069	0.00875661	4115.16	1929.84
ENSG00000124614	RPS10	1.07057	0.00645586	21632.9	10155.2
ENSG00000171443	ZNF524	1.07036	0.0351251	689.714	321.184
ENSG00000091436	MAP3K20	1.0695	0.000518651	1702.74	803.711
ENSG00000111843	TMEM14C	1.06817	0.00239516	3063.33	1444.18
ENSG00000104325	DECR1	1.06792	0.000745154	2396.29	1132.19
ENSG00000122705	CLTA	1.06662	8.08048e-05	6657.83	3155.65
ENSG00000128739	SNRPN	1.06554	0.0149601	6461.32	3035.94
ENSG00000175198	PCCA	1.06544	0.00038707	1248.76	591.986
ENSG00000026103	FAS	1.06527	0.0140195	1567.24	737.06
ENSG00000112699	GMDS	1.0641	0.0491568	9558.98	4460.25
ENSG00000133121	STARD13	1.06371	0.00822326	345.373	163.001
ENSG00000088682	COQ9	1.06278	1.81706e-05	3255.98	1548.67
ENSG00000128581	IFT22	1.06143	0.000202619	893.63	424.733
ENSG00000196531	NACA	1.06091	5.80287e-05	19398.1	9233.56
ENSG00000233927	RPS28	1.0587	0.0049204	16567	7850.9
ENSG00000107537	PHYH	1.0585	0.0104144	836.498	395.258
ENSG00000255639	AC005833.2	1.05766	0.0269312	366.848	172.242
ENSG00000167645	YIF1B	1.05582	0.000668318	864.079	412.187
ENSG00000166441	RPL27A	1.0555	0.00951391	21498.9	10192.1
ENSG00000125967	NECAB3	1.05488	0.00470016	647.77	307.177
ENSG00000198755	RPL10A	1.05432	0.00327676	24259.3	11544.5
ENSG00000100316	RPL3	1.05266	0.00128929	48157.8	22985
ENSG00000177954	RPS27	1.05232	0.0194901	15459.4	7323.11
ENSG00000215021	PHB2	1.05182	0.00516327	7094.15	3378.04
ENSG00000105640	RPL18A	1.0511	0.00470016	19962.3	9513.92
ENSG00000117519	CNN3	1.05086	0.0240483	4560.63	2161.99
ENSG00000197345	MRPL21	1.04908	0.00696165	1014.06	483.603
ENSG00000151575	TEX9	1.04869	0.00271747	611.463	293.382
ENSG00000156508	EEF1A1	1.04858	0.00353808	344022	164375
ENSG00000228300	C19orf24	1.04778	0.0118414	1407.59	670.585
ENSG00000076662	ICAM3	1.0473	0.0291267	217.654	103.713
ENSG00000182054	IDH2	1.04656	0.00131096	3436.55	1646.3
ENSG00000141101	NOB1	1.04473	0.000598442	2365.75	1135.87
ENSG00000123892	RAB38	1.04412	0.0434982	230.765	109.474
ENSG00000170296	GABARAP	1.04386	1.02271e-06	7682.62	3708.53
ENSG00000172809	RPL38	1.04331	0.0180433	21821	10411.6
ENSG00000140990	NDUFB10	1.0419	0.0056768	3963.2	1901.04
ENSG00000167397	VKORC1	1.03961	0.00158876	2162.75	1041.53
ENSG00000079462	PAFAH1B3	1.03958	0.00171292	857.966	412.572
ENSG00000176340	COX8A	1.03656	0.0269312	5724.54	2738.9
ENSG00000137161	CNPY3	1.03573	0.0029118	1589.76	767.215
ENSG00000197498	RPF2	1.03501	0.0236648	1408.32	674.865
ENSG00000164919	COX6C	1.03441	0.0297187	5024.93	2406.68
ENSG00000188295	ZNF669	1.03258	0.00530658	212.563	103.152
ENSG00000158716	DUSP23	1.03248	0.0336986	1006.98	482.713
ENSG00000186141	POLR3C	1.0323	1.17081e-05	472.14	231.986
ENSG00000154518	ATP5G3	1.03164	0.0475846	8854.92	4236.33
ENSG00000132801	ZSWIM3	1.03161	0.022219	91.3459	44.3741
ENSG00000066697	MSANTD3	1.02632	0.00762524	903.064	438.054
ENSG00000142937	RPS8	1.02512	0.00876597	40563.9	19670.4
ENSG00000100612	DHRS7	1.02492	0.000544395	4480.6	2184.08
ENSG00000149273	RPS3	1.02459	0.00222514	24334.7	11841.6
ENSG00000109854	HTATIP2	1.02157	0.000534406	2881.49	1408.62
ENSG00000027697	IFNGR1	1.0211	8.56861e-05	3477.67	1703.28
ENSG00000111832	RWDD1	1.01964	0.00314935	2178.95	1063.5
ENSG00000122034	GTF3A	1.01943	0.000270447	3190.53	1561.72
ENSG00000184719	RNLS	1.01867	0.00458193	346.285	168.874
ENSG00000117054	ACADM	1.01842	0.00148074	1617.45	790.708
ENSG00000169100	SLC25A6	1.01641	0.00764236	18058.3	8816
ENSG00000177600	RPLP2	1.01558	0.0117164	20816.6	10154.4
ENSG00000166896	ATP23	1.01536	0.0465202	54.4956	27.9253
ENSG00000104497	SNX16	1.01513	0.00092263	202.6	99.5162
ENSG00000142632	ARHGEF19	1.01465	0.0370111	295.361	143.593
ENSG00000128394	APOBEC3F	1.01463	0.000509084	240.244	118.021
ENSG00000126756	UXT	1.01327	0.000181618	1395.07	686.157
ENSG00000155189	AGPAT5	1.01277	0.00315546	1060.57	519
ENSG00000131981	LGALS3	1.01233	0.000958093	8515.4	4184.69
ENSG00000101247	NDUFAF5	1.01208	0.00916587	382.185	187.456
ENSG00000256060	TRAPPC2B	1.01038	0.0166377	192.254	93.5209
ENSG00000188603	CLN3	1.00981	0.00141855	1116.47	549.958
ENSG00000143067	ZNF697	1.00511	0.0376183	233.525	114.811
ENSG00000257727	CNPY2	1.00418	0.00330554	3201.02	1579.88
ENSG00000108641	B9D1	1.00407	0.0123491	506.562	249.31
ENSG00000119421	NDUFA8	1.00391	0.00435544	1396.69	689.011
ENSG00000067992	PDK3	1.00363	0.015363	136.79	66.7188
ENSG00000186010	NDUFA13	1.00309	0.0194024	5517.34	2711.15
ENSG00000002549	LAP3	1.00267	0.0214521	3153.51	1550.38
ENSG00000108298	RPL19	1.00185	0.0011517	38989.2	19305.9
ENSG00000071575	TRIB2	1.00165	0.0327444	852.993	418.757
ENSG00000205542	TMSB4X	1.00072	0.00716611	52175.7	25768.6
ENSG00000167863	ATP5H	1.00063	0.0149523	5373.85	2648.13
ENSG00000166762	CATSPER2	-1.00079	0.0446154	137.442	279.077
ENSG00000162909	CAPN2	-1.00161	0.00148733	13947.2	28171.8
ENSG00000139651	ZNF740	-1.00333	0.0430385	699.4	1429.33
ENSG00000109686	SH3D19	-1.0047	2.32185e-05	2150.41	4335.69
ENSG00000127483	HP1BP3	-1.00516	0.000322971	2794.33	5648.43
ENSG00000169499	PLEKHA2	-1.00549	0.0437802	1181.85	2420.03
ENSG00000164181	ELOVL7	-1.00601	0.000226405	1758.14	3556.84
ENSG00000147526	TACC1	-1.00634	0.0398679	2045.23	4190.12
ENSG00000100813	ACIN1	-1.00683	0.00115225	2305.16	4672.55
ENSG00000132294	EFR3A	-1.00736	7.21628e-05	1369.11	2773.21
ENSG00000041802	LSG1	-1.01034	0.0075179	705.006	1439.9
ENSG00000115904	SOS1	-1.01144	0.00701301	681.468	1389.47
ENSG00000205765	C5orf51	-1.01178	0.00214634	631.08	1285.55
ENSG00000172766	NAA16	-1.01437	0.0183545	210.677	435.099
ENSG00000146247	PHIP	-1.0145	0.000922211	662.085	1349.79
ENSG00000178295	GEN1	-1.01467	0.0439461	177.014	366.367
ENSG00000166471	TMEM41B	-1.01506	0.000150533	1204.22	2448.92
ENSG00000112419	PHACTR2	-1.01605	0.0426821	910.38	1879.16
ENSG00000142910	TINAGL1	-1.01826	0.0341135	6302.8	13009
ENSG00000092820	EZR	-1.01897	0.0317745	8157.77	16845
ENSG00000167595	PROSER3	-1.02105	0.0107385	213.65	438.426
ENSG00000178826	TMEM139	-1.02141	0.0232452	559.602	1155.56
ENSG00000169660	HEXDC	-1.02393	0.0252306	406.723	842.728
ENSG00000108219	TSPAN14	-1.02449	2.7429e-05	3509.74	7182.41
ENSG00000186908	ZDHHC17	-1.02841	0.0223248	340.627	707.803
ENSG00000127511	SIN3B	-1.02947	0.0128866	594.67	1233.18
ENSG00000243477	NAT6	-1.03122	0.0326135	136.417	284.235
ENSG00000110841	PPFIBP1	-1.03297	0.00574547	779.196	1614.48
ENSG00000174233	ADCY6	-1.03328	0.0186985	908.29	1889.82
ENSG00000104177	MYEF2	-1.03399	0.002201	759.176	1571.24
ENSG00000118369	USP35	-1.03492	0.0201054	166.275	347.064
ENSG00000176903	PNMA1	-1.0351	0.00465464	797.456	1653.31
ENSG00000128923	MINDY2	-1.0362	0.0282309	479.108	1002.3
ENSG00000100201	DDX17	-1.03711	0.00589191	6200.76	12887.6
ENSG00000170322	NFRKB	-1.03804	4.44697e-05	490.082	1011.36
ENSG00000105607	GCDH	-1.0386	0.00515422	263.933	548.489
ENSG00000135437	RDH5	-1.04002	0.0278016	117.649	245.848
ENSG00000187650	VMAC	-1.04205	0.0190979	89.133	188.033
ENSG00000108654	DDX5	-1.04225	0.000136223	11835.5	24549.6
ENSG00000091409	ITGA6	-1.04379	0.0318253	6544.52	13764.7
ENSG00000158863	FAM160B2	-1.04424	0.0148677	691.522	1449.29
ENSG00000185480	PARPBP	-1.04899	0.0398679	64.3877	134.941
ENSG00000085733	CTTN	-1.0498	7.7735e-06	6301.45	13118.4
ENSG00000162601	MYSM1	-1.05332	0.00951391	554.568	1167.83
ENSG00000119682	AREL1	-1.05438	0.0161186	877.192	1852.71
ENSG00000102189	EEA1	-1.05578	0.0384568	564.611	1200.29
ENSG00000213983	AP1G2	-1.05598	0.00945421	1736.5	3664.55
ENSG00000139793	MBNL2	-1.05669	0.0271004	1482.93	3146.61
ENSG00000196730	DAPK1	-1.05945	0.00586354	3649.49	7709.29
ENSG00000142794	NBPF3	-1.05993	0.0267286	235.512	501.332
ENSG00000149503	INCENP	-1.06035	0.0188993	262.396	556.148
ENSG00000168487	BMP1	-1.0604	0.0114209	1065.89	2260.49
ENSG00000177853	ZNF518A	-1.06071	0.0200528	479.032	1018.83
ENSG00000182095	TNRC18	-1.063	0.00297635	2394.32	5063.16
ENSG00000047188	YTHDC2	-1.06356	0.00364847	498.994	1055.42
ENSG00000139645	ANKRD52	-1.0663	0.00126434	1211.14	2563.37
ENSG00000123066	MED13L	-1.06802	0.0285287	690.978	1479.29
ENSG00000123552	USP45	-1.06804	0.00370578	182.731	387.882
ENSG00000131626	PPFIA1	-1.06877	0.00760508	1291.61	2749.52
ENSG00000134186	PRPF38B	-1.06935	0.00212134	896.866	1904.15
ENSG00000138756	BMP2K	-1.07237	0.0322491	492.698	1058.91
ENSG00000146063	TRIM41	-1.07285	0.000100204	708.923	1502.14
ENSG00000100605	ITPK1	-1.07466	0.00292966	738.85	1574.95
ENSG00000144357	UBR3	-1.07474	0.00117349	648.732	1380
ENSG00000081014	AP4E1	-1.07534	0.00157433	188.038	400.544
ENSG00000099814	CEP170B	-1.07678	0.00916978	2182.94	4677.55
ENSG00000074603	DPP8	-1.07741	0.00793314	836.328	1794.15
ENSG00000187239	FNBP1	-1.07921	0.0302543	487.78	1053.63
ENSG00000128833	MYO5C	-1.08078	3.85125e-06	1185.73	2521.23
ENSG00000149328	GLB1L2	-1.08173	0.0236648	557.024	1202.04
ENSG00000124574	ABCC10	-1.08213	0.0299257	302.639	654.425
ENSG00000085491	SLC25A24	-1.08333	0.00116017	1536.38	3290.43
ENSG00000185900	POMK	-1.08471	0.0241444	86.5797	186.747
ENSG00000154144	TBRG1	-1.08473	5.10604e-06	955.883	2037.99
ENSG00000160072	ATAD3B	-1.08664	0.0269312	377.212	817.878
ENSG00000077157	PPP1R12B	-1.08795	0.00123511	272.108	584.599
ENSG00000188157	AGRN	-1.0885	0.0164103	15044.9	32592.5
ENSG00000140022	STON2	-1.08906	0.0146546	64.3164	138.921
ENSG00000153933	DGKE	-1.09296	0.0482094	274.738	602.75
ENSG00000022567	SLC45A4	-1.09525	0.0391764	540.396	1183.89
ENSG00000173275	ZNF449	-1.09541	0.040189	123.373	270.318
ENSG00000177666	PNPLA2	-1.09701	0.0263093	2964.67	6482.81
ENSG00000128242	GAL3ST1	-1.09879	0.0117164	509.258	1109.56
ENSG00000137831	UACA	-1.09939	0.01324	574.803	1254.06
ENSG00000163945	UVSSA	-1.1001	0.0221472	207.143	454.2
ENSG00000136874	STX17	-1.10495	0.00574547	276.872	605.195
ENSG00000130363	RSPH3	-1.10568	0.000320566	852.422	1851.97
ENSG00000108848	LUC7L3	-1.10576	0.00664128	2982.26	6520.29
ENSG00000225190	PLEKHM1	-1.10707	0.0299257	726.281	1601.67
ENSG00000100441	KHNYN	-1.10801	1.42138e-06	1200.22	2599.65
ENSG00000159363	ATP13A2	-1.11041	0.00216575	2734.73	5979.97
ENSG00000166801	FAM111A	-1.11043	0.0332668	627.723	1389.62
ENSG00000198792	TMEM184B	-1.1137	0.000909544	2684.58	5875.41
ENSG00000106012	IQCE	-1.11404	0.000152541	1205.76	2633.19
ENSG00000143537	ADAM15	-1.1164	0.00919926	3331.8	7350.35
ENSG00000101384	JAG1	-1.11735	0.0199553	2023.38	4483.86
ENSG00000130396	AFDN	-1.11738	0.00151613	3025.62	6645.61
ENSG00000108175	ZMIZ1	-1.12082	9.93583e-06	1392.63	3049.63
ENSG00000011454	RABGAP1	-1.1209	0.0188369	1356.51	3011.56
ENSG00000136059	VILL	-1.12408	0.00214907	1498.4	3308.7
ENSG00000165185	KIAA1958	-1.12447	0.000326202	183.239	403.192
ENSG00000180776	ZDHHC20	-1.12584	0.00693631	1727.74	3833.73
ENSG00000112200	ZNF451	-1.12772	0.00168016	668.76	1481.05
ENSG00000124171	PARD6B	-1.12887	0.0121677	432.651	965.367
ENSG00000167842	MIS12	-1.13088	0.0357268	249.25	560.097
ENSG00000166401	SERPINB8	-1.13178	0.0457209	509.328	1149.56
ENSG00000108474	PIGL	-1.13438	0.0131529	249.988	560.117
ENSG00000101596	SMCHD1	-1.13476	0.0240859	608.775	1369.09
ENSG00000072310	SREBF1	-1.1359	0.00271094	2699.6	6017.89
ENSG00000113971	NPHP3	-1.13695	0.024699	224.16	505.264
ENSG00000148399	DPH7	-1.13887	0.000158899	258.522	575.567
ENSG00000166167	BTRC	-1.14111	0.0010996	684.214	1528.83
ENSG00000155744	FAM126B	-1.1418	0.000624657	368.603	825.073
ENSG00000178385	PLEKHM3	-1.14239	0.0285133	35.1273	79.413
ENSG00000116525	TRIM62	-1.1428	0.00223017	164.078	364.22
ENSG00000160953	MUM1	-1.1436	0.000263515	373.213	833.056
ENSG00000125447	GGA3	-1.14803	0.000463163	596.719	1335.66
ENSG00000071794	HLTF	-1.14899	0.00320554	805.851	1813.43
ENSG00000124920	MYRF	-1.15023	2.78646e-05	7238.54	16198.7
ENSG00000036530	CYP46A1	-1.15029	0.0302845	50.6569	116.512
ENSG00000196526	AFAP1	-1.15128	0.00790189	1114.35	2521.47
ENSG00000125676	THOC2	-1.15276	0.000346251	1180.75	2655.83
ENSG00000144426	NBEAL1	-1.15449	0.00721957	202.016	459.08
ENSG00000146904	EPHA1	-1.15515	0.00146654	502.474	1133.31
ENSG00000116584	ARHGEF2	-1.15522	0.0469894	1189.94	2734.05
ENSG00000131037	EPS8L1	-1.15742	0.0102237	927.725	2111.69
ENSG00000110046	ATG2A	-1.15809	0.00556813	497.534	1129.25
ENSG00000130695	CEP85	-1.1583	0.00208607	176.391	399.384
ENSG00000204149	AGAP6	-1.16075	0.0475846	142.131	328.465
ENSG00000186260	MKL2	-1.16293	0.00863492	487.484	1115.87
ENSG00000198873	GRK5	-1.16323	0.0285447	229.432	526.672
ENSG00000148341	SH3GLB2	-1.16481	0.00139795	1163.28	2645.2
ENSG00000174607	UGT8	-1.16484	0.000315596	1470.89	3333.69
ENSG00000047346	FAM214A	-1.16515	0.00208628	282.712	644.962
ENSG00000136603	SKIL	-1.16539	0.0330763	293.518	677.639
ENSG00000144504	ANKMY1	-1.16636	0.0438685	210.278	486.986
ENSG00000152642	GPD1L	-1.16667	0.0156917	492.328	1129.21
ENSG00000197312	DDI2	-1.16727	0.00174514	697.483	1590.97
ENSG00000105426	PTPRS	-1.1683	0.0162778	831.971	1914
ENSG00000011566	MAP4K3	-1.16868	0.0444816	792.007	1838.95
ENSG00000273274	ZBTB8B	-1.16979	0.0364096	12.6738	29.9412
ENSG00000110274	CEP164	-1.17092	0.00894616	335.417	769.552
ENSG00000120318	ARAP3	-1.17239	0.0375184	73.6227	171.912
ENSG00000185246	PRPF39	-1.17297	0.00922379	425.352	978.524
ENSG00000157933	SKI	-1.17307	0.0419677	979.504	2280.47
ENSG00000150093	ITGB1	-1.17434	0.00141319	44192.2	101149
ENSG00000104365	IKBKB	-1.17456	0.0359474	792.1	1843.62
ENSG00000115525	ST3GAL5	-1.17479	0.0265447	567.359	1315.97
ENSG00000072786	STK10	-1.17507	0.0253279	233.37	541.664
ENSG00000075391	RASAL2	-1.17526	0.00336974	318.457	732.559
ENSG00000105963	ADAP1	-1.1755	0.00126551	972.088	2225.45
ENSG00000106771	TMEM245	-1.17597	0.000358384	2394.12	5473.22
ENSG00000145604	SKP2	-1.17715	0.0102446	239.071	552.001
ENSG00000100422	CERK	-1.17875	0.0050466	590.502	1361.13
ENSG00000119227	PIGZ	-1.17971	0.0318628	86.5942	202.36
ENSG00000142675	CNKSR1	-1.17973	0.00253087	223.17	514.314
ENSG00000064607	SUGP2	-1.18081	0.00460265	682.231	1574.83
ENSG00000103067	ESRP2	-1.18134	0.000528197	653.714	1501.01
ENSG00000120256	LRP11	-1.18185	0.00333586	593.337	1368.25
ENSG00000124181	PLCG1	-1.18225	0.0420896	656.923	1540.12
ENSG00000145375	SPATA5	-1.18244	0.0110521	155.951	360.678
ENSG00000136237	RAPGEF5	-1.18254	0.0328288	246.221	579.255
ENSG00000138346	DNA2	-1.18331	0.0462024	51.0055	117.955
ENSG00000166507	NDST2	-1.18522	0.000311834	309.297	710.907
ENSG00000171302	CANT1	-1.18528	9.93583e-06	4621.49	10596
ENSG00000128944	KNSTRN	-1.18601	0.0411791	157.988	371.012
ENSG00000004534	RBM6	-1.18649	0.015363	1111.12	2591.94
ENSG00000140950	TLDC1	-1.18714	0.000212681	523.117	1204.24
ENSG00000160299	PCNT	-1.18763	0.00839473	394.279	916.23
ENSG00000113300	CNOT6	-1.19013	0.00406765	1003.83	2330.9
ENSG00000014914	MTMR11	-1.19147	0.0130849	329.4	768.894
ENSG00000274070	CASTOR2	-1.19279	0.0341145	81.1753	190.642
ENSG00000075240	GRAMD4	-1.19498	0.00766856	543.161	1267.53
ENSG00000136802	LRRC8A	-1.19553	0.00133891	2323.21	5399.61
ENSG00000129292	PHF20L1	-1.19573	0.000105309	890.163	2061.38
ENSG00000131149	GSE1	-1.196	0.00101278	719.556	1671.69
ENSG00000171295	ZNF440	-1.19621	0.0102214	104.045	243.896
ENSG00000197136	PCNX3	-1.19725	0.00435439	1159.32	2708.46
ENSG00000177084	POLE	-1.20501	0.0288195	236.002	560.803
ENSG00000130529	TRPM4	-1.20524	0.0189697	801.894	1900.62
ENSG00000258366	RTEL1	-1.20592	0.00886879	105.398	248.251
ENSG00000197969	VPS13A	-1.20609	0.00305533	654.201	1535.41
ENSG00000100038	TOP3B	-1.20638	0.00398671	245.58	577.776
ENSG00000108469	RECQL5	-1.20722	0.00496592	346.231	814.872
ENSG00000162231	NXF1	-1.20799	0.0430385	1149.63	2752.82
ENSG00000143970	ASXL2	-1.21267	0.00416537	624.694	1473.86
ENSG00000176953	NFATC2IP	-1.21304	0.000584257	530.611	1247.59
ENSG00000132424	PNISR	-1.21332	0.00839473	1325.11	3142.12
ENSG00000133858	ZFC3H1	-1.21528	0.015984	540.611	1289.32
ENSG00000103335	PIEZO1	-1.22038	0.0285275	2308.89	5550.83
ENSG00000278540	ACACA	-1.22314	0.00391576	921.067	2191.49
ENSG00000078804	TP53INP2	-1.2233	0.043183	733.249	1777.28
ENSG00000176208	ATAD5	-1.22426	0.035503	39.5248	95.3351
ENSG00000160551	TAOK1	-1.22673	0.0101452	1191.16	2861.17
ENSG00000155380	SLC16A1	-1.23038	0.0499914	439.351	1070.63
ENSG00000171219	CDC42BPG	-1.23181	0.00996618	1171.73	2818.86
ENSG00000067900	ROCK1	-1.23392	0.00313073	741.152	1776.36
ENSG00000108846	ABCC3	-1.23474	0.0191722	4220.92	10230
ENSG00000166851	PLK1	-1.23602	0.0382211	184.053	449.242
ENSG00000186806	VSIG10L	-1.2373	0.0252542	98.3132	239.622
ENSG00000123612	ACVR1C	-1.23879	0.0414831	109.178	266.451
ENSG00000106789	CORO2A	-1.24039	6.00267e-05	1602.45	3827.95
ENSG00000132003	ZSWIM4	-1.24129	0.0421822	213.877	525.359
ENSG00000077044	DGKD	-1.24193	0.00611076	176.67	426.989
ENSG00000135127	BICDL1	-1.24208	4.56889e-05	200.303	479.993
ENSG00000166813	KIF7	-1.24321	0.0364283	38.1997	93.8553
ENSG00000105245	NUMBL	-1.24745	0.0292016	112.922	277.009
ENSG00000171163	ZNF692	-1.24853	0.0313267	370.01	910.783
ENSG00000173218	VANGL1	-1.24939	0.0257238	534.619	1313.48
ENSG00000100934	SEC23A	-1.25235	0.0392445	1269	3138.95
ENSG00000131473	ACLY	-1.25513	1.09523e-05	3386.18	8161.43
ENSG00000175455	CCDC14	-1.25862	0.00582246	584.723	1431.39
ENSG00000187079	TEAD1	-1.25977	0.00107051	1110.9	2706.25
ENSG00000185189	NRBP2	-1.26061	0.00922379	560.283	1377.77
ENSG00000197948	FCHSD1	-1.26095	0.00606967	228.489	560.431
ENSG00000241489	AC244197.3	-1.26116	0.0348554	81.0075	202.425
ENSG00000075223	SEMA3C	-1.26123	0.00552866	416.908	1023.2
ENSG00000066739	ATG2B	-1.26158	0.0136301	384.746	949.25
ENSG00000151458	ANKRD50	-1.26266	0.0186968	455.165	1126.62
ENSG00000152104	PTPN14	-1.26512	0.00985684	488.524	1204.01
ENSG00000241484	ARHGAP8	-1.26546	0.0037059	561.666	1379.25
ENSG00000105875	WDR91	-1.27028	0.0240375	184.789	461.21
ENSG00000168781	PPIP5K1	-1.27107	0.0119553	985.622	2444.86
ENSG00000147894	C9orf72	-1.27169	0.00758823	168.944	417.98
ENSG00000142677	IL22RA1	-1.27558	0.0286184	98.2547	246.55
ENSG00000047056	WDR37	-1.27632	2.17453e-06	390.909	955.974
ENSG00000107819	SFXN3	-1.27658	6.04353e-06	1217.24	2978.98
ENSG00000114120	SLC25A36	-1.27662	0.00168861	581.181	1434.22
ENSG00000137834	SMAD6	-1.27876	0.0248608	552.525	1388.1
ENSG00000139324	TMTC3	-1.27928	2.7073e-05	513.975	1261.99
ENSG00000168395	ING5	-1.28066	0.0138643	248.538	622.41
ENSG00000088002	SULT2B1	-1.28371	0.0357099	131.125	332.594
ENSG00000162063	CCNF	-1.28387	0.0431109	102.016	258.871
ENSG00000163637	PRICKLE2	-1.28393	0.0182009	278.741	702.962
ENSG00000147144	CCDC120	-1.28395	8.31541e-07	420.058	1032.96
ENSG00000169031	COL4A3	-1.28733	0.0317918	100.826	255.778
ENSG00000182606	TRAK1	-1.28746	4.02493e-05	3114.11	7693.16
ENSG00000143643	TTC13	-1.28822	0.000377862	403.784	1001.47
ENSG00000108021	FAM208B	-1.29057	2.0097e-05	565.467	1398.41
ENSG00000143442	POGZ	-1.29255	0.0236648	687.442	1745
ENSG00000109756	RAPGEF2	-1.29481	0.000376755	537.043	1340.38
ENSG00000143375	CGN	-1.2949	3.57095e-05	2037.44	5060.92
ENSG00000198743	SLC5A3	-1.29776	0.0456093	377.789	971.502
ENSG00000051009	FAM160A2	-1.29779	5.53366e-05	597.312	1487.37
ENSG00000132669	RIN2	-1.30032	0.00026168	607.025	1516.82
ENSG00000139946	PELI2	-1.3015	0.0288159	219.064	560.738
ENSG00000172183	ISG20	-1.30262	0.0439461	493.796	1275.14
ENSG00000131069	ACSS2	-1.30493	0.00291206	1200.05	3031.12
ENSG00000157741	UBN2	-1.30518	0.00356558	228.87	581.035
ENSG00000113810	SMC4	-1.30582	0.0154117	680.054	1736.61
ENSG00000061938	TNK2	-1.3063	0.0252437	283.975	729.232
ENSG00000142197	DOPEY2	-1.30679	0.000481472	478.861	1201.74
ENSG00000168476	REEP4	-1.30807	4.11002e-06	464.985	1162.02
ENSG00000277726	AL109811.4	-1.30962	0.041039	21.2069	55.4934
ENSG00000164292	RHOBTB3	-1.31037	0.0231922	569.412	1462.9
ENSG00000156030	ELMSAN1	-1.31125	0.00104861	444.768	1124.92
ENSG00000008256	CYTH3	-1.31159	0.0104314	466.538	1193.66
ENSG00000103540	CCP110	-1.31341	0.00230153	248.321	630.977
ENSG00000267680	ZNF224	-1.31468	0.00545671	273.465	698.249
ENSG00000105810	CDK6	-1.31512	0.00701272	1774.2	4536.02
ENSG00000115020	PIKFYVE	-1.31552	1.8215e-05	433.138	1091.06
ENSG00000162069	BICDL2	-1.31561	0.00334537	773.554	1971.31
ENSG00000115648	MLPH	-1.31821	0.00325874	2923.24	7463.33
ENSG00000100650	SRSF5	-1.32133	0.00025096	3895.31	9890.04
ENSG00000163449	TMEM169	-1.32346	0.0348005	69.7327	182.279
ENSG00000100697	DICER1	-1.32554	0.027051	724.627	1890.9
ENSG00000085433	WDR47	-1.32789	0.00595719	245.669	637.068
ENSG00000137309	HMGA1	-1.32847	0.0204722	8203.16	21365.5
ENSG00000144802	NFKBIZ	-1.33223	0.0148503	874.427	2278.97
ENSG00000040199	PHLPP2	-1.33379	0.0079005	177.993	463.09
ENSG00000198408	MGEA5	-1.33504	0.00302123	864.562	2235.02
ENSG00000158106	RHPN1	-1.33558	0.00435544	459.776	1190.87
ENSG00000155980	KIF5A	-1.33638	0.0314792	17.3648	43.9838
ENSG00000164087	POC1A	-1.33674	0.00892958	60.2487	156.149
ENSG00000149809	TM7SF2	-1.33974	0.00671775	1274.34	3318.8
ENSG00000246922	UBAP1L	-1.34317	0.0320221	30.3146	79.3425
ENSG00000182247	UBE2E2	-1.34398	0.044167	236.102	627.826
ENSG00000170537	TMC7	-1.34856	0.00334537	81.6597	211.032
ENSG00000092964	DPYSL2	-1.34876	0.0272293	2609.24	6932.83
ENSG00000120899	PTK2B	-1.34939	0.00414619	241.146	629.976
ENSG00000144524	COPS7B	-1.35052	0.00941297	474.231	1248.31
ENSG00000100918	REC8	-1.35201	0.000464145	2504.89	6514
ENSG00000167646	DNAAF3	-1.35359	0.0139455	87.3344	230.473
ENSG00000188167	TMPPE	-1.35573	0.00133268	34.9866	92.1344
ENSG00000140199	SLC12A6	-1.3566	0.00545671	272.11	716.628
ENSG00000081320	STK17B	-1.35709	0.0372745	354.198	953.949
ENSG00000178623	GPR35	-1.3611	0.0168947	361.797	964.47
ENSG00000124222	STX16	-1.36202	0.00011552	1289.18	3366.86
ENSG00000180263	FGD6	-1.36523	0.0474242	334.502	910.15
ENSG00000205517	RGL3	-1.36654	0.00754285	533.081	1418.3
ENSG00000248592	TMEM110-MUSTN1	-1.3678	0.0384811	54.5051	145.665
ENSG00000173442	EHBP1L1	-1.36814	0.0295979	714.748	1927.69
ENSG00000163629	PTPN13	-1.36911	0.00217912	693.554	1835.94
ENSG00000162065	TBC1D24	-1.36984	0.00140139	413.739	1093.14
ENSG00000185946	RNPC3	-1.37857	0.0159851	180.02	486.445
ENSG00000171346	KRT15	-1.38219	0.0495776	544.721	1502.17
ENSG00000147874	HAUS6	-1.38241	0.000313134	254.283	675.229
ENSG00000142731	PLK4	-1.38472	0.0328288	43.9188	121.032
ENSG00000114790	ARHGEF26	-1.38639	0.000664865	197.817	528.529
ENSG00000198909	MAP3K3	-1.38857	0.00915093	128.875	350.064
ENSG00000172831	CES2	-1.3894	0.00645162	1579.85	4272.85
ENSG00000141956	PRDM15	-1.39061	0.0192392	178.395	485.201
ENSG00000167065	DUSP18	-1.39125	0.000164348	96.6093	257.448
ENSG00000155016	CYP2U1	-1.39444	0.00680414	42.2825	115.17
ENSG00000135318	NT5E	-1.39616	0.0208625	931.571	2557.61
ENSG00000047578	KIAA0556	-1.39633	0.000219994	433.382	1162.78
ENSG00000140400	MAN2C1	-1.39685	0.000997821	862.841	2325.26
ENSG00000065308	TRAM2	-1.39738	0.000110669	256.546	687.867
ENSG00000269226	TMSB15B	-1.3974	0.0490366	13.836	38.4086
ENSG00000167978	SRRM2	-1.39837	0.00473884	5834.07	15860.3
ENSG00000166949	SMAD3	-1.39892	0.00858112	1938.01	5289.32
ENSG00000119943	PYROXD2	-1.40239	0.0492488	335.447	940.362
ENSG00000131788	PIAS3	-1.40255	1.84504e-09	568.67	1516.66
ENSG00000130702	LAMA5	-1.40278	0.0220493	4712.72	13030.4
ENSG00000197774	EME2	-1.40548	0.00943657	529.571	1455
ENSG00000077454	LRCH4	-1.40553	1.41041e-06	1163.31	3119.2
ENSG00000047644	WWC3	-1.40731	1.512e-05	281.838	758.724
ENSG00000168502	MTCL1	-1.40732	0.000802176	1841.95	4998.34
ENSG00000035862	TIMP2	-1.40743	0.000423069	5663.93	15334.8
ENSG00000167524	SGK494	-1.40973	0.0206746	18.3235	51.4227
ENSG00000248643	RBM14-RBM4	-1.40992	0.0466099	22.8515	64.4869
ENSG00000151693	ASAP2	-1.41355	1.8215e-05	1202.14	3249.86
ENSG00000126215	XRCC3	-1.41867	0.0139707	87.5651	243.244
ENSG00000149639	SOGA1	-1.41954	0.000974231	182.118	499.46
ENSG00000261609	GAN	-1.42408	0.0161099	233.101	656.494
ENSG00000145016	RUBCN	-1.42431	0.000263408	276.823	759.261
ENSG00000261052	SULT1A3	-1.42502	0.0168803	214.094	600.935
ENSG00000168807	SNTB2	-1.42507	0.00287997	347.582	959.845
ENSG00000157734	SNX22	-1.42564	0.0421979	16.8976	48.7193
ENSG00000211584	SLC48A1	-1.42613	4.77375e-05	511.843	1399.27
ENSG00000131584	ACAP3	-1.43234	0.000936963	998.571	2761.65
ENSG00000177169	ULK1	-1.43319	0.00387057	523.348	1458.2
ENSG00000139194	RBP5	-1.43444	0.00497838	12.3656	34.4011
ENSG00000029534	ANK1	-1.43548	0.0494531	92.2755	265.405
ENSG00000115419	GLS	-1.43759	1.48266e-08	864.734	2364.68
ENSG00000127418	FGFRL1	-1.43767	2.68925e-06	1552.66	4261.88
ENSG00000134690	CDCA8	-1.43773	0.00198989	84.7254	234.812
ENSG00000114019	AMOTL2	-1.43784	0.0148164	1525.46	4311.09
ENSG00000164794	KCNV1	-1.43946	0.0146556	7.89432	22.8557
ENSG00000137504	CREBZF	-1.43982	4.77375e-05	756.209	2086.38
ENSG00000116191	RALGPS2	-1.4419	0.000818283	438.501	1218.83
ENSG00000114812	VIPR1	-1.44736	0.00469018	194.49	548.09
ENSG00000113161	HMGCR	-1.45239	0.0314792	2262.87	6556.07
ENSG00000198625	MDM4	-1.45683	0.00215194	322.193	910.773
ENSG00000262246	CORO7	-1.45859	9.26881e-05	233.244	653.74
ENSG00000068724	TTC7A	-1.46285	5.40742e-06	626.476	1751.25
ENSG00000141519	CCDC40	-1.46429	0.0358614	106.29	311.135
ENSG00000095539	SEMA4G	-1.46441	0.00689959	1963.03	5626.86
ENSG00000213139	CRYGS	-1.46509	0.0462972	12.5245	37.3145
ENSG00000259529	AL136295.5	-1.46513	0.049237	20.9508	62.1081
ENSG00000186174	BCL9L	-1.46721	2.32697e-05	1316.77	3702.86
ENSG00000064042	LIMCH1	-1.46723	0.00038707	1384.01	3916.49
ENSG00000109046	WSB1	-1.46961	0.00273023	1535.32	4392
ENSG00000156453	PCDH1	-1.47038	6.49318e-05	1371.11	3871.59
ENSG00000119927	GPAM	-1.47118	0.0139618	180.291	523.63
ENSG00000164574	GALNT10	-1.47132	0.000573293	2055.88	5840.71
ENSG00000160233	LRRC3	-1.47169	0.0286515	22.6819	66.6585
ENSG00000070718	AP3M2	-1.47341	0.0152732	339.522	988.277
ENSG00000075702	WDR62	-1.47379	0.0171191	30.3039	89.1592
ENSG00000134884	ARGLU1	-1.47398	9.41152e-06	1806.21	5097.13
ENSG00000133030	MPRIP	-1.47422	0.000481472	3332.27	9484.12
ENSG00000172375	C2CD2L	-1.47532	2.6478e-07	281.116	790.193
ENSG00000009950	MLXIPL	-1.47546	0.000818283	333.958	953.837
ENSG00000082781	ITGB5	-1.47591	0.00433125	3384.88	9749.58
ENSG00000160326	SLC2A6	-1.47982	0.0314792	98.5147	291.223
ENSG00000089159	PXN	-1.4809	1.22084e-16	1790.01	5018.02
ENSG00000104936	DMPK	-1.48374	0.0102257	346.251	1010.99
ENSG00000099326	MZF1	-1.48441	0.000558167	492.404	1412.92
ENSG00000068615	REEP1	-1.48514	0.000651079	162.693	467.965
ENSG00000108352	RAPGEFL1	-1.48748	0.00315303	172.34	498.982
ENSG00000197217	ENTPD4	-1.48981	0.000166778	1111.87	3190.02
ENSG00000148841	ITPRIP	-1.49048	0.0338924	62.3616	186.674
ENSG00000205356	TECPR1	-1.49112	0.00267141	532.555	1546.73
ENSG00000163482	STK36	-1.4958	0.0106328	274.578	811.176
ENSG00000138658	ZGRF1	-1.49597	0.0115749	33.2911	98.111
ENSG00000135678	CPM	-1.4962	0.0386655	501.558	1513.12
ENSG00000081913	PHLPP1	-1.49805	0.000263842	310.296	896.558
ENSG00000061273	HDAC7	-1.49862	1.5349e-07	1278.37	3660.46
ENSG00000157625	TAB3	-1.49866	6.37032e-06	696.62	2003.31
ENSG00000139190	VAMP1	-1.50088	0.0240642	109.271	327.733
ENSG00000140534	TICRR	-1.50285	0.0371617	19.3102	57.7981
ENSG00000175662	TOM1L2	-1.50408	4.76662e-10	847.691	2428
ENSG00000205213	LGR4	-1.50689	9.50892e-06	1380.16	3989.77
ENSG00000111057	KRT18	-1.50786	0.00740383	29744.6	88262.5
ENSG00000160285	LSS	-1.5098	0.0167659	1530.26	4592.49
ENSG00000104888	SLC17A7	-1.513	0.0440294	11.2298	34.6215
ENSG00000151136	BTBD11	-1.5147	0.0176303	146.049	440.045
ENSG00000137070	IL11RA	-1.51861	0.0128781	82.7874	249.248
ENSG00000188158	NHS	-1.52252	0.0474622	79.7882	248.966
ENSG00000163293	NIPAL1	-1.52566	0.0095482	272.893	824.712
ENSG00000102780	DGKH	-1.5261	0.0297298	198.78	616.685
ENSG00000119547	ONECUT2	-1.52643	0.00101512	2486.72	7385.2
ENSG00000147854	UHRF2	-1.52978	0.00691072	362.516	1094.73
ENSG00000108375	RNF43	-1.53457	0.00152667	3265.44	9770.87
ENSG00000117616	RSRP1	-1.53493	0.010007	760.308	2314.5
ENSG00000187961	KLHL17	-1.53502	0.00574547	145.734	440.726
ENSG00000197299	BLM	-1.53755	0.0429105	19.1653	59.996
ENSG00000138119	MYOF	-1.53759	3.6926e-06	4276.92	12623.5
ENSG00000172824	CES4A	-1.53808	0.00574547	26.4479	82.9219
ENSG00000135111	TBX3	-1.53829	0.00283353	567.169	1707.64
ENSG00000151422	FER	-1.53977	0.000361136	178.181	533.003
ENSG00000149948	HMGA2	-1.54204	0.0265402	59.8784	183.425
ENSG00000160781	PAQR6	-1.54464	0.0228285	46.3876	143.893
ENSG00000127831	VIL1	-1.54784	0.00197841	3023.18	9155.76
ENSG00000183778	B3GALT5	-1.54893	0.000938345	1144.11	3454.26
ENSG00000079435	LIPE	-1.54907	0.00216421	90.0498	271.051
ENSG00000147162	OGT	-1.55106	0.000694476	2085.23	6295.82
ENSG00000164120	HPGD	-1.55132	0.00214634	782.865	2378.07
ENSG00000095564	BTAF1	-1.55337	0.000131835	622.413	1871.48
ENSG00000140526	ABHD2	-1.55897	6.05556e-07	3330.3	9964.08
ENSG00000214279	SCART1	-1.55911	0.0499914	22.1058	70.4068
ENSG00000176244	ACBD7	-1.55912	0.0125399	14.3492	45.7731
ENSG00000178209	PLEC	-1.56238	0.0120675	6117.27	19078.2
ENSG00000135596	MICAL1	-1.56634	0.00171798	360.353	1106.98
ENSG00000153317	ASAP1	-1.57119	0.000169183	549.246	1674.42
ENSG00000182795	C1orf116	-1.57255	0.00153689	2225.49	6856.78
ENSG00000083857	FAT1	-1.57361	0.000148233	3972.97	12128.9
ENSG00000138193	PLCE1	-1.57378	0.030848	55.4836	177.829
ENSG00000205560	CPT1B	-1.57482	0.0250422	222.15	709.866
ENSG00000070882	OSBPL3	-1.57757	0.00148511	930.168	2877.6
ENSG00000047365	ARAP2	-1.58258	3.94429e-05	322.388	989.255
ENSG00000077782	FGFR1	-1.58333	0.0272442	807.881	2590.2
ENSG00000126790	L3HYPDH	-1.58359	0.000331289	81.2508	249.839
ENSG00000253368	TRNP1	-1.58808	0.00903485	2488.19	7872.84
ENSG00000159314	ARHGAP27	-1.59117	3.92974e-06	303.849	934.538
ENSG00000159433	STARD9	-1.6016	0.0240483	15.3664	47.5749
ENSG00000189221	MAOA	-1.60394	0.0167841	872.601	2828.01
ENSG00000128342	LIF	-1.60462	0.0464128	2073.33	6867.57
ENSG00000133056	PIK3C2B	-1.60755	0.00142893	726.26	2298.24
ENSG00000146054	TRIM7	-1.60969	0.0470823	49.6867	163.257
ENSG00000146648	EGFR	-1.61359	5.11839e-15	1692.82	5217.1
ENSG00000100523	DDHD1	-1.6148	0.0001081	151.514	478.038
ENSG00000076356	PLXNA2	-1.62124	0.00204544	400.941	1285.52
ENSG00000196872	KIAA1211L	-1.62163	0.00433325	92.1038	295.857
ENSG00000136492	BRIP1	-1.62261	0.0191899	31.6155	104.693
ENSG00000004399	PLXND1	-1.62571	0.0473931	620.54	2101.9
ENSG00000196584	XRCC2	-1.62581	0.00594634	37.4942	121.427
ENSG00000185864	NPIPB4	-1.62661	0.0126308	137.331	451.597
ENSG00000180914	OXTR	-1.62719	0.000142189	56.4239	172.383
ENSG00000168056	LTBP3	-1.62816	0.00017958	2597.58	8264.37
ENSG00000008513	ST3GAL1	-1.63348	0.00364847	3030.67	9850.43
ENSG00000007384	RHBDF1	-1.63591	0.000111893	770.695	2461.89
ENSG00000136014	USP44	-1.63967	0.0392445	39.6718	135.539
ENSG00000164687	FABP5	-1.64064	0.00919926	144.291	475.914
ENSG00000146826	C7orf43	-1.64121	3.44367e-05	249.004	794.198
ENSG00000144036	EXOC6B	-1.64266	1.31192e-06	595.095	1894.72
ENSG00000166689	PLEKHA7	-1.64531	7.67476e-06	410.953	1312.99
ENSG00000152409	JMY	-1.64537	0.0291267	184.364	625.121
ENSG00000267281	AC023509.3	-1.64649	0.0212812	8.06876	28.1286
ENSG00000065970	FOXJ2	-1.64891	9.19034e-11	411.502	1304.08
ENSG00000170571	EMB	-1.64929	0.0204084	124.608	423.071
ENSG00000197128	ZNF772	-1.65058	0.000748535	91.0008	297.591
ENSG00000164078	MST1R	-1.6559	0.000212681	702.701	2285.17
ENSG00000116001	TIA1	-1.65696	0.000642799	701.985	2296.41
ENSG00000176697	BDNF	-1.65786	0.018346	117.993	399.148
ENSG00000129810	SGO1	-1.65963	0.028117	24.1755	82.8492
ENSG00000102053	ZC3H12B	-1.65985	0.0159162	8.82785	29.6431
ENSG00000140332	TLE3	-1.66086	0.00273023	326.146	1080.91
ENSG00000107738	VSIR	-1.66195	0.000158255	725.221	2365.3
ENSG00000067208	EVI5	-1.66291	0.000635481	378.594	1244.15
ENSG00000182983	ZNF662	-1.66354	0.0318628	59.649	207.304
ENSG00000079156	OSBPL6	-1.66537	0.0331543	19.8758	69.2961
ENSG00000127586	CHTF18	-1.66574	0.002244	123.473	409.901
ENSG00000136153	LMO7	-1.66879	3.85125e-06	3182.92	10339.2
ENSG00000181896	ZNF101	-1.67059	2.00639e-06	95.0229	307.767
ENSG00000162426	SLC45A1	-1.67066	0.00767685	13.7626	46.3994
ENSG00000174500	GCSAM	-1.67068	0.0191899	11.9441	41.5601
ENSG00000135622	SEMA4F	-1.67143	0.000501073	165.569	548.153
ENSG00000163660	CCNL1	-1.67875	0.000238914	926.334	3066.28
ENSG00000142408	CACNG8	-1.67882	0.0161038	19.0155	65.3532
ENSG00000005884	ITGA3	-1.67897	5.32906e-05	7897.91	25997
ENSG00000167972	ABCA3	-1.68147	6.78469e-05	596.871	1968.52
ENSG00000167280	ENGASE	-1.68267	0.0190276	226.834	788.542
ENSG00000171680	PLEKHG5	-1.68578	0.000644197	170.973	570.895
ENSG00000114626	ABTB1	-1.68581	0.00606132	326.78	1113.71
ENSG00000119042	SATB2	-1.68668	0.0176303	56.4782	196.638
ENSG00000118257	NRP2	-1.6869	0.0038535	252.741	858.493
ENSG00000171320	ESCO2	-1.68886	0.00714146	65.9597	225.104
ENSG00000143842	SOX13	-1.68919	2.7367e-05	535.183	1771.89
ENSG00000204839	MROH6	-1.69148	0.0351564	132.515	473.397
ENSG00000170542	SERPINB9	-1.69517	0.0434982	264.503	955.373
ENSG00000181722	ZBTB20	-1.69521	0.0479766	14.1826	54.1617
ENSG00000176454	LPCAT4	-1.69889	0.0017727	1399.86	4759.83
ENSG00000112902	SEMA5A	-1.70123	0.000235667	296.402	997.2
ENSG00000167302	TEPSIN	-1.70317	0.00108309	231.299	785.84
ENSG00000197601	FAR1	-1.70364	0.00253736	784.464	2685.26
ENSG00000162391	FAM151A	-1.70514	0.0404498	4.7458	16.6831
ENSG00000173258	ZNF483	-1.7063	0.000481472	21.0932	71.6354
ENSG00000104381	GDAP1	-1.709	0.0494938	91.6864	336.093
ENSG00000105928	GSDME	-1.70993	0.0376183	59.447	215.649
ENSG00000176438	SYNE3	-1.7179	0.0177172	30.1666	106.176
ENSG00000105443	CYTH2	-1.72024	9.50892e-06	1580.64	5343.02
ENSG00000143797	MBOAT2	-1.72084	0.00294356	110.405	379.633
ENSG00000169174	PCSK9	-1.72086	0.0105408	721.546	2543.85
ENSG00000156218	ADAMTSL3	-1.72678	0.00929204	15.4519	55.7238
ENSG00000012048	BRCA1	-1.73215	0.00269882	63.6748	224.491
ENSG00000103222	ABCC1	-1.73798	0.0221008	301.652	1101.27
ENSG00000137807	KIF23	-1.73872	0.0345377	77.264	287.358
ENSG00000114857	NKTR	-1.73937	0.000232039	520.769	1805.01
ENSG00000135473	PAN2	-1.741	0.0013285	365.514	1282.37
ENSG00000214595	EML6	-1.74461	0.0147377	10.2142	36.0427
ENSG00000116675	DNAJC6	-1.74567	0.00172473	97.7816	344.813
ENSG00000250067	YJEFN3	-1.74731	0.0337825	39.9157	149.988
ENSG00000105711	SCN1B	-1.74943	0.0175616	10.085	37.7096
ENSG00000205502	C2CD4B	-1.75275	0.0499914	24.5182	94.179
ENSG00000186862	PDZD7	-1.75523	0.00354674	38.6045	137.675
ENSG00000160318	CLDND2	-1.75566	0.0426758	6.97325	26.9047
ENSG00000072364	AFF4	-1.75854	2.3101e-07	1507.43	5207.8
ENSG00000092295	TGM1	-1.75975	0.0415289	10.4821	39.9453
ENSG00000188152	NUTM2G	-1.76074	0.0413509	5.01936	19.3973
ENSG00000273047	AL121845.2	-1.76191	0.010654	9.29819	33.9597
ENSG00000198758	EPS8L3	-1.76208	0.000271777	1093.91	3859.89
ENSG00000040275	SPDL1	-1.76321	0.0101141	213.541	781.035
ENSG00000186529	CYP4F3	-1.76682	0.0189389	205.536	774.707
ENSG00000118523	CTGF	-1.76757	0.0242191	1061.23	3958.13
ENSG00000160298	C21orf58	-1.76889	0.0123491	48.4411	179.139
ENSG00000168490	PHYHIP	-1.77062	0.0285617	7.46072	28.4904
ENSG00000178809	TRIM73	-1.77261	0.0129584	31.3635	116.38
ENSG00000130962	PRRG1	-1.77667	0.000189653	744.985	2651.87
ENSG00000118898	PPL	-1.77734	2.73633e-07	2272.57	7960.04
ENSG00000135960	EDAR	-1.78533	0.000855644	114.724	414.005
ENSG00000158258	CLSTN2	-1.79043	0.0323955	8.98864	37.7923
ENSG00000112309	B3GAT2	-1.79102	0.0179622	3.73083	14.8839
ENSG00000099194	SCD	-1.79355	0.00727773	12557.4	46777
ENSG00000197748	CFAP43	-1.79596	0.0233265	17.7621	68.3873
ENSG00000102287	GABRE	-1.79667	0.048857	117.225	475.253
ENSG00000074966	TXK	-1.79723	3.0101e-05	42.9066	154.836
ENSG00000084710	EFR3B	-1.79788	0.00257469	17.3201	65.4629
ENSG00000138834	MAPK8IP3	-1.80039	0.00574773	651.564	2437.99
ENSG00000065618	COL17A1	-1.81188	0.0487841	277.413	1107.29
ENSG00000163235	TGFA	-1.81368	1.20651e-05	1992.96	7223.35
ENSG00000162591	MEGF6	-1.82201	0.0152256	344.219	1337.59
ENSG00000072858	SIDT1	-1.8228	6.08734e-06	229.391	836.448
ENSG00000012822	CALCOCO1	-1.83563	0.000159011	1397.63	5198.11
ENSG00000158220	ESYT3	-1.83655	0.0286184	10.8003	44.2039
ENSG00000167757	KLK11	-1.83882	0.000138006	991.661	3695.43
ENSG00000158286	RNF207	-1.83894	0.00474155	485.176	1865.79
ENSG00000161714	PLCD3	-1.84066	0.00216632	1980.91	7536.81
ENSG00000112972	HMGCS1	-1.84238	0.0111983	2384.9	9366.54
ENSG00000147459	DOCK5	-1.84276	1.33453e-08	1367.52	5004.64
ENSG00000184995	IFNE	-1.84303	0.0326135	7.29732	30.0115
ENSG00000137193	PIM1	-1.84465	0.0155212	71.5676	284.746
ENSG00000225828	FAM229A	-1.84858	0.0153638	51.5102	205.485
ENSG00000188766	SPRED3	-1.85102	0.0314792	18.3091	75.1667
ENSG00000141384	TAF4B	-1.85311	0.0227349	14.7882	59.6435
ENSG00000186166	CCDC84	-1.85579	0.000801218	63.6562	243.608
ENSG00000249853	HS3ST5	-1.85771	0.0357372	29.216	109.964
ENSG00000151503	NCAPD3	-1.85915	2.18946e-06	259.494	965.447
ENSG00000139318	DUSP6	-1.85941	1.22805e-07	4265.68	15839.8
ENSG00000163736	PPBP	-1.86098	0.0330763	508.863	2048.42
ENSG00000175787	ZNF169	-1.86101	0.00500192	18.8698	75.3272
ENSG00000103489	XYLT1	-1.8623	0.00385568	95.9765	374.572
ENSG00000111665	CDCA3	-1.86928	0.0183674	52.365	213.225
ENSG00000105339	DENND3	-1.87048	1.512e-05	203.503	770.449
ENSG00000070526	ST6GALNAC1	-1.87221	0.000886196	480.245	1862.66
ENSG00000221978	CCNL2	-1.87325	9.42309e-06	1408.75	5336.87
ENSG00000187066	TMEM262	-1.87635	0.00215417	11.9389	49.1812
ENSG00000180616	SSTR2	-1.87899	0.0165262	9.98106	40.7299
ENSG00000064225	ST3GAL6	-1.88178	0.0156917	52.0756	212.409
ENSG00000133816	MICAL2	-1.88212	5.74054e-08	1140	4300.37
ENSG00000125968	ID1	-1.88392	0.0495293	2673.98	11606.5
ENSG00000158321	AUTS2	-1.88434	6.65694e-07	321.482	1219.91
ENSG00000064687	ABCA7	-1.88597	3.44367e-05	431.517	1657.69
ENSG00000111728	ST8SIA1	-1.88787	0.0302845	5.51667	24.4752
ENSG00000182378	PLCXD1	-1.88901	0.0227295	249.586	1044.16
ENSG00000243716	NPIPB5	-1.88962	0.000148114	332.041	1289.04
ENSG00000102908	NFAT5	-1.89155	6.86029e-06	541.157	2076.71
ENSG00000124593	AL365205.1	-1.8948	0.00111466	418.177	1653.92
ENSG00000167755	KLK6	-1.90229	0.0356554	2572.96	10903.3
ENSG00000102384	CENPI	-1.91487	0.0191283	15.2711	66.4434
ENSG00000184949	FAM227A	-1.91586	0.0204084	49.1524	209.428
ENSG00000013588	GPRC5A	-1.92053	0.0398679	6987.92	30673.1
ENSG00000184661	CDCA2	-1.92342	0.025328	33.63	146.408
ENSG00000167034	NKX3-1	-1.92548	0.00585704	36.3395	150.803
ENSG00000204323	SMIM5	-1.92624	0.000635481	28.3601	115.952
ENSG00000138182	KIF20B	-1.92873	0.00126484	112.755	458.518
ENSG00000131398	KCNC3	-1.93168	0.0123375	159.019	673.067
ENSG00000266714	MYO15B	-1.9331	0.0010996	290.69	1187.11
ENSG00000167968	DNASE1L2	-1.93339	0.0365597	4.71644	22.8187
ENSG00000101104	PABPC1L	-1.93629	0.00450861	298.004	1243.46
ENSG00000072571	HMMR	-1.93679	0.0373128	82.9855	372.34
ENSG00000205922	ONECUT3	-1.93727	0.0102214	1040.15	4376.9
ENSG00000227877	MRLN	-1.93752	0.0159162	9.87503	35.0287
ENSG00000142798	HSPG2	-1.93816	0.000193029	5894.96	23754.9
ENSG00000166866	MYO1A	-1.93907	0.0172525	33.2271	143.979
ENSG00000132470	ITGB4	-1.94857	2.80561e-05	6929.12	27873.4
ENSG00000111696	NT5DC3	-1.94889	0.00987048	145.739	624.315
ENSG00000091622	PITPNM3	-1.95221	1.04427e-08	482.536	1912.45
ENSG00000172493	AFF1	-1.95861	1.12813e-07	1050.28	4196.12
ENSG00000179674	ARL14	-1.95871	0.0213258	396.763	1768.74
ENSG00000186185	KIF18B	-1.95997	0.0358585	39.7214	182.655
ENSG00000278224	PRICKLE4	-1.96003	0.0101847	55.2299	239.131
ENSG00000266086	AC015813.2	-1.96134	0.0133372	22.7695	100.606
ENSG00000177807	KCNJ10	-1.96249	0.038703	1.93614	10.1094
ENSG00000111962	UST	-1.96272	0.0374229	19.0789	88.4947
ENSG00000176678	FOXL1	-1.9631	0.0435196	319.186	1482.55
ENSG00000153201	RANBP2	-1.97012	0.000711195	1403.57	5868.02
ENSG00000198848	CES1	-1.97422	0.0499551	4.10616	23.7019
ENSG00000010310	GIPR	-1.98318	0.0104878	103.465	458.224
ENSG00000125255	SLC10A2	-1.98453	0.0362294	3.02043	14.932
ENSG00000215018	COL28A1	-1.98819	0.0320555	5.7962	26.7054
ENSG00000204536	CCHCR1	-1.98981	0.0472576	17.8533	88.3382
ENSG00000142627	EPHA2	-1.99211	0.00785274	3937.97	17389.1
ENSG00000203697	CAPN8	-1.99637	0.00580113	334.491	1482.78
ENSG00000156299	TIAM1	-1.99852	0.0115213	87.9683	395.414
ENSG00000128567	PODXL	-1.99936	0.000607678	274.201	1166.18
ENSG00000154237	LRRK1	-2.00035	0.00115225	914.164	3933.16
ENSG00000132182	NUP210	-2.00381	0.00688307	205.392	918.78
ENSG00000071246	VASH1	-2.00455	0.0284325	73.1536	344.832
ENSG00000213145	CRIP1	-2.00909	0.0376183	67.0386	326.791
ENSG00000134324	LPIN1	-2.0124	0.00414619	524.74	2330.27
ENSG00000122477	LRRC39	-2.0155	0.00111466	8.06829	35.9212
ENSG00000128578	STRIP2	-2.01623	0.00384846	124.655	546.659
ENSG00000196368	NUDT11	-2.01689	0.00930887	4.67178	21.0536
ENSG00000105825	TFPI2	-2.02103	0.00884553	7324.84	32672.8
ENSG00000115738	ID2	-2.02139	1.53804e-05	1608.22	6819.61
ENSG00000180089	TMEM86B	-2.02415	0.00142851	33.969	150.375
ENSG00000133392	MYH11	-2.02876	0.0211938	7.41624	35.0694
ENSG00000169758	TMEM266	-2.03731	0.0177373	2.31759	11.7773
ENSG00000006025	OSBPL7	-2.039	0.000122924	322.419	1400.9
ENSG00000116741	RGS2	-2.04502	0.0454404	231.77	1193.31
ENSG00000078900	TP73	-2.0537	0.00637996	9.41763	43.2479
ENSG00000185737	NRG3	-2.05849	0.00255194	7.34958	33.2905
ENSG00000240053	LY6G5B	-2.0593	0.00096289	27.596	125.923
ENSG00000198483	ANKRD35	-2.06084	0.0268212	5.38958	26.4083
ENSG00000162390	ACOT11	-2.06216	3.81299e-10	125.247	535.062
ENSG00000225697	SLC26A6	-2.06475	0.000479546	192.152	861.645
ENSG00000221995	TIAF1	-2.07405	0.00496592	14.8038	70.1096
ENSG00000175868	CALCB	-2.07606	0.0140333	5.57921	27.8999
ENSG00000169035	KLK7	-2.07943	0.00688307	1159.92	5457.94
ENSG00000181634	TNFSF15	-2.07993	0.00414619	3853.79	17948.9
ENSG00000169607	CKAP2L	-2.08675	0.00450568	46.0087	217.929
ENSG00000087495	PHACTR3	-2.08907	0.0311333	26.903	144.327
ENSG00000110092	CCND1	-2.09366	3.85125e-06	18828.8	83836.3
ENSG00000071967	CYBRD1	-2.09679	0.00116017	119.511	560.66
ENSG00000196188	CTSE	-2.10195	0.000928217	5289.24	24527.4
ENSG00000138131	LOXL4	-2.10218	0.00492348	2533.44	12078.9
ENSG00000086548	CEACAM6	-2.10367	0.000340576	21664.2	100002
ENSG00000175315	CST6	-2.10461	0.0493622	141.369	736.948
ENSG00000106976	DNM1	-2.10504	0.000775054	942.897	4395.13
ENSG00000088386	SLC15A1	-2.11209	0.00011552	583.861	2690.93
ENSG00000188505	NCCRP1	-2.11398	0.0411394	7.4012	40.9309
ENSG00000112414	ADGRG6	-2.1182	0.000345327	1757.13	8174.98
ENSG00000160796	NBEAL2	-2.11906	0.00130445	1192.32	5679.58
ENSG00000264230	ANXA8L1	-2.11951	0.0272442	137.917	700.436
ENSG00000101665	SMAD7	-2.12639	0.0104878	66.8847	337.828
ENSG00000184254	ALDH1A3	-2.13332	0.00161178	9834.11	46888.7
ENSG00000184005	ST6GALNAC3	-2.13476	0.00661122	130.056	638.971
ENSG00000139908	TSSK4	-2.13852	0.000284172	10.9288	50.5056
ENSG00000166405	RIC3	-2.14013	0.0291267	32.553	179.432
ENSG00000117525	F3	-2.14501	0.00898421	2786.74	14208.4
ENSG00000204311	PJVK	-2.15021	0.0133662	17.0389	89.1858
ENSG00000257315	ZBED6	-2.15054	0.00323468	131.111	650.772
ENSG00000158571	PFKFB1	-2.15525	0.0148832	2.78464	15.4469
ENSG00000121716	PILRB	-2.15736	0.029301	61.3536	346.323
ENSG00000103056	SMPD3	-2.16349	3.97302e-06	561.392	2637.46
ENSG00000175352	NRIP3	-2.16633	0.0243736	37.8012	202.172
ENSG00000188910	GJB3	-2.16852	0.00416159	240.031	1222.57
ENSG00000164171	ITGA2	-2.17317	0.00269809	1535.83	7718.41
ENSG00000055813	CCDC85A	-2.17706	0.0142924	75.0146	395.644
ENSG00000154839	SKA1	-2.17885	0.00492348	9.74926	49.0656
ENSG00000185220	PGBD2	-2.18014	5.80287e-05	94.8141	458.851
ENSG00000024526	DEPDC1	-2.19286	0.0245578	47.9468	269.693
ENSG00000136457	CHAD	-2.19357	0.0161024	2.83148	16.8028
ENSG00000206530	CFAP44	-2.19657	0.000203763	180.166	890.522
ENSG00000168453	HR	-2.19857	0.00107051	61.1882	309.809
ENSG00000118193	KIF14	-2.20183	0.0124631	32.0455	175.015
ENSG00000187775	DNAH17	-2.20256	0.00802313	3.95133	21.9234
ENSG00000057704	TMCC3	-2.20318	0.0499742	15.195	99.5413
ENSG00000101213	PTK6	-2.20322	6.11535e-07	152.375	733.561
ENSG00000196787	HIST1H2AG	-2.20386	0.0199722	26.9016	147.856
ENSG00000234719	NPIPB2	-2.20862	0.0154102	25.7543	143.457
ENSG00000164128	NPY1R	-2.21517	0.0374504	2.07913	11.1511
ENSG00000118432	CNR1	-2.21632	0.0271526	0.859193	6.93426
ENSG00000198216	CACNA1E	-2.21731	0.0365597	7.61353	48.1798
ENSG00000189129	PLAC9	-2.22487	0.00865483	6.37067	34.3837
ENSG00000214814	FER1L6	-2.22715	0.0137435	145.038	808.543
ENSG00000122591	FAM126A	-2.23152	0.000498817	90.4799	462.163
ENSG00000197273	GUCA2A	-2.23174	0.0283842	27.4497	159.779
ENSG00000133116	KL	-2.23365	0.0267901	1.32949	8.85567
ENSG00000169783	LINGO1	-2.23462	0.0399502	2.94184	11.3183
ENSG00000144063	MALL	-2.23863	0.00608139	410.702	2272.06
ENSG00000173209	AHSA2	-2.24031	0.000289078	434.434	2239.47
ENSG00000143248	RGS5	-2.24061	0.00253646	147.331	777.222
ENSG00000227471	AKR1B15	-2.24448	0.0416562	34.744	225.9
ENSG00000183856	IQGAP3	-2.24713	0.00342366	72.3732	390.779
ENSG00000079337	RAPGEF3	-2.24722	0.000195062	130.776	675.414
ENSG00000182685	BRICD5	-2.24731	0.0109807	31.0921	174.799
ENSG00000148798	INA	-2.25127	0.00278362	51.4225	272.929
ENSG00000088387	DOCK9	-2.25244	2.86106e-12	639.953	3128.22
ENSG00000114841	DNAH1	-2.25565	0.0163403	60.1292	359.904
ENSG00000103723	AP3B2	-2.25862	0.00568249	9.70198	59.1294
ENSG00000168675	LDLRAD4	-2.25876	0.0234765	1.50145	11.3257
ENSG00000136842	TMOD1	-2.25941	0.0476154	0.987229	8.84342
ENSG00000185513	L3MBTL1	-2.25977	0.000711195	65.7258	346.716
ENSG00000154102	C16orf74	-2.2653	7.33658e-05	27.2101	139.025
ENSG00000057019	DCBLD2	-2.26701	1.02271e-06	4362.26	22039.4
ENSG00000155962	CLIC2	-2.26731	0.0411048	1.3921	12.1213
ENSG00000167549	CORO6	-2.26873	0.0350728	7.6881	43.332
ENSG00000172159	FRMD3	-2.27216	0.000108401	262.478	1367
ENSG00000123901	GPR83	-2.27412	0.0254665	1.21393	8.55436
ENSG00000213366	GSTM2	-2.27527	0.00216421	229.22	1251.55
ENSG00000214376	VSTM5	-2.28082	0.00571138	7.95562	45.8889
ENSG00000134294	SLC38A2	-2.28819	0.000469289	2568.54	13814.9
ENSG00000175463	TBC1D10C	-2.29216	0.0407284	1.86046	14.2165
ENSG00000164761	TNFRSF11B	-2.29364	0.000484386	235.105	1262.12
ENSG00000263513	FAM72C	-2.30414	0.0498336	5.50926	38.7971
ENSG00000173269	MMRN2	-2.30538	0.00976207	2.00477	11.5522
ENSG00000197046	SIGLEC15	-2.30947	0.0027259	9.60479	56.2529
ENSG00000116106	EPHA4	-2.31446	0.00556251	17.6066	102.272
ENSG00000173157	ADAMTS20	-2.3208	0.023944	1.38498	10.0139
ENSG00000107731	UNC5B	-2.32284	0.00118028	179.708	1016.56
ENSG00000157999	ANKRD61	-2.32355	0.0236648	1.55888	11.2561
ENSG00000066923	STAG3	-2.32616	0.00149363	29.6449	170.499
ENSG00000152253	SPC25	-2.32892	0.0373011	3.65023	28.9957
ENSG00000175164	ABO	-2.32951	0.00292966	23.7172	143.255
ENSG00000149527	PLCH2	-2.33164	0.00752181	8.7877	50.0996
ENSG00000144596	GRIP2	-2.34294	0.0286067	3.11819	22.608
ENSG00000153291	SLC25A27	-2.34309	0.00116746	77.7568	447.536
ENSG00000009724	MASP2	-2.34565	0.000744695	12.048	67.0387
ENSG00000104938	CLEC4M	-2.35858	0.0267164	0.709397	6.64699
ENSG00000167615	LENG8	-2.36568	9.50892e-06	1433.35	7916.36
ENSG00000078725	BRINP1	-2.36627	0.0390801	1.60481	11.8123
ENSG00000182183	FAM159A	-2.38297	0.0114715	1.7626	14.6285
ENSG00000221826	PSG3	-2.38453	0.0434982	5.47914	38.7295
ENSG00000131746	TNS4	-2.38764	0.015267	905.926	5848.4
ENSG00000001617	SEMA3F	-2.39321	3.22613e-09	220.077	1200.13
ENSG00000167244	IGF2	-2.39417	0.00920815	16.735	104.528
ENSG00000169629	RGPD8	-2.40734	0.00100299	18.1879	109.868
ENSG00000110888	CAPRIN2	-2.40905	4.022e-06	316.358	1795.47
ENSG00000196233	LCOR	-2.41254	8.21396e-05	518.49	3021.4
ENSG00000157193	LRP8	-2.425	0.00328506	309.026	1961.52
ENSG00000249961	TERB1	-2.42915	0.0394956	0.852593	5.86802
ENSG00000231738	TSPAN19	-2.43078	0.0398679	1.33593	15.0596
ENSG00000204681	GABBR1	-2.43113	0.00298504	34.3513	224.514
ENSG00000132297	HHLA1	-2.43116	0.0101756	35.2546	239.266
ENSG00000275713	HIST1H2BH	-2.43118	0.00765457	2.39463	16.2315
ENSG00000265763	ZNF488	-2.43308	0.000694476	46.1872	281.776
ENSG00000198574	SH2D1B	-2.43382	0.0345621	0.977202	8.72879
ENSG00000171310	CHST11	-2.43396	0.0156917	65.9909	452.367
ENSG00000213420	GPC2	-2.43412	0.000711195	14.9887	92.5756
ENSG00000243696	AC006254.1	-2.43765	0.0104878	4.33687	32.3655
ENSG00000134531	EMP1	-2.43919	0.00833853	134.078	928.062
ENSG00000215695	RSC1A1	-2.43957	0.0195885	7.71252	56.5475
ENSG00000196639	HRH1	-2.44093	5.92251e-06	49.6466	290.894
ENSG00000118263	KLF7	-2.44508	0.000563965	69.6489	430.069
ENSG00000170044	ZPLD1	-2.45766	0.00108309	69.7591	438.098
ENSG00000215252	GOLGA8B	-2.46053	9.61659e-06	409.105	2438.34
ENSG00000104327	CALB1	-2.46687	0.00089467	19.4525	113.64
ENSG00000180113	TDRD6	-2.46744	0.0275975	3.85769	30.4143
ENSG00000169213	RAB3B	-2.47221	9.41152e-06	445.288	2679.64
ENSG00000077935	SMC1B	-2.48672	0.0359314	1.08883	10.1017
ENSG00000037280	FLT4	-2.49012	0.0269399	1.37839	13.3534
ENSG00000189433	GJB4	-2.49027	0.000506962	44.446	284.683
ENSG00000127423	AUNIP	-2.49638	0.00527795	6.66564	47.4105
ENSG00000169914	OTUD3	-2.49772	0.0001556	123.807	781.857
ENSG00000198246	SLC29A3	-2.49974	1.50585e-11	89.502	521.595
ENSG00000136573	BLK	-2.50193	0.0145638	0.948225	9.14991
ENSG00000215788	TNFRSF25	-2.50439	0.000460098	33.446	217.629
ENSG00000152315	KCNK13	-2.50446	0.0405776	2.14609	19.1604
ENSG00000182938	OTOP3	-2.50469	0.00126264	14.5019	95.126
ENSG00000149633	KIAA1755	-2.50604	0.0332911	1.58307	15.4253
ENSG00000140254	DUOXA1	-2.50855	0.000827333	26.2523	174.273
ENSG00000137812	KNL1	-2.51298	0.00766747	50.4339	365.817
ENSG00000144852	NR1I2	-2.51393	0.0163291	2.53806	23.0857
ENSG00000157150	TIMP4	-2.51709	0.0250422	4.34687	35.9719
ENSG00000109511	ANXA10	-2.52108	0.0126522	247.154	1854.5
ENSG00000213413	PVRIG	-2.52163	0.00539503	5.57406	40.4837
ENSG00000148671	ADIRF	-2.53056	0.00598577	238.751	1685.81
ENSG00000179292	TMEM151A	-2.53311	7.5337e-05	53.1272	339.68
ENSG00000152154	TMEM178A	-2.53634	0.00358757	55.4889	387.415
ENSG00000099866	MADCAM1	-2.5416	0.00315303	5.63699	38.4478
ENSG00000169884	WNT10B	-2.54635	0.00503903	3.12778	23.7858
ENSG00000255423	EBLN2	-2.54674	0.000652841	2.5032	19.1609
ENSG00000074211	PPP2R2C	-2.5619	0.0233832	9.8158	77.1895
ENSG00000121454	LHX4	-2.57402	0.00142586	5.52872	41.3392
ENSG00000127528	KLF2	-2.57483	0.00595719	49.4128	383.055
ENSG00000170579	DLGAP1	-2.57768	0.00082486	14.8217	104.122
ENSG00000175544	CABP4	-2.58287	0.00662039	2.53702	17.0637
ENSG00000116985	BMP8B	-2.58373	0.000645429	16.369	114.754
ENSG00000147059	SPIN2A	-2.58724	0.00766747	2.23358	18.2987
ENSG00000178038	ALS2CL	-2.59067	3.06846e-08	501.348	3213.69
ENSG00000111319	SCNN1A	-2.59347	9.08749e-07	1089.52	7102.92
ENSG00000205755	CRLF2	-2.59742	0.0224114	2.53006	26.6211
ENSG00000110427	KIAA1549L	-2.59972	0.0100847	7.30447	59.7388
ENSG00000130477	UNC13A	-2.60041	0.0247211	7.73096	60.0646
ENSG00000261371	PECAM1	-2.6007	0.0395763	2.27089	34.1401
ENSG00000155761	SPAG17	-2.60566	0.0393548	0.23474	2.85459
ENSG00000147166	ITGB1BP2	-2.60769	0.0127563	1.01241	10.1141
ENSG00000168631	DPCR1	-2.60815	0.0378704	16.4067	251.531
ENSG00000135773	CAPN9	-2.60843	0.0120812	38.6622	327.401
ENSG00000171522	PTGER4	-2.61279	0.00988656	141.056	1147.27
ENSG00000275832	ARHGAP23	-2.61556	6.00267e-05	90.3725	618.301
ENSG00000117322	CR2	-2.61758	0.00765564	2.90293	27.8078
ENSG00000280537	AC068946.1	-2.61818	0.000292679	5.70672	40.4728
ENSG00000172927	MYEOV	-2.62718	0.0360777	148.502	1366.66
ENSG00000125878	TCF15	-2.62778	0.0392082	0.335296	6.44205
ENSG00000172367	PDZD3	-2.63067	0.000573293	16.1042	117.916
ENSG00000131969	ABHD12B	-2.63248	0.0198818	5.37165	51.3805
ENSG00000138622	HCN4	-2.63396	0.00408915	30.1979	229.706
ENSG00000170369	CST2	-2.64764	0.0457209	17.5847	177.3
ENSG00000149970	CNKSR2	-2.65538	0.0159162	2.31956	22.7475
ENSG00000180999	C1orf105	-2.65903	0.0165906	0.639397	5.78319
ENSG00000130164	LDLR	-2.66316	0.000100204	2281.67	16466
ENSG00000136378	ADAMTS7	-2.6644	0.000102435	28.8334	207.457
ENSG00000249319	AC068533.4	-2.6648	0.000126601	5.56626	41.0578
ENSG00000174501	ANKRD36C	-2.67755	0.00107051	56.7238	441.842
ENSG00000206538	VGLL3	-2.67974	0.000324435	34.1301	252.861
ENSG00000196993	NPIPB9	-2.68132	0.0161485	0.961899	12.5095
ENSG00000166450	PRTG	-2.68685	0.0102323	3.38454	30.3981
ENSG00000162006	MSLNL	-2.68705	0.0226969	0	6.26571
ENSG00000149609	C20orf144	-2.69039	0.0160077	1.12285	11.8315
ENSG00000131620	ANO1	-2.6926	0.00041032	840.212	6420.48
ENSG00000107742	SPOCK2	-2.6941	0.000606144	4267.1	32590
ENSG00000067715	SYT1	-2.69964	0.0156056	78.7258	704.664
ENSG00000075826	SEC31B	-2.69992	5.42724e-06	70.0998	502.911
ENSG00000066735	KIF26A	-2.70281	0.00951391	2.44002	24.2023
ENSG00000075213	SEMA3A	-2.70552	0.000192621	122.566	914.429
ENSG00000181092	ADIPOQ	-2.70968	0.00876203	0.75452	8.51543
ENSG00000003137	CYP26B1	-2.70995	0.0240967	12.7085	123.491
ENSG00000184845	DRD1	-2.71205	0.0439639	0.614557	9.52735
ENSG00000274808	TBC1D3B	-2.71753	0.000332331	6.58649	52.4604
ENSG00000105641	SLC5A5	-2.71878	0.0236712	0.523039	8.81455
ENSG00000035499	DEPDC1B	-2.72147	4.45854e-07	255.051	1830.59
ENSG00000144821	MYH15	-2.74409	0.00492348	1.88215	16.1538
ENSG00000165495	PKNOX2	-2.74444	0.0104878	2.20743	23.6699
ENSG00000141469	SLC14A1	-2.74922	0.00473267	5.95458	60.7759
ENSG00000002745	WNT16	-2.7504	0.0378704	0.264226	5.97511
ENSG00000184507	NUTM1	-2.76384	0.0117573	0.687057	8.16895
ENSG00000164265	SCGB3A2	-2.76766	0.00705791	18.8667	181.132
ENSG00000116745	RPE65	-2.77198	0.0276466	3.47002	35.9692
ENSG00000105290	APLP1	-2.77397	0.000229577	329.842	2624.01
ENSG00000183682	BMP8A	-2.78179	0.0166909	0.75452	9.48239
ENSG00000204616	TRIM31	-2.78694	0.0302845	6.69756	84.3491
ENSG00000198208	RPS6KL1	-2.79321	5.01143e-09	29.2881	211.037
ENSG00000179314	WSCD1	-2.80023	5.01009e-05	42.381	335.705
ENSG00000167680	SEMA6B	-2.80223	0.0338924	0.270255	8.91676
ENSG00000188859	FAM78B	-2.80571	0.000298599	10.9005	88.7321
ENSG00000215218	UBE2QL1	-2.81223	0.00694177	2.40587	22.9954
ENSG00000124469	CEACAM8	-2.83059	0.000848682	3.03022	27.8467
ENSG00000089472	HEPH	-2.83083	0.0112614	2.89166	37.4848
ENSG00000184613	NELL2	-2.83458	0.00334224	1.06807	8.6282
ENSG00000255307	OR52B2	-2.83593	0.0392745	0	4.13744
ENSG00000122711	SPINK4	-2.8408	0.00582246	455.464	4331.22
ENSG00000060566	CREB3L3	-2.84264	0.0321991	2.58301	26.5248
ENSG00000274286	ADRA2B	-2.84266	0.0198441	3.8023	51.6163
ENSG00000124701	APOBEC2	-2.84664	0.0338924	0	4.40177
ENSG00000070182	SPTB	-2.84728	6.79813e-07	30.2765	235.595
ENSG00000174482	LINGO2	-2.86211	0.00130402	2.03792	20.3293
ENSG00000169509	CRCT1	-2.86595	0.0107721	13.6559	136.326
ENSG00000115602	IL1RL1	-2.86844	0.00492348	69.5999	687.007
ENSG00000102924	CBLN1	-2.87274	0.0151271	0.624778	9.20408
ENSG00000137440	FGFBP1	-2.88461	0.0147377	169.332	2006.5
ENSG00000167601	AXL	-2.88621	0.00443869	152.705	1565.77
ENSG00000140522	RLBP1	-2.89899	0.0229941	0.376987	9.29073
ENSG00000130598	TNNI2	-2.89921	0.000315596	83.0727	780.651
ENSG00000107736	CDH23	-2.90101	0.00224547	3.87333	31.7931
ENSG00000124785	NRN1	-2.91069	0.0355801	2.00483	35.2128
ENSG00000112782	CLIC5	-2.91512	4.1576e-09	539.407	4400.77
ENSG00000205307	SAP25	-2.91939	0.00182947	6.65856	70.9621
ENSG00000128510	CPA4	-2.92349	0.00525213	137.934	1378.03
ENSG00000141449	GREB1L	-2.92656	0.0113348	9.25396	95.6805
ENSG00000162571	TTLL10	-2.93311	0.0180998	2.32833	43.3669
ENSG00000258881	AC007040.2	-2.94793	0.0250422	0.716186	19.8821
ENSG00000184313	MROH7	-2.95595	0.000777311	3.71979	39.5777
ENSG00000153789	FAM92B	-2.95667	0.00364847	0.839488	11.8582
ENSG00000142606	MMEL1	-2.95737	0.00070407	4.55554	38.1198
ENSG00000242252	BGLAP	-2.9691	0.0195456	0	6.16704
ENSG00000197614	MFAP5	-2.97674	0.00762292	22.8805	280.707
ENSG00000155966	AFF2	-2.98093	4.33869e-07	49.3806	433.058
ENSG00000271447	MMP28	-2.99667	1.02271e-06	93.3751	841.653
ENSG00000152422	XRCC4	-2.99961	5.30118e-17	219.828	1833.12
ENSG00000221878	PSG7	-3.00609	0.0120675	3.67028	49.6141
ENSG00000099957	P2RX6	-3.0201	0.0360462	1.33743	36.6377
ENSG00000136869	TLR4	-3.02081	0.00143419	37.2087	409.06
ENSG00000162460	TMEM82	-3.03278	0.0119678	0	5.85862
ENSG00000119608	PROX2	-3.03423	0.0057178	1.10165	16.6542
ENSG00000163993	S100P	-3.03965	0.0188049	79.316	1465.51
ENSG00000139971	C14orf37	-3.05111	0.000633779	15.1664	165.787
[truncated: 123 more rows]

## Sheet: IHBD_CHIR vs EHBD organoids
ENSG ID	Gene_name	log2FoldChange	padj	Base Mean IHBD_CHIR	Base Mean EHBD Organoids Avg
ENSG00000172016	REG3A	7.5413	3.05653e-15	13628.3	10.6002			Upregulated in IHBD_CHIR Organoids	Log2FoldChange > 1
ENSG00000168542	COL3A1	7.41066	8.3695e-16	4419.14	4.4225			Upregulated in EHBD Organoids	Log2FoldChange < -1
ENSG00000163631	ALB	7.29519	4.49651e-24	2643.86	7.60417
ENSG00000181541	MAB21L2	7.09108	1.96543e-25	549.729	2.34068
ENSG00000164692	COL1A2	6.96012	6.84965e-20	2221.52	7.79281
ENSG00000133110	POSTN	6.81723	1.6858e-12	303.76	0.211596
ENSG00000080618	CPB2	6.78182	5.07543e-27	401.391	1.97772
ENSG00000078898	BPIFB2	6.44988	1.22157e-10	135.461	0.138325
ENSG00000156234	CXCL13	6.44405	1.90001e-10	613.391	1.53691
ENSG00000113140	SPARC	6.4361	7.20268e-13	944.035	2.54647
ENSG00000166825	ANPEP	6.4039	4.88391e-44	6261.99	57.0949
ENSG00000145321	GC	6.32675	1.66893e-40	6838.5	67.0733
ENSG00000136732	GYPC	5.88073	3.49407e-17	318.725	4.11064
ENSG00000142173	COL6A2	5.61237	4.46093e-09	1223.3	5.27361
ENSG00000259417	CTXND1	5.54598	9.19929e-44	387.673	6.89743
ENSG00000161944	ASGR2	5.43504	1.90036e-21	400.082	6.90273
ENSG00000115461	IGFBP5	5.32237	6.63456e-09	6944.32	61.0427
ENSG00000169439	SDC2	5.24967	8.9931e-13	1693.83	34.8803
ENSG00000163762	TM4SF18	5.24354	1.06197e-12	549.434	12.9601
ENSG00000103449	SALL1	5.21018	3.33101e-09	259	3.56601
ENSG00000120937	NPPB	4.97551	2.84416e-09	93.1625	1.86073
ENSG00000118271	TTR	4.94785	3.70504e-17	303.883	7.23604
ENSG00000115386	REG1A	4.94052	6.90091e-09	2825.12	90.5124
ENSG00000157551	KCNJ15	4.82752	5.41043e-25	267.972	10.459
ENSG00000170099	SERPINA6	4.82531	1.56309e-30	802.536	28.9085
ENSG00000171557	FGG	4.77807	1.18614e-07	2667.74	50.5598
ENSG00000039537	C6	4.75115	2.44091e-14	2391.09	89.6682
ENSG00000137731	FXYD2	4.73423	2.30308e-19	9833.84	483.688
ENSG00000104332	SFRP1	4.72179	2.55708e-09	476.463	12.3533
ENSG00000104415	WISP1	4.71258	6.96322e-06	61.3641	0.581466
ENSG00000162692	VCAM1	4.69191	3.3652e-11	59.3204	1.26344
ENSG00000143515	ATP8B2	4.67936	8.8035e-10	319.325	6.62024
ENSG00000176046	NUPR1	4.6674	7.01252e-12	2933.66	114.703
ENSG00000115414	FN1	4.64407	2.28893e-13	9016.06	299.52
ENSG00000174358	SLC6A19	4.62924	2.57846e-10	642.381	14.779
ENSG00000223953	C1QTNF5	4.59039	1.08883e-19	388.153	14.4709
ENSG00000134339	SAA2	4.56966	1.98276e-08	381.783	12.6094
ENSG00000169862	CTNND2	4.55251	6.65514e-12	506.947	19.8926
ENSG00000149131	SERPING1	4.54769	8.12104e-24	6448.17	255.972
ENSG00000153822	KCNJ16	4.51595	4.72694e-21	510.991	20.2817
ENSG00000103241	FOXF1	4.50558	3.83491e-07	51.8454	0.834698
ENSG00000135744	AGT	4.48101	7.97249e-26	10365.2	462.717
ENSG00000106927	AMBP	4.4428	1.47732e-20	2023.74	76.4828
ENSG00000196136	SERPINA3	4.43603	7.10069e-08	82368.7	2430.84
ENSG00000163453	IGFBP7	4.38279	4.15907e-08	381.175	10.515
ENSG00000110680	CALCA	4.3478	1.0491e-06	159.76	4.59982
ENSG00000120885	CLU	4.31345	8.43941e-30	161911	8049.29
ENSG00000185736	ADARB2	4.30063	4.56329e-08	69.9771	4.04841
ENSG00000168621	GDNF	4.23961	1.05072e-05	38.4165	1.62825
ENSG00000144837	PLA1A	4.23181	3.13977e-11	136.582	5.2875
ENSG00000109072	VTN	4.22111	1.17856e-18	1158.47	52.0354
ENSG00000161055	SCGB3A1	4.20586	6.19558e-07	7182.25	222.535
ENSG00000174807	CD248	4.19614	3.34891e-06	32.7902	0.567598
ENSG00000166292	TMEM100	4.16288	3.09074e-05	43.1505	1.19034
ENSG00000075891	PAX2	4.16129	1.9558e-06	102.579	3.11264
ENSG00000189108	IL1RAPL2	4.15678	8.83275e-07	27.9428	0.84284
ENSG00000101017	CD40	4.13203	1.08442e-26	321.357	17.4219
ENSG00000125730	C3	4.12288	9.69932e-11	22397.6	1113
ENSG00000149968	MMP3	4.08333	7.85144e-06	184.21	6.06537
ENSG00000159674	SPON2	4.07451	5.03764e-11	1768.9	80.4613
ENSG00000169515	CCDC8	4.06293	8.52319e-09	189.113	9.97506
ENSG00000091513	TF	4.06059	5.45685e-09	457.4	21.5825
ENSG00000130635	COL5A1	4.04883	9.48801e-07	297.282	12.7258
ENSG00000011465	DCN	4.0465	6.12629e-07	330.195	9.66755
ENSG00000171246	NPTX1	4.04446	8.19656e-06	153.387	5.24035
ENSG00000155849	ELMO1	4.02894	3.01442e-12	209.641	10.4555
ENSG00000198075	SULT1C4	4.02848	1.18476e-16	80.5685	3.97005
ENSG00000136244	IL6	4.00556	3.9095e-05	66.7642	1.64328
ENSG00000012223	LTF	3.99929	1.55034e-05	302.89	17.3703
ENSG00000132703	APCS	3.9905	1.85799e-10	1034.73	57.4373
ENSG00000131910	NR0B2	3.96638	2.40764e-12	374.6	21.7459
ENSG00000121361	KCNJ8	3.95401	0.000206825	51.3444	0.679227
ENSG00000151892	GFRA1	3.95103	3.81935e-07	58.421	2.51948
ENSG00000108924	HLF	3.92625	8.58854e-15	383.56	24.8569
ENSG00000186340	THBS2	3.91265	4.01171e-09	1936.73	127.623
ENSG00000173432	SAA1	3.88653	9.91437e-05	212.368	5.6232
ENSG00000135220	UGT2A3	3.88434	1.15929e-16	505.793	34.7466
ENSG00000012504	NR1H4	3.87126	2.21613e-14	588.029	38.9267
ENSG00000153086	ACMSD	3.86585	2.44325e-11	79.9821	4.37047
ENSG00000101443	WFDC2	3.83508	3.64115e-12	9139.96	526.233
ENSG00000050555	LAMC3	3.80444	0.00018769	35.6947	0.8301
ENSG00000176533	GNG7	3.77258	1.25476e-12	236.672	15.249
ENSG00000125675	GRIA3	3.76821	2.85554e-06	39.4882	1.75438
ENSG00000079689	SCGN	3.75822	4.86359e-05	84.6406	6.35381
ENSG00000111199	TRPV4	3.74247	4.71213e-12	1471.52	102.643
ENSG00000141639	MAPK4	3.71766	5.32226e-06	17.84	0.572434
ENSG00000178796	RIIAD1	3.71642	0.000109916	31.4643	1.30476
ENSG00000204291	COL15A1	3.70346	4.86359e-05	166.99	6.53815
ENSG00000189056	RELN	3.68696	2.52717e-09	633.054	38.1273
ENSG00000114113	RBP2	3.68254	4.05126e-05	116.721	8.6446
ENSG00000171759	PAH	3.67462	6.59085e-14	2843.91	253.693
ENSG00000118785	SPP1	3.67156	4.94066e-07	8959.04	1139.36
ENSG00000106366	SERPINE1	3.64755	1.08619e-05	139.771	6.27761
ENSG00000159261	CLDN14	3.64454	4.22919e-10	85.2234	5.92939
ENSG00000147647	DPYS	3.64081	3.04281e-09	56.3182	3.28899
ENSG00000117600	PLPPR4	3.61265	1.30029e-05	12.5696	0.517209
ENSG00000101134	DOK5	3.60984	2.03601e-10	1002.08	78.882
ENSG00000120457	KCNJ5	3.59971	1.28907e-05	63.637	3.14383
ENSG00000101336	HCK	3.5986	1.27111e-06	27.7203	1.50583
ENSG00000109610	SOD3	3.59811	6.44388e-08	1581.65	111.011
ENSG00000161281	COX7A1	3.59717	0.000129638	43.5029	1.76346
ENSG00000054938	CHRDL2	3.59007	1.3828e-05	78.9852	3.85047
ENSG00000036828	CASR	3.58868	7.79732e-12	54.0091	3.26837
ENSG00000185338	SOCS1	3.56576	3.37581e-07	185.324	10.8655
ENSG00000026025	VIM	3.53748	2.96332e-08	15661.8	1164.1
ENSG00000140945	CDH13	3.52824	6.21266e-06	102.437	6.76651
ENSG00000090661	CERS4	3.50304	3.84941e-07	100.118	6.94813
ENSG00000244731	C4A	3.43748	1.0385e-10	152.594	12.4292
ENSG00000118017	A4GNT	3.43119	0.000462057	16.8119	0.640461
ENSG00000101349	PAK5	3.43083	1.37556e-10	27.6701	3.27867
ENSG00000179873	NLRP11	3.42235	4.69041e-05	13.7842	0.6804
ENSG00000138115	CYP2C8	3.42205	2.36664e-09	158.658	12.3471
ENSG00000163218	PGLYRP4	3.41585	0.000210195	12.0439	0.537571
ENSG00000187758	ADH1A	3.41213	6.37776e-07	203.985	13.6946
ENSG00000176971	FIBIN	3.41137	0.000539114	9.4701	0.158462
ENSG00000213316	LTC4S	3.4099	2.77877e-09	111.668	8.75116
ENSG00000163359	COL6A3	3.40839	1.52552e-08	1101.49	87.5726
ENSG00000182752	PAPPA	3.39964	0.000219263	95.5772	8.68976
ENSG00000250722	SELENOP	3.39728	1.41279e-10	3342.65	291.041
ENSG00000163288	GABRB1	3.3927	0.000164554	13.0749	0.496703
ENSG00000185052	SLC24A3	3.38378	3.04892e-09	84.0009	7.68654
ENSG00000087245	MMP2	3.36626	0.000125918	99.4442	5.08778
ENSG00000171195	MUC7	3.35067	0.00178284	923.479	46.2766
ENSG00000151388	ADAMTS12	3.35004	0.00017984	53.628	3.38687
ENSG00000144339	TMEFF2	3.34254	0.000958571	47.5591	1.21177
ENSG00000172817	CYP7B1	3.3353	4.9707e-10	128.655	11.4583
ENSG00000169436	COL22A1	3.32571	4.80381e-06	56.4633	5.69646
ENSG00000182636	NDN	3.3233	2.64117e-06	295.685	21.1973
ENSG00000124875	CXCL6	3.31179	1.01015e-12	6742.7	636.718
ENSG00000118308	LRMP	3.30717	8.70406e-07	219.332	19.6363
ENSG00000204544	MUC21	3.29109	0.00148494	7.45827	0.0317553
ENSG00000182492	BGN	3.28351	0.00100453	21.163	0.562583
ENSG00000189184	PCDH18	3.25229	0.000839198	36.9517	2.11589
ENSG00000112320	SOBP	3.25226	7.32586e-14	252.441	27.6737
ENSG00000170962	PDGFD	3.25129	2.82435e-14	2309.98	237.445
ENSG00000022267	FHL1	3.24928	7.10846e-05	38.9453	2.97984
ENSG00000140937	CDH11	3.24328	6.17603e-05	121.383	8.72799
ENSG00000136960	ENPP2	3.23893	2.39827e-06	26.0557	2.7107
ENSG00000227051	C14orf132	3.23807	5.80975e-06	137.24	13.0046
ENSG00000143226	FCGR2A	3.23328	0.000191616	35.8177	1.89367
ENSG00000265190	ANXA8	3.22412	2.24141e-05	239.648	18.3571
ENSG00000164344	KLKB1	3.21413	5.39383e-12	274.141	27.3734
ENSG00000130176	CNN1	3.21216	0.000411914	20.5553	1.40376
ENSG00000019991	HGF	3.20741	0.000470446	49.9155	3.4401
ENSG00000102010	BMX	3.20363	0.00019542	23.1781	2.1089
ENSG00000132965	ALOX5AP	3.20291	2.05123e-05	12.4402	0.623654
ENSG00000175899	A2M	3.2004	0.000177301	571.392	36.4555
ENSG00000188488	SERPINA5	3.19531	4.54439e-10	14628.9	1977.91
ENSG00000178860	MSC	3.19348	0.00346461	12.6242	0.0844344
ENSG00000122641	INHBA	3.17813	1.1295e-09	95.5892	9.71002
ENSG00000172935	MRGPRF	3.15907	0.000232706	18.5407	1.43777
ENSG00000078098	FAP	3.1568	0.000164052	35.9071	2.74494
ENSG00000101323	HAO1	3.15648	0.000381658	109.592	7.8338
ENSG00000113083	LOX	3.15446	8.34793e-05	125.257	10.9997
ENSG00000137809	ITGA11	3.1432	1.78062e-05	93.8293	8.46766
ENSG00000104324	CPQ	3.14006	2.29041e-15	1014.51	113.971
ENSG00000130558	OLFM1	3.13907	1.68549e-06	87.9223	9.55738
ENSG00000164694	FNDC1	3.13905	0.00259302	10.2368	0.267532
ENSG00000164761	TNFRSF11B	3.13066	8.46757e-11	235.105	28.0201
ENSG00000112936	C7	3.12307	0.000876191	747.641	48.6889
ENSG00000164266	SPINK1	3.11917	1.52552e-08	9516.14	1290.8
ENSG00000091583	APOH	3.11489	2.72906e-06	131.223	11.6373
ENSG00000198832	SELENOM	3.10991	5.00299e-12	1202.5	145.213
ENSG00000050628	PTGER3	3.10501	0.000369194	29.6528	2.04982
ENSG00000105894	PTN	3.10133	0.000247283	261.737	33.1889
ENSG00000109205	ODAM	3.09812	2.34594e-06	10579	1161.32
ENSG00000224389	C4B	3.09587	1.78665e-07	131.94	14.2002
ENSG00000151468	CCDC3	3.08868	0.000992842	57.8189	3.31515
ENSG00000110446	SLC15A3	3.08498	3.28353e-06	310.754	55.2763
ENSG00000112486	CCR6	3.08472	2.57711e-06	16.9779	1.58041
ENSG00000157131	C8A	3.06728	2.89224e-08	123.82	12.5637
ENSG00000154493	C10orf90	3.06679	0.00344957	8.58675	0.379232
ENSG00000109181	UGT2B10	3.06156	2.06321e-05	37.7765	3.42701
ENSG00000099998	GGT5	3.06082	8.24206e-05	74.1526	6.16257
ENSG00000184160	ADRA2C	3.06027	0.000172215	79.5135	7.00478
ENSG00000166823	MESP1	3.05824	3.022e-09	148.863	15.5918
ENSG00000105926	MPP6	3.05588	3.04601e-07	447.496	58.359
ENSG00000136698	CFC1	3.04143	0.00551904	11.1627	0.329891
ENSG00000121410	A1BG	3.03319	8.92597e-05	56.176	4.7373
ENSG00000203797	DDO	3.03276	1.47732e-20	224.621	30.1285
ENSG00000011028	MRC2	3.02909	0.00434767	237.152	7.72945
ENSG00000163485	ADORA1	3.01802	8.70406e-07	668.088	71.7606
ENSG00000134258	VTCN1	3.01439	2.09696e-05	1888.45	191.899
ENSG00000087250	MT3	2.99441	0.00364306	53.5965	3.36863
ENSG00000134874	DZIP1	2.99336	3.0422e-13	1296.86	178.257
ENSG00000197893	NRAP	2.99093	2.26271e-09	49.2469	5.43993
ENSG00000198300	PEG3	2.98427	8.36461e-05	36.1912	5.22928
ENSG00000154545	MAGED4	2.98239	5.09378e-05	193.084	19.7266
ENSG00000262406	MMP12	2.97208	1.49973e-05	194.799	21.4221
ENSG00000130755	GMFG	2.96923	0.000188014	11.389	0.872214
ENSG00000105852	PON3	2.96192	9.5249e-14	654.263	90.9669
ENSG00000114251	WNT5A	2.95984	1.91255e-05	263.801	29.1598
ENSG00000144481	TRPM8	2.95284	7.87852e-10	123.545	14.5927
ENSG00000122691	TWIST1	2.94746	0.00017387	13.8015	1.29047
ENSG00000053328	METTL24	2.94507	4.05785e-05	42.7107	4.7954
ENSG00000186907	RTN4RL2	2.93102	1.92206e-07	35.5266	4.29987
ENSG00000255245	FXYD6-FXYD2	2.92918	4.9707e-10	22.5144	3.18449
ENSG00000183476	SH2D7	2.92358	0.00222024	12.0266	0.73945
ENSG00000133488	SEC14L4	2.91606	1.40101e-07	63.783	10.1894
ENSG00000121297	TSHZ3	2.91585	0.000130652	12.4397	0.993781
ENSG00000138080	EMILIN1	2.91392	8.28014e-05	112.498	11.4113
ENSG00000118526	TCF21	2.91135	6.32193e-05	30.5208	3.06781
ENSG00000136160	EDNRB	2.91104	0.00114169	22.972	1.87495
ENSG00000157103	SLC6A1	2.90895	0.000711636	22.5599	2.81026
ENSG00000104722	NEFM	2.89805	0.00171716	19.4299	3.30392
ENSG00000174827	PDZK1	2.89746	3.74416e-08	153.318	20.2019
ENSG00000124568	SLC17A1	2.89278	1.28307e-06	29.4077	3.46264
ENSG00000158806	NPM2	2.885	3.01493e-09	182.7	23.6906
ENSG00000204983	PRSS1	2.87215	0.00618099	3309.26	201.292
ENSG00000115457	IGFBP2	2.8687	0.000861389	761.279	87.2399
ENSG00000136574	GATA4	2.86829	6.6152e-05	166.883	36.1824
ENSG00000112175	BMP5	2.86718	0.00154679	18.5243	1.60697
ENSG00000205363	C15orf59	2.86323	0.000499618	64.3518	7.03247
ENSG00000132693	CRP	2.86294	0.00143172	134.846	8.47888
ENSG00000235034	C19orf81	2.86245	0.00482378	5.37821	0.125143
ENSG00000172156	CCL11	2.86225	0.00947097	9.24404	0.565039
ENSG00000148702	HABP2	2.85684	5.60372e-09	7256.46	919.172
ENSG00000217442	SYCE3	2.85512	1.40762e-06	34.5513	4.54722
ENSG00000020181	ADGRA2	2.84607	0.000553768	39.7002	3.61508
ENSG00000136872	ALDOB	2.84589	1.48477e-05	1206.56	178.931
ENSG00000166796	LDHC	2.83141	0.00559321	50.8724	3.87626
ENSG00000127951	FGL2	2.82483	0.00067087	53.1282	4.55652
ENSG00000196859	KRT39	2.81844	0.00101645	8.36962	0.82984
ENSG00000116194	ANGPTL1	2.81799	1.89394e-05	195.639	24.6816
ENSG00000164825	DEFB1	2.80926	3.59473e-08	8363.59	1077.16
ENSG00000149557	FEZ1	2.80252	0.00144385	65.6513	6.22059
ENSG00000273259	AL049839.2	2.80152	2.38067e-05	1114.42	190.474
ENSG00000108691	CCL2	2.79936	0.00515463	3860.7	336.259
ENSG00000160862	AZGP1	2.79012	2.48551e-09	3324.9	465.188
ENSG00000108700	CCL8	2.78817	0.00770331	9.32996	0.481892
ENSG00000159713	TPPP3	2.78559	1.66589e-05	997.953	145.881
ENSG00000127241	MASP1	2.78093	5.03772e-06	1184.12	150.133
ENSG00000129988	LBP	2.77832	0.000588121	24.2806	2.53352
ENSG00000183807	FAM162B	2.77806	0.00915504	11.8036	0.750057
ENSG00000134775	FHOD3	2.77376	0.000670294	37.4416	4.10348
ENSG00000178573	MAF	2.76803	3.51037e-07	683.401	98.9883
ENSG00000197249	SERPINA1	2.76392	0.00117903	167124	16506
ENSG00000183049	CAMK1D	2.75609	4.85361e-08	102.542	15.6192
ENSG00000112164	GLP1R	2.75584	0.00410565	20.2957	2.94269
ENSG00000145777	TSLP	2.74167	0.000353291	46.1209	7.31889
ENSG00000149742	SLC22A9	2.73851	8.51497e-05	7.86927	1.06005
ENSG00000104213	PDGFRL	2.72803	5.50494e-05	77.5094	9.92829
ENSG00000187479	C11orf96	2.72587	0.00242802	27.5395	2.26832
ENSG00000180875	GREM2	2.72585	0.00411645	19.9632	2.16695
ENSG00000106538	RARRES2	2.71393	7.16601e-07	1011.67	162.794
ENSG00000166073	GPR176	2.71295	0.000109338	36.9488	4.45323
ENSG00000162896	PIGR	2.7124	1.03288e-06	216958	39414.6
ENSG00000100097	LGALS1	2.71072	0.000107489	3073.08	464.748
ENSG00000112303	VNN2	2.70959	1.87848e-05	1158.55	201.558
ENSG00000185479	KRT6B	2.70902	5.71048e-06	3300.49	433.451
ENSG00000186493	C5orf38	2.70435	0.0132215	27.6554	4.15736
ENSG00000088926	F11	2.70076	2.7126e-07	333.928	48.8395
ENSG00000198756	COLGALT2	2.6991	7.07803e-05	2543.31	330.353
ENSG00000144035	NAT8	2.69892	0.000370022	6.0521	0.470832
ENSG00000157111	TMEM171	2.69796	2.14077e-07	203.592	28.6997
ENSG00000149090	PAMR1	2.69219	0.00919605	18.064	1.45448
ENSG00000157350	ST3GAL2	2.68689	4.58647e-06	458.855	70.2319
ENSG00000170561	IRX2	2.67068	0.0043237	38.2575	7.59226
ENSG00000100665	SERPINA4	2.6607	2.40136e-10	2207.27	330.974
ENSG00000182836	PLCXD3	2.65886	2.40994e-08	170.961	24.684
ENSG00000186469	GNG2	2.65882	0.00237705	45.6636	5.74284
ENSG00000147027	TMEM47	2.64478	6.28621e-06	619.852	87.5525
ENSG00000100604	CHGA	2.64147	0.0116754	165.826	113.511
ENSG00000118004	COLEC11	2.63891	0.0106559	13.142	1.22585
ENSG00000142156	COL6A1	2.63555	0.000152183	1535.49	196.557
ENSG00000166816	LDHD	2.62877	8.43025e-08	344.07	53.252
ENSG00000205362	MT1A	2.61427	0.0029356	20.1062	2.62754
ENSG00000125869	LAMP5	2.61157	0.00274696	257.501	93.9433
ENSG00000184497	TMEM255B	2.60636	0.00119002	37.3954	5.02154
ENSG00000115008	IL1A	2.60257	0.00029652	743.483	99.7009
ENSG00000164107	HAND2	2.59659	0.00399433	22.3368	2.38053
ENSG00000120337	TNFSF18	2.59223	0.0102893	7.1478	0.536405
ENSG00000177459	ERICH5	2.59222	7.89103e-11	841.556	136.501
ENSG00000125999	BPIFB1	2.59197	0.000131333	1821.23	256.006
ENSG00000169744	LDB2	2.59029	0.00118184	13.9009	1.59116
ENSG00000165507	C10orf10	2.58882	3.40489e-06	437.47	65.4578
ENSG00000164116	GUCY1A3	2.58184	5.54175e-05	313.799	52.2766
ENSG00000186510	CLCNKA	2.57919	0.00435597	11.6915	1.19985
ENSG00000108551	RASD1	2.5773	0.00773945	653.72	59.2599
ENSG00000006210	CX3CL1	2.57592	5.57036e-07	1849.63	301.395
ENSG00000182771	GRID1	2.5744	0.00673286	30.1189	3.1453
ENSG00000088882	CPXM1	2.56074	0.0181691	7.68751	0.455533
ENSG00000161544	CYGB	2.55748	0.00171716	74.3277	9.25428
ENSG00000169856	ONECUT1	2.55535	0.000837371	77.7691	13.2741
ENSG00000241935	HOGA1	2.55298	1.67704e-07	240.748	37.2572
ENSG00000239697	TNFSF12	2.54679	8.16995e-09	300.564	47.7178
ENSG00000120156	TEK	2.54114	0.00191568	16.7844	2.24642
ENSG00000095777	MYO3A	2.53312	0.00501743	21.0269	7.93179
ENSG00000135318	NT5E	2.53092	1.05426e-09	931.571	160.09
ENSG00000177191	B3GNT8	2.51919	0.0018544	57.4536	10.5038
ENSG00000182667	NTM	2.51423	0.00647746	21.3965	2.21617
ENSG00000227507	LTB	2.51125	0.00376883	50.3182	8.23148
ENSG00000196557	CACNA1H	2.51062	9.43869e-08	376.886	67.5414
ENSG00000271824	SMIM32	2.50842	4.06952e-06	189.863	43.0337
ENSG00000146966	DENND2A	2.50579	0.000120789	35.8226	6.0391
ENSG00000092421	SEMA6A	2.4983	9.5249e-14	398.692	73.9579
ENSG00000143954	REG3G	2.49389	0.0136261	3.40677	0.327314
ENSG00000187955	COL14A1	2.48851	0.000402589	33.4025	6.10577
ENSG00000156222	SLC28A1	2.48672	9.29517e-05	65.1126	10.3169
ENSG00000140470	ADAMTS17	2.48388	0.000186955	60.9961	10.7032
ENSG00000100079	LGALS2	2.48315	5.78112e-09	337.241	56.7733
ENSG00000167994	RAB3IL1	2.48102	0.0187366	62.0319	8.01639
ENSG00000111052	LIN7A	2.47925	9.00076e-07	98.1037	17.1593
ENSG00000204252	HLA-DOA	2.47872	0.0149522	34.885	3.30325
ENSG00000148965	SAA4	2.47479	0.0273486	11.1537	0.676448
ENSG00000113721	PDGFRB	2.47315	0.0140044	38.2881	3.72756
ENSG00000147119	CHST7	2.46854	2.32973e-09	216.591	36.6055
ENSG00000157404	KIT	2.46697	0.00246379	45.3078	6.45311
ENSG00000138207	RBP4	2.46548	0.000865637	117.031	21.4648
ENSG00000142303	ADAMTS10	2.45974	0.000544146	53.3883	8.12922
ENSG00000225873	LINC00694	2.45596	0.00038667	19.8785	2.87916
ENSG00000185737	NRG3	2.45121	4.05785e-05	7.34958	0.843679
ENSG00000168398	BDKRB2	2.45107	3.29484e-13	589.905	118.969
ENSG00000182326	C1S	2.44772	8.09414e-05	221.486	35.2987
ENSG00000157445	CACNA2D3	2.44639	0.00267271	185.585	29.451
ENSG00000123838	C4BPA	2.44566	0.00470592	424.88	73.5041
ENSG00000154553	PDLIM3	2.4351	0.00139618	39.5318	5.89939
ENSG00000162892	IL24	2.42805	0.000428651	16.3523	2.40531
ENSG00000183662	FAM19A1	2.42336	0.0312961	87.6068	14.6501
ENSG00000123685	BATF3	2.42176	0.00326912	15.1831	2.24024
ENSG00000036672	USP2	2.42137	3.64194e-05	257.1	42.2226
ENSG00000172348	RCAN2	2.42072	1.59276e-06	509.331	88.3965
ENSG00000172985	SH3RF3	2.41908	0.00604201	9.99856	1.1597
ENSG00000170011	MYRIP	2.41906	0.000221117	35.2227	7.07419
ENSG00000158874	APOA2	2.41853	0.031279	17.0764	1.46382
ENSG00000104537	ANXA13	2.41589	3.33101e-09	1427.54	257.549
ENSG00000167614	TTYH1	2.40789	0.00151631	47.0602	7.5143
ENSG00000127074	RGS13	2.4064	0.000355748	31.7955	5.03183
ENSG00000162493	PDPN	2.40251	0.0146003	40.5646	4.67649
ENSG00000248771	SMIM31	2.39903	0.000416384	106.18	29.2211
ENSG00000103355	PRSS33	2.39325	0.00141854	32.8158	7.19804
ENSG00000133048	CHI3L1	2.38852	0.0179151	19.6234	2.17149
ENSG00000114200	BCHE	2.38387	0.0150435	4.02299	0.258143
ENSG00000123610	TNFAIP6	2.38287	0.0340902	5.41078	0.185966
ENSG00000013293	SLC7A14	2.37986	0.0169116	30.1397	1.45394
ENSG00000137285	TUBB2B	2.37749	1.20263e-06	1383.41	247.362
ENSG00000168135	KCNJ4	2.3771	0.000630328	12.299	2.05353
ENSG00000184905	TCEAL2	2.37667	0.0193618	7.905	0.842817
ENSG00000089250	NOS1	2.36804	0.00680028	24.2089	2.48219
ENSG00000183722	LHFPL6	2.36505	0.000565321	72.6264	11.7076
ENSG00000184672	RALYL	2.36215	4.54949e-07	67.0496	14.0408
ENSG00000115361	ACADL	2.36069	0.000117112	12.1958	2.1673
ENSG00000184956	MUC6	2.359	0.0014097	1514.78	542.46
ENSG00000164920	OSR2	2.35872	0.02297	6.54392	0.761923
ENSG00000130822	PNCK	2.35585	0.000350681	102.864	26.1246
ENSG00000264230	ANXA8L1	2.35449	0.000598513	137.917	24.1581
ENSG00000248144	ADH1C	2.35436	0.000592319	4565.82	742.389
ENSG00000148346	LCN2	2.35305	1.31373e-05	289645	50210
ENSG00000223865	HLA-DPB1	2.35178	0.0186503	147.664	20.7732
ENSG00000108950	FAM20A	2.35161	0.000979578	54.4511	9.82777
ENSG00000277363	SRCIN1	2.35025	0.00038667	203.203	35.6638
ENSG00000162897	FCAMR	2.34664	0.00128016	17.9258	3.56271
ENSG00000090339	ICAM1	2.34282	7.88484e-05	3384.97	585.712
ENSG00000019582	CD74	2.33889	3.01856e-07	44759.3	8208.4
ENSG00000100321	SYNGR1	2.33822	9.56999e-11	959.802	185.064
ENSG00000125144	MT1G	2.3357	0.00244176	166.268	57.0735
ENSG00000186081	KRT5	2.32925	0.00385946	123.949	20.5852
ENSG00000162078	ZG16B	2.32803	3.16254e-08	1797.7	348.752
ENSG00000140379	BCL2A1	2.32754	0.00428568	32.0407	5.58737
ENSG00000155629	PIK3AP1	2.32016	3.76002e-14	2917.91	563.386
ENSG00000100351	GRAP2	2.31971	0.0114146	20.1654	2.27223
ENSG00000140285	FGF7	2.31592	1.98718e-06	209.091	38.0602
ENSG00000165799	RNASE7	2.31448	1.59789e-05	43.8334	8.14723
ENSG00000123496	IL13RA2	2.31355	0.0296157	11.081	0.385863
ENSG00000124302	CHST8	2.31248	0.00348018	7.84125	1.23667
ENSG00000166035	LIPC	2.31107	9.43941e-06	100.668	18.3561
ENSG00000116176	TPSG1	2.31044	0.00356083	3.27281	0.264709
ENSG00000171560	FGA	2.30974	0.0134136	1277.28	182.688
ENSG00000160963	COL26A1	2.30344	0.0159583	11.1286	2.40323
ENSG00000077264	PAK3	2.29819	0.00802738	14.8077	2.81431
ENSG00000141505	ASGR1	2.29693	3.31522e-06	190.427	36.0303
ENSG00000235169	SMIM1	2.28196	1.58776e-06	116.913	22.4626
ENSG00000189292	ALKAL2	2.28173	0.000861389	153.465	34.1885
ENSG00000144785	AC073896.1	2.28152	1.01793e-09	830.642	172.95
ENSG00000188175	HEPACAM2	2.28032	0.0110751	23.2148	10.9661
ENSG00000137033	IL33	2.279	0.00186544	198.994	35.7514
ENSG00000100234	TIMP3	2.27897	0.0102724	273.741	40.8415
ENSG00000255071	SAA2-SAA4	2.27359	0.0418822	12.131	1.22605
ENSG00000021300	PLEKHB1	2.27307	2.81168e-06	3280.63	621.097
ENSG00000144331	ZNF385B	2.26847	0.0145605	27.2169	3.93483
ENSG00000137673	MMP7	2.26711	2.72428e-08	41595	8778.08
ENSG00000198865	CCDC152	2.26346	0.00251345	88.0713	15.6112
ENSG00000004776	HSPB6	2.2599	0.0233814	27.2157	3.12729
ENSG00000168913	ENHO	2.2589	0.027136	6.13819	0.636799
ENSG00000198829	SUCNR1	2.25851	0.00214527	12.1678	2.20619
ENSG00000164841	TMEM74	2.25713	0.035258	6.7677	0.801277
ENSG00000072041	SLC6A15	2.25103	0.0107057	9.5065	1.69848
ENSG00000146049	KAAG1	2.24829	0.000184385	34.2373	6.29953
ENSG00000130487	KLHDC7B	2.2421	0.00328993	8.78387	1.35745
ENSG00000180347	CCDC129	2.23998	0.00102435	72.863	14.7478
ENSG00000204397	CARD16	2.23442	1.11417e-08	295	62.9921
ENSG00000271605	MILR1	2.23346	0.00195133	183.902	41.8568
ENSG00000170367	CST5	2.23113	0.0131857	10.1704	1.63283
ENSG00000197444	OGDHL	2.23097	0.00106042	231.491	44.9307
ENSG00000106128	GHRHR	2.22893	0.0173014	7.71345	1.1658
ENSG00000134802	SLC43A3	2.22857	4.73595e-06	1026.74	207.092
ENSG00000164932	CTHRC1	2.22497	0.0163808	25.2638	3.78397
ENSG00000149435	GGTLC1	2.22376	0.00571041	5.92114	0.851239
ENSG00000134215	VAV3	2.2217	0.0199919	14.8408	3.83122
ENSG00000107551	RASSF4	2.21635	0.000103376	2115.52	410.713
ENSG00000168280	KIF5C	2.21561	0.0103431	8.34745	1.95461
ENSG00000154080	CHST9	2.21509	0.000780849	456.586	87.4646
ENSG00000148123	PLPPR1	2.21499	0.0106174	43.44	8.90675
ENSG00000158473	CD1D	2.21308	2.5644e-06	38.8359	8.76609
ENSG00000204381	LAYN	2.21255	0.0080387	96.6846	17.4739
ENSG00000163661	PTX3	2.20996	0.0331403	27.1426	3.40869
ENSG00000275896	PRSS2	2.19891	0.0462452	13159.1	1808.66
ENSG00000127561	SYNGR3	2.19355	3.73148e-05	150.64	29.9618
ENSG00000109956	B3GAT1	2.19274	0.000334795	52.7413	10.7435
ENSG00000172137	CALB2	2.19066	0.00267448	333.805	59.9008
ENSG00000177414	UBE2U	2.18676	0.0250407	7.16467	0.932424
ENSG00000115009	CCL20	2.1857	0.000528955	2741.89	566.699
ENSG00000186462	NAP1L2	2.17331	0.0027041	7.35992	1.02456
ENSG00000180785	OR51E1	2.16903	0.042478	13.3698	2.99933
ENSG00000177669	MBOAT4	2.16872	0.001672	15.4455	2.73903
ENSG00000090382	LYZ	2.16765	4.56329e-08	274575	74866.4
ENSG00000109272	PF4V1	2.16476	0.0382141	10.9862	1.6762
ENSG00000154655	L3MBTL4	2.16429	5.10296e-09	154.412	44.9688
ENSG00000021852	C8B	2.16422	0.0270438	4.85425	0.959915
ENSG00000105991	HOXA1	2.16096	0.0307023	3.54702	0.345017
ENSG00000185614	FAM212A	2.16037	0.0328702	8.28193	0.913932
ENSG00000103260	METRN	2.15958	2.19205e-08	518.356	114.734
ENSG00000134873	CLDN10	2.15477	6.72869e-09	7364.16	1925.83
ENSG00000105472	CLEC11A	2.15468	1.08879e-06	69.6987	14.9987
ENSG00000213886	UBD	2.15459	0.00455889	1601.34	288.348
ENSG00000131196	NFATC1	2.15108	0.000565229	101.951	21.6474
ENSG00000156689	GLYATL2	2.15072	0.000601761	89.6429	17.5453
ENSG00000145147	SLIT2	2.14928	0.0146588	103.48	20.821
ENSG00000157502	MUM1L1	2.14826	0.000257225	184.569	44.2643
ENSG00000170381	SEMA3E	2.14794	2.5507e-08	468.516	104.543
ENSG00000118307	CASC1	2.14247	0.00349645	54.7622	11.214
ENSG00000100739	BDKRB1	2.1413	4.65412e-05	58.8309	13.4678
ENSG00000127252	HRASLS	2.13893	0.0205496	12.4397	2.14056
ENSG00000177989	ODF3B	2.13704	2.59831e-08	483.195	105.889
ENSG00000261857	MIA	2.13463	0.01934	19.2622	3.58217
ENSG00000109472	CPE	2.13422	0.00432556	413.509	100.076
ENSG00000171724	VAT1L	2.1283	0.0139283	5.88477	0.777104
ENSG00000113389	NPR3	2.12673	0.0196603	21.944	4.05625
ENSG00000182985	CADM1	2.1266	5.80128e-08	1465.58	328.757
ENSG00000113361	CDH6	2.11494	3.01124e-07	1172.03	279.695
ENSG00000197943	PLCG2	2.10895	0.00377627	217.172	51.0643
ENSG00000105088	OLFM2	2.10683	0.00073436	406.592	87.6965
ENSG00000076706	MCAM	2.10418	0.0395692	2461.85	556.359
ENSG00000132639	SNAP25	2.10367	0.0011329	54.5189	12.4708
ENSG00000197977	ELOVL2	2.09976	0.00559321	14.5302	2.62654
ENSG00000124939	SCGB2A1	2.09699	0.000162347	19.889	4.42075
ENSG00000134042	MRO	2.09607	0.00495551	23.0189	3.96282
ENSG00000100365	NCF4	2.09549	0.00536327	48.1286	10.0836
ENSG00000180730	SHISA2	2.08936	0.00159569	129.174	34.2432
ENSG00000163492	CCDC141	2.08812	0.000681026	24.42	5.19178
ENSG00000183668	PSG9	2.08689	0.00270681	57.3785	11.6373
ENSG00000115226	FNDC4	2.08621	1.33409e-05	1290.71	309.593
ENSG00000184985	SORCS2	2.08533	0.0112504	243.868	80.1825
ENSG00000159403	C1R	2.07652	7.62897e-05	541.76	119.514
ENSG00000102230	PCYT1B	2.07271	0.0279579	14.179	2.69354
ENSG00000119865	CNRIP1	2.06978	0.0422804	6.15633	1.05274
ENSG00000236609	ZNF853	2.06974	0.000845852	46.079	10.008
ENSG00000163581	SLC2A2	2.06954	0.0053243	38.1356	9.91861
ENSG00000111678	C12orf57	2.06356	1.64828e-11	4192.51	988.138
ENSG00000142494	SLC47A1	2.06144	0.000110291	33.5206	8.5687
ENSG00000240583	AQP1	2.0611	0.000766084	377.298	80.3188
ENSG00000047457	CP	2.05924	0.00756844	1874.04	414.528
ENSG00000121552	CSTA	2.05874	0.0346068	5.08444	0.783781
ENSG00000253506	NACA2	2.05287	0.0226927	6.83397	1.59632
ENSG00000204262	COL5A2	2.05192	0.00261018	289.76	60.5541
ENSG00000125538	IL1B	2.05078	0.00787136	421.336	89.9807
ENSG00000134548	SPX	2.04979	0.0398478	16.8127	2.76134
ENSG00000186197	EDARADD	2.04406	0.00401749	7.34548	1.36995
ENSG00000166250	CLMP	2.04187	0.0038314	43.0711	9.3283
ENSG00000082074	FYB1	2.04149	0.00984169	16.2271	3.45068
ENSG00000158186	MRAS	2.04121	0.0047771	245.169	54.111
ENSG00000214212	C19orf38	2.04041	0.0145176	13.7673	2.57155
ENSG00000205795	CYS1	2.03892	0.00544435	7.86233	1.06959
ENSG00000197696	NMB	2.03513	1.0031e-06	1243.21	288.22
ENSG00000151882	CCL28	2.03482	2.4734e-05	3647	908.577
ENSG00000168140	VASN	2.0341	6.34182e-06	140.574	33.2495
ENSG00000121413	ZSCAN18	2.02408	5.80975e-06	448.785	104.29
ENSG00000140931	CMTM3	2.02382	0.000800332	740.126	166.884
ENSG00000174326	SLC16A11	2.02363	1.14014e-05	214.669	48.9746
ENSG00000159708	LRRC36	2.02137	0.000814043	151.697	33.3228
ENSG00000169347	GP2	2.01678	0.0406295	137.478	55.7924
ENSG00000168306	ACOX2	2.01662	0.00164891	40.481	8.9266
ENSG00000100170	SLC5A1	2.01487	3.21509e-07	2574.42	625.019
ENSG00000157399	ARSE	2.01487	1.37801e-08	3189.79	806.617
ENSG00000136167	LCP1	2.01247	0.00357169	220.099	50.1081
ENSG00000169248	CXCL11	2.00576	0.0168101	86.5661	17.4291
ENSG00000065371	ROPN1	2.00381	0.0245414	8.80211	1.75586
ENSG00000130988	RGN	2.00078	0.00213909	173.705	39.0334
ENSG00000187186	AL162231.1	1.9967	0.00018803	151.231	34.9805
ENSG00000107186	MPDZ	1.9959	0.023723	39.4783	7.31485
ENSG00000086991	NOX4	1.99505	0.0146149	9.25616	1.87763
ENSG00000101222	SPEF1	1.98984	0.00492043	32.8822	7.21009
ENSG00000160179	ABCG1	1.98962	0.00168895	278.197	69.3289
ENSG00000154277	UCHL1	1.98746	0.00979049	177	40.206
ENSG00000049089	COL9A2	1.98705	0.000845852	259.291	63.9458
ENSG00000130222	GADD45G	1.97659	0.000195944	264.204	66.9518
ENSG00000121966	CXCR4	1.97209	0.0260979	915.367	173.388
ENSG00000166670	MMP10	1.9711	0.00294762	493.817	110.759
ENSG00000180817	PPA1	1.97054	8.58736e-17	19181.1	5975.2
ENSG00000130720	FIBCD1	1.97026	0.0107725	127.341	28.7084
ENSG00000103942	HOMER2	1.97025	1.66719e-06	2373.54	595.845
ENSG00000124564	SLC17A3	1.96949	0.0466487	3.57511	0.703895
ENSG00000129654	FOXJ1	1.96669	0.0247831	115.332	32.3613
ENSG00000102445	RUBCNL	1.96427	0.0155071	19.3814	4.38002
ENSG00000055955	ITIH4	1.96402	0.00802738	196.646	44.7458
ENSG00000163121	NEURL3	1.96223	0.00231188	797.068	184.747
ENSG00000102271	KLHL4	1.96178	1.146e-05	339.323	82.1279
ENSG00000187243	MAGED4B	1.96045	0.0013584	115.456	31.138
ENSG00000133134	BEX2	1.96028	2.0159e-08	248.228	62.2202
ENSG00000214128	TMEM213	1.95207	0.00165042	1222.64	298.359
ENSG00000173585	CCR9	1.95006	0.0209231	4.38757	1.03542
ENSG00000157240	FZD1	1.94975	6.39221e-14	960.21	267.986
ENSG00000117586	TNFSF4	1.94614	0.00351273	33.5689	7.77408
ENSG00000159763	PIP	1.94593	0.0215563	50.459	11.7201
ENSG00000158445	KCNB1	1.94106	4.78815e-05	34.971	9.31995
ENSG00000110852	CLEC2B	1.94041	0.00573835	23.9472	5.25324
ENSG00000090554	FLT3LG	1.93927	0.000539995	67.348	17.1349
ENSG00000186188	FFAR4	1.93834	2.80897e-05	77.4783	33.166
ENSG00000134827	TCN1	1.93646	0.000585507	19524.4	7307.64
ENSG00000172456	FGGY	1.93523	6.4526e-08	754.454	195.118
ENSG00000167588	GPD1	1.93269	0.000469431	126.321	32.7836
ENSG00000133169	BEX1	1.92828	0.0395692	15.8268	3.1949
ENSG00000080224	EPHA6	1.92774	0.00175779	69.536	16.4
ENSG00000170044	ZPLD1	1.92626	0.000823424	69.7591	18.5475
ENSG00000187994	RINL	1.92201	0.000117112	678.052	171.48
ENSG00000168589	DYNLRB2	1.92175	0.0138968	7.71789	1.91534
ENSG00000198417	MT1F	1.92148	0.00146772	543.56	185.114
ENSG00000144642	RBMS3	1.91875	0.00431338	55.4432	13.6357
ENSG00000172955	ADH6	1.91861	0.000501952	1198.98	323.941
ENSG00000264058	AC073508.2	1.91858	0.0144898	48.4379	11.2292
ENSG00000160161	CILP2	1.91828	0.000310109	61.9798	15.2627
ENSG00000269404	SPIB	1.9182	0.0139507	35.6217	8.04623
ENSG00000158458	NRG2	1.91789	0.000182945	68.5446	21.1177
ENSG00000163736	PPBP	1.91474	0.00218846	508.863	214.223
ENSG00000002587	HS3ST1	1.90547	3.15009e-08	3772.88	1063.82
ENSG00000025039	RRAGD	1.90192	6.50992e-08	875.213	236.525
ENSG00000148935	GAS2	1.89881	0.00683688	359.946	85.5741
ENSG00000137251	TINAG	1.89458	0.0181277	26.5603	6.04037
ENSG00000213424	KRT222	1.89391	0.000243692	55.1972	15.0337
ENSG00000107105	ELAVL2	1.89041	0.0481116	8.21122	2.227
ENSG00000197859	ADAMTSL2	1.88293	0.00653641	19.5876	4.48295
ENSG00000148584	A1CF	1.87776	2.23609e-06	719.078	199.749
ENSG00000025708	TYMP	1.87275	5.78908e-05	948.765	242.605
ENSG00000125384	PTGER2	1.87097	0.0205032	277.104	75.5733
ENSG00000172366	MCRIP2	1.86886	3.07576e-09	1868.72	523.955
ENSG00000171517	LPAR3	1.86843	0.00786893	22.7583	5.58107
ENSG00000250120	PCDHA10	1.867	0.0194904	236.584	52.4452
ENSG00000104267	CA2	1.86627	3.21509e-07	2579.08	683.479
ENSG00000168269	FOXI1	1.86278	0.00733833	19.4653	4.50719
ENSG00000167165	UGT1A6	1.85862	0.0169448	149.015	52.9196
ENSG00000170624	SGCD	1.85712	0.0499993	8.84764	1.96345
ENSG00000152779	SLC16A12	1.85666	0.0481712	19.7526	3.77205
ENSG00000104140	RHOV	1.85639	0.00105257	286.557	72.0915
ENSG00000176463	SLCO3A1	1.85081	5.72677e-06	953.562	283.121
ENSG00000166503	HDGFL3	1.85061	0.00831855	1210.04	541.354
ENSG00000080573	COL5A3	1.84942	0.0285959	28.8044	6.56421
ENSG00000086300	SNX10	1.84692	0.00598626	86.8817	21.8623
ENSG00000146038	DCDC2	1.84177	8.09035e-07	5150.9	1441.71
ENSG00000166920	C15orf48	1.83884	0.00226556	475.965	133.794
ENSG00000231389	HLA-DPA1	1.83835	0.0396543	72.6488	15.7532
ENSG00000173926	MARCH3	1.8355	5.43463e-08	184.991	52.3452
ENSG00000261459	AC002310.5	1.83453	0.0224448	37.9834	10.3792
ENSG00000204219	TCEA3	1.83266	0.000499618	1289.79	355.97
ENSG00000154096	THY1	1.82904	0.0309032	130.649	29.9717
ENSG00000118473	SGIP1	1.82768	0.0146588	40.0395	10.5102
ENSG00000163132	MSX1	1.82477	0.0270828	15.3213	3.6998
ENSG00000165124	SVEP1	1.82312	0.0239708	49.896	11.4563
ENSG00000132164	SLC6A11	1.81898	0.0216919	19.9738	5.28166
ENSG00000106066	CPVL	1.81839	0.0130943	489.16	117.192
ENSG00000119632	IFI27L2	1.81668	0.000208441	296.45	82.3702
ENSG00000137726	FXYD6	1.81618	2.04365e-05	57.6489	21.1989
ENSG00000167780	SOAT2	1.81156	0.0064378	15.7342	4.54335
ENSG00000188613	NANOS1	1.81144	0.00527	132.784	35.7116
ENSG00000102802	MEDAG	1.8101	0.0105571	67.5214	17.2603
ENSG00000198053	SIRPA	1.81005	7.98909e-11	1824.74	520.918
ENSG00000177839	PCDHB9	1.80279	0.0279654	42.4753	12.0938
ENSG00000269190	FBXO17	1.79839	0.00751158	141.86	35.7679
ENSG00000177283	FZD8	1.79659	3.94326e-08	178.124	57.9541
ENSG00000100031	GGT1	1.79417	0.000142008	2405.43	743.163
ENSG00000154589	LY96	1.79357	0.029005	15.6582	3.61623
ENSG00000179292	TMEM151A	1.79356	0.000401106	53.1272	19.2047
ENSG00000174080	CTSF	1.7935	0.0010124	182.962	49.4778
ENSG00000131482	G6PC	1.79319	0.0315564	8.73889	2.22773
ENSG00000149534	MS4A2	1.79265	0.0442813	8.14995	2.20249
ENSG00000166278	C2	1.79252	0.000659028	34.19	10.2842
ENSG00000173511	VEGFB	1.79238	0.000242215	1351.31	366.312
ENSG00000183729	NPBWR1	1.79149	0.0474196	17.1235	5.98931
ENSG00000106565	TMEM176B	1.79032	0.000897252	6106.97	1797.36
ENSG00000239713	APOBEC3G	1.78919	2.43731e-05	204.857	56.2924
ENSG00000127084	FGD3	1.78517	0.0335471	263.811	144.223
ENSG00000159625	DRC7	1.78449	0.00561945	31.5137	8.46142
ENSG00000104112	SCG3	1.78233	0.0113666	14.7952	4.21569
ENSG00000198734	F5	1.78164	4.00427e-05	3696.46	1083.64
ENSG00000181322	NME9	1.77838	0.00101415	52.8342	15.1991
ENSG00000059377	TBXAS1	1.77818	6.71622e-06	1754.32	489.708
ENSG00000152128	TMEM163	1.77728	6.13056e-12	412.156	118.476
ENSG00000118181	RPS25	1.77178	3.0422e-13	13310.4	4178.9
ENSG00000148848	ADAM12	1.77068	0.0313953	32.0874	8.92975
ENSG00000262165	AC233723.1	1.76545	0.0225974	7.10752	1.85539
ENSG00000156467	UQCRB	1.76195	8.33781e-10	11658.4	3439.58
ENSG00000135312	HTR1B	1.76082	0.0094898	56.7932	16.722
ENSG00000135363	LMO2	1.76017	1.23967e-06	394.425	129.922
ENSG00000124116	WFDC3	1.75947	0.0448588	12.7633	3.27181
ENSG00000145626	UGT3A1	1.75857	0.0025992	10.7144	2.81464
ENSG00000068078	FGFR3	1.75751	1.28531e-05	2876.88	855.613
ENSG00000077327	SPAG6	1.75747	0.0271873	20.2214	5.86692
ENSG00000188015	S100A3	1.75655	0.015215	68.2257	17.5342
ENSG00000187808	SOWAHD	1.7559	0.0034635	22.9393	6.54413
ENSG00000196711	ALKAL1	1.75524	0.000526	47.012	14.573
ENSG00000165443	PHYHIPL	1.74809	0.031279	563.586	140.524
ENSG00000229117	RPL41	1.7461	2.56006e-09	99237.5	30047.3
ENSG00000177627	C12orf54	1.74418	0.0203327	11.2118	3.72139
ENSG00000001626	CFTR	1.74276	0.00110479	4332.36	1269.42
ENSG00000196683	TOMM7	1.73502	1.47562e-09	3238.7	957.715
ENSG00000250479	CHCHD10	1.72941	1.38716e-06	2469.24	732.719
ENSG00000151655	ITIH2	1.72941	0.00228321	479.058	161.881
ENSG00000242221	PSG2	1.72904	0.00829574	26.3671	7.66967
ENSG00000173698	ADGRG2	1.7279	0.00580094	158.084	47.5771
ENSG00000233493	TMEM238	1.72682	8.69572e-05	683.968	203.233
ENSG00000177614	PGBD5	1.72593	3.66802e-06	201.075	65.4976
ENSG00000121895	TMEM156	1.72533	0.000123815	127.085	39.5936
ENSG00000130005	GAMT	1.72449	0.000339517	952.739	287.712
ENSG00000144908	ALDH1L1	1.72339	0.00262512	210.176	58.3048
ENSG00000158373	HIST1H2BD	1.72281	0.00175564	702.551	198.507
ENSG00000010610	CD4	1.72182	0.0497827	24.9864	5.99443
ENSG00000137752	CASP1	1.72113	1.93221e-08	800.498	238.473
ENSG00000130513	GDF15	1.72038	0.0258745	62592.7	18093.2
ENSG00000168952	STXBP6	1.71999	1.02114e-09	1747.14	525.701
ENSG00000198643	FAM3D	1.71921	0.00106778	3823.98	1128.62
ENSG00000150540	HNMT	1.71776	5.00244e-10	2436.28	725.883
ENSG00000168077	SCARA3	1.71665	2.50141e-06	2884.47	848.872
ENSG00000142484	TM4SF5	1.71166	0.00820757	80.4752	25.2473
ENSG00000197728	RPS26	1.70992	0.00488183	4604.58	1268.48
ENSG00000131188	PRR7	1.70552	0.000198235	519.938	155.471
ENSG00000184840	TMED9	1.70368	4.25477e-08	9415.89	2986.92
ENSG00000120659	TNFSF11	1.69931	0.000131039	196.99	107.07
ENSG00000104760	FGL1	1.69849	0.0120932	49.6863	13.9819
ENSG00000123094	RASSF8	1.69218	5.54891e-06	421.825	128.507
ENSG00000150471	ADGRL3	1.69164	0.0484014	68.6249	19.7041
ENSG00000101210	EEF1A2	1.6889	0.00417177	2800.47	1457.52
ENSG00000221869	CEBPD	1.68535	0.000903861	1856.83	549.309
ENSG00000135404	CD63	1.68386	2.0875e-07	31808.7	9852.18
ENSG00000203778	FAM229B	1.68151	3.36012e-06	168.03	54.1454
ENSG00000171747	LGALS4	1.6769	1.45724e-05	11513.4	4089.66
ENSG00000100906	NFKBIA	1.67565	0.00119966	5058.14	1556.53
ENSG00000160951	PTGER1	1.67491	0.0154697	16.3762	4.51185
ENSG00000095739	BAMBI	1.67234	0.000428651	1170.66	345.889
ENSG00000124233	SEMG1	1.66933	0.0498922	7.49116	2.08946
ENSG00000161634	DCD	1.66886	0.0195769	13.4332	3.66083
ENSG00000007944	MYLIP	1.66873	0.000472861	371.265	114.49
ENSG00000166741	NNMT	1.66285	0.0339995	763.505	205.45
ENSG00000125652	ALKBH7	1.65959	7.52361e-06	1076.38	331.476
ENSG00000197982	C1orf122	1.65828	3.93209e-06	1673.22	570.026
ENSG00000164400	CSF2	1.65575	0.0297567	8.66405	2.94265
ENSG00000119866	BCL11A	1.65473	0.0153423	73.1836	21.8524
ENSG00000077274	CAPN6	1.65332	0.0123088	1720.67	578.719
ENSG00000125122	LRRC29	1.65317	0.000213008	71.374	21.9053
ENSG00000105499	PLA2G4C	1.65219	0.047181	137.062	38.0484
ENSG00000061918	GUCY1B3	1.65124	0.00304857	163.237	52.133
ENSG00000111058	ACSS3	1.64981	0.0235215	347.191	99.9824
ENSG00000225663	MCRIP1	1.64937	7.77527e-07	671.014	209.194
ENSG00000273173	SNURF	1.64904	8.70406e-07	876.695	272.798
ENSG00000181449	SOX2	1.6489	0.0492329	20.9339	6.20026
ENSG00000225614	ZNF469	1.64594	0.00737328	89.3983	28.2267
ENSG00000215845	TSTD1	1.64469	6.20934e-07	1563.28	486.878
ENSG00000147408	CSGALNACT1	1.64374	0.00622427	729.375	217.679
ENSG00000104998	IL27RA	1.64225	0.000354032	134.978	42.7302
ENSG00000167733	HSD11B1L	1.63882	1.90463e-05	446.418	141.536
ENSG00000141933	TPGS1	1.63787	7.24955e-05	341.95	110.638
ENSG00000166743	ACSM1	1.63389	0.00982861	54.5607	17.6964
ENSG00000196408	NOXO1	1.6324	0.000955542	261.564	83.0649
ENSG00000139597	N4BP2L1	1.63075	0.000690755	256.966	83.7375
ENSG00000184454	NCMAP	1.62972	7.3836e-09	3157.32	1008.71
ENSG00000173175	ADCY5	1.62839	0.0385537	72.809	39.9088
ENSG00000175600	SUGCT	1.62779	0.00527303	59.2429	18.184
ENSG00000108176	DNAJC12	1.6275	0.00482378	463.863	141.933
ENSG00000147889	CDKN2A	1.62496	0.000505598	993.167	310.604
ENSG00000134853	PDGFRA	1.624	0.0438891	24.7586	7.03838
ENSG00000184515	BEX5	1.62375	0.00815208	60.0826	20.4944
ENSG00000128283	CDC42EP1	1.62364	4.63905e-09	11327.1	3626.84
ENSG00000196620	UGT2B15	1.62326	0.0335471	518.842	165.015
ENSG00000154188	ANGPT1	1.62267	0.0137058	18.5807	6.33365
ENSG00000105808	RASA4	1.62215	0.0149522	421.342	126.96
ENSG00000132329	RAMP1	1.62196	0.00413883	1948.27	598.317
ENSG00000159128	IFNGR2	1.62176	0.00195661	580.741	183.11
ENSG00000140264	SERF2	1.61991	5.45685e-09	17365.1	5633.27
ENSG00000148908	RGS10	1.61989	0.0109127	192.992	66.4633
ENSG00000186367	KIAA1024L	1.61974	0.00499032	40.1349	12.0123
ENSG00000176723	ZNF843	1.61866	0.000511651	28.9497	9.86578
ENSG00000166347	CYB5A	1.61599	2.39827e-06	6195.09	2010.14
ENSG00000106211	HSPB1	1.61437	0.000120789	5624.23	1938.75
ENSG00000113269	RNF130	1.61212	1.91203e-06	2437.88	796.32
ENSG00000167741	GGT6	1.60811	0.000249157	784.22	271.476
ENSG00000178397	FAM220A	1.60585	0.0101062	1110.16	347.033
ENSG00000182511	FES	1.60537	0.0286316	36.776	11.0125
ENSG00000108840	HDAC5	1.60288	9.64013e-05	178.886	57.3982
ENSG00000171443	ZNF524	1.59984	3.97504e-06	689.714	221.459
ENSG00000167969	ECI1	1.59489	8.56395e-08	2572.16	837.52
ENSG00000113209	PCDHB5	1.59455	0.00463274	86.7813	28.934
ENSG00000077063	CTTNBP2	1.59356	0.0100065	290.473	110.388
ENSG00000255526	NEDD8-MDP1	1.5913	4.20173e-05	791.568	259.752
ENSG00000101439	CST3	1.59081	1.69098e-06	18619.3	6060.66
ENSG00000126603	GLIS2	1.5905	0.0478436	236.392	68.7794
ENSG00000129993	CBFA2T3	1.58852	0.0320901	27.2523	7.96503
ENSG00000184434	LRRC19	1.58751	5.32068e-05	179.789	68.1918
ENSG00000205572	SERF1B	1.58665	0.00761522	380.49	123.28
ENSG00000187889	FYB2	1.58658	0.0202431	33.4153	10.109
ENSG00000130303	BST2	1.58589	0.0208722	1583.37	543.534
ENSG00000159884	CCDC107	1.58578	1.78989e-08	450.064	149.665
ENSG00000171766	GATM	1.5847	2.89785e-05	7921.68	3080.12
ENSG00000242028	HYPK	1.58459	9.46467e-05	775.21	269.947
ENSG00000102265	TIMP1	1.58334	4.81135e-08	7685.55	2512.21
ENSG00000148826	NKX6-2	1.57964	0.0081179	39.3481	11.9079
ENSG00000166033	HTRA1	1.57871	0.00727676	1186.63	397.268
ENSG00000171310	CHST11	1.57651	0.0404791	65.9909	27.5311
ENSG00000063180	CA11	1.57519	0.00702721	375.672	116.254
ENSG00000138755	CXCL9	1.57394	0.0196809	13.7644	4.07664
ENSG00000146215	CRIP3	1.57189	0.0384178	6.80965	2.08023
ENSG00000125148	MT2A	1.56927	0.0130943	1531.01	554.81
ENSG00000161955	TNFSF13	1.56734	1.64677e-06	2647.6	881.915
ENSG00000175497	DPP10	1.56602	0.00153079	167.892	63.477
ENSG00000165215	CLDN3	1.56576	0.0014614	2565.18	887.263
ENSG00000144810	COL8A1	1.56567	0.0123418	31.5108	9.88209
ENSG00000092096	SLC22A17	1.56449	0.00107484	80.5749	27.2923
ENSG00000146700	SSC4D	1.55724	0.0269297	18.8419	6.26495
ENSG00000166313	APBB1	1.5571	5.89737e-06	350.238	123.043
ENSG00000112667	DNPH1	1.55367	1.674e-05	1646.74	565.546
ENSG00000151729	SLC25A4	1.55233	9.52481e-09	2585.66	868.758
ENSG00000163735	CXCL5	1.54818	0.0143186	108904	39250.2
ENSG00000204961	PCDHA9	1.54664	0.0465968	13.4261	4.0869
ENSG00000158125	XDH	1.5463	0.0152363	299.697	111.729
ENSG00000255690	TRIL	1.54524	0.00909561	78.9533	26.0738
ENSG00000148735	PLEKHS1	1.5443	0.0178439	1203.96	456.717
ENSG00000249242	TMEM150C	1.54228	0.000619647	82.291	28.8254
ENSG00000179862	CITED4	1.54185	3.59872e-05	1392.73	476.23
ENSG00000182154	MRPL41	1.54068	8.22232e-08	1822.83	625.509
ENSG00000177103	DSCAML1	1.532	0.0094405	126.553	49.6491
ENSG00000088543	C3orf18	1.53122	0.008115	165.492	53.6253
ENSG00000165238	WNK2	1.5307	9.10356e-06	1487.85	564.954
ENSG00000124102	PI3	1.52994	0.0305204	337.936	105.119
ENSG00000162366	PDZK1IP1	1.52813	3.6623e-05	8066.91	2715.28
ENSG00000196976	LAGE3	1.52737	1.50146e-07	401.813	141.163
ENSG00000159167	STC1	1.52727	0.0235388	2477.61	775.402
ENSG00000112096	SOD2	1.52608	7.6525e-08	10746.7	3678.35
ENSG00000086696	HSD17B2	1.52332	1.91269e-05	556.996	195.165
ENSG00000154856	APCDD1	1.523	0.000584924	3552	1209.21
ENSG00000126264	HCST	1.51936	0.0254775	17.5609	5.81305
ENSG00000105137	SYDE1	1.51744	0.00443842	70.1229	24.2273
ENSG00000183844	FAM3B	1.516	1.36542e-05	2624.67	995.179
ENSG00000137142	IGFBPL1	1.51505	0.00143603	39.8022	13.7486
ENSG00000186231	KLHL32	1.51084	0.0327128	15.4039	5.03007
ENSG00000175197	DDIT3	1.50976	0.0202001	622.845	198.308
ENSG00000118804	STBD1	1.50748	0.000104987	539.618	183.144
ENSG00000170458	CD14	1.50542	0.00243509	177.35	59.3743
ENSG00000162620	LRRIQ3	1.50402	0.0315232	50.7628	16.327
ENSG00000104490	NCALD	1.504	0.0138741	311.841	122.454
ENSG00000089847	ANKRD24	1.50267	0.0147608	114.934	38.2268
ENSG00000186010	NDUFA13	1.5025	4.26576e-07	5517.34	1941.62
ENSG00000155093	PTPRN2	1.50228	0.00105504	3451.05	1322.9
ENSG00000269313	MAGIX	1.50226	4.60588e-05	191.397	66.0839
ENSG00000171916	LGALS9C	1.49886	0.0426864	139.006	62.5113
ENSG00000158716	DUSP23	1.49628	7.34525e-06	1006.98	352.564
ENSG00000184730	APOBR	1.49554	0.0288932	10.0169	3.09506
ENSG00000113763	UNC5A	1.49344	0.00305248	353.524	124.468
ENSG00000105373	NOP53	1.49342	1.74389e-06	11086.5	3969.43
ENSG00000241343	RPL36A	1.49332	5.22582e-06	5069.84	1796.95
ENSG00000165816	VWA2	1.49258	0.015305	594.722	237.634
ENSG00000183172	SMDT1	1.48855	4.57843e-06	272.099	95.1386
ENSG00000131773	KHDRBS3	1.48829	0.0262207	397.65	141.371
ENSG00000161082	CELF5	1.48432	0.014143	35.0471	11.5307
ENSG00000116667	C1orf21	1.48342	0.000128063	486.934	183.086
ENSG00000110777	POU2AF1	1.48341	0.013545	58.7543	21.3417
ENSG00000179431	FJX1	1.48338	0.0116852	270.468	98.0465
ENSG00000216490	IFI30	1.48176	0.00462813	1448.42	489.079
ENSG00000008517	IL32	1.47978	0.0032833	7017.49	2378.45
ENSG00000169562	GJB1	1.47946	1.54004e-08	2490.96	883.991
ENSG00000182612	TSPAN10	1.47407	0.000530132	62.5481	22.3554
ENSG00000143158	MPC2	1.47273	2.17661e-05	3430.35	1211.61
ENSG00000112530	PACRG	1.47253	0.0135915	89.194	31.9908
ENSG00000100399	CHADL	1.46739	0.0470796	33.1728	11.3919
ENSG00000019102	VSIG2	1.46696	0.000365954	1427.15	514.479
ENSG00000185437	SH3BGR	1.46687	0.00640999	197.908	68.4706
ENSG00000142694	EVA1B	1.46644	0.00165	326.253	112.87
ENSG00000270188	MTRNR2L11	1.46576	0.0284447	23.2038	10.2242
ENSG00000073910	FRY	1.46288	0.00146631	738.586	260.689
ENSG00000182712	CMC4	1.4612	0.000240848	117.19	43.7609
ENSG00000165376	CLDN2	1.46059	0.0127685	68198.7	24974.6
ENSG00000128739	SNRPN	1.46022	1.86981e-06	6461.32	2336.3
ENSG00000188095	MESP2	1.45941	0.0451712	10.635	3.30809
ENSG00000229809	ZNF688	1.45804	0.00180625	419.774	152.609
ENSG00000159761	C16orf86	1.45779	0.000495088	85.3044	30.6306
ENSG00000171159	C9orf16	1.45745	0.0002111	1954.31	705.486
ENSG00000099260	PALMD	1.45354	0.00387611	1113.63	451.817
ENSG00000143365	RORC	1.45222	0.022742	849.898	282.647
ENSG00000174917	C19orf70	1.44983	3.59864e-06	1274.02	464.822
ENSG00000109846	CRYAB	1.44886	0.00594828	40.4282	14.2916
ENSG00000167526	RPL13	1.44706	4.20012e-08	52284.7	19005
ENSG00000277117	FP565260.3	1.4403	0.00915504	70.7025	24.2945
ENSG00000127540	UQCR11	1.43923	6.14454e-06	5217.13	1896.22
ENSG00000124107	SLPI	1.43677	0.00375464	3448.95	1256.47
ENSG00000184005	ST6GALNAC3	1.43608	0.0173887	130.056	154.139
ENSG00000171236	LRG1	1.43603	0.000902488	2243.54	814.024
ENSG00000128309	MPST	1.43597	3.37854e-09	5818	2148.44
ENSG00000231924	PSG1	1.43532	0.0315298	23.3163	8.64104
ENSG00000108556	CHRNE	1.43497	0.0411222	14.2409	5.50019
ENSG00000213171	LINGO4	1.43486	0.0373599	12.0616	4.02599
ENSG00000171227	TMEM37	1.43464	1.56922e-06	1192.99	439.012
ENSG00000175602	CCDC85B	1.42959	0.0337435	518.331	185.339
ENSG00000100307	CBX7	1.42815	0.00144846	455.105	164.448
ENSG00000095637	SORBS1	1.42736	0.00109194	309.257	112.541
ENSG00000149806	FAU	1.42725	1.3167e-08	13834.5	5156.1
ENSG00000184374	COLEC10	1.42612	0.00423563	20.5328	7.369
ENSG00000005893	LAMP2	1.42463	3.73212e-17	10700.2	4004.1
ENSG00000166173	LARP6	1.42439	1.25208e-05	730.068	265.771
ENSG00000125827	TMX4	1.42345	1.37843e-06	3688.76	1356.82
ENSG00000112796	ENPP5	1.42338	2.57711e-06	1854.03	754.439
ENSG00000176125	UFSP1	1.42229	0.00463709	43.0566	16.0232
ENSG00000173486	FKBP2	1.42043	3.71283e-05	1766.1	676.355
ENSG00000167996	FTH1	1.41676	1.51259e-05	47309.8	17438.5
ENSG00000158792	SPATA2L	1.41668	0.00145009	338.808	123.001
ENSG00000172809	RPL38	1.41573	4.31956e-06	21821	8077.74
ENSG00000167136	ENDOG	1.41526	9.55266e-05	543.905	205.71
ENSG00000136521	NDUFB5	1.41465	3.56956e-07	4923.17	1833.51
ENSG00000138639	ARHGAP24	1.41461	0.0400947	589.722	216.101
ENSG00000103254	FAM173A	1.41445	0.000179945	691.18	268.848
ENSG00000133315	MACROD1	1.41348	0.00874126	364.326	128.654
ENSG00000188243	COMMD6	1.41286	1.30025e-07	2888.95	1068.78
ENSG00000166246	C16orf71	1.41185	0.00165	44.1455	16.0418
ENSG00000196502	SULT1A1	1.41151	0.000148979	847.346	318.481
ENSG00000175701	LINC00116	1.40896	2.76249e-06	658.042	248.392
ENSG00000147100	SLC16A2	1.40804	0.00133158	206.134	76.2967
ENSG00000171858	RPS21	1.40159	1.12126e-06	17437.2	6578.24
ENSG00000171385	KCND3	1.40085	0.0443888	24.7053	21.014
ENSG00000170889	RPS9	1.40075	5.23932e-07	7789.89	2917.99
ENSG00000107954	NEURL1	1.40054	0.0252536	15.5463	6.75619
ENSG00000186468	RPS23	1.39936	5.09716e-07	40614.6	15715.3
ENSG00000155792	DEPTOR	1.39756	0.0373168	286.517	124.174
ENSG00000078487	ZCWPW1	1.39663	0.000213008	52.8996	20.2969
ENSG00000156587	UBE2L6	1.39631	4.5837e-06	2912.54	1095.17
ENSG00000166562	SEC11C	1.39564	0.00361337	3670.26	1380.59
ENSG00000088992	TESC	1.39041	0.00079643	14496.2	5428.64
ENSG00000135940	COX5B	1.38891	1.40762e-06	5330.76	2030.12
ENSG00000077782	FGFR1	1.38839	0.00764204	807.881	293.738
ENSG00000181045	SLC26A11	1.38767	4.44523e-05	232.175	132.837
ENSG00000128266	GNAZ	1.38759	0.00120414	579.593	232.131
ENSG00000102409	BEX4	1.38618	1.04693e-06	732.481	282.11
ENSG00000110011	DNAJC4	1.38569	1.13889e-07	1386.52	525.05
ENSG00000167397	VKORC1	1.38561	3.58695e-09	2162.75	822.011
ENSG00000183978	COA3	1.38368	2.90794e-07	2079.08	789.683
ENSG00000105379	ETFB	1.38348	0.000663655	3496.64	1306.09
ENSG00000141756	FKBP10	1.3825	0.0390331	1110.18	423.852
ENSG00000165795	NDRG2	1.38102	7.31344e-05	5224.17	1965.29
ENSG00000132970	WASF3	1.37871	0.000328774	202.584	85.0097
ENSG00000100292	HMOX1	1.37811	0.0205496	73.5885	28.4073
ENSG00000139410	SDSL	1.37671	0.000260687	378.413	143.138
ENSG00000051523	CYBA	1.37574	1.17265e-08	8839.45	3456.7
ENSG00000174886	NDUFA11	1.37419	6.11915e-06	3415.21	1314.49
ENSG00000094755	GABRP	1.37321	0.0328167	5904.3	2687.8
ENSG00000137573	SULF1	1.37282	0.0441069	34.4989	12.8986
ENSG00000114391	RPL24	1.37239	3.1816e-07	26685.1	10250.4
ENSG00000135124	P2RX4	1.36956	1.18614e-07	848.773	330.003
ENSG00000181444	ZNF467	1.3695	0.00110111	464.222	189.135
ENSG00000103811	CTSH	1.3682	8.5267e-06	7740.52	2945.53
ENSG00000198435	NRARP	1.36625	0.00226477	541.872	213.856
ENSG00000204128	C2orf72	1.36518	0.0101809	742.66	306.614
ENSG00000172922	RNASEH2C	1.36506	1.42736e-06	1286.35	498.16
ENSG00000150281	CTF1	1.36328	0.00303902	142.661	55.024
ENSG00000149300	C11orf52	1.36273	9.82646e-11	402.339	156.844
ENSG00000128294	TPST2	1.36177	3.69305e-05	454.365	173.586
ENSG00000187024	PTRH1	1.3611	0.000137452	408.364	161.694
ENSG00000184371	CSF1	1.36104	0.00050466	1153.49	450.861
ENSG00000002933	TMEM176A	1.36075	0.0195082	3661.92	1483.38
ENSG00000224877	NDUFAF8	1.35943	0.00126917	1351.18	544.676
ENSG00000161011	SQSTM1	1.35706	0.00107037	15158.9	5842.22
ENSG00000179965	ZNF771	1.35597	2.79479e-06	249.058	97.9816
ENSG00000174938	SEZ6L2	1.35482	8.09414e-05	5556.25	2126.15
ENSG00000126432	PRDX5	1.35348	1.18891e-07	7647.18	2976.16
ENSG00000214063	TSPAN4	1.35264	0.000530132	1214.67	463.198
ENSG00000118420	UBE3D	1.35247	0.0125609	367.275	137.708
ENSG00000144115	THNSL2	1.35187	0.0497203	436.954	155.6
ENSG00000184489	PTP4A3	1.34903	0.00590501	214.349	80.8376
ENSG00000162882	HAAO	1.34784	0.00172292	65.4275	25.1639
ENSG00000105404	RABAC1	1.34781	2.14092e-05	2339.4	916.554
ENSG00000138085	ATRAID	1.34718	1.00592e-06	3642.71	1409.88
ENSG00000134419	RPS15A	1.34572	1.09019e-06	25202.6	9758.28
ENSG00000108821	COL1A1	1.34434	0.0471625	2268.15	811.45
ENSG00000148291	SURF2	1.34347	0.000172038	281.348	109.828
ENSG00000006327	TNFRSF12A	1.34279	0.0113021	4429.55	1684.74
ENSG00000133112	TPT1	1.34102	8.41263e-08	123440	48292.3
ENSG00000163032	VSNL1	1.33997	0.024967	572.128	245.017
ENSG00000123349	PFDN5	1.33942	2.89173e-09	6221.1	2434.04
ENSG00000184903	IMMP2L	1.33896	0.000190818	375.262	144.742
ENSG00000155367	PPM1J	1.33707	0.0186503	70.777	26.6272
ENSG00000163491	NEK10	1.33621	0.0460914	64.3121	23.9502
ENSG00000146232	NFKBIE	1.33591	0.000627845	736.213	283.12
ENSG00000167191	GPRC5B	1.33576	0.00970169	4720.53	1770.89
ENSG00000072818	ACAP1	1.33551	0.0271717	123.594	45.9287
ENSG00000143248	RGS5	1.33447	0.0201354	147.331	54.9472
ENSG00000099795	NDUFB7	1.3297	7.75991e-06	3127.18	1241.66
ENSG00000130733	YIPF2	1.32965	8.83693e-09	3026.31	1194.41
ENSG00000196465	MYL6B	1.32959	0.000915429	1368.28	537.125
ENSG00000161970	RPL26	1.3292	2.82913e-07	39651.3	15626.1
ENSG00000105327	BBC3	1.32891	0.0447697	709.099	269.106
ENSG00000130748	TMEM160	1.32672	0.000914264	265.613	105.201
ENSG00000198034	RPS4X	1.3263	6.40352e-05	40045	15880.7
ENSG00000099624	ATP5D	1.32569	3.20664e-05	4233.51	1659.18
ENSG00000184508	HDDC3	1.32394	2.01847e-05	396.234	155.797
ENSG00000119048	UBE2B	1.32374	2.38905e-09	2508.63	1029.24
ENSG00000109854	HTATIP2	1.32368	4.07455e-10	2881.49	1146.75
ENSG00000107872	FBXL15	1.32241	8.14445e-05	715.557	287.203
ENSG00000135917	SLC19A3	1.3221	0.0100228	270.698	166.795
ENSG00000176978	DPP7	1.32178	9.05254e-08	2310.17	924.146
ENSG00000161016	RPL8	1.32121	4.11833e-07	42339.1	16872.6
ENSG00000197958	RPL12	1.32106	3.05377e-08	43803.7	17419.1
ENSG00000163501	IHH	1.32036	0.0423076	172.638	70.7216
ENSG00000164258	NDUFS4	1.32034	3.33257e-06	1660.71	654.624
ENSG00000142684	ZNF593	1.31923	0.000209225	707.602	285.476
ENSG00000205436	EXOC3L4	1.31899	0.00530894	158.622	63.0934
ENSG00000063241	ISOC2	1.31845	2.4913e-06	1464.77	582.107
ENSG00000137154	RPS6	1.31806	1.62209e-05	72546.5	28626.1
ENSG00000231500	RPS18	1.3176	9.73952e-09	9104.19	3632.75
ENSG00000126267	COX6B1	1.31757	2.91651e-05	6061.25	2411.55
ENSG00000099377	HSD3B7	1.31576	2.63225e-07	1268.93	509.591
ENSG00000107833	NPM3	1.31542	3.01856e-07	920.789	365.777
ENSG00000171222	SCAND1	1.31514	0.000304419	1756.59	702.925
ENSG00000103145	HCFC1R1	1.31479	4.33843e-05	1053.72	420.13
ENSG00000140280	LYSMD2	1.31391	2.58304e-06	399.38	158.06
ENSG00000100612	DHRS7	1.31323	7.07878e-10	4480.6	1796.91
ENSG00000156413	FUT6	1.31299	2.37692e-05	1774.62	713.568
ENSG00000152082	MZT2B	1.31203	8.6314e-05	2968.04	1181.43
ENSG00000114383	TUSC2	1.31197	1.43913e-06	1598.8	645.835
ENSG00000165775	FUNDC2	1.31168	1.86523e-09	1459.58	582.937
ENSG00000131469	RPL27	1.31166	3.27778e-07	31179.6	12434.2
ENSG00000180573	HIST1H2AC	1.31157	0.0482832	1382.78	524.283
ENSG00000229833	PET100	1.31075	0.000296224	1053.61	428.774
ENSG00000204387	C6orf48	1.31035	0.0203133	1615.4	614.818
ENSG00000182359	KBTBD3	1.30897	0.000188989	346.299	136.6
ENSG00000243056	EIF4EBP3	1.3085	0.00965719	135.422	52.4621
ENSG00000197461	PDGFA	1.30818	0.012817	1441.71	556.85
ENSG00000103363	ELOB	1.30691	5.41435e-06	4808.17	1926.99
ENSG00000171817	ZNF540	1.30639	0.0250206	58.1444	22.7991
ENSG00000138100	TRIM54	1.30166	0.0379242	86.2115	40.8649
ENSG00000168350	DEGS2	1.30104	0.00527303	1346.49	534.225
ENSG00000169228	RAB24	1.29846	1.69339e-06	1253.82	505.911
ENSG00000105516	DBP	1.29836	0.0446405	410.238	155.582
ENSG00000137198	GMPR	1.2983	0.0152613	226.828	87.4377
ENSG00000160284	SPATC1L	1.29769	0.0019885	165.624	64.6589
ENSG00000136371	MTHFS	1.29667	4.19655e-07	1015.13	408.745
ENSG00000155368	DBI	1.29577	6.22037e-05	8884.08	3613.04
ENSG00000168273	SMIM4	1.29566	0.00078979	551.982	228.552
ENSG00000083845	RPS5	1.29504	1.62802e-06	21344.8	8638.99
ENSG00000077348	EXOSC5	1.29486	4.57334e-05	327.325	136.491
ENSG00000114779	ABHD14B	1.29243	1.66589e-05	2408.81	969.189
ENSG00000105193	RPS16	1.29165	0.00016962	26443.9	10639.4
ENSG00000104892	KLC3	1.29163	0.012369	91.9609	36.3475
ENSG00000122971	ACADS	1.28956	3.67327e-05	739.591	297.991
ENSG00000203546	AL139353.1	1.28829	0.0120575	22.8022	9.06972
ENSG00000170775	GPR37	1.28731	0.00633243	144.135	59.9733
ENSG00000184304	PRKD1	1.28724	0.0282077	43.3478	17.482
ENSG00000147003	TMEM27	1.28617	0.00845315	2705.67	1070.59
ENSG00000130255	RPL36	1.28561	1.67015e-05	12802.6	5211.96
ENSG00000237489	C10orf143	1.28487	0.000325324	38.482	15.4763
ENSG00000105677	TMEM147	1.28479	7.55664e-09	2252.18	924.393
ENSG00000053501	USE1	1.28392	5.68724e-09	553.525	225.737
ENSG00000099385	BCL7C	1.2832	3.30924e-06	681.447	279.844
ENSG00000152804	HHEX	1.28305	5.78991e-07	1883.93	768.625
ENSG00000213221	DNLZ	1.28291	0.00801696	242.994	97.0087
ENSG00000132535	DLG4	1.2824	0.0424236	257.672	100.976
ENSG00000142937	RPS8	1.2823	3.53869e-06	40563.9	16558
ENSG00000091656	ZFHX4	1.28188	0.0050144	92.8144	39.5332
ENSG00000005486	RHBDD2	1.28106	2.01764e-05	4675.99	1988.55
ENSG00000178187	ZNF454	1.28069	0.00992155	35.6954	16.0876
ENSG00000147883	CDKN2B	1.27913	0.0276918	1382.28	587.294
ENSG00000166780	C16orf45	1.2787	0.0262941	101.947	44.3266
ENSG00000165023	DIRAS2	1.27786	0.00496525	127.928	51.5864
ENSG00000162814	SPATA17	1.27665	0.0319887	111.762	43.5783
ENSG00000099769	IGFALS	1.27432	0.0176491	88.6324	38.7931
ENSG00000115828	QPCT	1.27071	0.0141525	653.442	257.403
ENSG00000090581	GNPTG	1.27019	5.65161e-11	3061.04	1274.28
ENSG00000115350	POLE4	1.26992	0.000259297	657.4	274.639
ENSG00000110328	GALNT18	1.26977	5.41435e-06	679.458	278.888
ENSG00000116096	SPR	1.26872	1.35909e-07	1490.01	615.712
ENSG00000161677	JOSD2	1.26866	2.43492e-05	369.224	157.498
ENSG00000041988	THAP3	1.26822	2.9553e-06	597.35	250.558
ENSG00000167995	BEST1	1.26637	0.00122963	91.1618	37.1308
ENSG00000137880	GCHFR	1.26623	0.00117614	879.728	361.716
ENSG00000185022	MAFF	1.26555	0.0208494	1198	475.395
ENSG00000109390	NDUFC1	1.26533	2.69602e-05	2103.11	867.272
ENSG00000270800	RPS10-NUDT3	1.26345	7.80722e-06	848.494	360.522
ENSG00000148655	LRMDA	1.26319	0.000200419	373.166	154.629
ENSG00000173221	GLRX	1.26186	9.91437e-05	2414.47	987.619
ENSG00000129946	SHC2	1.26162	0.00612491	1379.48	559.773
ENSG00000125995	ROMO1	1.25906	0.000633956	2842.45	1183.49
ENSG00000123143	PKN1	1.25782	3.28727e-05	3496.7	1440.06
ENSG00000087086	FTL	1.25766	0.000109338	29886.7	12425.7
ENSG00000174684	B4GAT1	1.25741	6.20002e-05	936.53	385.62
ENSG00000187630	DHRS4L2	1.25717	4.40862e-06	489.361	204.379
ENSG00000196975	ANXA4	1.2569	2.66338e-07	47074.5	19674.3
ENSG00000167685	ZNF444	1.25681	7.82923e-07	1127.6	485.975
ENSG00000213920	MDP1	1.25642	0.0244104	125.816	50.3305
ENSG00000100319	ZMAT5	1.2554	2.12588e-08	442.298	183.971
ENSG00000136425	CIB2	1.25303	0.0486391	139.607	57.2256
ENSG00000140990	NDUFB10	1.2522	2.98409e-06	3963.2	1705.23
ENSG00000176428	VPS37D	1.25173	0.00118173	117.487	49.3202
ENSG00000170310	STX8	1.25108	8.74815e-06	875.724	362.408
ENSG00000008735	MAPK8IP2	1.24875	0.0333087	26.7954	10.6824
ENSG00000166002	SMCO4	1.2486	0.000655148	647.63	278.6
ENSG00000184232	OAF	1.2485	3.2614e-05	1265.65	532.824
ENSG00000143314	MRPL24	1.24607	5.3024e-06	1629.11	687.466
ENSG00000071082	RPL31	1.24598	9.21993e-07	28916.5	12062.5
ENSG00000213465	ARL2	1.24559	2.1157e-09	1466.52	628.447
ENSG00000131495	NDUFA2	1.24435	2.12157e-05	2163.33	904.156
ENSG00000205710	C17orf107	1.24401	0.015681	117.333	47.2825
ENSG00000135441	BLOC1S1	1.24387	0.000100135	1562.17	657.01
ENSG00000134070	IRAK2	1.24385	0.0156229	394.853	158.824
ENSG00000145592	RPL37	1.24133	3.27805e-06	30928.4	12984.9
ENSG00000175756	AURKAIP1	1.23856	0.000471732	1685.5	718.109
ENSG00000189431	RASSF10	1.23824	0.00364306	262.025	109.23
ENSG00000171298	GAA	1.23823	0.000980956	4436.99	1834.97
ENSG00000131174	COX7B	1.23796	0.000885866	5788.42	2393.74
ENSG00000111907	TPD52L1	1.23516	6.43498e-06	3480.81	1468.4
ENSG00000007255	TRAPPC6A	1.23511	0.000213008	415.057	173.623
ENSG00000099338	CATSPERG	1.23489	0.00116477	49.3964	21.188
ENSG00000159111	MRPL10	1.23252	1.14216e-11	2174.42	948.77
ENSG00000006757	PNPLA4	1.23228	0.00174077	1106.41	461.1
ENSG00000164898	FMC1	1.23208	0.00185709	231.826	97.36
ENSG00000260238	PMF1-BGLAP	1.23195	0.00257501	64.7071	26.7348
ENSG00000204052	LRRC73	1.23116	0.00479752	95.5246	39.7519
ENSG00000188846	RPL14	1.22837	4.90899e-09	33764	14760.1
ENSG00000088727	KIF9	1.22572	6.43498e-06	607.529	261.239
ENSG00000187601	MAGEH1	1.22429	0.00180086	415.699	176.728
ENSG00000100632	ERH	1.22326	4.44523e-05	5573.23	2476.38
ENSG00000161277	THAP8	1.22305	8.14445e-05	172.62	74.1405
ENSG00000183020	AP2A2	1.22278	0.0134959	1800.62	966.293
ENSG00000181264	TMEM136	1.22206	0.00404863	290.333	127.013
ENSG00000187546	AGMO	1.22157	0.00120137	192.818	104.743
ENSG00000125356	NDUFA1	1.22058	0.000216527	3135.01	1327.47
ENSG00000147403	RPL10	1.22033	1.79152e-08	27143.7	11653.2
ENSG00000115268	RPS15	1.21899	1.6983e-07	15521.8	6674.63
ENSG00000198839	ZNF277	1.21897	1.48019e-06	1518.73	649.289
ENSG00000124134	KCNS1	1.21884	0.0017811	120.896	53.5662
ENSG00000147123	NDUFB11	1.2186	3.62809e-05	3373.49	1429.32
ENSG00000105640	RPL18A	1.21737	4.73595e-06	19962.3	8550.76
ENSG00000170906	NDUFA3	1.21654	1.09967e-05	711.942	303.435
ENSG00000154917	RAB6B	1.21408	0.0247884	280.781	118.536
ENSG00000172216	CEBPB	1.21296	0.0224074	2166.11	891.758
ENSG00000156482	RPL30	1.21223	2.06945e-06	24393	10570.4
ENSG00000112306	RPS12	1.2121	9.2538e-05	24608.2	10470.7
ENSG00000196867	ZFP28	1.21208	0.0282077	72.4992	30.0302
ENSG00000228300	C19orf24	1.21197	4.14666e-05	1407.59	611.189
ENSG00000205544	TMEM256	1.21178	0.000925559	959.986	404.976
ENSG00000103024	NME3	1.21156	0.00166438	1100.38	467.984
ENSG00000171532	NEUROD2	1.20994	0.047636	96.5849	40.1256
ENSG00000139714	MORN3	1.20918	0.0118686	62.3224	26.0599
ENSG00000165879	FRAT1	1.20813	0.00840356	68.6756	28.8343
ENSG00000198133	TMEM229B	1.20781	1.52781e-05	299.904	130.677
ENSG00000164967	RPP25L	1.20628	4.90341e-05	566.973	242.091
ENSG00000119650	IFT43	1.20398	2.17766e-07	739.371	317.899
ENSG00000083807	SLC27A5	1.20307	6.89001e-05	306.345	131.349
ENSG00000131143	COX4I1	1.20288	9.33626e-06	13779.4	5946.24
ENSG00000257727	CNPY2	1.20287	8.55213e-07	3201.02	1379.43
ENSG00000145912	NHP2	1.20128	9.69666e-05	2270.79	1010.41
ENSG00000177732	SOX12	1.20049	0.015285	852.33	354.935
ENSG00000095587	TLL2	1.20038	0.0314246	70.5891	30.4678
ENSG00000172590	MRPL52	1.1998	0.000111252	1775.88	798.108
ENSG00000167536	DHRS13	1.19938	4.73595e-06	375.46	165.44
ENSG00000246705	H2AFJ	1.19796	0.000898791	1172.68	507.011
ENSG00000267952	AC008878.1	1.19678	0.0286055	343.266	144.793
ENSG00000167283	ATP5L	1.1953	8.34914e-05	5733.15	2486.86
ENSG00000168517	HEXIM2	1.19495	0.00214777	339.305	144.511
ENSG00000066468	FGFR2	1.19438	0.000513406	3260.48	1418.2
ENSG00000233927	RPS28	1.19414	9.83057e-06	16567	7342.22
ENSG00000116661	FBXO2	1.19328	0.0262779	1653.15	770.345
ENSG00000166171	DPCD	1.19108	2.00912e-05	1195.79	521.835
ENSG00000182899	RPL35A	1.19081	8.15856e-06	19695.1	8657.09
ENSG00000137038	DMAC1	1.19043	1.86981e-06	1297.26	562.64
ENSG00000139112	GABARAPL1	1.18992	0.000276362	1439.32	634.231
ENSG00000162585	FAAP20	1.18941	1.16148e-05	1512.02	659.716
ENSG00000158296	SLC13A3	1.18917	0.0468666	55.8353	23.5521
ENSG00000142541	RPL13A	1.18899	1.14991e-06	96570.5	42281.4
ENSG00000213619	NDUFS3	1.18864	1.16709e-05	2030.05	882.435
ENSG00000130811	EIF3G	1.18855	4.25531e-17	5532.44	2451.86
ENSG00000120915	EPHX2	1.18804	0.00742846	474.061	206.962
ENSG00000163682	RPL9	1.18796	2.6897e-05	10227.8	4435.97
ENSG00000166441	RPL27A	1.18789	4.39347e-05	21498.9	9471.01
ENSG00000205220	PSMB10	1.18743	2.80828e-05	1294.88	571.502
ENSG00000129535	NRL	1.18614	0.0134022	30.0616	13.5992
ENSG00000170296	GABARAP	1.18538	7.48579e-14	7682.62	3365.49
ENSG00000136942	RPL35	1.18466	6.47507e-06	24088.4	10549
ENSG00000007520	TSR3	1.18409	5.56485e-06	1359.56	598.35
ENSG00000172115	CYCS	1.18403	0.00311911	8650.92	3762.42
ENSG00000244187	TMEM141	1.18356	0.00154694	1997.91	872.326
ENSG00000131669	NINJ1	1.18352	9.90464e-15	1905.04	835.072
ENSG00000082014	SMARCD3	1.18346	0.00937762	343.308	146.342
ENSG00000153714	LURAP1L	1.18295	0.0134587	751.526	319.611
ENSG00000149541	B3GAT3	1.18108	1.01787e-06	811.381	356.725
ENSG00000124614	RPS10	1.18056	2.88898e-05	21632.9	9445.01
ENSG00000243749	TMEM35B	1.18013	1.58776e-06	612.638	270.411
ENSG00000121858	TNFSF10	1.17907	0.000778159	2904.51	1260.1
ENSG00000168038	ULK4	1.17897	0.00147553	131.073	56.8859
ENSG00000242110	AMACR	1.17871	0.00893007	953.897	409.537
ENSG00000120053	GOT1	1.17761	0.000296041	3320.74	1458.02
ENSG00000204386	NEU1	1.1774	2.50652e-06	509.646	224.354
ENSG00000177606	JUN	1.177	0.0242918	5338.85	2375.38
ENSG00000115255	REEP6	1.17445	0.0018767	2164.53	943.477
ENSG00000165264	NDUFB6	1.17326	2.94553e-05	1314.95	576.198
ENSG00000136213	CHST12	1.17318	3.18096e-06	606.162	271.865
ENSG00000004478	FKBP4	1.17286	0.00860201	6705.91	3060.52
ENSG00000119013	NDUFB3	1.17285	0.000147388	2344.97	1035.09
ENSG00000198189	HSD17B11	1.1725	0.00502344	2102.93	1018.09
ENSG00000179403	VWA1	1.17122	0.00208231	6978.7	3156.85
ENSG00000128284	APOL3	1.17041	0.00813017	216.904	96.6779
ENSG00000217555	CKLF	1.17032	6.5151e-08	831.703	366.939
ENSG00000127922	SEM1	1.17018	0.00043242	2364.84	1054.74
ENSG00000197756	RPL37A	1.16835	0.000153504	32485.9	14413.2
ENSG00000164587	RPS14	1.16714	7.65593e-05	16197.3	7102.73
ENSG00000113946	CLDN16	1.16654	0.0463876	164.529	69.2423
ENSG00000179271	GADD45GIP1	1.16547	7.86986e-06	3122.7	1414.79
ENSG00000159212	CLIC6	1.16432	0.00200276	1721.33	836.825
ENSG00000163170	BOLA3	1.16341	7.26438e-05	991.172	445.134
ENSG00000122035	RASL11A	1.1633	0.0279579	76.0571	39.1158
ENSG00000160799	CCDC12	1.16302	5.26369e-06	1234.44	557.04
ENSG00000124243	BCAS4	1.16198	0.000581084	276.593	121.18
ENSG00000117020	AKT3	1.15992	0.0468722	37.1341	15.7764
ENSG00000102871	TRADD	1.15982	7.64985e-05	635.108	280.024
ENSG00000117691	NENF	1.15924	4.00261e-05	1014.76	448.065
ENSG00000163050	COQ8A	1.15924	1.76629e-05	1628.44	723.869
ENSG00000115286	NDUFS7	1.15882	1.60722e-05	2291.55	1015.09
ENSG00000144713	RPL32	1.15866	2.17661e-05	25471.4	11253.5
ENSG00000013563	DNASE1L1	1.15835	0.000294149	1171.13	522.967
ENSG00000163638	ADAMTS9	1.15729	0.0084281	855.055	372.96
ENSG00000103490	PYCARD	1.15723	0.00703903	939.136	411.171
ENSG00000243449	C4orf48	1.15582	0.0304599	325.393	140.808
ENSG00000239789	MRPS17	1.15552	3.73117e-05	843.9	374.708
ENSG00000125691	RPL23	1.15327	6.55185e-07	33523.9	14980.1
ENSG00000127184	COX7C	1.15156	3.91357e-05	11220	4984.62
ENSG00000112304	ACOT13	1.15146	8.6314e-05	1417.64	630.028
ENSG00000137876	RSL24D1	1.15063	0.00172083	5565.51	2444.99
ENSG00000176171	BNIP3	1.14906	0.00775973	4087.87	1793.14
ENSG00000068079	IFI35	1.14813	0.000178782	826.645	367.219
ENSG00000170634	ACYP2	1.148	0.000122134	480.553	215.273
ENSG00000130204	TOMM40	1.14754	0.00468797	2420.67	1117.14
ENSG00000172301	COPRS	1.14706	8.9339e-05	691.55	317.858
ENSG00000105427	CNFN	1.1464	0.0100271	72.2209	32.4793
ENSG00000198892	SHISA4	1.14583	2.67815e-05	199.677	89.8595
ENSG00000170608	FOXA3	1.14581	0.0287361	1256.24	572.813
ENSG00000188483	IER5L	1.1452	0.00669339	4245.2	1882.04
ENSG00000204822	MRPL53	1.14432	2.27891e-05	1493.73	668.418
ENSG00000187624	C17orf97	1.14413	0.014922	314.825	141.15
ENSG00000002330	BAD	1.14412	2.62841e-05	1385.53	631.334
ENSG00000099977	DDT	1.14235	3.41495e-05	1220.79	549.855
ENSG00000075914	EXOSC7	1.1423	0.00108906	1117.49	503.067
ENSG00000159792	PSKH1	1.14229	0.0299748	1430.23	644.127
ENSG00000250317	SMIM20	1.142	2.9553e-06	1110.06	498.304
ENSG00000123096	SSPN	1.14196	0.0469447	237.072	131.318
ENSG00000182902	SLC25A18	1.14191	0.0423096	21.7463	9.32692
ENSG00000130312	MRPL34	1.14106	9.64972e-06	2134.58	967.308
ENSG00000160183	TMPRSS3	1.14066	0.0148777	2669.69	1190.83
ENSG00000089248	ERP29	1.13997	1.01563e-06	5596.93	2538.87
ENSG00000270629	NBPF14	1.13963	0.000346838	1425.43	639.256
ENSG00000065054	SLC9A3R2	1.13654	0.0012261	3644.22	1673.01
ENSG00000128039	SRD5A3	1.13643	0.000653116	1687.18	762.037
ENSG00000127554	GFER	1.13578	2.53795e-06	913.977	412.995
ENSG00000142534	RPS11	1.13555	1.70391e-05	31417.8	14261.5
ENSG00000107223	EDF1	1.13531	9.71832e-07	7096.22	3270.52
ENSG00000241837	ATP5O	1.13492	0.000266989	6854.39	3117.26
ENSG00000113621	TXNDC15	1.13452	6.49253e-07	1743.71	787.871
ENSG00000142089	IFITM3	1.13415	0.0330712	14830.2	7238.76
ENSG00000183773	AIFM3	1.13376	0.0183456	39.5771	17.4175
ENSG00000109861	CTSC	1.13369	3.04576e-14	6783.68	3089.87
ENSG00000171425	ZNF581	1.13364	0.000263495	1016.51	456.332
ENSG00000114023	FAM162A	1.13341	0.00137497	4621.83	2068.54
ENSG00000142149	HUNK	1.132	0.0354502	204.808	103.503
ENSG00000170222	ADPRM	1.1319	1.68071e-05	342.124	156.548
ENSG00000163874	ZC3H12A	1.13176	0.0432162	1392.22	613.883
ENSG00000085063	CD59	1.13176	0.00104629	15715.8	7092.66
ENSG00000236782	AL391650.1	1.131	0.00309213	213.541	95.9399
ENSG00000197635	DPP4	1.12892	0.0277563	952.992	428.667
ENSG00000173915	USMG5	1.12851	0.00112096	4471.55	2015.15
ENSG00000173918	C1QTNF1	1.12506	0.0201259	340.693	151.83
ENSG00000265681	RPL17	1.12356	6.69452e-05	38291.2	17324.7
ENSG00000006042	TMEM98	1.12195	4.9921e-05	2235.33	1040.58
ENSG00000125246	CLYBL	1.12013	0.0043237	466.656	209.748
ENSG00000198918	RPL39	1.11978	0.000353046	13135.2	5940.3
ENSG00000138400	MDH1B	1.11974	0.0433208	58.6853	25.993
ENSG00000197043	ANXA6	1.11963	0.023959	7934.21	3533.66
ENSG00000182118	FAM89A	1.11888	0.00673286	615.872	277.06
ENSG00000196972	SMIM10L2B	1.11733	0.000279122	157.993	72.3937
ENSG00000167468	GPX4	1.1173	3.00524e-06	5932.74	2728.77
ENSG00000183617	MRPL54	1.11683	0.00217271	739.515	336.344
ENSG00000164167	LSM6	1.11666	7.49405e-05	334.136	156.813
ENSG00000062282	DGAT2	1.11552	0.0189878	114.47	51.194
ENSG00000150773	PIH1D2	1.11506	0.0122314	86.878	39.3009
ENSG00000087884	AAMDC	1.11491	0.00942264	183.514	84.177
ENSG00000205138	SDHAF1	1.11474	3.25083e-06	393.934	182.883
ENSG00000115541	HSPE1	1.11472	0.000349806	4812.87	2237.67
ENSG00000099203	TMED1	1.11445	2.85554e-06	1066.05	488.128
ENSG00000197885	NKIRAS1	1.11399	4.91664e-05	403.687	185.285
ENSG00000240972	MIF	1.11286	0.00077223	10730.7	4905.7
ENSG00000100154	TTC28	1.11188	0.0326873	389.528	179.334
ENSG00000165698	SPACA9	1.11165	0.00564344	249.866	113.54
ENSG00000141552	ANAPC11	1.11003	1.1477e-05	2098.79	966.971
ENSG00000130724	CHMP2A	1.10993	8.50208e-05	4110.42	1899.72
ENSG00000142166	IFNAR1	1.10868	0.000426687	5238.73	2473.16
ENSG00000145425	RPS3A	1.10848	0.000233627	30547.4	13972.9
ENSG00000050165	DKK3	1.10779	0.0110831	1289.43	577.807
ENSG00000137720	C11orf1	1.10558	2.5614e-05	845.591	389.647
ENSG00000102057	KCND1	1.10284	0.0316839	163.094	79.2909
ENSG00000267228	AC012254.2	1.10257	0.00855667	455.943	213.489
ENSG00000256043	CTSO	1.10144	0.0033452	497.67	230.279
ENSG00000007062	PROM1	1.10142	0.00982366	12265.4	5686.05
ENSG00000124370	MCEE	1.10089	0.000500409	389.658	180.492
ENSG00000125743	SNRPD2	1.10088	0.000215139	3826.88	1776.94
ENSG00000112514	CUTA	1.10076	3.08709e-07	4231.57	1972.01
ENSG00000115944	COX7A2L	1.10027	8.70406e-07	4499.64	2088.7
ENSG00000062582	MRPS24	1.10009	0.000122566	2356.26	1096.14
ENSG00000124074	ENKD1	1.09928	0.00124829	584.803	269.69
ENSG00000235453	SMIM27	1.09926	0.00534816	165.576	76.8499
ENSG00000170430	MGMT	1.09728	0.000387833	895.25	412.843
ENSG00000108107	RPL28	1.09707	8.76929e-05	34439.9	16066.6
ENSG00000129103	SUMF2	1.09642	1.52021e-07	5994.01	2794.82
ENSG00000063177	RPL18	1.09618	1.23968e-05	24062	11191.8
ENSG00000164442	CITED2	1.09578	0.00652899	2557.75	1205.03
ENSG00000172361	CFAP53	1.09517	0.0077713	73.4953	33.7831
ENSG00000177854	TMEM187	1.09455	0.00606383	371.625	170.547
ENSG00000159110	IFNAR2	1.09414	9.96106e-07	1200.4	558.22
ENSG00000137124	ALDH1B1	1.09314	0.00523694	2137.18	990.18
ENSG00000179085	DPM3	1.09217	0.0010082	845.275	394.57
ENSG00000006015	REX1BD	1.09181	0.00165908	790.368	387.743
ENSG00000177868	SVBP	1.09126	0.000609954	425.721	196.777
ENSG00000177181	RIMKLA	1.09124	0.0486012	531.792	254.473
ENSG00000181218	HIST3H2A	1.09067	0.0100627	303.329	141.25
ENSG00000171729	TMEM51	1.09045	1.59601e-07	1556.01	729.967
ENSG00000198783	ZNF830	1.09029	1.31738e-05	538.581	255.681
ENSG00000109475	RPL34	1.08983	0.000235508	15501.5	7176.89
ENSG00000164615	CAMLG	1.08871	1.9558e-06	1708.68	796.567
ENSG00000233276	GPX1	1.08849	0.000120546	12361	5798.14
ENSG00000177706	FAM20C	1.08814	0.00268365	389.771	182.56
ENSG00000128626	MRPS12	1.0874	0.0016365	1143.61	529.389
ENSG00000182362	YBEY	1.08723	0.00566322	411.236	189.353
ENSG00000137818	RPLP1	1.08652	0.00189313	24185.7	11645.5
ENSG00000177830	CHID1	1.0858	6.48693e-06	2486.64	1161.75
ENSG00000130349	C6orf203	1.08569	8.09685e-05	776.44	362.777
ENSG00000120742	SERP1	1.08449	0.000305684	9075.85	4363.47
ENSG00000166311	SMPD1	1.08448	0.00050918	1340.79	633.964
ENSG00000172663	TMEM134	1.08447	5.63931e-05	1464.19	693.558
ENSG00000123545	NDUFAF4	1.08431	0.00576494	957.969	441.202
ENSG00000131981	LGALS3	1.08411	1.12097e-06	8515.4	3990.48
ENSG00000272414	FAM47E-STBD1	1.08384	0.00111964	748.731	349.606
ENSG00000167779	IGFBP6	1.08264	0.0383923	1594.36	791.896
ENSG00000089063	TMEM230	1.08163	4.90821e-06	5544.95	2635.46
ENSG00000145494	NDUFS6	1.08163	0.00176381	2566.82	1243.82
ENSG00000242114	MTFP1	1.08112	0.0158924	1241.34	573.995
ENSG00000163131	CTSS	1.08088	0.000784925	3459.56	1689.25
ENSG00000182551	ADI1	1.08009	0.00274477	3385.8	1649.2
ENSG00000141854	MISP3	1.07909	0.00148524	374.969	175.31
ENSG00000100142	POLR2F	1.0787	1.24252e-05	1274.6	613.94
ENSG00000203724	C1orf53	1.07865	0.0167592	120.764	59.1133
ENSG00000151778	SERP2	1.07834	0.0256426	123.989	58.6294
ENSG00000276180	HIST1H4I	1.07758	0.0492174	209.388	95.257
ENSG00000077585	GPR137B	1.0774	0.00540687	822.562	386.24
ENSG00000104529	EEF1D	1.07559	2.60191e-05	12546	5920.02
ENSG00000173153	ESRRA	1.07465	7.1275e-05	2131.87	1018.89
ENSG00000128311	TST	1.07454	0.0010081	4210.88	1971.52
ENSG00000122873	CISD1	1.07392	0.000279331	1315.26	617.462
ENSG00000204228	HSD17B8	1.07231	0.00841896	69.4609	32.4533
ENSG00000169860	P2RY1	1.07205	0.0169448	329.888	155.086
ENSG00000223547	ZNF844	1.0718	0.0138048	170.612	81.6468
ENSG00000170271	FAXDC2	1.07105	0.0452519	554.326	261.308
ENSG00000163344	PMVK	1.07053	5.55246e-05	678.499	321.068
ENSG00000108960	MMD	1.07048	0.00355829	461.648	215.13
ENSG00000159199	ATP5G1	1.07024	0.00836264	2215.44	1038.9
ENSG00000237651	C2orf74	1.06975	0.0439058	412.436	189.483
ENSG00000105518	TMEM205	1.06796	5.97407e-05	2337.64	1107.47
ENSG00000131116	ZNF428	1.06766	3.62817e-05	627.988	300.32
ENSG00000174939	ASPHD1	1.06755	0.00910758	596.381	296.301
ENSG00000176714	CCDC121	1.06694	0.00897043	103.502	49.491
ENSG00000172915	NBEA	1.06675	0.00231188	601.333	285.966
ENSG00000007080	CCDC124	1.06668	0.000136208	1751.29	864.315
ENSG00000137267	TUBB2A	1.06654	0.0198649	1226.27	581.715
ENSG00000160256	FAM207A	1.06601	0.000419122	733.942	353.567
ENSG00000162191	UBXN1	1.06589	8.87576e-08	2555.07	1215.53
ENSG00000196544	BORCS6	1.06557	3.83176e-05	300.616	145.881
ENSG00000100216	TOMM22	1.06553	1.09473e-06	2753.23	1319.47
ENSG00000180879	SSR4	1.06479	0.00461593	6300.79	2954.26
ENSG00000072954	TMEM38A	1.06433	0.0167216	474.217	223.512
ENSG00000164919	COX6C	1.06376	0.0016765	5024.93	2380.91
ENSG00000147604	RPL7	1.06269	6.56228e-05	34383.1	16320.3
ENSG00000143786	CNIH3	1.06251	0.00866978	35.6214	16.6348
ENSG00000117410	ATP6V0B	1.06221	9.46467e-05	3077.29	1457.41
ENSG00000105372	RPS19	1.06061	0.000205263	31178.8	14748.1
ENSG00000172428	COPS9	1.06051	0.00103159	1055.36	506.988
ENSG00000162645	GBP2	1.05975	0.000489734	1975.16	942.228
ENSG00000078902	TOLLIP	1.05907	7.3252e-07	4154.35	1994.92
ENSG00000143412	ANXA9	1.05765	0.00617746	580.656	278.806
ENSG00000204852	TCTN1	1.05757	0.000909148	1125.54	535.995
ENSG00000089163	SIRT4	1.05705	0.00498665	45.0993	21.8527
ENSG00000214113	LYRM4	1.05698	9.55507e-05	701.994	334.194
ENSG00000136156	ITM2B	1.05639	5.48271e-07	20483.9	9797.17
ENSG00000119559	C19orf25	1.05619	4.87021e-07	623.422	298.084
ENSG00000174851	YIF1A	1.05615	9.00409e-06	1694.51	818.272
ENSG00000049769	PPP1R3F	1.05588	0.0134031	149.834	70.5988
ENSG00000147684	NDUFB9	1.05585	0.000657073	3350.73	1592.03
ENSG00000180096	SEPT1	1.0554	0.0357614	178.932	84.0707
ENSG00000110700	RPS13	1.05532	0.000170818	15565.1	7395.44
ENSG00000166352	C11orf74	1.05495	6.86926e-05	429.265	205.461
ENSG00000047579	DTNBP1	1.05492	1.22834e-08	429.356	205.678
ENSG00000075651	PLD1	1.05425	0.0124332	1963.12	931.248
ENSG00000176946	THAP4	1.05371	1.29196e-05	2324.2	1117.58
ENSG00000125845	BMP2	1.05334	0.00610414	1482.44	699.462
ENSG00000267673	FDX2	1.05281	0.00111191	344.276	163.648
ENSG00000165424	ZCCHC24	1.05232	0.0480042	167.814	77.9067
ENSG00000168569	TMEM223	1.05226	2.85554e-06	910.44	437.081
ENSG00000258315	C17orf49	1.05215	1.2413e-06	866.598	415.225
ENSG00000123131	PRDX4	1.05197	0.00199487	2638.5	1253.53
ENSG00000163879	DNALI1	1.04909	7.16623e-05	1695.35	824.201
ENSG00000099785	MARCH2	1.04892	2.94124e-05	430.053	208.517
ENSG00000147687	TATDN1	1.04874	0.000156829	1062.11	509.687
ENSG00000108187	PBLD	1.04866	0.00134848	1046.42	499.439
ENSG00000189283	FHIT	1.0485	0.00482531	506.905	242.085
ENSG00000160188	RSPH1	1.04846	0.00468789	393.416	192.107
ENSG00000136003	ISCU	1.04797	5.71103e-09	3398.07	1649.38
ENSG00000243678	NME2	1.04793	0.0005401	7073.21	3409.7
ENSG00000137547	MRPL15	1.04676	0.00103124	1855.17	889.379
ENSG00000136710	CCDC115	1.04635	4.50451e-05	1239.22	595.612
ENSG00000154723	ATP5J	1.04629	0.000197774	3528.13	1688.63
ENSG00000173040	EVC2	1.04583	0.00014688	126.488	61.9738
ENSG00000130489	SCO2	1.04504	5.5493e-05	645.801	311.193
ENSG00000100300	TSPO	1.04499	0.000373013	6026.15	2893.19
ENSG00000137161	CNPY3	1.04449	3.3557e-05	1589.76	769.039
ENSG00000171530	TBCA	1.04311	7.70355e-05	3549.75	1727.14
ENSG00000253276	CCDC71L	1.04274	0.000323976	554.161	267.564
ENSG00000268790	AC008764.4	1.04194	0.0341278	381.385	191.448
ENSG00000178127	NDUFV2	1.04189	0.000146676	4069.45	1972.65
ENSG00000103152	MPG	1.04184	0.000136596	1738.57	849.586
ENSG00000174748	RPL15	1.04172	3.73059e-07	46711.7	22562.8
ENSG00000112695	COX7A2	1.04159	0.00430143	5792.93	2759.29
ENSG00000115841	RMDN2	1.04148	0.00138882	251.81	123.632
ENSG00000144451	SPAG16	1.04049	0.000103576	939.653	452.391
ENSG00000078070	MCCC1	1.03952	0.00111504	2372.72	1312.32
ENSG00000110031	LPXN	1.03934	0.0265173	262.719	127.999
ENSG00000112335	SNX3	1.03872	2.76545e-07	7201.03	3484.28
ENSG00000111666	CHPT1	1.03862	0.000813245	2036.07	990.318
ENSG00000090971	NAT14	1.03807	0.0106745	409.46	194.903
ENSG00000005187	ACSM3	1.0364	0.00440994	310.365	149.436
ENSG00000183648	NDUFB1	1.03612	0.00119778	2869.53	1394.62
ENSG00000178093	TSSK6	1.03536	0.0287526	58.3156	28.7192
ENSG00000119421	NDUFA8	1.03471	4.55647e-05	1396.69	674.857
ENSG00000164081	TEX264	1.03451	4.45611e-06	1987.18	966.422
ENSG00000109083	IFT20	1.03417	3.32869e-07	700.618	341.649
ENSG00000178741	COX5A	1.03353	0.00082369	6571.25	3199.76
ENSG00000184076	UQCR10	1.03301	0.000854912	3646.33	1759.99
ENSG00000205707	ETFRF1	1.03225	0.0043237	681.713	345.568
ENSG00000163864	NMNAT3	1.03129	0.00534816	170.188	83.3639
ENSG00000157423	HYDIN	1.03055	0.0242153	64.0529	30.1869
ENSG00000067113	PLPP1	1.0304	0.000359578	705.418	350.058
ENSG00000214026	MRPL23	1.03009	0.0461731	1247.56	612.807
ENSG00000254772	EEF1G	1.03002	7.91878e-06	57300.7	28356.2
ENSG00000108179	PPIF	1.02929	0.00120387	3057.32	1495.28
ENSG00000198755	RPL10A	1.02917	8.09414e-05	24259.3	11826.3
ENSG00000177600	RPLP2	1.02858	0.000398303	20816.6	10190.4
ENSG00000115594	IL1R1	1.02816	0.000120115	1575.07	765.584
ENSG00000168938	PPIC	1.02781	0.00081557	2871.8	1393.21
ENSG00000130313	PGLS	1.02609	4.05565e-07	1791.57	874.935
ENSG00000170035	UBE2E3	1.02581	9.62819e-05	3333.78	1637.22
ENSG00000277972	CISD3	1.02488	0.00105257	1466.88	717.225
ENSG00000143947	RPS27A	1.02487	0.000324253	21060.1	10249.7
ENSG00000154153	RETREG1	1.02449	0.0278941	1158.74	573.904
ENSG00000157992	KRTCAP3	1.02374	0.00225173	1953.07	945.908
ENSG00000167705	RILP	1.02341	0.0030691	220.271	112.406
ENSG00000166681	BEX3	1.02316	0.00598678	2857.2	1372.48
ENSG00000119703	ZC2HC1C	1.02297	0.00117045	114.51	56.1953
ENSG00000141696	P3H4	1.02279	0.00344107	1156.32	559.139
ENSG00000128185	DGCR6L	1.02264	0.000263495	998.187	488.791
ENSG00000122026	RPL21	1.02233	0.00252978	10297.7	4996.76
ENSG00000187837	HIST1H1C	1.02173	0.0462036	493.724	235.992
ENSG00000130304	SLC27A1	1.02111	0.00433032	1509.06	731.408
ENSG00000214160	ALG3	1.02106	0.00498665	1982.2	961.818
ENSG00000142544	CTU1	1.01958	0.00589582	178.38	88.6427
ENSG00000174276	ZNHIT2	1.01926	0.0088533	346.6	173.25
ENSG00000187051	RPS19BP1	1.01906	9.32979e-05	1682.46	834
ENSG00000183011	NAA38	1.01897	0.00164973	1327.13	652.794
ENSG00000185442	FAM174B	1.01815	0.0231156	1519.67	759.316
ENSG00000215375	MYL5	1.01799	0.0146767	366.167	176.076
ENSG00000169567	HINT1	1.01705	3.72087e-05	6824.62	3349.73
ENSG00000148090	AUH	1.01679	0.000201047	739.91	362.902
ENSG00000115661	STK16	1.01628	2.50141e-06	1039.52	510.134
ENSG00000162244	RPL29	1.01603	1.7257e-06	27958.3	13720.7
ENSG00000142546	NOSIP	1.01577	2.50635e-09	1212.61	604.115
ENSG00000169964	TMEM42	1.01517	0.0101666	209.163	101.48
ENSG00000135617	PRADC1	1.01293	0.00161574	354.773	179.316
ENSG00000214253	FIS1	1.01259	0.00135324	2159.45	1057.86
ENSG00000116251	RPL22	1.0118	0.000778159	11416.8	5593.98
ENSG00000105185	PDCD5	1.01122	0.000396108	1556.2	792.296
ENSG00000117614	SYF2	1.01121	3.36188e-08	1996.22	994.242
ENSG00000213246	SUPT4H1	1.00957	3.89263e-14	2153.61	1069.42
ENSG00000138495	COX17	1.00912	0.00236152	1478.59	724.943
ENSG00000073712	FERMT2	1.0091	0.0368015	245.138	124.272
ENSG00000107902	LHPP	1.00903	0.0204168	1241.93	600.379
ENSG00000163159	VPS72	1.00897	0.000672793	1648.16	832.382
ENSG00000126091	ST3GAL3	1.00818	0.0157488	181.082	88.9225
ENSG00000134056	MRPS36	1.00733	0.00515568	889.432	436.283
ENSG00000234465	PINLYP	1.00635	0.0180512	95.8389	48.6192
ENSG00000166595	FAM96B	1.00609	0.000290686	1366.77	677.334
ENSG00000104976	SNAPC2	1.00492	0.0357341	655.742	329.156
ENSG00000145687	SSBP2	1.00491	0.000814672	781.078	389.208
ENSG00000157326	DHRS4	1.00459	0.00610982	789.409	401.333
ENSG00000149932	TMEM219	1.00321	0.00019386	3233.27	1596.47
ENSG00000178982	EIF3K	1.00316	0.000124469	4196.36	2079.1
ENSG00000212864	RNF208	1.00286	0.00503751	295.747	145.432
ENSG00000138382	METTL5	1.00019	0.00155946	1475.54	729.311
ENSG00000139372	TDG	-1.00066	7.26318e-08	816.705	1641.2
ENSG00000173442	EHBP1L1	-1.00084	0.0315298	714.748	1500.96
ENSG00000206530	CFAP44	-1.00129	0.0340902	180.166	375.119
ENSG00000163961	RNF168	-1.00315	1.5856e-06	311.153	627.8
ENSG00000033178	UBA6	-1.00325	0.00251576	1017.15	2075.28
ENSG00000129315	CCNT1	-1.0036	3.35295e-07	563.455	1137.67
ENSG00000143815	LBR	-1.0042	0.000117314	1183.94	2400.87
ENSG00000089154	GCN1	-1.00426	0.00429155	1977.42	4035.55
ENSG00000162885	B3GALNT2	-1.00492	0.000596781	284.306	580.346
ENSG00000107819	SFXN3	-1.00568	2.76665e-06	1217.24	2463.26
ENSG00000272886	DCP1A	-1.00634	0.000477791	581	1200.32
ENSG00000103018	CYB5B	-1.0067	1.71798e-05	3276.98	6707.11
ENSG00000100815	TRIP11	-1.00715	1.14014e-05	977.76	1984.2
ENSG00000188167	TMPPE	-1.00759	0.00186376	34.9866	72.4537
ENSG00000168172	HOOK3	-1.00773	5.48215e-05	993.478	2022.49
ENSG00000143061	IGSF3	-1.00778	0.0345842	654.735	1378.77
ENSG00000157542	KCNJ6	-1.00806	0.00371719	33.9118	70.028
ENSG00000249715	FER1L5	-1.00819	0.0107388	13.0796	27.4682
ENSG00000131381	RBSN	-1.00826	1.36828e-05	336.864	695.925
ENSG00000109756	RAPGEF2	-1.00835	0.000224503	537.043	1094.44
ENSG00000115760	BIRC6	-1.00905	0.000162154	977.305	1994.15
ENSG00000150477	KIAA1328	-1.00938	0.000415435	156.287	319.111
ENSG00000128655	PDE11A	-1.00996	0.0261098	91.6826	190.904
ENSG00000248483	POU5F2	-1.01083	0.0276918	21.5164	45.5173
ENSG00000188687	SLC4A5	-1.01141	0.00310894	50.2742	104.63
ENSG00000167508	MVD	-1.01193	0.0446405	1005.45	2134.89
ENSG00000135164	DMTF1	-1.01269	0.00625174	477.947	986.631
ENSG00000123552	USP45	-1.01313	0.000171947	182.731	376.226
ENSG00000126790	L3HYPDH	-1.01317	0.00286347	81.2508	167.037
ENSG00000174607	UGT8	-1.01355	2.48029e-05	1470.89	3000.35
ENSG00000076108	BAZ2A	-1.01391	0.000605266	1760.88	3607.77
ENSG00000158161	EYA3	-1.01446	2.20018e-05	408.41	833.769
ENSG00000141458	NPC1	-1.01505	0.00122077	650.892	1342.86
ENSG00000148399	DPH7	-1.01559	6.21266e-06	258.522	529.527
ENSG00000127483	HP1BP3	-1.01568	7.38049e-07	2794.33	5688.93
ENSG00000268350	FAM156A	-1.01626	0.0107706	226.31	469.068
ENSG00000143498	TAF1A	-1.01634	0.00289141	60.1898	124.377
ENSG00000114933	INO80D	-1.01695	5.24895e-06	356.872	730.151
ENSG00000136379	ABHD17C	-1.0179	0.0191982	1189.06	2487.83
ENSG00000130940	CASZ1	-1.01831	0.00380773	439.872	919.07
ENSG00000006576	PHTF2	-1.01876	0.0330136	360.039	757.401
ENSG00000173120	KDM2A	-1.01979	5.01264e-13	1395.81	2842.5
ENSG00000100749	VRK1	-1.02212	0.00931322	207.196	457.229
ENSG00000074590	NUAK1	-1.02256	0.0479975	173.469	378.065
ENSG00000198265	HELZ	-1.02344	0.000280817	607.95	1263.42
ENSG00000123191	ATP7B	-1.02412	0.00612847	237.294	562.583
ENSG00000197608	ZNF841	-1.0267	0.00928907	181.841	379.991
ENSG00000162227	TAF6L	-1.02729	2.67128e-05	158.854	329.375
ENSG00000100605	ITPK1	-1.02768	9.62819e-05	738.85	1556.69
ENSG00000104450	SPAG1	-1.02874	0.000499618	679.388	1405.35
ENSG00000001630	CYP51A1	-1.03059	0.0298747	4515.72	9604.91
ENSG00000074603	DPP8	-1.03082	0.000468876	836.328	1746.68
ENSG00000108506	INTS2	-1.03161	9.1272e-09	276.989	578.493
ENSG00000163558	PRKCI	-1.03173	0.00228628	1062.87	2213.33
ENSG00000178209	PLEC	-1.03176	0.0281094	6117.27	12974.6
ENSG00000139631	CSAD	-1.03449	0.0224438	155.572	332.301
ENSG00000144136	SLC20A1	-1.03512	0.0269297	542.82	1155.25
ENSG00000214021	TTLL3	-1.03531	0.0327326	345.257	746.346
ENSG00000138780	GSTCD	-1.03568	0.00463616	337.304	710.199
ENSG00000060339	CCAR1	-1.03577	4.1197e-08	1234.85	2555.2
ENSG00000271793	AL589666.1	-1.03586	0.0235215	77.0348	163.5
ENSG00000172534	HCFC1	-1.03615	5.09984e-05	1365.33	2836.04
ENSG00000197969	VPS13A	-1.03628	0.000562164	654.201	1375.66
ENSG00000170264	FAM161A	-1.03635	0.0216666	61.7309	129.955
ENSG00000155561	NUP205	-1.0366	0.000124145	622.951	1304.4
ENSG00000157933	SKI	-1.03678	0.0124588	979.504	2080.41
ENSG00000056586	RC3H2	-1.0375	0.000196989	865.637	1802.34
ENSG00000123136	DDX39A	-1.03768	0.000410077	418.104	870.183
ENSG00000067064	IDI1	-1.03783	0.0201773	1993.97	4233.52
ENSG00000124151	NCOA3	-1.0382	0.0340302	970.403	2070.01
ENSG00000146350	TBC1D32	-1.03885	0.0112663	79.5273	168.92
ENSG00000169203	NPIPB12	-1.03903	0.0390662	316.163	687.459
ENSG00000017483	SLC38A5	-1.04169	0.0478216	33.4263	105.704
ENSG00000134398	ERN2	-1.04253	1.30955e-05	2402.22	5067.75
ENSG00000136982	DSCC1	-1.04263	0.0390331	83.5278	178.029
ENSG00000128731	HERC2	-1.04286	0.000745172	675.188	1416.21
ENSG00000160305	DIP2A	-1.04298	9.46467e-05	415.362	873.09
ENSG00000176273	SLC35G1	-1.04363	0.0112663	45.4577	96.3409
ENSG00000178623	GPR35	-1.04495	0.0132397	361.797	780.561
ENSG00000143322	ABL2	-1.04563	0.00471313	379.023	798.782
ENSG00000152104	PTPN14	-1.0466	0.00375927	488.524	1030.23
ENSG00000135111	TBX3	-1.04736	0.00714549	567.169	1221.36
ENSG00000116191	RALGPS2	-1.04838	0.0012646	438.501	926.408
ENSG00000163918	RFC4	-1.04858	0.000238563	200.397	421.529
ENSG00000198556	ZNF789	-1.04873	0.000771711	126.406	264.879
ENSG00000185163	DDX51	-1.04903	0.000466918	275.57	581.043
ENSG00000115020	PIKFYVE	-1.0494	6.51052e-06	433.138	905.893
ENSG00000079387	SENP1	-1.04967	0.0002531	284.735	599.925
ENSG00000174233	ADCY6	-1.05081	0.000861389	908.29	1913.25
ENSG00000127663	KDM4B	-1.05094	1.42585e-05	782.172	1638.36
ENSG00000158321	AUTS2	-1.05105	0.000449921	321.482	684.405
ENSG00000173083	HPSE	-1.05122	0.00141463	129.134	272.242
ENSG00000112200	ZNF451	-1.05173	6.704e-05	668.76	1410.18
ENSG00000010322	NISCH	-1.05203	2.92262e-06	1137.43	2441.25
ENSG00000134884	ARGLU1	-1.05265	3.71283e-05	1806.21	3796.74
ENSG00000138018	SELENOI	-1.05295	0.00195645	960.624	2031.81
ENSG00000197603	C5orf42	-1.05332	0.022658	278.591	607.336
ENSG00000196712	NF1	-1.05535	1.713e-05	1135.97	2399.05
ENSG00000085511	MAP3K4	-1.05642	0.00275691	353.611	752.221
ENSG00000168785	TSPAN5	-1.05711	0.0246382	268.098	584.885
ENSG00000047410	TPR	-1.05743	1.37432e-05	1554.8	3267.69
ENSG00000153914	SREK1	-1.05817	0.000122134	1132.93	2391.32
ENSG00000160447	PKN3	-1.05897	0.0125964	89.3386	199.404
ENSG00000141956	PRDM15	-1.06023	0.0159315	178.395	381.357
ENSG00000124222	STX16	-1.06034	6.81455e-05	1289.18	2732.57
ENSG00000176225	RTTN	-1.0605	0.00269118	97.4596	208.609
ENSG00000054690	PLEKHH1	-1.06154	0.035258	472.788	1036.32
ENSG00000135541	AHI1	-1.06169	8.90364e-05	301.224	637.389
ENSG00000070950	RAD18	-1.062	0.0069875	273.972	586.065
ENSG00000163629	PTPN13	-1.06207	0.00145227	693.554	1488.37
ENSG00000005189	REXO5	-1.0627	0.0185353	41.3553	88.8915
ENSG00000185245	GP1BA	-1.06272	0.011667	30.2172	64.7217
ENSG00000175745	NR2F1	-1.06401	0.0118853	533.576	1513.14
ENSG00000149328	GLB1L2	-1.06427	0.00189313	557.024	1197.13
ENSG00000064607	SUGP2	-1.06427	0.000494661	682.231	1463.99
ENSG00000087266	SH3BP2	-1.06478	0.00606998	741.729	1590.32
ENSG00000137831	UACA	-1.06579	0.000907051	574.803	1229.64
ENSG00000124496	TRERF1	-1.06589	0.00319035	247.561	530.135
ENSG00000204217	BMPR2	-1.06634	3.85368e-06	1182.25	2566.31
ENSG00000100813	ACIN1	-1.06752	2.12345e-06	2305.16	4872.62
ENSG00000176597	B3GNT5	-1.06775	0.00461947	671.37	1445.39
ENSG00000065357	DGKA	-1.06846	0.0172978	442.679	968.761
ENSG00000160218	TRAPPC10	-1.06886	0.00503402	535.881	1155.36
ENSG00000162775	RBM15	-1.07048	2.1191e-06	160.477	341.37
ENSG00000164985	PSIP1	-1.07151	0.000897252	608.631	1301.31
ENSG00000006025	OSBPL7	-1.07176	0.0100228	322.419	701.381
ENSG00000131069	ACSS2	-1.07198	0.00096851	1200.05	2582.69
ENSG00000139645	ANKRD52	-1.07265	9.03771e-06	1211.14	2574.01
ENSG00000008311	AASS	-1.07272	0.0245414	63.5989	140.294
ENSG00000115159	GPD2	-1.07279	1.20263e-06	767.553	1652.55
ENSG00000213906	LTB4R2	-1.07337	0.0499661	26.1697	58.1899
ENSG00000196914	ARHGEF12	-1.07472	4.96226e-07	2831.1	6026.63
ENSG00000123411	IKZF4	-1.07601	0.000218676	123.51	270.469
ENSG00000163939	PBRM1	-1.07624	1.72218e-10	796.07	1690.86
ENSG00000061938	TNK2	-1.0781	0.0114047	283.975	624.358
ENSG00000154760	SLFN13	-1.07872	0.0152284	496.033	1116.58
ENSG00000103067	ESRP2	-1.08004	1.74673e-05	653.714	1405.23
ENSG00000121316	PLBD1	-1.08171	0.00150564	475.144	1056.95
ENSG00000129749	CHRNA10	-1.08259	0.0382335	7.67023	17.3954
ENSG00000198466	ZNF587	-1.08342	1.63623e-07	720.625	1539.1
ENSG00000248643	RBM14-RBM4	-1.0841	0.0386874	22.8515	52.0195
ENSG00000099204	ABLIM1	-1.08478	5.43463e-08	3003.09	6439.34
ENSG00000005339	CREBBP	-1.08528	2.23747e-05	972.444	2090.16
ENSG00000160752	FDPS	-1.08574	0.00203457	2908.34	6297.2
ENSG00000175662	TOM1L2	-1.08607	1.04095e-08	847.691	1815.18
ENSG00000117616	RSRP1	-1.08647	0.0149154	760.308	1676.13
ENSG00000083290	ULK2	-1.08667	0.00590674	213.358	473.893
ENSG00000198837	DENND4B	-1.08695	0.000934609	484.211	1057.64
ENSG00000164687	FABP5	-1.08737	0.0225192	144.291	323.474
ENSG00000205413	SAMD9	-1.08878	2.46818e-07	545.938	1183.4
ENSG00000064932	SBNO2	-1.08911	0.0202001	718.552	1614.09
ENSG00000183690	EFHC2	-1.08913	0.036521	10.5969	24.3031
ENSG00000107863	ARHGAP21	-1.08925	0.000239854	2020.74	4428.72
ENSG00000123612	ACVR1C	-1.09093	0.0127952	109.178	243.726
ENSG00000081320	STK17B	-1.09208	0.0216418	354.198	789.359
ENSG00000099331	MYO9B	-1.09318	0.0191617	650.477	1444.35
ENSG00000163449	TMEM169	-1.09329	0.0173486	69.7327	187.178
ENSG00000205208	C4orf46	-1.09338	0.00220142	200.066	434.273
ENSG00000104067	TJP1	-1.09382	2.79479e-06	1368.12	2948.08
ENSG00000110237	ARHGEF17	-1.09409	0.0366507	299.505	669.53
ENSG00000068024	HDAC4	-1.09432	0.00365978	364.168	801.477
ENSG00000132646	PCNA	-1.09486	9.62819e-05	1434.82	3104.94
ENSG00000135913	USP37	-1.09522	0.035773	175.356	394.594
ENSG00000110888	CAPRIN2	-1.09541	0.00933415	316.358	701.972
ENSG00000009413	REV3L	-1.0959	2.3145e-05	509.173	1103.89
ENSG00000167757	KLK11	-1.09602	0.00328136	991.661	2459.56
ENSG00000196227	FAM217B	-1.09735	0.00560987	229.8	504.723
ENSG00000143970	ASXL2	-1.09736	0.000402751	624.694	1357.9
ENSG00000173376	NDNF	-1.0982	0.0418393	179.745	448.276
ENSG00000137822	TUBGCP4	-1.09966	0.000269922	403.481	880.535
ENSG00000011405	PIK3C2A	-1.10039	0.000131073	1546.93	3374.77
ENSG00000101974	ATP11C	-1.10078	0.000714253	216.72	471.893
ENSG00000132359	RAP1GAP2	-1.1012	4.38997e-05	562.027	1225.57
ENSG00000157734	SNX22	-1.10202	0.0340987	16.8976	38.7788
ENSG00000157741	UBN2	-1.10406	0.000851645	228.87	502.489
ENSG00000155903	RASA2	-1.10492	0.00160358	280.946	632.036
ENSG00000161267	BDH1	-1.10494	0.00183136	271.479	599.17
ENSG00000197386	HTT	-1.10498	0.00350327	1517.39	3339.11
ENSG00000164794	KCNV1	-1.10519	0.0157191	7.89432	18.0757
ENSG00000120278	PLEKHG1	-1.1052	4.05117e-05	350.732	767.203
ENSG00000153044	CENPH	-1.10527	0.0107057	164.717	363.759
ENSG00000170802	FOXN2	-1.10599	0.000563018	246.02	541.435
ENSG00000166348	USP54	-1.10639	0.000165004	514.337	1127.45
ENSG00000173889	PHC3	-1.10664	0.0127663	646.624	1444.44
ENSG00000173559	NABP1	-1.10733	0.0293726	511.766	1150.5
ENSG00000055609	KMT2C	-1.10735	0.00109704	744.199	1638.47
ENSG00000164327	RICTOR	-1.10771	6.23764e-05	409.731	907.441
ENSG00000108021	FAM208B	-1.10774	1.15077e-06	565.467	1233.03
ENSG00000121957	GPSM2	-1.10876	0.00618099	506.332	1124.09
ENSG00000111057	KRT18	-1.11121	0.00819395	29744.6	67122.2
ENSG00000119707	RBM25	-1.1113	2.28103e-08	1838.06	3997.87
ENSG00000197261	C6orf141	-1.11132	0.00977934	145.925	327.964
ENSG00000125676	THOC2	-1.11233	2.76665e-06	1180.75	2590.73
ENSG00000173898	SPTBN2	-1.11237	0.0182999	544.582	1235.41
ENSG00000132470	ITGB4	-1.11345	0.00214921	6929.12	15615.1
ENSG00000119630	PGF	-1.1142	0.035991	11.5344	29.813
ENSG00000110344	UBE4A	-1.11688	2.00906e-11	1033.88	2262.44
ENSG00000171488	LRRC8C	-1.11995	0.0262412	61.9342	142.267
ENSG00000272391	POM121C	-1.1229	3.32869e-07	1046.7	2302.92
ENSG00000185499	MUC1	-1.12489	0.00853832	7259.91	16473.5
ENSG00000051825	MPHOSPH9	-1.12543	7.87273e-05	240.307	534.303
ENSG00000148019	CEP78	-1.12551	3.2524e-06	324.487	717.894
ENSG00000132466	ANKRD17	-1.1266	3.74416e-08	1462.6	3235.9
ENSG00000184863	RBM33	-1.12691	2.79562e-06	768.499	1696.74
ENSG00000197774	EME2	-1.12819	0.00482517	529.571	1194.57
ENSG00000185722	ANKFY1	-1.12866	6.10321e-06	1071.45	2381.28
ENSG00000122778	KIAA1549	-1.12933	5.83771e-06	439.201	973.326
ENSG00000275004	ZNF280B	-1.12994	0.00659476	18.7861	42.641
ENSG00000106415	GLCCI1	-1.12997	0.0154994	108.883	248.579
ENSG00000142733	MAP3K6	-1.13053	0.0262707	173.219	400.049
ENSG00000138587	MNS1	-1.13103	0.0286438	84.2715	194.089
ENSG00000204991	SPIRE2	-1.13189	0.0011329	210.646	481.308
ENSG00000188039	NWD1	-1.13285	0.0353347	8.51991	20.6419
ENSG00000036530	CYP46A1	-1.1332	0.00295496	50.6569	115.055
ENSG00000166343	MSS51	-1.13342	0.0242218	11.7856	27.527
ENSG00000143382	ADAMTSL4	-1.13504	0.0245085	134.69	325.127
ENSG00000165671	NSD1	-1.1353	3.80474e-06	1004.87	2231.35
ENSG00000015133	CCDC88C	-1.13818	7.88325e-05	422.816	946.759
ENSG00000182489	XKRX	-1.13824	0.00370567	54.7952	127.01
ENSG00000106692	FKTN	-1.13859	0.0112607	398.227	927.158
ENSG00000129048	ACKR4	-1.13972	0.034664	107.662	251.088
ENSG00000184786	TCTE3	-1.14003	0.0137885	9.35073	21.4341
ENSG00000186480	INSIG1	-1.14012	0.0214398	1602.11	3709.49
ENSG00000181222	POLR2A	-1.14154	0.000148548	2540.46	5778.04
ENSG00000167615	LENG8	-1.14232	0.0073631	1433.35	3447.3
ENSG00000172175	MALT1	-1.14337	2.97206e-06	1035.68	2316.59
ENSG00000142611	PRDM16	-1.14353	0.000865399	524.925	1186.54
ENSG00000156030	ELMSAN1	-1.14365	0.000112708	444.768	997.67
ENSG00000165185	KIAA1958	-1.14412	6.96281e-07	183.239	412.418
ENSG00000120149	MSX2	-1.14482	0.00702037	370.562	875.334
ENSG00000168907	PLA2G4F	-1.14504	0.0404791	42.0363	100.916
ENSG00000110092	CCND1	-1.14524	0.00134408	18828.8	43407.3
ENSG00000134186	PRPF38B	-1.1456	5.3202e-06	896.866	2012.36
ENSG00000134852	CLOCK	-1.14681	0.0064384	609.747	1390.48
ENSG00000067177	PHKA1	-1.14705	8.70356e-05	300.235	679.103
ENSG00000138593	SECISBP2L	-1.14754	0.00147671	1148.52	2617.67
ENSG00000173611	SCAI	-1.14765	0.00208892	152.676	360.152
ENSG00000160299	PCNT	-1.14784	0.000448341	394.279	891.062
ENSG00000139946	PELI2	-1.14857	0.00775973	219.064	532.171
ENSG00000075539	FRYL	-1.14873	1.42585e-05	614.952	1382.65
ENSG00000273274	ZBTB8B	-1.15047	0.00487403	12.6738	29.0658
ENSG00000161021	MAML1	-1.15062	1.45173e-06	674.266	1512.2
ENSG00000135870	RC3H1	-1.15291	0.0027341	521.301	1190.72
ENSG00000105810	CDK6	-1.15293	0.00127563	1774.2	4027.46
ENSG00000113300	CNOT6	-1.15395	0.000128063	1003.83	2273.8
ENSG00000108256	NUFIP2	-1.15925	0.000955556	1850.56	4224.13
ENSG00000004534	RBM6	-1.15969	0.00102997	1111.12	2588.52
ENSG00000148841	ITPRIP	-1.16153	0.0249018	62.3616	153.206
ENSG00000133302	SLF1	-1.16173	0.00521517	98.285	224.582
ENSG00000138111	MFSD13A	-1.16446	0.00049648	68.034	160.756
ENSG00000196498	NCOR2	-1.16526	0.00114169	2719.27	6240.3
ENSG00000035403	VCL	-1.16543	9.51378e-06	2507.94	5693.6
ENSG00000115808	STRN	-1.16546	4.74829e-09	750.625	1699.27
ENSG00000111581	NUP107	-1.16601	0.000105139	461.745	1058.48
ENSG00000176563	CNTD1	-1.1667	0.0191829	25.534	61.2007
ENSG00000100599	RIN3	-1.16761	0.0423226	204.96	533.035
ENSG00000144357	UBR3	-1.16831	1.19953e-06	648.732	1484.46
ENSG00000138109	CYP2C9	-1.1687	0.0172443	91.4421	226.454
ENSG00000141556	TBCD	-1.16888	7.50834e-05	821.359	1886.33
ENSG00000134245	WNT2B	-1.16915	0.0223265	35.0489	87.8554
ENSG00000131473	ACLY	-1.16978	4.72738e-08	3386.18	7780.59
ENSG00000133226	SRRM1	-1.17011	9.17144e-12	2046.49	4629.27
ENSG00000119682	AREL1	-1.17049	0.000175667	877.192	2009.33
ENSG00000078124	ACER3	-1.17135	7.44934e-05	547.819	1276.42
ENSG00000100201	DDX17	-1.17193	1.43758e-05	6200.76	14245.2
ENSG00000162601	MYSM1	-1.17225	5.4224e-05	554.568	1271.34
ENSG00000161647	MPP3	-1.17369	0.0236448	92.0376	217.079
ENSG00000115904	SOS1	-1.17377	1.19188e-05	681.468	1577.84
ENSG00000126878	AIF1L	-1.17394	0.0219697	95.4463	224.38
ENSG00000175322	ZNF519	-1.1755	0.019817	69.6411	164.869
ENSG00000110514	MADD	-1.17584	0.00637948	629.603	1481.78
ENSG00000156787	TBC1D31	-1.17616	0.000376696	120.446	277.412
ENSG00000167600	CYP2S1	-1.17737	0.008158	630.961	1665.59
ENSG00000197217	ENTPD4	-1.17826	7.49405e-05	1111.87	2560.64
ENSG00000109586	GALNT7	-1.17905	1.71645e-10	1506.34	3516.06
ENSG00000095574	IKZF5	-1.17932	0.00840392	170.633	406.876
ENSG00000154764	WNT7A	-1.17973	0.0395367	54.3204	146.903
ENSG00000173598	NUDT4	-1.18128	5.63986e-05	7333.23	19041
ENSG00000091536	MYO15A	-1.18141	0.0297309	19.6064	47.7846
ENSG00000106144	CASP2	-1.18395	2.94007e-11	590.842	1356.84
ENSG00000119912	IDE	-1.18437	9.06692e-08	1006.11	2311.69
ENSG00000164776	PHKG1	-1.18453	0.0323196	8.73367	21.078
ENSG00000182329	KIAA2012	-1.18495	0.00391159	10.5323	24.1933
ENSG00000198758	EPS8L3	-1.18551	0.00129583	1093.91	2577.64
ENSG00000183426	NPIPA1	-1.18558	0.00639289	568.774	1378.99
ENSG00000185591	SP1	-1.18744	7.40995e-06	1805.91	4174.43
ENSG00000142627	EPHA2	-1.18751	0.0386578	3937.97	9531.13
ENSG00000214575	CPEB1	-1.18813	0.00618099	14.606	35.2327
ENSG00000170776	AKAP13	-1.18968	0.000461243	1078.62	2524.78
ENSG00000149679	CABLES2	-1.18996	7.80722e-06	124.715	289.398
ENSG00000011021	CLCN6	-1.19074	7.37989e-06	265.44	617.653
ENSG00000151136	BTBD11	-1.19188	0.0114419	146.049	348.006
ENSG00000004897	CDC27	-1.19341	1.76772e-05	1054.89	2484.25
ENSG00000258839	MC1R	-1.19476	0.00203456	67.6154	161.819
ENSG00000006634	DBF4	-1.19495	0.000809729	214.474	501.225
ENSG00000114812	VIPR1	-1.1961	0.00160206	194.49	503.538
ENSG00000135976	ANKRD36	-1.19644	0.00868428	105.31	250.438
ENSG00000124003	MOGAT1	-1.1968	0.0468784	11.3297	46.2285
ENSG00000010292	NCAPD2	-1.19699	0.000431869	1019.58	2398.27
ENSG00000261052	SULT1A3	-1.19737	0.00623545	214.094	568.982
ENSG00000204149	AGAP6	-1.19741	0.00395282	142.131	340.107
ENSG00000165646	SLC18A2	-1.20223	0.0431877	29.6342	72.6504
ENSG00000162929	KIAA1841	-1.20272	0.000843351	157.37	370.053
ENSG00000115221	ITGB6	-1.20355	0.00258541	683.425	1634.47
ENSG00000008256	CYTH3	-1.20407	0.00126653	466.538	1123.56
ENSG00000112941	PAPD7	-1.20548	2.95299e-05	401.049	939.394
ENSG00000113108	APBB3	-1.2062	0.0139061	97.5208	237.78
ENSG00000077458	FAM76B	-1.20827	0.000621646	271.579	644.636
ENSG00000159086	PAXBP1	-1.20827	4.91062e-07	579.493	1367.57
ENSG00000079134	THOC1	-1.20879	0.000521582	248.066	591.491
ENSG00000124782	RREB1	-1.20941	0.0128108	1073.86	2594.56
ENSG00000198056	PRIM1	-1.2096	0.0104829	110.586	267.322
ENSG00000074657	ZNF532	-1.20971	0.000592893	1015.97	2413.59
ENSG00000144426	NBEAL1	-1.21029	9.62819e-05	202.016	479.91
ENSG00000113569	NUP155	-1.21081	2.1349e-05	439.373	1046.01
ENSG00000188277	C15orf62	-1.21137	0.000653487	39.3493	93.5998
ENSG00000160352	ZNF714	-1.21138	0.00318653	151.466	367.014
ENSG00000267680	ZNF224	-1.21174	0.000461243	273.465	650.309
ENSG00000119314	PTBP3	-1.2123	1.17728e-06	3375.91	7936.42
ENSG00000145390	USP53	-1.21475	0.000243685	1126.4	2666.8
ENSG00000136699	SMPD4	-1.21598	1.1042e-05	840.443	1979.7
ENSG00000138119	MYOF	-1.21817	1.46234e-06	4276.92	10132.8
ENSG00000205978	NYNRIN	-1.21851	0.0221073	454.53	1148.06
ENSG00000133808	MICALCL	-1.2188	0.033704	17.4359	44.13
ENSG00000253873	PCDHGA11	-1.21937	0.00455773	21.9464	53.804
ENSG00000113594	LIFR	-1.21994	0.0138749	139.657	349.288
ENSG00000147854	UHRF2	-1.22192	0.00359604	362.516	890.802
ENSG00000250067	YJEFN3	-1.22216	0.0475892	39.9157	102.876
ENSG00000065970	FOXJ2	-1.22228	1.08225e-09	411.502	969.416
ENSG00000131788	PIAS3	-1.22265	1.23485e-11	568.67	1342.73
ENSG00000007866	TEAD3	-1.22319	5.15963e-08	346.58	825.968
ENSG00000170537	TMC7	-1.22323	0.000293546	81.6597	196.607
ENSG00000131015	ULBP2	-1.22377	0.02579	62.2656	189.996
ENSG00000106089	STX1A	-1.22464	0.00211767	218.424	535.193
ENSG00000136153	LMO7	-1.22689	9.40045e-06	3182.92	7618.91
ENSG00000111860	CEP85L	-1.22742	0.00210971	36.6448	88.4322
ENSG00000082898	XPO1	-1.22858	0.000134766	2173.05	5210.45
ENSG00000087510	TFAP2C	-1.22862	0.0423226	88.09	226.462
ENSG00000058804	NDC1	-1.22899	5.07632e-08	740.914	1758.85
ENSG00000254122	PCDHGB7	-1.22931	0.00245653	51.7248	129.216
ENSG00000164989	CCDC171	-1.22933	0.0022027	21.6506	53.115
ENSG00000141279	NPEPPS	-1.23006	1.18445e-06	3032.92	7209.06
ENSG00000085224	ATRX	-1.23014	8.36461e-05	1276.82	3059.21
ENSG00000185246	PRPF39	-1.23014	0.000146563	425.352	1017.43
ENSG00000170471	RALGAPB	-1.23065	3.95501e-13	808.532	1947.72
ENSG00000155545	MIER3	-1.23085	0.000137565	360.908	868.734
ENSG00000081052	COL4A4	-1.23148	0.000107227	500.771	1289.08
ENSG00000089159	PXN	-1.23245	9.34071e-19	1790.01	4222.85
ENSG00000197959	DNM3	-1.23754	0.0160421	17.1485	43.8663
ENSG00000197948	FCHSD1	-1.23769	0.000208066	228.489	563.229
ENSG00000128833	MYO5C	-1.23786	8.9931e-13	1185.73	2814.01
ENSG00000188958	UTS2B	-1.2381	0.00134848	22.9289	56.3091
ENSG00000133858	ZFC3H1	-1.23811	0.00063873	540.611	1315.09
ENSG00000136014	USP44	-1.23854	0.0354156	39.6718	122.644
ENSG00000132196	HSD17B7	-1.23928	0.0029016	193.536	481.323
ENSG00000165555	NOXRED1	-1.24026	0.016506	5.78029	15.1104
ENSG00000079459	FDFT1	-1.24186	0.000560745	4732	11465.8
ENSG00000103056	SMPD3	-1.24278	0.000745905	561.392	1500.68
ENSG00000118412	CASP8AP2	-1.24418	1.06614e-07	195.618	469.89
ENSG00000133739	LRRCC1	-1.24705	3.7064e-05	168.676	406.867
ENSG00000171303	KCNK3	-1.24771	0.0470856	5.39328	15.0525
ENSG00000100523	DDHD1	-1.24891	7.36614e-05	151.514	373.416
ENSG00000101945	SUV39H1	-1.24975	0.000573949	96.5915	234.899
ENSG00000128591	FLNC	-1.24977	0.0325254	35.6705	99.4619
ENSG00000175066	GK5	-1.25288	0.000288827	557.566	1360.6
ENSG00000014914	MTMR11	-1.25457	0.000270646	329.4	814.095
ENSG00000154146	NRGN	-1.25527	0.0162246	58.6848	147.415
ENSG00000007372	PAX6	-1.25587	0.0209103	16.8467	44.1751
ENSG00000079931	MOXD1	-1.25629	0.0465968	73.1142	191.839
ENSG00000144736	SHQ1	-1.25779	0.0408235	190.7	493.904
ENSG00000166451	CENPN	-1.25846	0.00374204	191.356	474.726
ENSG00000136122	BORA	-1.25868	8.64682e-09	97.6233	236.255
ENSG00000204764	RANBP17	-1.25883	0.00693727	73.974	194.095
ENSG00000169282	KCNAB1	-1.26041	0.00611511	27.3471	69.6766
ENSG00000124181	PLCG1	-1.26198	0.00209215	656.923	1642.21
ENSG00000015568	RGPD5	-1.26225	0.0140537	169.643	443.456
ENSG00000112419	PHACTR2	-1.26289	0.000287358	910.38	2281.22
ENSG00000156026	MCU	-1.26295	6.37795e-08	1270.29	3095.69
ENSG00000197275	RAD54B	-1.26318	0.00337322	87.7787	217.284
ENSG00000185900	POMK	-1.26335	0.000213751	86.5797	213.636
ENSG00000101665	SMAD7	-1.26402	0.0482727	66.8847	192.392
ENSG00000113649	TCERG1	-1.26502	4.90899e-09	906.638	2200.19
ENSG00000168137	SETD5	-1.26525	0.000275575	1254.92	3183.62
ENSG00000173218	VANGL1	-1.26572	0.00155823	534.619	1332.39
ENSG00000081014	AP4E1	-1.26705	2.68198e-07	188.038	462.806
ENSG00000105486	LIG1	-1.26907	0.000257225	371.102	923.227
ENSG00000064225	ST3GAL6	-1.27106	0.0308342	52.0756	153.887
ENSG00000205213	LGR4	-1.27122	7.88602e-07	1380.16	3396.72
ENSG00000134369	NAV1	-1.27182	0.00893616	382.239	967.746
ENSG00000179240	AP002360.1	-1.27193	0.0399487	23.5282	60.6239
ENSG00000164542	KIAA0895	-1.27295	0.000483942	193.117	482.734
ENSG00000196935	SRGAP1	-1.27352	0.00170941	337.64	853.024
ENSG00000102189	EEA1	-1.27369	0.000348024	564.611	1405.85
ENSG00000072501	SMC1A	-1.27382	6.92522e-05	1387.54	3427.24
ENSG00000047188	YTHDC2	-1.27447	1.11422e-06	498.994	1224.62
ENSG00000242265	PEG10	-1.27492	0.0246382	814.09	2111.18
ENSG00000132563	REEP2	-1.27536	0.0368584	9.68105	24.1266
ENSG00000185946	RNPC3	-1.27573	0.00213259	180.02	454.737
ENSG00000186260	MKL2	-1.27576	5.64541e-05	487.484	1211.82
ENSG00000083857	FAT1	-1.27682	4.00427e-05	3972.97	10080.7
ENSG00000104356	POP1	-1.27735	0.00685979	122.257	312.321
ENSG00000080345	RIF1	-1.27821	9.5724e-05	457.766	1145.9
ENSG00000163635	ATXN7	-1.27867	0.00010825	337.137	837.067
ENSG00000163945	UVSSA	-1.27919	0.0001665	207.143	516.275
ENSG00000269226	TMSB15B	-1.28002	0.0129759	13.836	35.1189
ENSG00000179909	ZNF154	-1.28037	8.50208e-05	115.313	296.752
ENSG00000170476	MZB1	-1.28155	0.0473352	3.88886	11.5627
ENSG00000164211	STARD4	-1.28202	0.00388851	1001.46	2533.96
ENSG00000248905	FMN1	-1.28296	0.0018008	232.375	586.068
ENSG00000163293	NIPAL1	-1.28337	0.00305713	272.893	695.828
ENSG00000136874	STX17	-1.28632	6.82614e-06	276.872	707.605
ENSG00000102053	ZC3H12B	-1.28692	0.0140357	8.82785	25.5813
ENSG00000186204	CYP4F12	-1.28732	0.0149782	251.407	727.035
ENSG00000162402	USP24	-1.28896	2.52787e-06	812.591	2042.41
ENSG00000136108	CKAP2	-1.29207	0.00290942	524.081	1325.63
ENSG00000154127	UBASH3B	-1.29372	0.0444657	307.688	824.512
ENSG00000143442	POGZ	-1.29387	0.00156137	687.442	1764.22
ENSG00000183779	ZNF703	-1.29409	0.00769091	273.567	749.991
ENSG00000228486	C2orf92	-1.29512	0.0047771	27.1908	68.2007
ENSG00000198408	MGEA5	-1.29663	7.85477e-05	864.562	2190.01
ENSG00000160094	ZNF362	-1.29849	0.0431078	238.32	654.743
ENSG00000148604	RGR	-1.29893	0.0112504	9.06554	24.3592
ENSG00000111450	STX2	-1.29897	0.00612813	193.813	498.097
ENSG00000166801	FAM111A	-1.29967	0.000390489	627.723	1588.44
ENSG00000124406	ATP8A1	-1.30033	0.0341838	99.6932	266.398
ENSG00000126246	IGFLR1	-1.30042	0.0223265	21.0348	57.088
ENSG00000132424	PNISR	-1.30145	8.30038e-05	1325.11	3366.62
ENSG00000213186	TRIM59	-1.30194	0.000823983	244.391	621.385
ENSG00000173212	MAB21L3	-1.30494	0.000984229	23.685	60.3999
ENSG00000138756	BMP2K	-1.30605	0.000192277	492.698	1255.48
ENSG00000096433	ITPR3	-1.30921	5.35419e-05	2505.54	6366.65
ENSG00000184949	FAM227A	-1.30969	0.035056	49.1524	132.227
ENSG00000167065	DUSP18	-1.30979	1.9164e-06	96.6093	249.36
ENSG00000184363	PKP3	-1.30991	0.00017519	969.414	2480.2
ENSG00000147041	SYTL5	-1.31151	0.0492329	55.7041	155.673
ENSG00000278259	MYO19	-1.31198	8.51371e-06	699.66	1766.98
ENSG00000117477	CCDC181	-1.31286	0.00131833	31.9833	82.2772
ENSG00000060749	QSER1	-1.31307	0.000730935	652.902	1673.94
ENSG00000187961	KLHL17	-1.31528	0.00134408	145.734	376.67
ENSG00000152818	UTRN	-1.31765	0.000487753	996.147	2578.5
ENSG00000146247	PHIP	-1.31768	2.11091e-09	662.085	1681.46
ENSG00000112029	FBXO5	-1.31791	2.9213e-06	151.297	382.887
ENSG00000112782	CLIC5	-1.32251	0.00107484	539.407	1406.56
ENSG00000131149	GSE1	-1.32276	5.51698e-07	719.556	1834.67
ENSG00000213139	CRYGS	-1.32372	0.0133851	12.5245	34.3179
ENSG00000174500	GCSAM	-1.32432	0.0134178	11.9441	32.2631
ENSG00000186205	MARC1	-1.3246	0.0145399	94.949	268.451
ENSG00000167749	KLK4	-1.32649	0.0415361	14.4759	39.4409
ENSG00000101842	VSIG1	-1.32683	0.0284023	984.876	3473.7
ENSG00000118898	PPL	-1.32684	6.49253e-07	2272.57	5792.04
ENSG00000198570	RD3	-1.32836	0.0402027	3.06138	9.39689
ENSG00000205560	CPT1B	-1.32951	0.0094898	222.15	603.802
ENSG00000071967	CYBRD1	-1.33331	0.00722941	119.511	333.155
ENSG00000178201	VN1R1	-1.33353	0.0131736	5.72233	15.7191
ENSG00000187079	TEAD1	-1.33406	1.9185e-06	1110.9	2852.63
ENSG00000078114	NEBL	-1.3344	0.00497711	716.977	1920.7
ENSG00000154529	CNTNAP3B	-1.33473	0.0245085	203.558	626.367
ENSG00000075643	MOCOS	-1.33519	0.00567507	181.988	509.761
ENSG00000183814	LIN9	-1.33599	7.141e-06	88.5518	228.202
ENSG00000077157	PPP1R12B	-1.33626	3.0055e-08	272.108	696.759
ENSG00000213390	ARHGAP19	-1.33821	0.000652452	130.956	340.843
ENSG00000133816	MICAL2	-1.33848	7.3758e-07	1140	2952.72
ENSG00000099194	SCD	-1.33869	0.0072476	12557.4	33533.5
ENSG00000133019	CHRM3	-1.33875	0.0187024	97.8685	280.988
ENSG00000126856	PRDM7	-1.33931	0.0276918	4.22592	11.7929
ENSG00000107742	SPOCK2	-1.34098	0.03	4267.1	12089.8
ENSG00000172650	AGAP5	-1.3425	0.00115445	62.0384	163.751
ENSG00000120437	ACAT2	-1.34295	0.0125176	911.317	2459.43
ENSG00000130695	CEP85	-1.34386	7.02028e-07	176.391	457.316
ENSG00000254413	CHKB-CPT1B	-1.34444	0.0174306	46.1402	126.598
ENSG00000175643	RMI2	-1.34713	0.0109522	80.7243	220.708
ENSG00000131470	PSMC3IP	-1.34798	0.000525222	61.7594	162.614
ENSG00000258461	AC012651.1	-1.35039	0.019734	13.7817	38.5689
ENSG00000163013	FBXO41	-1.35121	0.00045491	134.761	354.667
ENSG00000149636	DSN1	-1.3515	1.58861e-05	143.889	378.106
ENSG00000106100	NOD1	-1.35312	2.08311e-06	62.1035	165.304
ENSG00000198945	L3MBTL3	-1.35573	0.00783859	201.028	541.767
ENSG00000120685	PROSER1	-1.35574	1.90803e-09	571.635	1483.5
ENSG00000265763	ZNF488	-1.35604	0.0156542	46.1872	130.957
ENSG00000123066	MED13L	-1.35654	6.78514e-05	690.978	1821.15
ENSG00000182685	BRICD5	-1.3566	0.0459284	31.0921	90.9367
ENSG00000085465	OVGP1	-1.3568	0.024161	35.2537	96.6266
ENSG00000167280	ENGASE	-1.35732	0.0100883	226.834	633.079
ENSG00000163660	CCNL1	-1.35733	7.37199e-05	926.334	2469.21
ENSG00000144730	IL17RD	-1.35802	0.0297028	109.935	350.577
ENSG00000072786	STK10	-1.35854	0.000240478	233.37	617.707
ENSG00000162769	FLVCR1	-1.36	1.56181e-05	192.11	507.841
ENSG00000129038	LOXL1	-1.36411	0.00471095	90.1269	246.416
ENSG00000095319	NUP188	-1.36507	0.000150123	745.758	1974.06
ENSG00000075223	SEMA3C	-1.36601	3.03318e-05	416.908	1127.78
ENSG00000134317	GRHL1	-1.36719	0.0019618	55.5898	153.643
ENSG00000139324	TMTC3	-1.36762	1.4158e-09	513.975	1356.49
ENSG00000175216	CKAP5	-1.36827	6.76064e-07	1111.04	2923.11
ENSG00000165805	C12orf50	-1.36881	0.00453841	15.0389	40.2897
ENSG00000166839	ANKDD1A	-1.36969	0.00451431	13.569	37.3641
ENSG00000164506	STXBP5	-1.37055	2.26813e-05	288.079	762.779
ENSG00000149380	P4HA3	-1.37092	0.0216218	3.9538	12.3276
ENSG00000175787	ZNF169	-1.37413	0.00622964	18.8698	52.8544
ENSG00000114127	XRN1	-1.37463	0.00199739	515.68	1408.63
ENSG00000067900	ROCK1	-1.37527	4.73595e-06	741.152	1966.91
ENSG00000145936	KCNMB1	-1.37547	0.0478513	6.18427	18.7734
ENSG00000144681	STAC	-1.37692	0.035831	73.0728	210.049
ENSG00000147454	SLC25A37	-1.37732	0.000117759	675.177	1806.86
ENSG00000140526	ABHD2	-1.37744	6.25062e-09	3330.3	8802.83
ENSG00000196814	MVB12B	-1.37746	0.0139283	71.5098	205.441
ENSG00000010818	HIVEP2	-1.3782	0.0120763	298.381	867.434
ENSG00000162408	NOL9	-1.37984	5.48294e-11	298.794	789.433
ENSG00000182481	KPNA2	-1.38	0.00367678	1164.13	3173.7
ENSG00000152527	PLEKHH2	-1.38048	0.0048408	238.787	699.757
ENSG00000132464	ENAM	-1.38132	0.00520216	9.3622	25.2903
ENSG00000168496	FEN1	-1.38153	0.000539966	445.619	1210.61
ENSG00000181827	RFX7	-1.38197	1.58711e-05	461.701	1230.26
ENSG00000137504	CREBZF	-1.38404	1.52738e-07	756.209	2009.15
ENSG00000142675	CNKSR1	-1.38487	7.86396e-07	223.17	598.043
ENSG00000139287	TPH2	-1.38568	0.0232407	7.03159	20.1132
ENSG00000151006	PRSS53	-1.38574	0.0286525	20.2199	57.7831
ENSG00000132436	FIGNL1	-1.38635	1.12781e-05	186.536	505.003
ENSG00000112902	SEMA5A	-1.3901	6.11559e-05	296.402	801.86
ENSG00000180776	ZDHHC20	-1.3906	2.67167e-06	1727.74	4680.91
ENSG00000171056	SOX7	-1.39145	0.00736501	178.868	513.442
ENSG00000180263	FGD6	-1.39152	0.00439282	334.502	939.892
ENSG00000132680	KHDC4	-1.39221	8.47899e-05	466.682	1267.12
ENSG00000178460	MCMDC2	-1.3923	0.0157454	10.1279	29.4554
ENSG00000109920	FNBP4	-1.39438	1.0853e-05	954.848	2591.63
ENSG00000161996	WDR90	-1.39457	0.000340697	270.171	737.386
ENSG00000168918	INPP5D	-1.39483	0.021943	167.784	525.381
ENSG00000134324	LPIN1	-1.39559	0.00832198	524.74	1478.89
ENSG00000070371	CLTCL1	-1.39801	0.00218846	37.1818	103.058
ENSG00000127831	VIL1	-1.39945	0.000141849	3023.18	9314.16
ENSG00000197961	ZNF121	-1.40163	2.82435e-14	563.971	1519.66
ENSG00000196335	STK31	-1.40231	0.0417648	4.70331	15.2935
ENSG00000127564	PKMYT1	-1.40621	0.00710953	102.448	290.677
ENSG00000160285	LSS	-1.40806	0.00208309	1530.26	4274.19
ENSG00000129534	MIS18BP1	-1.40984	0.0079935	288.946	818.891
ENSG00000172493	AFF1	-1.41038	8.57476e-07	1050.28	2846.67
ENSG00000112297	CRYBG1	-1.41065	1.70248e-05	622.254	1717.04
ENSG00000141404	GNAL	-1.41114	0.000727825	50.951	144.871
ENSG00000173198	CYSLTR1	-1.41181	0.00288887	27.6083	81.8067
ENSG00000040199	PHLPP2	-1.41181	9.54747e-05	177.993	495.384
ENSG00000085563	ABCB1	-1.41199	0.000913854	831.084	3360.11
ENSG00000186193	SAPCD2	-1.41231	0.0022281	217.41	640.309
ENSG00000197128	ZNF772	-1.41259	0.000104987	91.0008	250.108
ENSG00000142798	HSPG2	-1.41412	0.000323601	5894.96	16436.1
ENSG00000149201	CCDC81	-1.41492	0.0349491	4.64742	13.8461
ENSG00000149948	HMGA2	-1.41505	0.0049988	59.8784	172.371
ENSG00000057019	DCBLD2	-1.41863	8.93541e-05	4362.26	12550.3
ENSG00000047365	ARAP2	-1.41958	8.4466e-07	322.388	886.11
ENSG00000185513	L3MBTL1	-1.42022	0.00581067	65.7258	187.94
ENSG00000149485	FADS1	-1.42066	0.0435454	989.07	2886.85
ENSG00000010310	GIPR	-1.42082	0.0144446	103.465	316.605
ENSG00000145016	RUBCN	-1.42307	6.91536e-07	276.823	757.495
ENSG00000047634	SCML1	-1.42389	4.95904e-07	204.114	564.221
ENSG00000214595	EML6	-1.42773	0.00848556	10.2142	29.2388
ENSG00000122591	FAM126A	-1.43032	0.00365987	90.4799	256.849
ENSG00000117523	PRRC2C	-1.43101	3.39509e-08	1982.36	5501.2
ENSG00000169710	FASN	-1.43135	0.00195521	4360.13	12305.4
ENSG00000090924	PLEKHG2	-1.43178	0.0271685	244.713	740.44
ENSG00000140199	SLC12A6	-1.43347	4.65855e-05	272.11	762.925
ENSG00000154237	LRRK1	-1.43404	0.00201639	914.164	2789.65
ENSG00000212907	MT-ND4L	-1.43427	0.00150723	12718.5	37873.4
ENSG00000198064	NPIPB13	-1.43503	0.00695087	62.4849	183.46
ENSG00000198909	MAP3K3	-1.43517	0.000183863	128.875	361.289
ENSG00000124593	AL365205.1	-1.43634	0.00100904	418.177	1215.06
ENSG00000267157	AC011499.1	-1.43677	0.0471334	3.35271	10.5631
ENSG00000183763	TRAIP	-1.43718	0.0260249	40.2659	119.248
ENSG00000072422	RHOBTB1	-1.43979	0.006075	890.462	2733.71
ENSG00000162174	ASRGL1	-1.44112	9.21935e-05	178.071	525.224
ENSG00000130529	TRPM4	-1.44212	7.08873e-05	801.894	2255.62
ENSG00000172478	C2orf54	-1.44419	0.0446776	476.535	1443.11
ENSG00000073605	GSDMB	-1.44612	0.00218417	135.649	402.931
ENSG00000164850	GPER1	-1.44819	0.0106471	52.4088	166.92
ENSG00000276490	AL583836.1	-1.44829	0.00670685	35.9793	112.067
ENSG00000064687	ABCA7	-1.44881	2.80828e-05	431.517	1219.59
ENSG00000104447	TRPS1	-1.44971	6.96281e-07	412.819	1232.96
ENSG00000153317	ASAP1	-1.44973	2.87163e-06	549.246	1532.52
ENSG00000142197	DOPEY2	-1.4514	9.25044e-08	478.861	1335.11
ENSG00000198743	SLC5A3	-1.45231	0.00145227	377.789	1091.61
ENSG00000078177	N4BP2	-1.45298	5.17968e-08	87.604	249.057
ENSG00000136205	TNS3	-1.45406	0.000123531	1412.7	4051.95
ENSG00000158286	RNF207	-1.45671	0.00260285	485.176	1408.48
ENSG00000135842	FAM129A	-1.45671	0.0291951	130.948	410.673
ENSG00000172766	NAA16	-1.45746	1.02225e-06	210.677	593.022
ENSG00000120334	CENPL	-1.46	0.00029155	61.5839	175.766
ENSG00000173626	TRAPPC3L	-1.46048	0.00163984	18.0319	53.3504
ENSG00000183977	PP2D1	-1.46095	0.0453687	3.80767	11.9927
ENSG00000101104	PABPC1L	-1.46246	0.00414429	298.004	890.964
ENSG00000205089	CCNI2	-1.4629	1.82877e-05	26.0577	73.4826
ENSG00000113161	HMGCR	-1.46341	0.00237309	2262.87	6585.58
[truncated: 991 more rows]

## Sheet: IHBD_NO CHIR vs EHBD Organoids
ENSG ID	Gene_name	log2FoldChange	padj	Base Mean IHBD_NO CHIR	Base Mean EHBD Avg
ENSG00000181541	MAB21L2	5.97446	1.09653e-17	233.827	2.34068			Upregulated in IHBD_NO CHIR Organoids	Log2FoldChange > 1
ENSG00000134193	REG4	5.46383	3.97794e-08	21968.6	532.387			Upregulated in EHBD Organoids	Log2FoldChange < -1
ENSG00000164761	TNFRSF11B	5.42429	4.25628e-32	1262.12	28.0201
ENSG00000205426	KRT81	5.0492	3.34738e-11	567.422	19.7291
ENSG00000120937	NPPB	5.04359	3.91292e-09	98.9552	1.86073
ENSG00000018236	CNTN1	5.01817	4.29421e-11	162.609	5.00349
ENSG00000174358	SLC6A19	4.98562	1.39798e-11	855.015	14.779
ENSG00000265190	ANXA8	4.85647	8.59508e-11	857.108	18.3571
ENSG00000106236	NPTX2	4.81826	3.01108e-08	267.559	4.9537
ENSG00000185737	NRG3	4.5097	2.62918e-18	33.2905	0.843679
ENSG00000264230	ANXA8L1	4.474	9.751e-12	700.436	24.1581
ENSG00000131910	NR0B2	4.44183	3.63536e-15	536.251	21.7459
ENSG00000104332	SFRP1	4.43028	6.48955e-08	378.017	12.3533
ENSG00000144057	ST6GAL2	4.41259	4.65438e-08	2186.44	177.195
ENSG00000104435	STMN2	4.4068	3.1248e-06	2035.19	69.8425
ENSG00000170044	ZPLD1	4.38392	2.17667e-16	438.098	18.5475
ENSG00000179292	TMEM151A	4.32667	9.52485e-21	339.68	19.2047
ENSG00000234409	CCDC188	4.31413	2.87896e-11	119.455	4.42772
ENSG00000109072	VTN	4.30772	4.55097e-19	1236.14	52.0354
ENSG00000118402	ELOVL4	4.29969	5.21486e-12	77.8368	3.06681
ENSG00000075891	PAX2	4.25218	3.60486e-06	109.758	3.11264
ENSG00000130700	GATA5	4.19801	0.000177147	50.9895	0.64171
ENSG00000130558	OLFM1	4.14212	2.19387e-10	189.952	9.55738
ENSG00000168158	OR2C1	4.12622	0.000314439	27.1782	0.110054
ENSG00000163586	FABP1	4.01228	0.000468354	198.607	3.05118
ENSG00000171310	CHST11	4.01046	2.16175e-08	452.367	27.5311
ENSG00000166825	ANPEP	3.9271	3.83279e-16	1006.94	57.0949
ENSG00000135318	NT5E	3.92709	1.58504e-22	2557.61	160.09
ENSG00000162009	SSTR5	3.91932	4.07832e-06	11.5516	0.305595
ENSG00000196353	CPNE4	3.79682	0.000214205	71.0837	3.66666
ENSG00000134363	FST	3.79595	2.59399e-12	166.439	9.80191
ENSG00000163736	PPBP	3.77572	3.29136e-10	2048.42	214.223
ENSG00000233041	PHGR1	3.76796	5.41779e-05	197.234	9.61403
ENSG00000157064	NMNAT2	3.69546	1.23279e-09	781.282	48.7931
ENSG00000128510	CPA4	3.66079	2.62318e-06	1378.03	96.2475
ENSG00000213996	TM6SF2	3.65576	0.000896079	27.2524	0.992063
ENSG00000163762	TM4SF18	3.65227	4.21937e-06	159.064	12.9601
ENSG00000141469	SLC14A1	3.63741	3.14619e-08	60.7759	4.12509
ENSG00000141639	MAPK4	3.62191	3.10878e-05	17.2327	0.572434
ENSG00000172137	CALB2	3.60344	6.06381e-07	999.505	59.9008
ENSG00000143248	RGS5	3.57508	1.47869e-11	777.222	54.9472
ENSG00000184005	ST6GALNAC3	3.57084	2.31345e-10	638.971	154.139
ENSG00000261115	TMEM178B	3.51523	8.62855e-06	378.555	25.3503
ENSG00000160181	TFF2	3.49084	6.89581e-06	6055.04	950.409
ENSG00000036828	CASR	3.46934	2.80512e-10	48.7985	3.26837
ENSG00000154545	MAGED4	3.43563	6.51124e-06	276.474	19.7266
ENSG00000196557	CACNA1H	3.42923	1.39872e-13	739.624	67.5414
ENSG00000197273	GUCA2A	3.42262	2.76613e-06	159.779	11.3157
ENSG00000169439	SDC2	3.41792	2.07612e-05	397.76	34.8803
ENSG00000188613	NANOS1	3.4107	5.3343e-08	445.059	35.7116
ENSG00000174175	SELP	3.36318	1.28005e-06	79.7152	6.5826
ENSG00000107295	SH3GL2	3.31242	0.00157299	37.7504	1.85307
ENSG00000036473	OTC	3.30082	5.40601e-05	30.9772	5.42386
ENSG00000172201	ID4	3.30051	5.48665e-06	1498.75	214.367
ENSG00000188859	FAM78B	3.29123	5.21032e-09	88.7321	7.87323
ENSG00000152315	KCNK13	3.29111	0.00024951	19.1604	0.980137
ENSG00000167759	KLK13	3.28915	3.29833e-08	370.681	36.8739
ENSG00000060566	CREB3L3	3.27957	0.000871484	26.5248	1.7463
ENSG00000101441	CST4	3.26057	0.000170148	201.207	23.2277
ENSG00000169509	CRCT1	3.20613	0.000188949	136.326	10.8718
ENSG00000169594	BNC1	3.20149	0.00103384	30.1717	2.56112
ENSG00000183876	ARSI	3.17534	0.000293141	61.6812	5.69799
ENSG00000179314	WSCD1	3.16765	6.08345e-10	335.705	33.0821
ENSG00000130477	UNC13A	3.16687	0.000238263	60.0646	4.69146
ENSG00000203805	PLPP4	3.16687	0.000910433	79.4651	6.00767
ENSG00000204542	C6orf15	3.1668	0.00888663	32.0548	1.80924
ENSG00000102924	CBLN1	3.16217	0.000162937	9.20408	0.502247
ENSG00000154764	WNT7A	3.15983	1.46334e-09	1381.59	146.903
ENSG00000106366	SERPINE1	3.15944	0.000514432	93.4812	6.27761
ENSG00000125675	GRIA3	3.13777	0.000454073	23.3337	1.75438
ENSG00000112837	TBX18	3.115	0.000468354	87.9426	8.43547
ENSG00000116176	TPSG1	3.1124	8.34458e-05	6.17085	0.264709
ENSG00000178795	GDPD4	3.08282	0.00258314	25.4478	2.14926
ENSG00000153162	BMP6	3.07117	0.00395152	26.9643	1.69538
ENSG00000103034	NDRG4	3.03699	1.95119e-13	947.34	112.262
ENSG00000103449	SALL1	3.03098	0.00308663	41.7708	3.56601
ENSG00000099957	P2RX6	3.01646	0.00865278	36.6377	1.66994
ENSG00000168140	VASN	3.00678	1.07628e-11	285.843	33.2495
ENSG00000102109	PCSK1N	2.9829	0.00384434	909.136	65.6063
ENSG00000077782	FGFR1	2.97172	2.29719e-09	2590.2	293.738
ENSG00000157551	KCNJ15	2.93698	1.08244e-07	70.4352	10.459
ENSG00000184254	ALDH1A3	2.93391	2.82856e-09	46888.7	5602.86
ENSG00000187094	CCK	2.92949	0.000214014	3221.71	323.708
ENSG00000133134	BEX2	2.90549	9.0637e-18	487.453	62.2202
ENSG00000170369	CST2	2.88658	0.00553273	177.3	34.2569
ENSG00000204544	MUC21	2.88223	0.0153411	5.46204	0.0317553
ENSG00000155966	AFF2	2.87957	1.24171e-10	433.058	54.8918
ENSG00000161055	SCGB3A1	2.86526	0.0027811	2323.15	222.535
ENSG00000171724	VAT1L	2.85483	0.00166786	9.92353	0.777104
ENSG00000135744	AGT	2.85385	2.94509e-10	3162.91	462.717
ENSG00000115461	IGFBP5	2.85253	0.00814203	845.936	61.0427
ENSG00000106384	MOGAT3	2.84562	0.00136522	25.1398	3.72121
ENSG00000113361	CDH6	2.84452	3.58347e-12	1986.59	279.695
ENSG00000139318	DUSP6	2.83194	5.20533e-28	15839.8	2171.09
ENSG00000269113	TRABD2B	2.8311	0.00958563	120.696	7.53159
ENSG00000172367	PDZD3	2.81823	1.09788e-06	117.916	18.6745
ENSG00000242419	PCDHGC4	2.81243	0.00832756	107.194	9.76081
ENSG00000129993	CBFA2T3	2.81096	0.000155121	71.6128	7.96503
ENSG00000124102	PI3	2.8042	7.19463e-05	899.2	105.119
ENSG00000221826	PSG3	2.78763	0.0019308	38.7295	4.4356
ENSG00000083454	P2RX5	2.7653	0.000726915	36.7158	4.62136
ENSG00000105290	APLP1	2.73106	2.18961e-06	2624.01	497.939
ENSG00000120057	SFRP5	2.72873	0.000151894	27.6922	3.9125
ENSG00000112139	MDGA1	2.70936	0.0163982	157.234	9.36713
ENSG00000185070	FLRT2	2.6904	0.000706776	192.4	35.8255
ENSG00000169469	SPRR1B	2.68416	0.00300034	1083.65	144.078
ENSG00000124785	NRN1	2.67415	0.0161126	35.2128	2.95246
ENSG00000170367	CST5	2.65063	0.00681054	14.9256	1.63283
ENSG00000105926	MPP6	2.62419	4.26608e-05	323.662	58.359
ENSG00000152422	XRCC4	2.59915	6.74007e-21	1833.12	298.654
ENSG00000136574	GATA4	2.59373	0.00103418	134.586	36.1824
ENSG00000173805	HAP1	2.59249	0.000680627	141.32	18.6475
ENSG00000095587	TLL2	2.58482	1.02756e-06	196.956	30.4678
ENSG00000163046	ANKRD30BL	2.58177	0.0012456	105.901	13.8674
ENSG00000186340	THBS2	2.57779	0.0005344	695.508	127.623
ENSG00000171557	FGG	2.57329	0.0161903	370.436	50.5598
ENSG00000177103	DSCAML1	2.56351	1.47836e-05	275.438	49.6491
ENSG00000175315	CST6	2.56046	0.00171173	736.948	107.144
ENSG00000144278	GALNT13	2.55671	0.0399635	13.9099	0.808064
ENSG00000182636	NDN	2.55572	0.00125707	161.608	21.1973
ENSG00000183230	CTNNA3	2.53168	0.018867	14.2142	0.817109
ENSG00000169862	CTNND2	2.52677	0.000886538	103.719	19.8926
ENSG00000206549	PRSS50	2.51985	0.0135098	10.476	1.12915
ENSG00000148671	ADIRF	2.51534	0.000506162	1685.81	248.048
ENSG00000256618	MTRNR2L1	2.51018	0.0321408	165.108	16.3589
ENSG00000158473	CD1D	2.50231	2.20654e-07	47.2952	8.76609
ENSG00000196188	CTSE	2.49688	1.32706e-07	24527.4	4043.95
ENSG00000186462	NAP1L2	2.49243	0.00141525	9.90477	1.02456
ENSG00000166796	LDHC	2.48541	0.0353884	37.4592	3.87626
ENSG00000186832	KRT16	2.47453	0.0419117	881.076	90.8819
ENSG00000107186	MPDZ	2.4737	0.00967535	58.544	7.31485
ENSG00000172348	RCAN2	2.47245	2.41656e-06	529.805	88.3965
ENSG00000120885	CLU	2.47098	1.38173e-09	42854.4	8049.29
ENSG00000166897	ELFN2	2.45152	1.34867e-05	251.741	52.1549
ENSG00000092096	SLC22A17	2.45062	2.4247e-07	154.4	27.2923
ENSG00000138622	HCN4	2.4497	0.000704994	229.706	35.262
ENSG00000092421	SEMA6A	2.44714	1.01253e-12	384.559	73.9579
ENSG00000105852	PON3	2.44555	3.80229e-09	451.942	90.9669
ENSG00000165548	TMEM63C	2.44342	0.0251098	28.6342	3.87451
ENSG00000184497	TMEM255B	2.43588	0.00841132	33.9863	5.02154
ENSG00000145321	GC	2.43436	6.64525e-06	379.101	67.0733
ENSG00000187288	CIDEC	2.42647	0.00850466	24.9603	3.40272
ENSG00000145777	TSLP	2.42083	0.0050049	35.6958	7.31889
ENSG00000166707	ZCCHC18	2.41428	0.049404	33.1622	3.16555
ENSG00000171401	KRT13	2.41342	0.00289167	159.061	26.5277
ENSG00000070182	SPTB	2.40206	4.04842e-08	235.595	48.3002
ENSG00000114771	AADAC	2.3946	0.00186886	202.239	35.0554
ENSG00000142484	TM4SF5	2.38505	0.000410973	134.575	25.2473
ENSG00000099822	HCN2	2.38376	0.00370541	26.5434	4.08027
ENSG00000196611	MMP1	2.3812	0.00927227	67707.8	9959.25
ENSG00000130720	FIBCD1	2.37883	0.00442331	175.214	28.7084
ENSG00000127528	KLF2	2.37734	0.00144939	383.055	60.2649
ENSG00000133169	BEX1	2.37609	0.0206969	23.171	3.1949
ENSG00000142494	SLC47A1	2.36896	3.0917e-05	42.6013	8.5687
ENSG00000203727	SAMD5	2.36631	7.42926e-06	610.106	108.333
ENSG00000103355	PRSS33	2.36274	0.00453493	32.3018	7.19804
ENSG00000168481	LGI3	2.36082	0.0162924	38.5326	5.74391
ENSG00000105928	GSDME	2.35356	0.00010363	215.649	36.9339
ENSG00000178597	PSAPL1	2.3501	0.0242585	53.5484	7.653
ENSG00000171522	PTGER4	2.33286	0.00423252	1147.27	204.27
ENSG00000163492	CCDC141	2.31809	0.000248765	29.0143	5.19178
ENSG00000114113	RBP2	2.31427	0.0339901	44.9779	8.6446
ENSG00000175591	P2RY2	2.3123	4.06542e-07	884.628	171.259
ENSG00000205502	C2CD4B	2.31145	0.000505571	94.179	19.2929
ENSG00000167244	IGF2	2.30006	0.00132018	104.528	17.9457
ENSG00000167600	CYP2S1	2.29359	1.03173e-07	7795.67	1665.59
ENSG00000105472	CLEC11A	2.29079	5.55597e-07	76.818	14.9987
ENSG00000158296	SLC13A3	2.28649	9.91957e-05	125.911	23.5521
ENSG00000168280	KIF5C	2.28505	0.00681054	11.2008	1.95461
ENSG00000206538	VGLL3	2.28134	9.91957e-05	252.861	48.0133
ENSG00000137491	SLCO2B1	2.2779	0.0272015	759.831	135.338
ENSG00000171759	PAH	2.27773	2.28267e-05	1012.24	253.693
ENSG00000197467	COL13A1	2.25329	0.0188906	265.198	43.557
ENSG00000253368	TRNP1	2.25255	3.35105e-07	7872.84	1657.99
ENSG00000213759	UGT2B11	2.24939	0.00229001	50.3357	9.14664
ENSG00000153707	PTPRD	2.24043	0.00771469	262.187	61.7349
ENSG00000106302	HYAL4	2.23737	0.0208712	30.4856	5.52055
ENSG00000148408	CACNA1B	2.23675	0.00207843	24.359	4.29148
ENSG00000101017	CD40	2.23668	2.52938e-07	82.7584	17.4219
ENSG00000117318	ID3	2.2307	0.0046822	1361.59	419.34
ENSG00000158458	NRG2	2.22982	3.34079e-05	86.6326	21.1177
ENSG00000183186	C2CD4C	2.22898	0.0168054	19.2005	2.77854
ENSG00000115935	WIPF1	2.22411	0.00201239	97.3579	19.3203
ENSG00000163618	CADPS	2.22391	0.00958563	118.22	34.0217
ENSG00000187243	MAGED4B	2.21937	0.000725973	140.618	31.138
ENSG00000136869	TLR4	2.21649	0.00495583	409.06	99.2043
ENSG00000003137	CYP26B1	2.18876	0.0282558	123.491	25.1127
ENSG00000148677	ANKRD1	2.18667	0.00258314	6739.63	1311.23
ENSG00000162344	FGF19	2.18666	0.00272254	17331.6	3474.47
ENSG00000112320	SOBP	2.17937	4.62312e-06	116.172	27.6737
ENSG00000115602	IL1RL1	2.16921	0.0106737	687.007	171.368
ENSG00000137819	PAQR5	2.16903	0.000726125	831.905	175.857
ENSG00000163888	CAMK2N2	2.16042	0.0133336	19.5437	3.62317
ENSG00000109181	UGT2B10	2.15492	0.0111488	18.5829	3.42701
ENSG00000130054	FAM155B	2.14817	0.000133947	112.465	24.0289
ENSG00000132164	SLC6A11	2.1476	0.0148322	26.102	5.28166
ENSG00000116745	RPE65	2.14597	0.0387335	35.9692	13.7459
ENSG00000172927	MYEOV	2.13825	0.0408064	1366.66	222.259
ENSG00000105825	TFPI2	2.13551	0.000360978	32672.8	6741.27
ENSG00000111199	TRPV4	2.11943	0.00055154	439.501	102.643
ENSG00000158560	DYNC1I1	2.10474	0.0440003	23.431	3.83314
ENSG00000243566	UPK3B	2.10424	0.0152164	1113.22	302.655
ENSG00000159784	FAM131B	2.10312	0.00720239	207.271	42.5439
ENSG00000091513	TF	2.10179	0.01177	100.538	21.5825
ENSG00000177511	ST8SIA3	2.09995	0.00462203	53.8276	16.3831
ENSG00000115738	ID2	2.09907	3.60182e-09	6819.61	1651.06
ENSG00000163501	IHH	2.09282	0.00193305	310.697	70.7216
ENSG00000100079	LGALS2	2.08774	4.05231e-06	253.289	56.7733
ENSG00000174827	PDZK1	2.08722	0.000414268	83.2363	20.2019
ENSG00000140470	ADAMTS17	2.08531	0.00500584	44.4194	10.7032
ENSG00000107736	CDH23	2.08478	0.0039156	31.7931	7.13048
ENSG00000103647	CORO2B	2.08454	0.0136765	55.9347	12.0684
ENSG00000075651	PLD1	2.06229	4.96488e-07	4062.03	931.248
ENSG00000198873	GRK5	2.05887	2.96891e-08	526.672	128.633
ENSG00000157445	CACNA2D3	2.05663	0.0293642	134.974	29.451
ENSG00000184515	BEX5	2.05376	0.00202156	83.4884	20.4944
ENSG00000198246	SLC29A3	2.0524	7.46887e-13	521.595	127.233
ENSG00000213937	CLDN9	2.05138	0.00358977	173.129	40.0963
ENSG00000189221	MAOA	2.05051	4.1675e-05	2828.01	662.065
ENSG00000169515	CCDC8	2.0374	0.0172551	39.6572	9.97506
ENSG00000187957	DNER	2.03367	0.00785759	48.5459	10.2127
ENSG00000165810	BTNL9	2.03181	0.0151589	90.0452	24.0783
ENSG00000187268	FAM9C	2.01956	0.00488317	192.791	41.5138
ENSG00000135220	UGT2A3	2.01453	0.000172089	127.858	34.7466
ENSG00000240583	AQP1	2.01206	0.00287066	363.792	80.3188
ENSG00000124205	EDN3	2.00807	0.0412692	6.17022	1.27021
ENSG00000165124	SVEP1	2.00571	0.0265507	57.9587	11.4563
ENSG00000163485	ADORA1	2.00553	0.00432074	308.849	71.7606
ENSG00000215218	UBE2QL1	2.00383	0.0134759	22.9954	4.7913
ENSG00000180573	HIST1H2AC	2.00367	0.00397692	2343.6	524.283
ENSG00000103260	METRN	2.0033	6.35255e-07	463.587	114.734
ENSG00000271447	MMP28	1.9934	7.79609e-05	841.653	200.841
ENSG00000174080	CTSF	1.9911	0.000694895	212.088	49.4778
ENSG00000168398	BDKRB2	1.98367	1.97795e-08	421.836	118.969
ENSG00000142156	COL6A1	1.98289	0.0134812	924.22	196.557
ENSG00000143515	ATP8B2	1.9813	0.035905	35.6268	6.62024
ENSG00000171357	LURAP1	1.97718	0.0311529	6.64391	1.38523
ENSG00000131398	KCNC3	1.97661	0.00107312	673.067	155.746
ENSG00000128564	VGF	1.97577	0.0282558	27.1644	5.95642
ENSG00000156804	FBXO32	1.9671	0.00157127	279.534	64.4986
ENSG00000180616	SSTR2	1.96692	0.000907508	40.7299	9.75417
ENSG00000116741	RGS2	1.9652	0.0163706	1193.31	260.344
ENSG00000144935	TRPC1	1.96313	0.00704946	229.764	55.7396
ENSG00000196787	HIST1H2AG	1.95945	0.0102249	147.856	33.7446
ENSG00000135333	EPHA7	1.95924	0.0299896	8.26242	2.19154
ENSG00000149256	TENM4	1.95811	0.0318089	78.4792	16.353
ENSG00000181045	SLC26A11	1.9574	9.12739e-09	348.728	132.837
ENSG00000176406	RIMS2	1.95313	0.00869808	19.4373	5.33033
ENSG00000139971	C14orf37	1.94804	0.0101097	165.787	37.3683
ENSG00000124233	SEMG1	1.94748	0.0407708	9.29261	2.08946
ENSG00000082781	ITGB5	1.94085	3.21394e-07	9749.58	2440.82
ENSG00000180730	SHISA2	1.93583	0.00933912	115.114	34.2432
ENSG00000106123	EPHB6	1.92831	0.0115868	371.065	98.8884
ENSG00000067445	TRO	1.91659	0.0202734	50.0528	12.4771
ENSG00000180596	HIST1H2BC	1.90001	0.00367577	252.918	61.0754
ENSG00000277149	TYW1B	1.89911	0.00518924	198.216	48.0887
ENSG00000250120	PCDHA10	1.89651	0.0371616	242.744	52.4452
ENSG00000132970	WASF3	1.89586	9.43591e-07	293.826	85.0097
ENSG00000115525	ST3GAL5	1.89496	4.46642e-07	1315.97	342.934
ENSG00000225614	ZNF469	1.88778	0.00479152	107.724	28.2267
ENSG00000217442	SYCE3	1.8873	0.00827697	16.9029	4.54722
ENSG00000086696	HSD17B2	1.87492	2.32722e-07	715.211	195.165
ENSG00000180061	TMEM150B	1.87277	0.0143558	27.5643	11.1815
ENSG00000101210	EEF1A2	1.86677	0.00363845	3201.17	1457.52
ENSG00000203797	DDO	1.85866	3.03112e-07	97.7779	30.1285
ENSG00000197409	HIST1H3D	1.85687	0.0302727	35.7392	8.75362
ENSG00000176533	GNG7	1.85535	0.00349031	57.4799	15.249
ENSG00000104537	ANXA13	1.84992	2.71025e-05	947.121	257.549
ENSG00000165879	FRAT1	1.84777	6.83197e-05	108.629	28.8343
ENSG00000270394	MTRNR2L13	1.84321	0.0475973	8.88605	2.07775
ENSG00000134874	DZIP1	1.84056	5.15053e-05	564.204	178.257
ENSG00000132821	VSTM2L	1.84016	0.0119738	4598.28	1142.29
ENSG00000012124	CD22	1.83659	0.0106737	56.3274	14.1539
ENSG00000184678	HIST2H2BE	1.83614	0.00369338	836.152	229.695
ENSG00000100307	CBX7	1.83404	8.52483e-05	611.7	164.448
ENSG00000158258	CLSTN2	1.83266	0.00366039	37.7923	8.69006
ENSG00000132703	APCS	1.82875	0.0150927	191.42	57.4373
ENSG00000118271	TTR	1.82794	0.0133559	27.3974	7.23604
ENSG00000118922	KLF12	1.82689	0.0380638	138.386	36.972
ENSG00000178726	THBD	1.8194	0.0188431	1583.7	417.686
ENSG00000135678	CPM	1.81745	0.000935054	1513.12	406.75
ENSG00000129991	TNNI3	1.81684	0.0407794	39.8484	10.4441
ENSG00000119866	BCL11A	1.81616	0.0170007	82.58	21.8524
ENSG00000198515	CNGA1	1.81443	0.0234436	246.34	61.2448
ENSG00000164588	HCN1	1.81374	0.0203293	42.7236	11.3855
ENSG00000068078	FGFR3	1.80909	1.99866e-05	2986.08	855.613
ENSG00000172572	PDE3A	1.79978	0.0270427	723.461	214.236
ENSG00000170962	PDGFD	1.79902	0.000183967	805	237.445
ENSG00000173918	C1QTNF1	1.79797	0.000291659	556.739	151.83
ENSG00000102466	FGF14	1.79775	0.0445995	38.2321	11.1711
ENSG00000185022	MAFF	1.79203	0.00195028	1769.79	475.395
ENSG00000085063	CD59	1.79005	1.7799e-07	25117.3	7092.66
ENSG00000170011	MYRIP	1.78084	0.0234436	21.7856	7.07419
ENSG00000104892	KLC3	1.77886	0.00103713	131.467	36.3475
ENSG00000185386	MAPK11	1.77808	0.000100653	283.987	79.1068
ENSG00000102409	BEX4	1.77787	3.78425e-10	967.032	282.11
ENSG00000137857	DUOX1	1.77339	0.0098146	931.381	272.111
ENSG00000111052	LIN7A	1.76987	0.00229001	58.0493	17.1593
ENSG00000167601	AXL	1.76863	0.046205	1565.77	451.958
ENSG00000116661	FBXO2	1.76859	0.00168324	2526.19	770.345
ENSG00000077420	APBB1IP	1.76497	0.0375084	51.5843	51.9225
ENSG00000106976	DNM1	1.76453	0.000455157	4395.13	1297.92
ENSG00000120594	PLXDC2	1.75698	0.0112278	1153.33	327.13
ENSG00000196159	FAT4	1.75172	0.0295958	143.493	37.6886
ENSG00000170743	SYT9	1.74871	0.0255873	76.7724	20.4974
ENSG00000010295	IFFO1	1.74769	0.0128905	50.9088	13.8834
ENSG00000139364	TMEM132B	1.7474	0.0180132	109.053	31.6931
ENSG00000004799	PDK4	1.74306	0.00931632	577.031	157.998
ENSG00000128266	GNAZ	1.74188	9.92525e-05	749.116	232.131
ENSG00000158373	HIST1H2BD	1.74175	0.00404357	712.689	198.507
ENSG00000147119	CHST7	1.74017	0.000155121	128.575	36.6055
ENSG00000162078	ZG16B	1.73443	0.000174508	1170.64	348.752
ENSG00000181634	TNFSF15	1.73285	0.00334258	17948.9	5129.26
ENSG00000173706	HEG1	1.73213	0.0409151	467.238	119.409
ENSG00000007944	MYLIP	1.72932	0.000831254	389.049	114.49
ENSG00000276966	HIST1H4E	1.72293	0.0349112	13.4771	3.75488
ENSG00000188487	INSC	1.72088	0.029635	36.2551	10.9121
ENSG00000171517	LPAR3	1.71614	0.0375243	19.0981	5.58107
ENSG00000105427	CNFN	1.70936	0.000178515	108.334	32.4793
ENSG00000107738	VSIR	1.70924	3.08892e-07	2365.3	707.616
ENSG00000117020	AKT3	1.70805	0.00548271	55.1826	15.7764
ENSG00000155367	PPM1J	1.70649	0.00528745	93.2391	26.6272
ENSG00000101188	NTSR1	1.70529	0.0296082	48.2503	15.4407
ENSG00000189433	GJB4	1.69751	0.00412273	284.683	82.4523
ENSG00000164675	IQUB	1.69289	0.00738441	31.2226	9.40061
ENSG00000173267	SNCG	1.69156	0.00970548	177.195	51.6935
ENSG00000079112	CDH17	1.68647	0.0150913	2585.03	1650.13
ENSG00000102802	MEDAG	1.68104	0.0398401	60.3626	17.2603
ENSG00000176641	RNF152	1.67764	0.00935216	446.749	132.316
ENSG00000131831	RAI2	1.66006	3.40588e-07	820.536	264.378
ENSG00000198483	ANKRD35	1.65999	0.0234436	26.4083	7.9809
ENSG00000152154	TMEM178A	1.65075	0.0263401	387.415	115.522
ENSG00000168056	LTBP3	1.64998	6.16541e-07	8264.37	2645.21
ENSG00000179674	ARL14	1.64369	0.0187517	1768.74	543.471
ENSG00000174672	BRSK2	1.64294	0.00808565	104.97	35.4254
ENSG00000149131	SERPING1	1.64047	0.00255278	759.462	255.972
ENSG00000189292	ALKAL2	1.63744	0.0444801	92.8239	34.1885
ENSG00000158806	NPM2	1.63568	0.0044531	73.9934	23.6906
ENSG00000135312	HTR1B	1.63538	0.0371891	51.652	16.722
ENSG00000147883	CDKN2B	1.63538	0.00936889	1801.65	587.294
ENSG00000213366	GSTM2	1.62818	0.00851899	1251.55	398.442
ENSG00000184381	PLA2G6	1.62687	0.0117198	1134.23	358.667
ENSG00000177283	FZD8	1.62155	2.81502e-06	157.701	57.9541
ENSG00000155629	PIK3AP1	1.61939	7.51789e-07	1774.89	563.386
ENSG00000167034	NKX3-1	1.61201	0.00427207	150.803	49.0259
ENSG00000112414	ADGRG6	1.61199	0.000871484	8174.98	2568.57
ENSG00000184012	TMPRSS2	1.61178	6.86577e-07	8894.02	2899.76
ENSG00000142871	CYR61	1.6046	0.049404	5201.96	1614.3
ENSG00000213424	KRT222	1.59937	0.00686381	44.3289	15.0337
ENSG00000211584	SLC48A1	1.59573	1.24811e-09	1399.27	466.432
ENSG00000160161	CILP2	1.59364	0.00851472	48.5123	15.2627
ENSG00000071246	VASH1	1.59301	0.0367	344.832	102.085
ENSG00000112782	CLIC5	1.59261	0.000171062	4400.77	1406.56
ENSG00000241935	HOGA1	1.59167	0.00500584	119.815	37.2572
ENSG00000109956	B3GAT1	1.59152	0.0294072	35.6247	10.7435
ENSG00000129451	KLK10	1.59152	0.00621775	29272.4	9017.01
ENSG00000105808	RASA4	1.5855	0.0373924	409.271	126.96
ENSG00000144857	BOC	1.58387	0.032993	32.9894	10.7096
ENSG00000164171	ITGA2	1.58297	0.00880448	7718.41	2411.31
ENSG00000196890	HIST3H2BB	1.58189	0.0157824	36.2526	11.1179
ENSG00000114626	ABTB1	1.57938	0.00120234	1113.71	356.136
ENSG00000186806	VSIG10L	1.57568	0.000130352	239.622	77.553
ENSG00000228594	FNDC10	1.57229	0.003523	473.285	155.885
ENSG00000149809	TM7SF2	1.56929	2.50648e-05	3318.8	1096.17
ENSG00000243449	C4orf48	1.5574	0.00657749	437.677	140.808
ENSG00000273802	HIST1H2BG	1.55733	0.0357034	64.5458	20.4635
ENSG00000167972	ABCA3	1.55504	1.7732e-06	1968.52	657.345
ENSG00000124134	KCNS1	1.55252	0.000157486	154.188	53.5662
ENSG00000189056	RELN	1.5507	0.0433157	122.61	38.1273
ENSG00000205683	DPF3	1.54992	0.00749628	416.2	138.028
ENSG00000164120	HPGD	1.54912	7.55967e-05	2378.07	851.454
ENSG00000170703	TTLL6	1.54251	0.0147463	24.907	9.09384
ENSG00000206140	TMEM191C	1.54175	0.046205	170.934	53.1099
ENSG00000103723	AP3B2	1.54108	0.0231499	59.1294	18.3601
ENSG00000167646	DNAAF3	1.54061	0.000238263	230.473	77.0658
ENSG00000270188	MTRNR2L11	1.53897	0.0441965	24.5133	10.2242
ENSG00000005486	RHBDD2	1.53649	5.48805e-07	5605.4	1988.55
ENSG00000189129	PLAC9	1.53065	0.0263401	34.3837	10.8494
ENSG00000076864	RAP1GAP	1.52555	5.8549e-06	1869.69	635.833
ENSG00000094755	GABRP	1.523	0.0352847	6616.66	2687.8
ENSG00000118523	CTGF	1.52293	0.0174325	3958.13	1576.08
ENSG00000128242	GAL3ST1	1.51715	1.7759e-06	1109.56	385.299
ENSG00000135622	SEMA4F	1.51503	5.55492e-05	548.153	185.391
ENSG00000259075	POC1B-GALNT4	1.51496	0.00367577	173.592	68.4772
ENSG00000160683	CXCR5	1.50489	0.0475795	752.902	240.082
ENSG00000187017	ESPN	1.49347	0.0240179	265.764	88.9952
ENSG00000164690	SHH	1.48885	0.000783026	2396.65	824.374
ENSG00000158406	HIST1H4H	1.48508	0.0367104	55.3817	20.1055
ENSG00000050165	DKK3	1.48259	0.00134207	1690.81	577.807
ENSG00000136213	CHST12	1.48197	5.21032e-09	754.499	271.865
ENSG00000205639	MFSD2B	1.4772	0.0158674	46.6157	17.4699
ENSG00000198053	SIRPA	1.47569	4.60705e-07	1440.68	520.918
ENSG00000100031	GGT1	1.46785	0.00593122	1894.08	743.163
ENSG00000125255	SLC10A2	1.46693	0.0475973	14.932	4.93791
ENSG00000204052	LRRC73	1.46647	0.00182172	113.467	39.7519
ENSG00000147889	CDKN2A	1.46634	0.00497899	885.044	310.604
ENSG00000169908	TM4SF1	1.4612	0.00593132	26124.8	9141.5
ENSG00000129680	MAP7D3	1.45923	0.00526475	233.783	82.5675
ENSG00000181754	AMIGO1	1.45121	0.00137409	317.39	115.343
ENSG00000167103	PIP5KL1	1.44733	0.040182	175.955	60.3156
ENSG00000196975	ANXA4	1.44533	5.1476e-09	53744.4	19674.3
ENSG00000154102	C16orf74	1.44529	0.00191747	139.025	55.6462
ENSG00000177706	FAM20C	1.44299	0.000135229	502.107	182.56
ENSG00000123094	RASSF8	1.43274	0.000491974	352.549	128.507
ENSG00000141519	CCDC40	1.4316	0.00958563	311.135	110.121
ENSG00000007952	NOX1	1.4273	0.014426	132.323	47.1731
ENSG00000198074	AKR1B10	1.42429	0.0346891	3784.27	1324.95
ENSG00000125744	RTN2	1.41563	0.0310375	134.832	55.2641
ENSG00000180089	TMEM86B	1.41298	0.00689167	150.375	54.4152
ENSG00000181523	SGSH	1.40347	1.68653e-06	809.894	337.582
ENSG00000172889	EGFL7	1.40223	0.0288947	146.209	52.43
ENSG00000197748	CFAP43	1.40191	0.0309411	68.3873	24.2007
ENSG00000171159	C9orf16	1.40187	0.00113254	1878.61	705.486
ENSG00000160318	CLDND2	1.40088	0.0461596	26.9047	9.2842
ENSG00000188488	SERPINA5	1.39994	0.0242876	3861.58	1977.91
ENSG00000119042	SATB2	1.39711	0.0161801	196.638	75.3972
ENSG00000186862	PDZD7	1.39556	0.00381351	137.675	51.2084
ENSG00000013583	HEBP1	1.38534	0.00031805	795.993	310.865
ENSG00000180210	F2	1.38354	0.0352901	14.0695	6.9234
ENSG00000196368	NUDT11	1.38282	0.0198251	21.0536	7.78176
ENSG00000185220	PGBD2	1.38179	0.0023939	458.851	172.532
ENSG00000100739	BDKRB1	1.37818	0.0308868	33.1493	13.4678
ENSG00000132376	INPP5K	1.3767	6.1326e-09	768.971	292.072
ENSG00000198435	NRARP	1.37648	0.00551677	546.025	213.856
ENSG00000187800	PEAR1	1.37623	0.0316756	407.846	146.643
ENSG00000143816	WNT9A	1.37605	0.0469914	68.4559	24.2813
ENSG00000137142	IGFBPL1	1.37325	0.0119738	36.1743	13.7486
ENSG00000142235	LMTK3	1.36865	0.000181799	561.829	213.202
ENSG00000221914	PPP2R2A	1.36133	0.00168324	5922.78	2309.98
ENSG00000144785	AC073896.1	1.35641	0.00153261	428.259	172.95
ENSG00000171346	KRT15	1.35607	0.0155694	1502.17	558.073
ENSG00000184292	TACSTD2	1.35561	0.0131955	19668.8	7723.8
ENSG00000091656	ZFHX4	1.35181	0.00756933	97.8112	39.5332
ENSG00000084710	EFR3B	1.35028	0.00430803	65.4629	24.5822
ENSG00000163346	PBXIP1	1.34826	0.000207253	3404.14	1307.36
ENSG00000176438	SYNE3	1.34823	0.0225641	106.176	42.7114
ENSG00000115266	APC2	1.34783	1.01883e-05	84.2351	33.0727
ENSG00000196972	SMIM10L2B	1.34767	2.54708e-05	187.33	72.3937
ENSG00000166780	C16orf45	1.34756	0.0391628	107.356	44.3266
ENSG00000166033	HTRA1	1.34751	0.0497611	998.029	397.268
ENSG00000166311	SMPD1	1.34624	3.21704e-05	1615.05	633.964
ENSG00000187398	LUZP2	1.3432	0.0194847	146.32	60.0941
ENSG00000140254	DUOXA1	1.33791	0.0399635	174.273	72.8447
ENSG00000172159	FRMD3	1.33708	0.0078894	1367	578.496
ENSG00000158555	GDPD5	1.33452	0.00800108	385.492	151.054
ENSG00000132016	C19orf57	1.33254	0.0296049	104.055	40.0012
ENSG00000172183	ISG20	1.32622	0.00938843	1275.14	554.176
ENSG00000156381	ANKRD9	1.32291	0.000164625	1484.48	581.583
ENSG00000175536	LIPT2	1.32275	0.044728	242.124	91.1049
ENSG00000122863	CHST3	1.32141	0.0469459	811.708	309.202
ENSG00000198934	MAGEE1	1.31529	0.0177739	76.1947	28.7934
ENSG00000148798	INA	1.31399	0.0446533	272.929	106.162
ENSG00000110888	CAPRIN2	1.31364	0.00362193	1795.47	701.972
ENSG00000156427	FGF18	1.31025	0.023597	465.674	185.447
ENSG00000063854	HAGH	1.30279	4.55815e-06	1442.3	577.148
ENSG00000114378	HYAL1	1.2971	0.00358535	4348.27	1838.98
ENSG00000162426	SLC45A1	1.29315	0.00930565	46.3994	19.0391
ENSG00000196998	WDR45	1.29157	2.73382e-11	1246.24	506.038
ENSG00000170190	SLC16A5	1.29097	0.00402818	2440.44	973.954
ENSG00000167779	IGFBP6	1.29077	0.0257343	1856.88	791.896
ENSG00000160326	SLC2A6	1.28113	0.022226	291.223	117.512
ENSG00000169903	TM4SF4	1.27494	0.000145692	33889.6	14293.9
ENSG00000163235	TGFA	1.27425	0.000182237	7223.35	2945.61
ENSG00000154917	RAB6B	1.27295	0.0383183	292.729	118.536
ENSG00000079337	RAPGEF3	1.27119	0.0148322	675.414	295.572
ENSG00000006327	TNFRSF12A	1.26826	0.0371616	4192.66	1684.74
ENSG00000248099	INSL3	1.26733	0.0117194	24.246	10.0753
ENSG00000169562	GJB1	1.26562	4.80422e-06	2141.84	883.991
ENSG00000172831	CES2	1.25864	0.00207022	4272.85	1742.83
ENSG00000130584	ZBTB46	1.2556	0.0143556	193.096	79.1077
ENSG00000146648	EGFR	1.25046	1.7357e-14	5217.1	2204.65
ENSG00000186792	HYAL3	1.24754	0.00741673	290.646	118.403
ENSG00000198832	SELENOM	1.2467	0.0243774	309.249	145.213
ENSG00000144802	NFKBIZ	1.24404	0.00442331	2278.97	956.647
ENSG00000002587	HS3ST1	1.24233	0.00146432	2350.79	1063.82
ENSG00000177459	ERICH5	1.24148	0.00894748	317.582	136.501
ENSG00000160188	RSPH1	1.23856	0.00195028	450.403	192.107
ENSG00000162069	BICDL2	1.23814	0.000456308	1971.31	820.946
ENSG00000121413	ZSCAN18	1.23578	0.0195948	252.921	104.29
ENSG00000161714	PLCD3	1.23494	0.0154599	7536.81	3071.99
ENSG00000106927	AMBP	1.23194	0.0469451	187.61	76.4828
ENSG00000004478	FKBP4	1.23034	0.0134541	6991.95	3060.52
ENSG00000183255	PTTG1IP	1.22665	1.00242e-09	25311.3	10817.2
ENSG00000163703	CRELD1	1.22595	0.00141908	1270.05	532.272
ENSG00000176125	UFSP1	1.22372	0.0386723	37.2835	16.0232
ENSG00000167615	LENG8	1.22336	0.00926679	7916.36	3447.3
ENSG00000124107	SLPI	1.22066	0.0332493	2942.07	1256.47
ENSG00000184867	ARMCX2	1.21822	0.0304025	1199.54	492.674
ENSG00000070540	WIPI1	1.21455	9.9258e-05	1214.81	521.375
ENSG00000175482	POLD4	1.20961	0.000975917	1833.79	786.071
ENSG00000074966	TXK	1.20646	0.000449741	154.836	65.9727
ENSG00000232859	LYRM9	1.20213	0.0107741	338.064	144.078
ENSG00000021300	PLEKHB1	1.20019	0.0419673	1493.14	621.097
ENSG00000206530	CFAP44	1.19528	0.0205662	890.522	375.119
ENSG00000064042	LIMCH1	1.19242	0.000336074	3916.49	1683.85
ENSG00000168765	GSTM4	1.19208	0.0484496	4320.86	1867.56
ENSG00000142910	TINAGL1	1.18975	0.00121622	13009	5648.49
ENSG00000136052	SLC41A2	1.18305	6.7009e-05	879.009	401.139
ENSG00000108840	HDAC5	1.17925	0.0138128	131.135	57.3982
ENSG00000170421	KRT8	1.1787	0.0308004	287730	131489
ENSG00000136883	KIF12	1.17811	0.0480627	1774.21	753.328
ENSG00000183020	AP2A2	1.17248	0.0387335	1735.86	966.293
ENSG00000024862	CCDC28A	1.17138	0.00018931	526.637	231.272
ENSG00000035862	TIMP2	1.1713	0.000244856	15334.8	6723.74
ENSG00000178531	CTXN1	1.17086	0.0336823	445.875	194.401
ENSG00000163638	ADAMTS9	1.17064	0.0175707	863.436	372.96
ENSG00000170381	SEMA3E	1.17062	0.0107941	232.963	104.543
ENSG00000006118	TMEM132A	1.16658	0.0304709	4346.18	1847.98
ENSG00000174165	ZDHHC24	1.16234	9.91957e-05	834.278	368.512
ENSG00000171302	CANT1	1.16128	1.68785e-08	10596	4902.37
ENSG00000105643	ARRDC2	1.16044	0.00133044	1527.6	674.564
ENSG00000181264	TMEM136	1.15783	0.0159247	277.657	127.013
ENSG00000165023	DIRAS2	1.15603	0.0271404	116.823	51.5864
ENSG00000073712	FERMT2	1.15389	0.0332563	272.838	124.272
ENSG00000185950	IRS2	1.15369	0.0390893	858.227	371.158
ENSG00000184232	OAF	1.15067	0.000447789	1180.58	532.824
ENSG00000276644	DACH1	1.1486	0.0115868	22.5276	10.6592
ENSG00000182985	CADM1	1.14751	0.0136729	725.113	328.757
ENSG00000172375	C2CD2L	1.14417	4.06542e-07	790.193	355.705
ENSG00000114796	KLHL24	1.13544	0.0237649	1394.89	615.444
ENSG00000181896	ZNF101	1.13527	7.08762e-05	307.767	138.424
ENSG00000167302	TEPSIN	1.13286	0.00968917	785.84	350.935
ENSG00000105379	ETFB	1.13274	0.0148785	2918.58	1306.09
ENSG00000178026	LRRC75B	1.13228	0.0267411	315.213	141.741
ENSG00000119048	UBE2B	1.13216	1.19832e-06	2194.19	1029.24
ENSG00000068001	HYAL2	1.12973	0.000232036	4320.73	1967.29
ENSG00000163050	COQ8A	1.12611	9.9258e-05	1591.15	723.869
ENSG00000143537	ADAM15	1.12208	0.000837788	7350.35	3356.37
ENSG00000168487	BMP1	1.12175	0.000570089	2260.49	1045.69
ENSG00000167700	MFSD3	1.12144	0.000135816	692.916	321.491
ENSG00000170175	CHRNB1	1.11688	0.00622793	271.214	129.421
ENSG00000072958	AP1M1	1.11596	1.14134e-12	1288.76	590.708
ENSG00000103021	CCDC113	1.11537	0.0364672	450.944	202.509
ENSG00000198189	HSD17B11	1.11257	0.0185209	2013.96	1018.09
ENSG00000163817	SLC6A20	1.11168	0.0403328	781.313	371.208
ENSG00000164463	CREBRF	1.11081	0.0204188	442.666	201.08
ENSG00000005884	ITGA3	1.10651	0.00147719	25997	11947.3
ENSG00000243279	PRAF2	1.10536	0.00199314	997.94	455.986
ENSG00000099785	MARCH2	1.10282	3.31037e-05	447.02	208.517
ENSG00000106070	GRB10	1.0999	0.00166786	1326.21	620.146
ENSG00000130748	TMEM160	1.09859	0.0169709	225.287	105.201
ENSG00000158828	PINK1	1.09715	4.88268e-05	2788.01	1293.63
ENSG00000147394	ZNF185	1.09644	0.008881	5244.16	2451.67
ENSG00000115350	POLE4	1.09614	0.00507599	581.379	274.639
ENSG00000182195	LDOC1	1.09431	0.000317877	1647.7	762.278
ENSG00000175155	YPEL2	1.09382	0.022226	862.377	398.098
ENSG00000158156	XKR8	1.09215	0.00138305	403.748	189.976
ENSG00000271601	LIX1L	1.0886	0.00047817	695.419	324.464
ENSG00000103145	HCFC1R1	1.08562	0.00256867	894.89	420.13
ENSG00000188554	NBR1	1.08553	0.00117748	6316.71	3140.99
ENSG00000235106	BRD3OS	1.08147	0.000174567	1225.7	571.134
ENSG00000105245	NUMBL	1.0803	0.0199572	277.009	127.853
ENSG00000104723	TUSC3	1.07902	0.0406352	3047.41	1431.95
ENSG00000108960	MMD	1.07671	0.00841132	463.985	215.13
ENSG00000159884	CCDC107	1.07597	0.000733426	314.432	149.665
ENSG00000179588	ZFPM1	1.07125	0.0173744	1692.72	816.422
ENSG00000072858	SIDT1	1.0707	0.00184234	836.448	392.909
ENSG00000100665	SERPINA4	1.06923	0.0399648	695.591	330.974
ENSG00000102996	MMP15	1.06672	0.000726125	5836.17	2758.74
ENSG00000123095	BHLHE41	1.06584	0.00950908	771.2	461.808
ENSG00000274180	NATD1	1.06583	0.0104895	546.469	263.028
ENSG00000198517	MAFK	1.06398	0.011807	1767.64	835.493
ENSG00000105875	WDR91	1.05968	0.021958	461.21	215.661
ENSG00000171747	LGALS4	1.05823	0.0201829	7377.74	4089.66
ENSG00000072840	EVC	1.05792	0.00570712	1240.87	591.79
ENSG00000182795	C1orf116	1.0541	0.0124514	6856.78	3228.48
ENSG00000141854	MISP3	1.05403	0.00536369	368.739	175.31
ENSG00000137834	SMAD6	1.05347	0.0248662	1388.1	662.547
ENSG00000183087	GAS6	1.05204	0.00897576	4536.98	2196.38
ENSG00000111319	SCNN1A	1.04997	0.0315551	7102.92	3406.93
ENSG00000120306	CYSTM1	1.04937	0.000529564	10233.5	5069.01
ENSG00000133103	COG6	1.0475	0.0473431	2370.24	1138.74
ENSG00000116525	TRIM62	1.04555	0.000321296	364.22	176.868
ENSG00000072832	CRMP1	1.04453	0.0493538	192.208	91.3435
ENSG00000197982	C1orf122	1.04368	0.0132562	1077.95	570.026
ENSG00000118181	RPS25	1.0429	0.000120786	7970.27	4178.9
ENSG00000177666	PNPLA2	1.03034	0.00909711	6482.81	3114.17
ENSG00000121797	CCRL2	1.02689	0.0105311	181.315	95.6163
ENSG00000165238	WNK2	1.02502	0.0105224	1037.79	564.954
ENSG00000112796	ENPP5	1.02267	0.00289599	1396.4	754.439
ENSG00000184840	TMED9	1.02252	0.00431061	5808.7	2986.92
ENSG00000167543	TP53I13	1.02054	0.028815	845.879	421.762
ENSG00000173486	FKBP2	1.01941	0.0102249	1327.02	676.355
ENSG00000163704	PRRT3	1.01864	0.028815	172.126	83.4871
ENSG00000116675	DNAJC6	1.01828	0.0361169	344.813	173.587
ENSG00000168282	MGAT2	1.01823	0.00838914	793.335	389.364
ENSG00000012822	CALCOCO1	1.01671	0.0163706	5198.11	2542.97
ENSG00000131437	KIF3A	1.0163	0.0155733	1343.28	649.922
ENSG00000170634	ACYP2	1.0163	0.00228632	438.825	215.273
ENSG00000176454	LPCAT4	1.01438	0.0322076	4759.83	2348.32
ENSG00000008513	ST3GAL1	1.01411	0.0378654	9850.43	4744.79
ENSG00000148584	A1CF	1.01292	0.0356301	384.644	199.749
ENSG00000239779	WBP1	1.01253	0.000135816	2285.54	1123.84
ENSG00000149798	CDC42EP2	1.01172	0.0423264	1425.73	687.76
ENSG00000134590	RTL8C	1.01089	4.24206e-06	1968.36	969.621
ENSG00000196544	BORCS6	1.00977	0.000345019	289.599	145.881
ENSG00000110328	GALNT18	1.00663	0.00127551	564.125	278.888
ENSG00000182154	MRPL41	1.00183	0.00222161	1245.4	625.509
ENSG00000115884	SDC1	1.0012	0.00612695	15059.6	7503.39
ENSG00000019102	VSIG2	1.00039	0.0407794	1018.99	514.479
ENSG00000134873	CLDN10	1.00036	0.0266252	3216.15	1925.83
ENSG00000167670	CHAF1A	-1.0019	0.0411617	427.526	878.213
ENSG00000120896	SORBS3	-1.00191	0.0023105	457.896	931.855
ENSG00000003400	CASP10	-1.0025	0.000167735	283.588	584.665
ENSG00000138111	MFSD13A	-1.00343	0.00862882	77.1599	160.756
ENSG00000196139	AKR1C3	-1.00511	0.0205581	3190.9	6866.21
ENSG00000155324	GRAMD2B	-1.00512	0.000213027	235.727	476.159
ENSG00000087053	MTMR2	-1.00595	0.00202156	788.177	1607.19
ENSG00000138796	HADH	-1.00603	1.9272e-06	729.406	1478.07
ENSG00000015520	NPC1L1	-1.01139	0.0122045	1276.32	2645.11
ENSG00000159921	GNE	-1.01239	0.00384269	1296.19	2680.22
ENSG00000148400	NOTCH1	-1.01247	0.0313353	343.405	730.221
ENSG00000181472	ZBTB2	-1.01268	0.000113939	161.374	331.723
ENSG00000183814	LIN9	-1.01295	0.00246044	111.086	228.202
ENSG00000118655	DCLRE1B	-1.015	0.000296791	125.317	256.134
ENSG00000091073	DTX2	-1.01767	0.00453493	446.421	946.317
ENSG00000100342	APOL1	-1.01802	0.0360977	2777.5	5789.93
ENSG00000105855	ITGB8	-1.02111	0.0187521	706.594	1469.92
ENSG00000141556	TBCD	-1.02148	0.00180949	911.512	1886.33
ENSG00000196705	ZNF431	-1.02194	2.10789e-05	441.831	929.541
ENSG00000122778	KIAA1549	-1.02463	0.000150193	473.062	973.326
ENSG00000169255	B3GALNT1	-1.02519	0.0196628	136.952	284.804
ENSG00000006625	GGCT	-1.02631	0.015526	831.838	1739.48
ENSG00000108448	TRIM16L	-1.02957	0.0381509	195.196	457.241
ENSG00000156787	TBC1D31	-1.03211	0.00583755	132.84	277.412
ENSG00000157613	CREB3L1	-1.03216	0.0271391	1676.7	3674.65
ENSG00000097046	CDC7	-1.03286	0.0234436	238.674	500.867
ENSG00000160447	PKN3	-1.03476	0.0336376	91.5263	199.404
ENSG00000173702	MUC13	-1.03584	0.00420113	2865.23	6101.88
ENSG00000111801	BTN3A3	-1.03656	0.00958563	291.842	614.521
ENSG00000197980	LEKR1	-1.03665	0.0305363	19.2489	42.5741
ENSG00000181019	NQO1	-1.03851	0.0252814	2367.07	5095.88
ENSG00000078177	N4BP2	-1.03875	0.000433767	116.273	249.057
ENSG00000147642	SYBU	-1.04334	0.0263958	223.697	482.323
ENSG00000074800	ENO1	-1.04719	0.0249051	16267.2	34684.9
ENSG00000106100	NOD1	-1.0476	0.000967632	78.1037	165.304
ENSG00000189190	ZNF600	-1.0479	0.0206969	139.594	311.87
ENSG00000135838	NPL	-1.0519	0.00800483	40.2729	83.9909
ENSG00000167363	FN3K	-1.05196	0.015836	280.746	609.009
ENSG00000111907	TPD52L1	-1.05431	0.000508484	691.64	1468.4
ENSG00000138101	DTNB	-1.05591	3.94556e-05	185.618	403.134
ENSG00000080200	CRYBG3	-1.05921	0.00249257	299.247	643.508
ENSG00000164109	MAD2L1	-1.06225	0.0478849	379.607	814.116
ENSG00000136104	RNASEH2B	-1.06469	0.00282431	202.313	430.432
ENSG00000244274	DBNDD2	-1.06635	0.00181792	200.07	445.841
ENSG00000178295	GEN1	-1.06635	0.00665206	366.367	780.444
ENSG00000148175	STOM	-1.06856	0.00180949	811.546	1833.03
ENSG00000006704	GTF2IRD1	-1.07035	0.0212389	259.491	562.099
ENSG00000130821	SLC6A8	-1.07164	0.0295958	1856.48	4109.53
ENSG00000177084	POLE	-1.07317	0.0157693	560.803	1207.79
ENSG00000142611	PRDM16	-1.07807	0.00501785	550.329	1186.54
ENSG00000132646	PCNA	-1.07923	0.000383184	1449.95	3104.94
ENSG00000168032	ENTPD3	-1.08048	0.00828612	125.446	327.061
ENSG00000127329	PTPRB	-1.08067	0.0106002	248.343	558.337
ENSG00000077152	UBE2T	-1.08091	0.0106737	269.377	581.603
ENSG00000120802	TMPO	-1.08095	0.000517005	1625.73	3487
ENSG00000178966	RMI1	-1.08309	0.00041311	146.451	314.635
ENSG00000172059	KLF11	-1.08499	0.00414939	127.263	277.329
ENSG00000164647	STEAP1	-1.08576	0.00334817	516.55	1123.7
ENSG00000162174	ASRGL1	-1.0869	0.0101442	229.376	525.224
ENSG00000146373	RNF217	-1.08973	0.0176267	251.906	552.259
ENSG00000069020	MAST4	-1.0909	0.0131333	575.944	1267.55
ENSG00000001617	SEMA3F	-1.0922	0.00220437	1200.13	2612.36
ENSG00000112029	FBXO5	-1.09546	0.000418556	176.557	382.887
ENSG00000146350	TBC1D32	-1.10151	0.0178087	76.776	168.92
ENSG00000184434	LRRC19	-1.10606	0.0337158	25.4121	68.1918
ENSG00000155363	MOV10	-1.10737	0.00134269	645.573	1418.16
ENSG00000176597	B3GNT5	-1.1075	0.00808565	652.205	1445.39
ENSG00000137709	POU2F3	-1.11687	0.0414743	51.326	125.104
ENSG00000244509	APOBEC3C	-1.119	5.87327e-07	734.151	1609.33
ENSG00000253873	PCDHGA11	-1.11909	0.0234436	23.349	53.804
ENSG00000039319	ZFYVE16	-1.11986	0.00278524	664.14	1473.48
ENSG00000183647	ZNF530	-1.12035	0.0190205	33.6134	76.0531
ENSG00000138182	KIF20B	-1.12138	0.0307124	458.518	1028.04
ENSG00000165338	HECTD2	-1.12174	0.0148785	62.8611	143.419
ENSG00000173821	RNF213	-1.1219	0.00767111	2169.06	4926.75
ENSG00000104447	TRPS1	-1.12503	0.000525772	519.241	1232.96
ENSG00000156876	SASS6	-1.12774	5.15053e-05	148.797	332.736
ENSG00000104889	RNASEH2A	-1.13303	0.00078748	187.361	419.646
ENSG00000089351	GRAMD1A	-1.13331	0.0220365	875.159	1982.08
ENSG00000135114	OASL	-1.13413	0.0418482	86.6925	209.926
ENSG00000186638	KIF24	-1.13486	0.0326119	97.8614	225.303
ENSG00000058668	ATP2B4	-1.1372	0.00131853	924.314	2112.39
ENSG00000142856	ITGB3BP	-1.13988	0.00309829	216.511	490.909
ENSG00000075702	WDR62	-1.14157	0.0231499	89.1592	203.241
ENSG00000065989	PDE4A	-1.14179	0.00841132	112.1	265.94
ENSG00000183779	ZNF703	-1.14392	0.0417273	305.72	749.991
ENSG00000278259	MYO19	-1.14715	0.000399592	784.832	1766.98
ENSG00000156398	SFXN2	-1.14831	0.0217205	220.399	504.577
ENSG00000123609	NMI	-1.14842	2.49699e-07	259.671	579.877
ENSG00000134285	FKBP11	-1.14953	0.00779167	303.459	698.736
ENSG00000183785	TUBA8	-1.151	0.0386429	9.02481	21.9944
ENSG00000132613	MTSS1L	-1.15126	0.0270427	765.604	1793.58
ENSG00000189362	NEMP2	-1.15127	0.00216671	122.116	279.899
ENSG00000239713	APOBEC3G	-1.15217	0.0403801	24.8369	56.2924
ENSG00000167325	RRM1	-1.15274	0.000701851	1224.18	2769.89
ENSG00000162645	GBP2	-1.15636	0.000455157	411.011	942.228
ENSG00000015133	CCDC88C	-1.15899	0.000175601	419.301	946.759
ENSG00000154640	BTG3	-1.15928	0.00183495	349.092	808.623
ENSG00000138002	IFT172	-1.15976	0.00241475	183.315	423.137
ENSG00000139173	TMEM117	-1.16064	8.33661e-05	65.1674	150.933
ENSG00000168496	FEN1	-1.16106	0.0104895	522.09	1210.61
ENSG00000105559	PLEKHA4	-1.16113	0.0335806	108.348	256.983
ENSG00000132749	TESMIN	-1.16323	0.0231747	57.1471	135.007
ENSG00000166710	B2M	-1.16411	2.06103e-05	31302.4	71424.3
ENSG00000074219	TEAD2	-1.16422	0.0242585	479.837	1130.04
ENSG00000133739	LRRCC1	-1.16447	0.000456308	178.228	406.867
ENSG00000171320	ESCO2	-1.16635	0.0262008	225.104	520.068
ENSG00000120549	KIAA1217	-1.16707	9.51388e-10	1209.18	2746.9
ENSG00000148734	NPFFR1	-1.16785	0.042374	14.4573	36.4752
ENSG00000243811	APOBEC3D	-1.16953	0.0426077	21.3087	52.3853
ENSG00000105486	LIG1	-1.17079	0.0023105	397.507	923.227
ENSG00000205089	CCNI2	-1.17247	0.00359185	30.0063	73.4826
ENSG00000078018	MAP2	-1.17267	0.0319979	311.538	772.633
ENSG00000101347	SAMHD1	-1.17483	0.026271	521.363	1271.88
ENSG00000012048	BRCA1	-1.17734	0.0147388	224.491	520.707
ENSG00000136205	TNS3	-1.17817	0.00600971	1722.67	4051.95
ENSG00000203760	CENPW	-1.17845	0.035591	84.2786	198.895
ENSG00000134690	CDCA8	-1.17867	0.00141893	234.812	544.302
ENSG00000162878	PKDCC	-1.17958	0.0234179	806.382	2061.35
ENSG00000198944	SOWAHA	-1.18078	0.0159182	54.7722	131.9
ENSG00000180543	TSPYL5	-1.18365	0.0137785	106.333	258.287
ENSG00000198056	PRIM1	-1.18428	0.0282476	112.119	267.322
ENSG00000175305	CCNE2	-1.18475	0.0250466	80.1302	190.351
ENSG00000184489	PTP4A3	-1.19082	0.0446556	33.0722	80.8376
ENSG00000146021	KLHL3	-1.19087	0.022757	98.4841	228.301
ENSG00000136048	DRAM1	-1.19422	2.45406e-05	512.555	1239.45
ENSG00000173898	SPTBN2	-1.19565	0.0237387	511.691	1235.41
ENSG00000164045	CDC25A	-1.19582	0.0304709	92.3944	218.908
ENSG00000237440	ZNF737	-1.19609	0.00879481	83.1112	197.106
ENSG00000109743	BST1	-1.20016	0.00838914	102.645	243.756
ENSG00000157653	C9orf43	-1.20023	0.0462168	8.62326	21.1688
ENSG00000196793	ZNF239	-1.20236	0.000384453	38.6922	91.4927
ENSG00000162063	CCNF	-1.20321	0.0174046	258.871	614.16
ENSG00000152926	ZNF117	-1.20377	0.0083032	243.702	606.819
ENSG00000085563	ABCB1	-1.20565	0.0127835	964.343	3360.11
ENSG00000136147	PHF11	-1.20571	7.97802e-07	252.863	603.463
ENSG00000196584	XRCC2	-1.20737	0.0119738	121.427	289.385
ENSG00000126217	MCF2L	-1.20828	0.00215403	457.755	1092.26
ENSG00000117461	PIK3R3	-1.20914	0.0318522	444.905	1080.64
ENSG00000179841	AKAP5	-1.20996	0.012038	93.7631	228.731
ENSG00000184305	CCSER1	-1.21724	0.000704994	31.9043	75.9184
ENSG00000185101	ANO9	-1.21892	0.0373885	318.465	809.753
ENSG00000138346	DNA2	-1.22004	0.0078987	117.955	283.004
ENSG00000136824	SMC2	-1.22243	0.000919318	530.114	1266.57
ENSG00000140403	DNAJA4	-1.2227	0.016794	194.025	475.201
ENSG00000179909	ZNF154	-1.22322	0.000614401	121.877	296.752
ENSG00000221829	FANCG	-1.22339	0.00375989	145.555	349.236
ENSG00000205413	SAMD9	-1.22394	1.46759e-08	498.178	1183.4
ENSG00000168961	LGALS9	-1.22431	0.003523	1935.5	4653.27
ENSG00000166165	CKB	-1.225	0.0297623	597.254	1498.02
ENSG00000144554	FANCD2	-1.22945	0.0343573	205.05	503.412
ENSG00000164342	TLR3	-1.23063	3.12506e-07	479.46	1151.55
ENSG00000127311	HELB	-1.23106	0.0173045	77.4357	195.45
ENSG00000007062	PROM1	-1.23491	0.00849925	2272.7	5686.05
ENSG00000153044	CENPH	-1.23954	0.00958563	148.628	363.759
ENSG00000115657	ABCB6	-1.24189	0.00391913	263.676	656.286
ENSG00000168016	TRANK1	-1.24345	0.0397022	168.157	423.058
ENSG00000115267	IFIH1	-1.24397	2.17824e-05	420.409	1023.49
ENSG00000087586	AURKA	-1.24399	0.0160301	367.544	907.853
ENSG00000137404	NRM	-1.24645	0.00350082	18.1452	45.4659
ENSG00000185339	TCN2	-1.24832	0.00196652	291.373	760.45
ENSG00000138587	MNS1	-1.24985	0.0346631	77.0979	194.089
ENSG00000121858	TNFSF10	-1.25342	0.0010419	511.975	1260.1
ENSG00000069974	RAB27A	-1.25392	0.00045358	284.118	702.478
ENSG00000154760	SLFN13	-1.25475	0.0104436	436.151	1116.58
ENSG00000121210	TMEM131L	-1.25686	0.0322939	101.932	257.343
ENSG00000162946	DISC1	-1.25836	0.0264612	36.5677	95.2754
ENSG00000168394	TAP1	-1.26039	0.000511429	135.106	348.119
ENSG00000042286	AIFM2	-1.26413	0.00229001	266.837	674.394
ENSG00000267534	S1PR2	-1.26713	0.00657749	26.0364	72.7238
ENSG00000147003	TMEM27	-1.26731	0.0223929	417.833	1070.59
ENSG00000130038	CRACR2A	-1.2696	0.0455224	106.464	283.465
ENSG00000137673	MMP7	-1.26994	0.00782125	3219.5	8778.08
ENSG00000132744	ACY3	-1.27351	0.0158798	37.9717	107.904
ENSG00000169435	RASSF6	-1.27654	7.44242e-06	611.811	1512.01
ENSG00000133119	RFC3	-1.28096	0.00155046	236.631	590.417
ENSG00000138685	FGF2	-1.28524	0.0158899	105.874	296.775
ENSG00000136982	DSCC1	-1.28911	0.0226018	69.5399	178.029
ENSG00000183690	EFHC2	-1.29143	0.0321308	9.26643	24.3031
ENSG00000173947	PIFO	-1.29272	0.0162924	29.3862	74.8336
ENSG00000100162	CENPM	-1.29585	0.0215769	78.2938	201.759
ENSG00000151849	CENPJ	-1.29684	0.00657749	100.335	252.888
ENSG00000173930	SLCO4C1	-1.297	0.0341319	60.2006	161.91
ENSG00000132549	VPS13B	-1.29792	0.0475795	335.073	894.638
ENSG00000149554	CHEK1	-1.29799	0.00623069	380.62	975.65
ENSG00000056736	IL17RB	-1.30151	5.79057e-07	213.423	540.346
ENSG00000123219	CENPK	-1.30236	0.0142425	209.507	550.994
ENSG00000123737	EXOSC9	-1.30342	1.70071e-06	280.778	703.643
ENSG00000054598	FOXC1	-1.30394	0.00501754	208.302	543.426
ENSG00000106211	HSPB1	-1.30564	0.00622793	678.191	1938.75
ENSG00000020577	SAMD4A	-1.3109	0.0429867	465.244	1225.67
ENSG00000133805	AMPD3	-1.31181	0.0263401	114.171	320.341
ENSG00000163535	SGO2	-1.31286	0.00674089	136.834	354.588
ENSG00000126878	AIF1L	-1.31707	0.0215516	86.6698	224.38
ENSG00000197134	ZNF257	-1.31727	0.0319373	10.843	28.7591
ENSG00000187372	PCDHB13	-1.31749	0.022226	14.609	40.4493
ENSG00000125885	MCM8	-1.3205	2.86799e-05	224.321	578.509
ENSG00000140525	FANCI	-1.32549	0.0171653	407.932	1072.42
ENSG00000173226	IQCB1	-1.32722	2.04714e-05	205.709	528.785
ENSG00000175745	NR2F1	-1.3277	0.00363849	441.269	1513.14
ENSG00000026036	RTEL1-TNFRSF6B	-1.33205	0.00785255	131.194	350.143
ENSG00000163918	RFC4	-1.33256	6.8228e-06	163.115	421.529
ENSG00000138670	RASGEF1B	-1.3335	0.00504732	98.3048	272.255
ENSG00000144749	LRIG1	-1.34221	0.00078748	429.146	1156.86
ENSG00000196081	ZNF724	-1.3433	0.00553612	30.3625	78.5809
ENSG00000165474	GJB2	-1.34666	0.000172334	246.316	648.102
ENSG00000123473	STIL	-1.35048	0.000404364	215.715	563.18
ENSG00000215915	ATAD3C	-1.35091	0.00705619	59.0198	155.935
ENSG00000134369	NAV1	-1.35189	0.0127312	360.596	967.746
ENSG00000137135	ARHGEF39	-1.35751	0.00630897	205.771	572.703
ENSG00000196154	S100A4	-1.35764	0.0217397	133.566	384.197
ENSG00000134986	NREP	-1.35862	0.00281955	354.979	944.576
ENSG00000176890	TYMS	-1.35863	0.0114923	684.685	1839.19
ENSG00000159618	ADGRG5	-1.36032	0.0418482	37.2533	103.735
ENSG00000187741	FANCA	-1.36869	0.0180652	199.517	541.539
ENSG00000080986	NDC80	-1.37021	0.0440796	103.079	285.901
ENSG00000184545	DUSP8	-1.37026	0.0134541	42.1121	115.825
ENSG00000175928	LRRN1	-1.37172	0.000542268	514.125	1391.21
ENSG00000159871	LYPD5	-1.37351	0.0375084	17.9415	50.461
ENSG00000152527	PLEKHH2	-1.37572	0.0122001	239.785	699.757
ENSG00000044459	CNTLN	-1.37582	0.00404085	51.6143	139.514
ENSG00000025039	RRAGD	-1.37595	0.000749604	83.6205	236.525
ENSG00000154548	SRSF12	-1.37713	0.014144	28.7363	79.4212
ENSG00000172123	SLFN12	-1.3782	0.00412673	67.1014	176.66
ENSG00000180998	GPR137C	-1.37885	0.0163982	27.6973	75.011
ENSG00000087842	PIR	-1.37886	0.00306719	48.5984	137.771
ENSG00000166803	PCLAF	-1.38067	0.0371616	398.153	1098.94
ENSG00000135362	PRR5L	-1.3811	5.46353e-07	317.959	853.956
ENSG00000169679	BUB1	-1.3821	0.0101928	179.723	489.176
ENSG00000182010	RTKN2	-1.38237	0.000967094	86.84	231.895
ENSG00000081181	ARG2	-1.38412	0.0347859	121.334	345.244
ENSG00000120278	PLEKHG1	-1.38817	5.87327e-07	287.291	767.203
ENSG00000228716	DHFR	-1.38863	0.00078748	671.342	1814.16
ENSG00000132326	PER2	-1.38909	0.0282558	400.428	1151.99
ENSG00000134057	CCNB1	-1.39278	0.0238307	648.668	1792.32
ENSG00000120327	PCDHB14	-1.39339	0.0372492	20.6916	63.437
ENSG00000169894	MUC3A	-1.39697	0.00728684	3985.35	11462.6
ENSG00000151655	ITIH2	-1.39844	0.0411619	48.4394	161.881
ENSG00000143797	MBOAT2	-1.4005	0.00267825	379.633	1082.6
ENSG00000203668	CHML	-1.40073	7.12256e-07	136.751	367.69
ENSG00000234602	MCIDAS	-1.4008	0.0263803	15.3213	44.4301
ENSG00000165304	MELK	-1.40168	0.0455536	281.315	791.871
ENSG00000145386	CCNA2	-1.40533	0.0252983	377.976	1060.71
ENSG00000156802	ATAD2	-1.40753	0.00254599	511.583	1408.61
ENSG00000198121	LPAR1	-1.40834	0.00570712	110.756	308.874
ENSG00000122952	ZWINT	-1.40873	0.00109356	476.416	1307.54
ENSG00000183856	IQGAP3	-1.41253	0.0319373	390.779	1106.56
ENSG00000159259	CHAF1B	-1.41373	0.00212705	176.733	487.803
ENSG00000120149	MSX2	-1.41554	0.00195779	304.922	875.334
ENSG00000108244	KRT23	-1.41634	0.0319832	431.52	1245.01
ENSG00000145365	TIFA	-1.42009	0.00197093	158.805	443.097
ENSG00000055332	EIF2AK2	-1.4225	1.19147e-07	1440.86	3944.11
ENSG00000137821	LRRC49	-1.4235	0.000263511	60.381	170.729
ENSG00000129195	PIMREG	-1.42425	0.0228315	101.364	291.119
ENSG00000157456	CCNB2	-1.42434	0.026271	258.937	738.099
ENSG00000104738	MCM4	-1.42614	0.0080105	1027.02	2892.6
ENSG00000186767	SPIN4	-1.43605	7.54538e-07	137.283	385.475
ENSG00000204267	TAP2	-1.43779	0.041697	112.56	331.921
ENSG00000138738	PRDM5	-1.43903	0.0130161	58.4502	176.424
ENSG00000000460	C1orf112	-1.44015	0.000141334	98.7086	274.696
ENSG00000079257	LXN	-1.44139	1.09794e-05	202.894	580.975
ENSG00000072422	RHOBTB1	-1.44147	0.0143426	889.445	2733.71
ENSG00000165244	ZNF367	-1.44166	0.00933912	118.149	337.858
ENSG00000073111	MCM2	-1.44196	0.00482756	423.073	1228.21
ENSG00000204956	PCDHGA1	-1.44501	0.0445995	5.06271	15.6975
ENSG00000140479	PCSK6	-1.44605	0.0184844	127.273	376.685
ENSG00000178695	KCTD12	-1.44661	0.0463565	345.686	1113.05
ENSG00000142089	IFITM3	-1.44687	0.0125966	2206.92	7238.76
ENSG00000138496	PARP9	-1.44708	3.14876e-05	914.964	2611.63
ENSG00000010030	ETV7	-1.44982	0.00159123	60.9752	184.954
ENSG00000168062	BATF2	-1.45017	0.0101607	43.74	128.602
ENSG00000101224	CDC25B	-1.45085	0.00195779	867.456	2563.29
ENSG00000152689	RASGRP3	-1.45102	0.00427472	94.9651	273.303
ENSG00000167900	TK1	-1.45111	0.00511953	541.875	1554.83
ENSG00000166920	C15orf48	-1.45529	0.0442314	37.4588	133.794
ENSG00000102524	TNFSF13B	-1.45764	0.00814203	32.7928	139.197
ENSG00000102384	CENPI	-1.45828	0.027912	66.4434	194.569
ENSG00000149548	CCDC15	-1.45848	0.0362282	21.6868	68.0546
ENSG00000197124	ZNF682	-1.4585	0.00570353	19.7004	57.2992
ENSG00000163565	IFI16	-1.45862	0.000429458	486.003	1395.08
ENSG00000213793	ZNF888	-1.45887	0.0472656	6.14483	19.691
ENSG00000129116	PALLD	-1.45893	7.51789e-07	1082.1	3054.1
ENSG00000047597	XK	-1.46044	0.018568	11.7605	35.2147
ENSG00000254726	MEX3A	-1.46129	2.49728e-05	165.132	457.768
ENSG00000088970	KIZ	-1.46162	0.0471826	48.2342	160.704
ENSG00000186470	BTN3A2	-1.46201	0.000353722	323.641	933.972
ENSG00000129810	SGO1	-1.46446	0.0155403	82.8492	246.846
ENSG00000116157	GPX7	-1.46646	0.028053	17.6098	56.2636
ENSG00000187240	DYNC2H1	-1.46811	0.00174023	127.582	383.525
ENSG00000121621	KIF18A	-1.46827	0.00422888	112.953	334.122
ENSG00000162614	NEXN	-1.46931	0.0127312	40.9468	143.132
ENSG00000139734	DIAPH3	-1.47089	0.0177655	174.323	509.36
ENSG00000142731	PLK4	-1.47159	0.00322187	121.032	349.462
ENSG00000197696	NMB	-1.47166	0.00225536	97.7744	288.22
ENSG00000087510	TFAP2C	-1.47215	0.0287142	73.5205	226.462
ENSG00000013810	TACC3	-1.47523	0.000150148	514.277	1471.84
ENSG00000078081	LAMP3	-1.47835	0.00852903	143.226	424.025
ENSG00000183763	TRAIP	-1.47899	0.0423264	38.8427	119.248
ENSG00000164136	IL15	-1.47997	0.0154143	52.0819	160.151
ENSG00000154839	SKA1	-1.48312	0.01185	49.0656	145.189
ENSG00000080839	RBL1	-1.48635	0.00777363	148.672	444.472
ENSG00000119969	HELLS	-1.48729	0.00692671	217.076	638.714
ENSG00000151725	CENPU	-1.48848	0.00776785	218.553	653.312
ENSG00000132274	TRIM22	-1.48963	0.000610087	870.564	2559.57
ENSG00000182621	PLCB1	-1.4913	0.00395152	58.814	190.845
ENSG00000100767	PAPLN	-1.49448	0.0411617	47.6551	150.803
ENSG00000121152	NCAPH	-1.49642	0.0433159	177.236	543.1
ENSG00000141505	ASGR1	-1.49724	0.0190205	11.2	36.0303
ENSG00000198901	PRC1	-1.49801	0.00822671	578.064	1728.38
ENSG00000237649	KIFC1	-1.49892	0.00214804	28.901	87.0351
ENSG00000159208	CIART	-1.50221	0.015526	26.2224	84.4789
ENSG00000147036	LANCL3	-1.50514	0.0408064	14.4819	50.3639
ENSG00000117650	NEK2	-1.50626	0.00350522	150.202	450.507
ENSG00000138642	HERC6	-1.50693	0.00306416	470.454	1411.58
ENSG00000198554	WDHD1	-1.51311	0.00147791	128.08	386.893
ENSG00000183853	KIRREL1	-1.51372	0.00350082	201.283	630.049
ENSG00000107014	RLN2	-1.51717	0.0389639	5.50372	18.1597
ENSG00000184635	ZNF93	-1.519	2.27301e-05	54.6371	161.711
ENSG00000112984	KIF20A	-1.51956	0.0494985	217.178	677.145
ENSG00000137807	KIF23	-1.52069	0.0228395	287.358	880.931
ENSG00000176208	ATAD5	-1.52248	0.000353722	95.3351	285.3
ENSG00000105750	ZNF85	-1.52554	0.0234111	25.1386	89.7868
ENSG00000118596	SLC16A7	-1.52709	7.34109e-07	532.858	1572.66
ENSG00000163032	VSNL1	-1.53187	0.0235742	67.7589	245.017
ENSG00000206190	ATP10A	-1.53299	0.00827931	185.484	573.922
ENSG00000109805	NCAPG	-1.53359	0.00861195	203.326	621.632
ENSG00000197275	RAD54B	-1.54111	0.000930268	71.2826	217.284
ENSG00000241186	TDGF1	-1.54915	0.00682155	21.7123	69.6741
ENSG00000145908	ZNF300	-1.55319	2.8084e-07	116.661	349.615
ENSG00000196503	ARL9	-1.55377	0.0393318	4.10678	13.236
ENSG00000113368	LMNB1	-1.55505	0.00395152	533.87	1666.48
ENSG00000075218	GTSE1	-1.55533	0.00446415	139.519	430.951
ENSG00000076003	MCM6	-1.55669	0.003523	455.732	1415.61
ENSG00000138606	SHF	-1.5582	0.0148763	31.1215	100.786
ENSG00000196814	MVB12B	-1.55961	0.0127835	63.4289	205.441
ENSG00000261732	AL031708.1	-1.56136	0.00812177	8.21462	26.6907
ENSG00000115221	ITGB6	-1.56138	0.000188314	527.982	1634.47
ENSG00000138160	KIF11	-1.56563	0.006633	405.254	1275.17
ENSG00000196876	SCN8A	-1.56615	0.0128172	17.1404	80.6703
ENSG00000197043	ANXA6	-1.56774	0.00289014	1113.41	3533.66
ENSG00000248993	AL645941.2	-1.57137	0.0390034	5.51095	21.8776
ENSG00000069764	PLA2G10	-1.57333	0.0266252	30.4435	109.604
ENSG00000100092	SH3BP1	-1.5739	0.0136076	137.356	474.374
ENSG00000076382	SPAG5	-1.57506	0.000525928	245.209	762.772
ENSG00000138646	HERC5	-1.58588	0.00157127	33.3568	114.782
ENSG00000099256	PRTFDC1	-1.58713	9.01663e-11	179.23	551.503
ENSG00000109205	ODAM	-1.59517	0.0473677	286.651	1161.32
ENSG00000100297	MCM5	-1.59525	0.000290457	444.386	1399.6
ENSG00000166394	CYB5R2	-1.59632	0.000608564	182.866	593.387
ENSG00000106462	EZH2	-1.59656	0.00352138	224.903	720.452
ENSG00000174844	DNAH12	-1.59694	0.00265244	22.9873	76.0111
ENSG00000229474	PATL2	-1.6087	0.024614	6.17591	21.2683
ENSG00000090889	KIF4A	-1.6137	0.0252853	186.52	622.008
ENSG00000129521	EGLN3	-1.61585	0.018262	696.823	2382.73
ENSG00000178999	AURKB	-1.62196	0.0282558	135.22	455.093
ENSG00000249141	AL159163.1	-1.62229	0.000379776	108.7	359.329
ENSG00000213967	ZNF726	-1.62366	0.00087291	21.8305	71.542
ENSG00000051180	RAD51	-1.62673	0.010245	71.8712	238.317
ENSG00000071575	TRIB2	-1.62729	9.61481e-07	418.757	1403.83
ENSG00000134242	PTPN22	-1.62798	0.0117407	23.9793	81.2479
ENSG00000006047	YBX2	-1.62922	0.0376695	20.3792	74.1324
ENSG00000198933	TBKBP1	-1.62959	0.00409232	43.1826	145.68
ENSG00000114805	PLCH1	-1.63144	1.0306e-07	137.697	439.37
ENSG00000173598	NUDT4	-1.63156	2.96182e-08	5332.34	19041
ENSG00000163808	KIF15	-1.63324	0.0386429	47.9181	165.677
ENSG00000174130	TLR6	-1.6334	0.0240393	24.1912	86.5548
ENSG00000144395	CCDC150	-1.63438	0.00352138	28.8735	95.3687
ENSG00000196407	THEM5	-1.64186	0.0480627	4.47734	17.5931
ENSG00000173200	PARP15	-1.64385	0.020198	15.2092	54.7103
ENSG00000066279	ASPM	-1.64499	0.0438804	280.064	977.8
ENSG00000133321	RARRES3	-1.64616	1.9885e-05	274.119	892.756
ENSG00000241322	CDRT1	-1.65205	0.0425869	41.5701	150.087
ENSG00000139211	AMIGO2	-1.65334	1.36057e-06	78.3898	258.133
ENSG00000146918	NCAPG2	-1.65655	0.00267162	279.391	940.657
ENSG00000198723	TEX45	-1.65976	0.0207822	6.97034	29.0353
ENSG00000133863	TEX15	-1.66159	0.0243733	184.754	659.207
ENSG00000242715	CCDC169	-1.66656	0.00272032	38.6993	133.072
ENSG00000149294	NCAM1	-1.66761	0.00684951	236.09	924.619
ENSG00000197299	BLM	-1.66973	0.00354782	59.996	203.921
ENSG00000123843	C4BPB	-1.67115	0.0140278	39.9114	162.137
ENSG00000134326	CMPK2	-1.67233	0.00380136	100.908	378.937
ENSG00000174371	EXO1	-1.67242	0.0177655	61.455	213.189
ENSG00000186871	ERCC6L	-1.67365	0.00199939	64.7173	217.908
ENSG00000170006	TMEM154	-1.67446	0.0237387	407.67	1436.14
ENSG00000198610	AKR1C4	-1.67558	0.0104067	37.1688	174.715
ENSG00000109674	NEIL3	-1.67568	0.00594797	33.5727	115.346
ENSG00000169684	CHRNA5	-1.6767	1.79422e-05	111.857	380.787
ENSG00000129173	E2F8	-1.68006	0.0178841	114.451	397.38
ENSG00000067191	CACNB1	-1.68099	0.00716938	38.1923	133.584
ENSG00000170954	ZNF415	-1.68745	0.00619211	12.5956	45.7978
ENSG00000117477	CCDC181	-1.68823	0.000136572	23.6773	82.2772
ENSG00000129538	RNASE1	-1.69015	0.0438381	280.156	1201
ENSG00000166851	PLK1	-1.69043	0.000114125	449.242	1517.41
ENSG00000187951	ARHGAP11B	-1.69283	0.000831254	102.483	350.439
ENSG00000175063	UBE2C	-1.69334	0.0067186	176.735	622.111
ENSG00000275395	FCGBP	-1.69403	0.0227806	298.664	1189.02
ENSG00000148344	PTGES	-1.69463	0.000740316	88.1007	309.379
ENSG00000184785	SMIM10	-1.69567	0.0252889	14.7274	54.4943
ENSG00000165891	E2F7	-1.69973	0.0279443	82.3234	297.075
ENSG00000131153	GINS2	-1.70043	0.016794	100.786	361.966
ENSG00000164125	FAM198B	-1.70138	0.0185209	421.927	1625.73
ENSG00000009765	IYD	-1.7031	0.00334486	161.879	651.174
ENSG00000131435	PDLIM4	-1.70348	0.0333311	73.6282	482.196
ENSG00000122966	CIT	-1.70359	0.0376695	203.982	753.041
ENSG00000092068	SLC7A8	-1.70523	0.000535417	120.961	455.65
ENSG00000163040	CCDC74A	-1.71105	0.00139401	21.2426	79.5526
ENSG00000198889	DCAF12L1	-1.71248	0.0202207	51.863	229.659
ENSG00000173557	C2orf70	-1.71745	0.00377086	21.4717	77.0775
ENSG00000125378	BMP4	-1.71778	6.82947e-07	1410.38	4796.1
ENSG00000134533	RERG	-1.7187	0.00141908	32.3485	163.352
ENSG00000182183	FAM159A	-1.72338	0.0107665	14.6285	53.2539
ENSG00000173890	GPR160	-1.72496	1.32663e-08	201.381	693.964
ENSG00000093009	CDC45	-1.72758	0.0313353	88.6458	330.023
ENSG00000134321	RSAD2	-1.72932	0.0192178	49.7564	206.384
ENSG00000005189	REXO5	-1.73129	0.000598807	26.4151	88.8915
ENSG00000173227	SYT12	-1.732	0.0292956	48.8385	236.675
ENSG00000111206	FOXM1	-1.73506	0.00398297	394.739	1408.51
ENSG00000151474	FRMD4A	-1.74158	3.60293e-05	153.382	564.011
ENSG00000206075	SERPINB5	-1.74433	0.0296049	201.606	767.442
ENSG00000125657	TNFSF9	-1.74677	0.0301243	112.087	434.446
ENSG00000135899	SP110	-1.7487	1.19073e-08	97.0874	324.047
ENSG00000111348	ARHGDIB	-1.75478	0.0111817	117.618	469.216
ENSG00000156535	CD109	-1.7567	0.0141142	386.313	1468.88
ENSG00000065328	MCM10	-1.7573	0.0268059	82.2635	315.338
ENSG00000138336	TET1	-1.75759	0.00384434	15.3179	55.8843
ENSG00000150054	MPP7	-1.75811	8.91348e-07	253.765	903.049
ENSG00000049323	LTBP1	-1.75818	0.000162937	359.194	1296.61
ENSG00000256229	ZNF486	-1.76293	5.33035e-08	55.7985	192.225
ENSG00000043039	BARX2	-1.76752	0.00125829	32.4346	133.314
ENSG00000117228	GBP1	-1.76997	4.91222e-08	138.864	492.913
ENSG00000154175	ABI3BP	-1.77022	0.0167956	171.324	704.119
ENSG00000143228	NUF2	-1.77345	0.0493186	103.619	427.513
ENSG00000101335	MYL9	-1.77792	0.027912	113.083	468.526
ENSG00000157657	ZNF618	-1.78357	3.85556e-11	240.939	862.521
ENSG00000143631	FLG	-1.7853	0.037852	89.2091	361.008
ENSG00000129757	CDKN1C	-1.79238	0.00620218	29.3526	118.371
ENSG00000179598	PLD6	-1.7954	0.00278319	16.1247	64.2959
ENSG00000196074	SYCP2	-1.79988	0.00199622	60.7066	260.319
ENSG00000151364	KCTD14	-1.79998	7.95291e-07	211.223	766.21
ENSG00000161133	USP41	-1.80045	0.0461577	2.8947	12.7379
ENSG00000197385	ZNF860	-1.80057	0.000678718	19.2238	76.7745
ENSG00000196917	HCAR1	-1.8013	0.0178461	5.14087	21.2844
ENSG00000176771	NCKAP5	-1.80318	0.0157217	45.2101	217.591
ENSG00000173193	PARP14	-1.80661	7.85811e-11	1175.83	4295.74
ENSG00000101057	MYBL2	-1.81594	0.0385668	351.44	1427.92
ENSG00000169994	MYO7B	-1.81741	0.00900102	170.564	831.813
ENSG00000182901	RGS7	-1.81901	0.0406038	3.07314	15.9846
ENSG00000168907	PLA2G4F	-1.81932	0.00229661	24.9114	100.916
ENSG00000183484	GPR132	-1.82231	0.0388402	2.062	13.0646
ENSG00000111879	FAM184A	-1.8238	0.00728684	4.13666	18.3619
ENSG00000148935	GAS2	-1.8265	0.0236158	18.7513	85.5741
ENSG00000173083	HPSE	-1.82733	3.99586e-08	74.0189	272.242
ENSG00000184445	KNTC1	-1.82995	0.0137785	238.985	973.664
ENSG00000137628	DDX60	-1.83741	1.06526e-09	382.343	1492.1
ENSG00000241644	INMT	-1.83873	0.0386429	1.74435	9.82782
ENSG00000188921	HACD4	-1.84001	0.0110029	26.4646	111.568
ENSG00000142945	KIF2C	-1.8542	0.0333197	156.685	665.498
ENSG00000204179	PTPN20	-1.85532	0.00143101	15.9064	62.4565
ENSG00000124479	NDP	-1.8555	0.0158899	12.0411	48.2347
ENSG00000111247	RAD51AP1	-1.85691	0.000299878	76.1284	296.297
ENSG00000166682	TMPRSS5	-1.86714	0.0258312	4.86133	22.1873
ENSG00000128594	LRRC4	-1.86827	0.0305756	18.9159	90.4095
ENSG00000112053	SLC26A8	-1.86954	0.0228395	1.16891	7.15971
ENSG00000166669	ATF7IP2	-1.87479	0.000177147	29.0417	118.051
ENSG00000197479	PCDHB11	-1.87672	0.0256643	5.6034	29.5081
ENSG00000182557	SPNS3	-1.87675	0.00395152	25.4731	109.807
ENSG00000132746	ALDH3B2	-1.88569	0.0025911	22.6832	91.9345
ENSG00000276043	UHRF1	-1.88655	0.0097563	248.246	1033.09
ENSG00000187134	AKR1C1	-1.88741	0.00779167	182.914	810.85
ENSG00000171388	APLN	-1.88854	0.0347859	4.81575	23.2335
ENSG00000108381	ASPA	-1.89312	0.00413176	13.6137	59.4004
ENSG00000026297	RNASET2	-1.89442	7.77996e-07	1267.55	5111.58
ENSG00000134802	SLC43A3	-1.89593	0.000829591	49.7282	207.092
ENSG00000152217	SETBP1	-1.90265	3.82819e-09	60.2718	232.224
ENSG00000110195	FOLR1	-1.9029	0.000143587	107.647	558.555
ENSG00000119917	IFIT3	-1.9068	4.11801e-05	292.207	1191.94
ENSG00000137752	CASP1	-1.9092	1.32663e-08	60.4562	238.473
ENSG00000165837	ERICH6B	-1.90995	0.0383184	3.01227	15.8079
ENSG00000162849	KIF26B	-1.91669	0.0162446	81.5699	365.751
ENSG00000102854	MSLN	-1.91885	0.00739757	1464.59	6374.63
ENSG00000162951	LRRTM1	-1.92763	0.0482949	3.4688	16.7032
ENSG00000133665	DYDC2	-1.92809	0.0160301	5.16097	23.8246
ENSG00000115112	TFCP2L1	-1.93813	0.00544779	129.491	588.949
ENSG00000174502	SLC26A9	-1.93955	0.0389594	212.703	1066.5
ENSG00000114737	CISH	-1.94277	0.00255278	22.8144	101.06
ENSG00000136425	CIB2	-1.94366	0.00760579	12.1508	57.2256
ENSG00000257743	MGAM2	-1.94564	0.0263401	14.3332	232.756
ENSG00000163331	DAPL1	-1.94623	0.0337223	4.81513	24.1444
ENSG00000154734	ADAMTS1	-1.94831	0.0228695	88.3451	533.857
ENSG00000187608	ISG15	-1.94961	0.0013666	225.422	1017.38
ENSG00000135476	ESPL1	-1.95111	0.00295599	95.2021	407.014
ENSG00000170498	KISS1	-1.9531	0.018244	4.37328	23.0685
ENSG00000162373	BEND5	-1.95467	0.0215516	3.30969	21.2512
ENSG00000244694	PTCHD4	-1.9582	1.05161e-05	31.5264	138.945
ENSG00000255408	PCDHA3	-1.95848	0.0288947	3.82593	22.8971
ENSG00000188293	IGFL1	-1.9661	0.0475795	11.8969	60.1756
ENSG00000154016	GRAP	-1.96681	0.0252275	6.39983	63.8774
ENSG00000204869	IGFL4	-1.96849	0.00294943	18.1871	82.0475
ENSG00000116299	KIAA1324	-1.96947	0.00677849	81.907	425.15
ENSG00000108602	ALDH3A1	-1.97657	0.0142425	3373.33	15501.1
ENSG00000106327	TFR2	-1.97988	0.0157949	4.3984	22.8183
ENSG00000125319	C17orf53	-1.98236	0.00570442	19.6928	89.9659
ENSG00000184564	SLITRK6	-1.98837	1.19832e-06	229.495	953.355
ENSG00000090376	IRAK3	-1.98852	0.0378654	6.80038	45.23
ENSG00000118513	MYB	-1.99043	2.19518e-05	71.4796	316.265
ENSG00000137462	TLR2	-2.00289	0.00840957	22.3461	109.856
ENSG00000138152	BTBD16	-2.00412	0.00270585	4.74229	22.6794
ENSG00000164483	SAMD3	-2.00637	0.0258921	2.8246	14.8245
ENSG00000143502	SUSD4	-2.02065	0.0170375	4.18505	24.9404
ENSG00000165188	RNF183	-2.02127	0.00122447	76.7374	358.284
ENSG00000074657	ZNF532	-2.02576	5.52727e-09	566.992	2413.59
ENSG00000186777	ZNF732	-2.02901	0.0234111	3.71246	17.4265
ENSG00000140534	TICRR	-2.02912	8.80695e-05	57.7981	252.183
ENSG00000133328	HRASLS2	-2.02927	0.00974035	5.14829	27.7617
ENSG00000124215	CDH26	-2.0334	0.00121622	7.30233	33.0072
ENSG00000138821	SLC39A8	-2.03519	0.0010419	556.895	2577.19
ENSG00000175164	ABO	-2.03833	0.000972492	143.255	780.815
ENSG00000110876	SELPLG	-2.04	0.0228495	14.2451	91.5956
ENSG00000172031	EPHX4	-2.04019	4.05628e-05	35.8797	173.046
ENSG00000187210	GCNT1	-2.04113	0.000799198	124.148	601.84
ENSG00000011426	ANLN	-2.0444	0.00326813	427.042	1969.37
ENSG00000102760	RGCC	-2.04715	0.0363329	5.98658	44.5033
ENSG00000197915	HRNR	-2.04727	0.0119555	41.9396	208.992
ENSG00000106560	GIMAP2	-2.06193	0.000299878	17.0051	95.6616
ENSG00000105538	RASIP1	-2.07616	0.000455157	22.3707	100.985
ENSG00000187510	PLEKHG7	-2.07621	0.00105562	6.55596	28.5043
ENSG00000182168	UNC5C	-2.08329	0.0407471	0.633456	6.16507
ENSG00000129048	ACKR4	-2.08334	0.000164625	52.5522	251.088
ENSG00000268104	SLC6A14	-2.09056	0.00309829	2209.82	10600.7
ENSG00000101096	NFATC2	-2.09955	1.9885e-05	61.3437	290.856
ENSG00000124256	ZBP1	-2.09969	0.000950547	21.8893	106.102
ENSG00000154783	FGD5	-2.10608	0.00349031	13.3967	114.701
ENSG00000082512	TRAF5	-2.12027	5.92639e-05	143.592	695.728
ENSG00000100479	POLE2	-2.13141	0.00279373	21.5024	110.002
ENSG00000138778	CENPE	-2.13207	0.00309777	159.774	797.358
ENSG00000135324	MRAP2	-2.13851	0.00229661	7.38301	45.0444
ENSG00000179242	CDH4	-2.14086	0.00749628	29.8753	177.901
ENSG00000069122	ADGRF5	-2.14132	0.0189366	2.63677	17.7427
ENSG00000152953	STK32B	-2.14164	0.00130166	91.9976	487.661
ENSG00000101333	PLCB4	-2.14379	2.3363e-05	156.721	745.364
ENSG00000171914	TLN2	-2.14399	0.00122816	152.423	791.368
ENSG00000159403	C1R	-2.14621	0.000250531	23.1913	119.514
ENSG00000085840	ORC1	-2.14647	0.000577266	58.2862	289.699
ENSG00000162641	AKNAD1	-2.15365	0.0434608	0.351714	3.89868
ENSG00000116711	PLA2G4A	-2.16336	1.24194e-05	90.5705	452.397
ENSG00000173376	NDNF	-2.16442	6.43333e-05	81.2957	448.276
ENSG00000156689	GLYATL2	-2.16733	0.00931632	2.80799	17.5453
ENSG00000148735	PLEKHS1	-2.16979	0.00190357	69.7135	456.717
ENSG00000100234	TIMP3	-2.17097	0.0385452	3.92441	40.8415
ENSG00000134339	SAA2	-2.17519	0.04631	0.917556	12.6094
ENSG00000048052	HDAC9	-2.17717	4.32867e-05	96.9881	484.106
ENSG00000049249	TNFRSF9	-2.1787	0.000136235	15.6108	69.7861
ENSG00000127954	STEAP4	-2.18645	1.1324e-07	144.872	722.477
ENSG00000101115	SALL4	-2.18717	0.0322853	6.45956	47.0598
ENSG00000204866	IGFL2	-2.19069	0.00719355	3.63377	18.8652
ENSG00000180340	FZD2	-2.19081	0.0139911	4.46944	26.8559
ENSG00000047457	CP	-2.19932	0.0107251	61.9323	414.528
ENSG00000106536	POU6F2	-2.20275	0.0137546	4.64527	39.545
ENSG00000257335	MGAM	-2.20812	0.00999462	7.77677	43.621
ENSG00000165071	TMEM71	-2.21044	0.0307842	9.98334	69.3384
ENSG00000149591	TAGLN	-2.21484	0.000133947	112.078	591.961
ENSG00000144837	PLA1A	-2.21886	0.0363821	0.28331	5.2875
ENSG00000113211	PCDHB6	-2.22122	0.0157579	2.11286	18.6641
ENSG00000185477	GPRIN3	-2.22181	7.57601e-07	62.1439	322.629
ENSG00000145920	CPLX2	-2.2235	0.0294861	6.94721	49.8807
ENSG00000251537	AC005324.3	-2.22386	0.0014288	11.8366	66.9568
ENSG00000092470	WDR76	-2.22464	4.17724e-07	73.8787	371.832
ENSG00000100206	DMC1	-2.22549	0.0177778	4.96923	32.5031
ENSG00000189057	FAM111B	-2.23079	1.91903e-05	192.871	984.395
ENSG00000164430	CGAS	-2.23214	7.54225e-05	25.9949	136.592
ENSG00000152583	SPARCL1	-2.23374	0.0249051	1.4046	9.73141
ENSG00000270885	RASL10B	-2.23412	0.0154306	2.13108	16.8797
ENSG00000133019	CHRM3	-2.24085	0.000174508	48.8332	280.988
ENSG00000134343	ANO3	-2.24733	0.0202734	1.01703	8.79868
ENSG00000100979	PLTP	-2.24854	0.00381351	20.7569	136.886
ENSG00000124490	CRISP2	-2.25364	0.00619211	2.00794	16.917
ENSG00000157601	MX1	-2.25697	1.45609e-06	1004.23	5403.51
ENSG00000151834	GABRA2	-2.26238	0.0333311	2.02408	19.6561
ENSG00000198488	B3GNT6	-2.26555	0.0454745	0.810142	9.63984
ENSG00000102174	PHEX	-2.27008	0.000116698	7.08317	40.079
ENSG00000107099	DOCK8	-2.27414	2.091e-05	58.9117	324.105
ENSG00000102359	SRPX2	-2.27945	0.00674159	26.2555	194.713
ENSG00000178776	C5orf46	-2.27982	0.00339035	5.36563	29.3931
ENSG00000162188	GNG3	-2.28017	0.0237649	0.603756	6.54845
ENSG00000158966	CACHD1	-2.28201	0.000277572	15.1703	90.6347
ENSG00000091428	RAPGEF4	-2.28281	0.00789119	12.0203	81.6653
ENSG00000142102	PGGHG	-2.28603	0.00608879	261.903	1804.08
ENSG00000147082	CCNB3	-2.2905	0.00117748	6.13937	38.5818
ENSG00000134757	DSG3	-2.29124	0.0196628	3.41211	28.652
ENSG00000197520	FAM177B	-2.29574	6.39106e-05	22.1197	129.152
ENSG00000170989	S1PR1	-2.29807	0.042374	0.18218	8.32503
ENSG00000178750	STX19	-2.30661	2.52938e-07	11.2413	58.1101
ENSG00000143839	REN	-2.30725	0.0290001	0.86809	6.77178
ENSG00000174125	TLR1	-2.30872	7.94582e-06	33.6095	186.952
ENSG00000221887	HMSD	-2.31154	0.0400753	24.4586	149.79
ENSG00000166664	CHRFAM7A	-2.31414	0.0277665	4.98466	28.918
ENSG00000029534	ANK1	-2.31629	6.89581e-06	265.405	1502.47
ENSG00000152580	IGSF10	-2.324	0.0406725	5.77384	59.3109
ENSG00000235568	NFAM1	-2.32519	0.0118991	1.96078	18.6426
ENSG00000057657	PRDM1	-2.327	0.00262629	30.717	204.031
ENSG00000170370	EMX2	-2.33269	0.0142668	3.00982	91.2179
ENSG00000115919	KYNU	-2.33583	3.38998e-08	121.418	677.91
ENSG00000026751	SLAMF7	-2.33801	0.00102101	35.8289	313.798
ENSG00000113212	PCDHB7	-2.34023	0.0174449	1.73618	15.5945
ENSG00000175471	MCTP1	-2.34411	0.00197723	15.1244	109.387
ENSG00000235098	ANKRD65	-2.34837	0.000394837	15.604	161.799
ENSG00000184408	KCND2	-2.35641	0.00229001	4.77374	28.3993
ENSG00000172575	RASGRP1	-2.35692	0.00609783	11.6938	86.319
ENSG00000123977	DAW1	-2.35724	0.00880448	3.5277	23.7613
ENSG00000170209	ANKK1	-2.35823	0.00744136	1.02308	8.13081
ENSG00000214510	SPINK13	-2.3584	0.0136765	1.72512	12.8838
ENSG00000123838	C4BPA	-2.36735	0.0181855	5.48994	73.5041
ENSG00000074706	IPCEF1	-2.37088	0.00351957	8.15518	38.7057
ENSG00000186377	CYP4X1	-2.37269	0.00629325	9.68849	67.6263
ENSG00000089127	OAS1	-2.37381	7.34676e-11	364.008	2062.51
ENSG00000137941	TTLL7	-2.37583	0.00453493	25.3928	196.223
ENSG00000131771	PPP1R1B	-2.38398	0.0177082	11.9229	482.505
ENSG00000162949	CAPN13	-2.38406	0.00195028	10.5491	109.092
ENSG00000168004	HRASLS5	-2.38951	0.00152164	10.277	78.2321
ENSG00000160180	TFF3	-2.39538	0.000293917	2366.33	18970.6
ENSG00000184584	TMEM173	-2.40553	1.77072e-07	232.968	1401.89
ENSG00000074181	NOTCH3	-2.41145	7.12256e-07	254.374	1514.52
ENSG00000166736	HTR3A	-2.42172	0.0386429	0.240838	7.15493
ENSG00000135697	BCO1	-2.44272	4.17724e-07	14.2715	98.8128
ENSG00000100365	NCF4	-2.44963	0.021958	0	10.0836
ENSG00000115165	CYTIP	-2.45135	0.000414328	141.684	941.679
ENSG00000168675	LDLRAD4	-2.45524	0.00132777	11.3257	77.1899
ENSG00000131016	AKAP12	-2.45755	0.000972492	177.954	1241.98
ENSG00000183273	CCDC60	-2.45781	0.0478782	0	5.89888
ENSG00000177675	CD163L1	-2.46208	0.0380638	0.52324	14.7655
ENSG00000163283	ALPP	-2.46272	0.0391538	0.546817	10.1395
ENSG00000153233	PTPRR	-2.46282	3.98174e-06	76.5702	473.965
ENSG00000198353	HOXC4	-2.46823	0.0293874	0.6139	21.0584
ENSG00000128482	RNF112	-2.47165	0.0395809	0	4.98425
ENSG00000189152	GRAPL	-2.47435	0.0396258	0	7.60445
ENSG00000167656	LY6D	-2.47669	0.0326439	33.7079	326.776
ENSG00000110944	IL23A	-2.47757	9.83452e-08	10.3945	61.3868
ENSG00000163406	SLC15A2	-2.47917	1.98661e-05	42.5494	244.215
ENSG00000074410	CA12	-2.4825	1.32663e-08	1376.3	8310.89
ENSG00000179954	SSC5D	-2.48706	0.0170237	1.31927	17.2986
ENSG00000262655	SPON1	-2.48902	7.00225e-05	19.8786	148.675
ENSG00000188761	BCL2L15	-2.48941	2.7315e-18	318.734	1866.06
ENSG00000150893	FREM2	-2.49049	6.08345e-10	265.597	1643.1
ENSG00000002726	AOC1	-2.49679	0.000881438	45.6544	386.859
ENSG00000184979	USP18	-2.4972	1.19147e-07	58.4634	368.05
ENSG00000172243	CLEC7A	-2.50074	0.00314437	2.35769	21.7916
ENSG00000086717	PPEF1	-2.50146	0.0157693	0.564226	6.48351
ENSG00000130528	HRC	-2.5024	0.0399635	0.0965302	6.91092
ENSG00000110448	CD5	-2.50261	0.0223557	0.810372	40.9623
ENSG00000169302	STK32A	-2.50549	0.00401841	6.35571	54.7807
ENSG00000144354	CDCA7	-2.50769	7.13415e-06	191.307	1244.37
ENSG00000101445	PPP1R16B	-2.51604	0.0372414	0.755558	70.028
ENSG00000070985	TRPM5	-2.51682	0.00676751	2.56649	24.261
ENSG00000121316	PLBD1	-2.52281	1.44908e-14	168.125	1056.95
ENSG00000164318	EGFLAM	-2.52618	0.00681054	4.55435	50.7699
ENSG00000185201	IFITM2	-2.52799	2.41656e-06	384.444	3012.17
ENSG00000069188	SDK2	-2.52928	0.00199939	48.0042	408.644
ENSG00000131187	F12	-2.53135	1.47551e-08	20.4555	117.058
ENSG00000183914	DNAH2	-2.5364	5.65663e-08	17.4514	112.123
ENSG00000137965	IFI44	-2.53862	4.22746e-14	284.6	1796.78
ENSG00000151632	AKR1C2	-2.54191	6.81521e-05	229.613	2017.65
ENSG00000156076	WIF1	-2.54311	0.0371616	0.682579	13.7045
ENSG00000139055	ERP27	-2.54486	0.00656153	5.48872	55.39
ENSG00000198216	CACNA1E	-2.54614	0.00137409	48.1798	513.987
ENSG00000178473	UCN3	-2.54843	0.0109877	0.40021	9.29019
ENSG00000112494	UNC93A	-2.56148	0.00364946	3.2713	179.209
ENSG00000241106	HLA-DOB	-2.56358	0.0265567	0.927678	13.6212
ENSG00000152977	ZIC1	-2.57717	0.0240983	0.417417	33.9343
ENSG00000113763	UNC5A	-2.58346	2.979e-06	17.9006	124.468
ENSG00000152213	ARL11	-2.58735	0.0131955	2.71653	56.2755
ENSG00000168060	NAALADL1	-2.58794	0.0174705	0.302725	8.12539
ENSG00000153823	PID1	-2.59293	0.00790917	0.777138	11.889
ENSG00000136541	ERMN	-2.59502	0.00570843	2.10772	19.2509
ENSG00000096006	CRISP3	-2.61113	0.000535417	103.67	2290.98
ENSG00000025423	HSD17B6	-2.62157	0.0192178	0.618585	10.8104
ENSG00000183671	GPR1	-2.62761	0.0216757	0.375641	6.01129
ENSG00000185745	IFIT1	-2.62935	0.000170347	152.456	1243.11
ENSG00000163106	HPGDS	-2.63804	0.00367577	0.539941	8.70976
ENSG00000172461	FUT9	-2.64734	0.00343768	43.2221	442.271
ENSG00000152229	PSTPIP2	-2.65946	2.62186e-07	134.428	985.13
ENSG00000108511	HOXB6	-2.66864	0.0135548	0.87548	33.1213
ENSG00000168427	KLHL30	-2.67744	0.0144006	0.40021	7.66392
ENSG00000186453	FAM228A	-2.67772	0.00820481	3.36935	47.3456
ENSG00000168918	INPP5D	-2.68289	9.50595e-06	62.6033	525.381
ENSG00000137265	IRF4	-2.68325	0.0142668	0.334269	10.8351
ENSG00000185352	HS6ST3	-2.70299	0.00190357	3.0574	40.6509
ENSG00000132530	XAF1	-2.7033	3.36198e-09	237.156	1819.4
ENSG00000213988	ZNF90	-2.70845	3.7937e-08	8.40619	60.199
ENSG00000175344	CHRNA7	-2.71097	0.000550162	11.8235	111.306
ENSG00000101265	RASSF2	-2.71303	0.000211923	44.9545	391.244
ENSG00000149596	JPH2	-2.72364	0.00215702	2.95084	67.945
ENSG00000113249	HAVCR1	-2.73485	0.00719355	0.583121	14.6686
ENSG00000008226	DLEC1	-2.74487	0.00121622	8.64213	106.457
ENSG00000140092	FBLN5	-2.74538	4.95842e-07	12.2297	99.3333
ENSG00000000971	CFH	-2.75429	2.48684e-06	464.126	3802.26
ENSG00000185479	KRT6B	-2.76307	1.66105e-05	53.4562	433.451
ENSG00000169067	ACTBL2	-2.77513	1.81576e-05	6.74859	52.1096
ENSG00000130055	GDPD2	-2.79181	0.00416882	0.462321	9.51712
ENSG00000138316	ADAMTS14	-2.79951	2.09494e-14	201.811	1685.02
ENSG00000120440	TTLL2	-2.81917	0.0051564	0.306337	7.80586
ENSG00000183486	MX2	-2.82783	3.63536e-15	94.058	802.426
ENSG00000016602	CLCA4	-2.83909	0.00201239	1.88976	20.7922
ENSG00000120093	HOXB3	-2.85097	0.00180949	4.51881	141.372
ENSG00000100197	CYP2D6	-2.85835	0.0136023	0	15.5986
ENSG00000138061	CYP1B1	-2.86057	4.20202e-05	73.4095	732.417
ENSG00000116785	CFHR3	-2.86434	0.00470638	0.451967	12.2688
ENSG00000169403	PTAFR	-2.86698	0.000233753	13.003	137.88
ENSG00000185862	EVI2B	-2.8709	0.00199916	0.364897	20.5582
ENSG00000162006	MSLNL	-2.875	0.000206284	6.26571	65.413
ENSG00000121440	PDZRN3	-2.89677	0.00728684	1.27173	55.6294
ENSG00000159374	M1AP	-2.91703	0.00349031	4.36102	68.229
ENSG00000139329	LUM	-2.93521	0.00755109	2.61984	103.156
ENSG00000185499	MUC1	-2.94265	1.51201e-13	1945.13	16473.5
ENSG00000101144	BMP7	-2.94382	0.0118385	121.351	3279.75
ENSG00000064989	CALCRL	-2.96088	1.64245e-08	21.785	219.714
ENSG00000171243	SOSTDC1	-2.96761	0.00264834	7.76137	113.267
ENSG00000198223	CSF2RA	-2.97641	9.11028e-05	11.8209	137.84
ENSG00000185303	SFTPA2	-2.9803	6.43333e-05	5.01626	57.375
ENSG00000111846	GCNT2	-2.98601	3.32365e-11	25.3571	236.256
ENSG00000126709	IFI6	-2.99671	1.29791e-10	1501.84	14243.2
ENSG00000087303	NID2	-3.00673	0.000727986	10.6692	231.199
ENSG00000125726	CD70	-3.05488	2.17824e-05	3.18686	39.6729
ENSG00000102935	ZNF423	-3.05798	9.60014e-05	2.36107	29.7979
ENSG00000139278	GLIPR1	-3.06485	1.75848e-05	17.259	287.795
ENSG00000177409	SAMD9L	-3.06838	2.09146e-11	54.08	516.005
ENSG00000196549	MME	-3.08949	0.000185132	5.64388	112.265
ENSG00000183287	CCBE1	-3.0936	0.000783026	4.99143	73.2486
ENSG00000091986	CCDC80	-3.1006	1.23159e-05	29.4886	358.555
ENSG00000141574	SECTM1	-3.114	2.71461e-10	19.5656	221.551
ENSG00000150045	KLRF1	-3.11673	0.000318121	1.3652	25.2847
ENSG00000198099	ADH4	-3.11939	0.00309829	3.53281	123.929
ENSG00000111701	APOBEC1	-3.11952	0.000360766	1.10232	23.43
ENSG00000017483	SLC38A5	-3.13222	2.11816e-07	6.14526	105.704
ENSG00000144452	ABCA12	-3.14526	0.00157299	3.06046	80.5423
ENSG00000183734	ASCL2	-3.16543	0.00167307	0.86809	28.9853
ENSG00000189377	CXCL17	-3.16632	0.000170148	3.14631	76.0172
ENSG00000159231	CBR3	-3.16943	4.06542e-07	7.82023	91.4295
ENSG00000163131	CTSS	-3.18213	4.93543e-25	168.534	1689.25
ENSG00000204435	CSNK2B	-3.18918	0.000317544	14.981	269.669
ENSG00000135842	FAM129A	-3.20185	9.0155e-07	32.7841	410.673
ENSG00000156049	GNA14	-3.21892	1.77072e-07	6.52429	83.2223
ENSG00000111331	OAS3	-3.22756	4.42743e-12	354.948	3856.21
ENSG00000084636	COL16A1	-3.23177	5.65663e-08	20.8087	259.009
ENSG00000125780	TGM3	-3.23721	0.000429063	0.44882	15.4315
ENSG00000215262	KCNU1	-3.24031	0.00229661	0.240567	14.154
ENSG00000138271	GPR87	-3.24631	9.63402e-06	4.12247	54.9862
ENSG00000183395	PMCH	-3.25188	0.00462203	0	13.2529
ENSG00000205403	CFI	-3.25827	1.96665e-13	324.972	3586.18
ENSG00000133106	EPSTI1	-3.27097	2.61732e-21	63.7336	699.872
ENSG00000163630	SYNPR	-3.28806	0.000327087	3.72556	85.7026
ENSG00000114248	LRRC31	-3.29427	0.000175139	2.05925	43.7297
ENSG00000166959	MS4A8	-3.29719	1.55813e-06	8.98562	183.248
ENSG00000158125	XDH	-3.31161	5.4305e-07	6.56665	111.729
ENSG00000121281	ADCY7	-3.33831	1.13497e-06	12.895	185.153
ENSG00000100078	PLA2G3	-3.34098	5.88566e-05	2.87602	49.339
ENSG00000162989	KCNJ3	-3.37411	1.30567e-11	7.61621	105.005
ENSG00000205667	ARSH	-3.41473	0.000297229	0.301878	13.4575
ENSG00000133067	LGR6	-3.43475	1.52427e-06	39.5477	577.944
ENSG00000185269	NOTUM	-3.43733	2.1021e-07	4.77524	73.5668
ENSG00000197705	KLHL14	-3.44398	4.96488e-07	6.87698	103.516
ENSG00000111432	FZD10	-3.4617	0.00108662	0.301883	37.4276
ENSG00000177359	AC024940.1	-3.46621	0.000762935	0.306321	13.7151
ENSG00000086205	FOLH1	-3.48333	1.70334e-05	2.75125	54.0173
ENSG00000118849	RARRES1	-3.50374	3.38998e-08	281.135	4297.23
ENSG00000138696	BMPR1B	-3.51306	7.37293e-19	39.9606	506.277
ENSG00000113248	PCDHB15	-3.52472	2.68672e-05	0.738332	23.0844
ENSG00000142623	PADI1	-3.53062	7.06976e-08	9.08436	143.474
ENSG00000117115	PADI2	-3.59269	6.83197e-05	19.9408	611.411
ENSG00000155918	RAET1L	-3.59932	6.01552e-05	2.18059	48.8534
ENSG00000023892	DEF6	-3.6434	2.98707e-12	9.97343	152.848
ENSG00000179869	ABCA13	-3.71697	1.57865e-07	5.39738	111.356
ENSG00000077274	CAPN6	-3.72614	8.1594e-09	25.4341	578.719
ENSG00000175567	UCP2	-3.72821	2.61071e-17	90.6264	1441.17
ENSG00000173114	LRRN3	-3.75381	0.000127088	0.304442	22.9293
ENSG00000173917	HOXB2	-3.77008	2.346e-07	2.23563	150.123
ENSG00000273079	GRIN2B	-3.79898	2.38705e-09	21.6307	362.961
ENSG00000242515	UGT1A10	-3.96615	2.39961e-06	1.18923	236.373
ENSG00000212901	KRTAP3-1	-4.00807	0.000259281	0	12.2454
ENSG00000198807	PAX9	-4.11876	1.0306e-07	2.33134	79.0083
ENSG00000187715	KBTBD12	-4.14795	1.32369e-11	4.57929	96.8631
ENSG00000060558	GNA15	-4.19498	5.55597e-07	3.15258	155.549
ENSG00000070190	DAPP1	-4.25312	4.55097e-19	11.3601	281.161
ENSG00000109667	SLC2A9	-4.3237	1.50677e-09	1.00869	35.75
ENSG00000118322	ATP10B	-4.43355	9.32006e-17	50.7983	1560.62
ENSG00000185885	IFITM1	-4.49585	2.82856e-09	6.14461	366.066
ENSG00000165949	IFI27	-4.63727	1.70023e-22	84.039	3139.3
ENSG00000111335	OAS2	-4.68498	1.9883e-18	64.0416	2218.52
ENSG00000137959	IFI44L	-4.8997	7.36878e-18	54.7436	2338.6
ENSG00000147697	GSDMC	-4.94439	1.57865e-07	0.337894	88.0458
ENSG00000085741	WNT11	-5.09403	1.32663e-08	1.85658	152.013
ENSG00000135374	ELF5	-5.42565	5.55181e-16	1.88925	160.659
ENSG00000168679	SLC16A4	-5.56843	1.62279e-74	21.7867	1197.47

## Sheet: Genes upreg in IHBD_CHIR
612 Genes upregulated in IHBD_CHIR organoids compared to both IHBD_NO CHIR and EHBD organoids
ENSG ID	Gene Name
ENSG00000175899	A2M
ENSG00000118017	A4GNT
ENSG00000114779	ABHD14B
ENSG00000264058	AC073508.2
ENSG00000153086	ACMSD
ENSG00000112304	ACOT13
ENSG00000166743	ACSM1
ENSG00000005187	ACSM3
ENSG00000151388	ADAMTS12
ENSG00000185736	ADARB2
ENSG00000150471	ADGRL3
ENSG00000187758	ADH1A
ENSG00000248144	ADH1C
ENSG00000172955	ADH6
ENSG00000170222	ADPRM
ENSG00000187546	AGMO
ENSG00000135744	AGT
ENSG00000273259	AL049839.2
ENSG00000187186	AL162231.1
ENSG00000236782	AL391650.1
ENSG00000163631	ALB
ENSG00000137124	ALDH1B1
ENSG00000144908	ALDH1L1
ENSG00000125652	ALKBH7
ENSG00000132965	ALOX5AP
ENSG00000242110	AMACR
ENSG00000106927	AMBP
ENSG00000116194	ANGPTL1
ENSG00000166825	ANPEP
ENSG00000197043	ANXA6
ENSG00000143412	ANXA9
ENSG00000154856	APCDD1
ENSG00000132703	APCS
ENSG00000239713	APOBEC3G
ENSG00000157399	ARSE
ENSG00000141505	ASGR1
ENSG00000161944	ASGR2
ENSG00000099624	ATP5D
ENSG00000159199	ATP5G1
ENSG00000154723	ATP5J
ENSG00000167283	ATP5L
ENSG00000241837	ATP5O
ENSG00000143515	ATP8B2
ENSG00000160862	AZGP1
ENSG00000177191	B3GNT8
ENSG00000095739	BAMBI
ENSG00000123685	BATF3
ENSG00000140379	BCL2A1
ENSG00000167995	BEST1
ENSG00000102010	BMX
ENSG00000176171	BNIP3
ENSG00000163170	BOLA3
ENSG00000125999	BPIFB1
ENSG00000078898	BPIFB2
ENSG00000130303	BST2
ENSG00000165507	C10orf10
ENSG00000137720	C11orf1
ENSG00000149300	C11orf52
ENSG00000111678	C12orf57
ENSG00000227051	C14orf132
ENSG00000166920	C15orf48
ENSG00000205363	C15orf59
ENSG00000258315	C17orf49
ENSG00000228300	C19orf24
ENSG00000174917	C19orf70
ENSG00000223953	C1QTNF5
ENSG00000159403	C1R
ENSG00000182326	C1S
ENSG00000166278	C2
ENSG00000125730	C3
ENSG00000244731	C4A
ENSG00000224389	C4B
ENSG00000123838	C4BPA
ENSG00000186493	C5orf38
ENSG00000039537	C6
ENSG00000112936	C7
ENSG00000157131	C8A
ENSG00000104267	CA2
ENSG00000110680	CALCA
ENSG00000183049	CAMK1D
ENSG00000077274	CAPN6
ENSG00000204397	CARD16
ENSG00000137752	CASP1
ENSG00000099338	CATSPERG
ENSG00000176714	CCDC121
ENSG00000180347	CCDC129
ENSG00000198865	CCDC152
ENSG00000151468	CCDC3
ENSG00000108691	CCL2
ENSG00000151882	CCL28
ENSG00000108700	CCL8
ENSG00000112486	CCR6
ENSG00000174807	CD248
ENSG00000101017	CD40
ENSG00000019582	CD74
ENSG00000140937	CDH11
ENSG00000140945	CDH13
ENSG00000221869	CEBPD
ENSG00000090661	CERS4
ENSG00000001626	CFTR
ENSG00000250479	CHCHD10
ENSG00000100604	CHGA
ENSG00000054938	CHRDL2
ENSG00000154080	CHST9
ENSG00000136425	CIB2
ENSG00000122873	CISD1
ENSG00000179862	CITED4
ENSG00000217555	CKLF
ENSG00000186510	CLCNKA
ENSG00000134873	CLDN10
ENSG00000159261	CLDN14
ENSG00000165215	CLDN3
ENSG00000110852	CLEC2B
ENSG00000159212	CLIC6
ENSG00000120885	CLU
ENSG00000182712	CMC4
ENSG00000143786	CNIH3
ENSG00000130176	CNN1
ENSG00000257727	CNPY2
ENSG00000137161	CNPY3
ENSG00000183978	COA3
ENSG00000187955	COL14A1
ENSG00000204291	COL15A1
ENSG00000108821	COL1A1
ENSG00000164692	COL1A2
ENSG00000169436	COL22A1
ENSG00000168542	COL3A1
ENSG00000130635	COL5A1
ENSG00000204262	COL5A2
ENSG00000142173	COL6A2
ENSG00000163359	COL6A3
ENSG00000049089	COL9A2
ENSG00000184374	COLEC10
ENSG00000131143	COX4I1
ENSG00000178741	COX5A
ENSG00000135940	COX5B
ENSG00000126267	COX6B1
ENSG00000164919	COX6C
ENSG00000112695	COX7A2
ENSG00000131174	COX7B
ENSG00000127184	COX7C
ENSG00000047457	CP
ENSG00000080618	CPB2
ENSG00000104324	CPQ
ENSG00000106066	CPVL
ENSG00000109846	CRYAB
ENSG00000184371	CSF1
ENSG00000147408	CSGALNACT1
ENSG00000164932	CTHRC1
ENSG00000169862	CTNND2
ENSG00000109861	CTSC
ENSG00000163131	CTSS
ENSG00000259417	CTXND1
ENSG00000006210	CX3CL1
ENSG00000169248	CXCL11
ENSG00000156234	CXCL13
ENSG00000124875	CXCL6
ENSG00000166347	CYB5A
ENSG00000172115	CYCS
ENSG00000161544	CYGB
ENSG00000138115	CYP2C8
ENSG00000172817	CYP7B1
ENSG00000155368	DBI
ENSG00000146038	DCDC2
ENSG00000011465	DCN
ENSG00000203797	DDO
ENSG00000099977	DDT
ENSG00000164825	DEFB1
ENSG00000146966	DENND2A
ENSG00000167536	DHRS13
ENSG00000187630	DHRS4L2
ENSG00000100612	DHRS7
ENSG00000108176	DNAJC12
ENSG00000110011	DNAJC4
ENSG00000163879	DNALI1
ENSG00000112667	DNPH1
ENSG00000101134	DOK5
ENSG00000197635	DPP4
ENSG00000147647	DPYS
ENSG00000158716	DUSP23
ENSG00000168589	DYNLRB2
ENSG00000167969	ECI1
ENSG00000136160	EDNRB
ENSG00000178982	EIF3K
ENSG00000155849	ELMO1
ENSG00000138080	EMILIN1
ENSG00000136960	ENPP2
ENSG00000177459	ERICH5
ENSG00000173153	ESRRA
ENSG00000088926	F11
ENSG00000198734	F5
ENSG00000114023	FAM162A
ENSG00000203778	FAM229B
ENSG00000183844	FAM3B
ENSG00000198643	FAM3D
ENSG00000272414	FAM47E-STBD1
ENSG00000078098	FAP
ENSG00000149806	FAU
ENSG00000143226	FCGR2A
ENSG00000149557	FEZ1
ENSG00000186188	FFAR4
ENSG00000140285	FGF7
ENSG00000066468	FGFR2
ENSG00000172456	FGGY
ENSG00000127951	FGL2
ENSG00000022267	FHL1
ENSG00000134775	FHOD3
ENSG00000176971	FIBIN
ENSG00000141756	FKBP10
ENSG00000090554	FLT3LG
ENSG00000115414	FN1
ENSG00000103241	FOXF1
ENSG00000073910	FRY
ENSG00000167996	FTH1
ENSG00000087086	FTL
ENSG00000165775	FUNDC2
ENSG00000156413	FUT6
ENSG00000137731	FXYD2
ENSG00000137726	FXYD6
ENSG00000255245	FXYD6-FXYD2
ENSG00000082074	FYB1
ENSG00000157240	FZD1
ENSG00000170296	GABARAP
ENSG00000163288	GABRB1
ENSG00000130222	GADD45G
ENSG00000148935	GAS2
ENSG00000171766	GATM
ENSG00000162645	GBP2
ENSG00000145321	GC
ENSG00000130513	GDF15
ENSG00000168621	GDNF
ENSG00000127554	GFER
ENSG00000151892	GFRA1
ENSG00000099998	GGT5
ENSG00000167741	GGT6
ENSG00000112164	GLP1R
ENSG00000156689	GLYATL2
ENSG00000137198	GMPR
ENSG00000176533	GNG7
ENSG00000167588	GPD1
ENSG00000166073	GPR176
ENSG00000170775	GPR37
ENSG00000167191	GPRC5B
ENSG00000180875	GREM2
ENSG00000182771	GRID1
ENSG00000164116	GUCY1A3
ENSG00000136732	GYPC
ENSG00000162882	HAAO
ENSG00000148702	HABP2
ENSG00000101323	HAO1
ENSG00000101336	HCK
ENSG00000188175	HEPACAM2
ENSG00000019991	HGF
ENSG00000152804	HHEX
ENSG00000169567	HINT1
ENSG00000204252	HLA-DOA
ENSG00000108924	HLF
ENSG00000100292	HMOX1
ENSG00000150540	HNMT
ENSG00000103942	HOMER2
ENSG00000099377	HSD3B7
ENSG00000106211	HSPB1
ENSG00000115541	HSPE1
ENSG00000109854	HTATIP2
ENSG00000142149	HUNK
ENSG00000090339	ICAM1
ENSG00000216490	IFI30
ENSG00000068079	IFI35
ENSG00000142089	IFITM3
ENSG00000159110	IFNAR2
ENSG00000115457	IGFBP2
ENSG00000163453	IGFBP7
ENSG00000115008	IL1A
ENSG00000125538	IL1B
ENSG00000115594	IL1R1
ENSG00000189108	IL1RAPL2
ENSG00000162892	IL24
ENSG00000104998	IL27RA
ENSG00000008517	IL32
ENSG00000136244	IL6
ENSG00000122641	INHBA
ENSG00000170561	IRX2
ENSG00000063241	ISOC2
ENSG00000137809	ITGA11
ENSG00000151655	ITIH2
ENSG00000177606	JUN
ENSG00000146049	KAAG1
ENSG00000182359	KBTBD3
ENSG00000158445	KCNB1
ENSG00000157551	KCNJ15
ENSG00000153822	KCNJ16
ENSG00000168135	KCNJ4
ENSG00000121361	KCNJ8
ENSG00000157404	KIT
ENSG00000130487	KLHDC7B
ENSG00000164344	KLKB1
ENSG00000186081	KRT5
ENSG00000185479	KRT6B
ENSG00000154655	L3MBTL4
ENSG00000196976	LAGE3
ENSG00000050555	LAMC3
ENSG00000148346	LCN2
ENSG00000166816	LDHD
ENSG00000131981	LGALS3
ENSG00000166035	LIPC
ENSG00000135363	LMO2
ENSG00000113083	LOX
ENSG00000171236	LRG1
ENSG00000148655	LRMDA
ENSG00000118308	LRMP
ENSG00000184434	LRRC19
ENSG00000159708	LRRC36
ENSG00000227507	LTB
ENSG00000213316	LTC4S
ENSG00000012223	LTF
ENSG00000154589	LY96
ENSG00000140280	LYSMD2
ENSG00000090382	LYZ
ENSG00000133315	MACROD1
ENSG00000178573	MAF
ENSG00000269313	MAGIX
ENSG00000173926	MARCH3
ENSG00000127241	MASP1
ENSG00000172366	MCRIP2
ENSG00000213920	MDP1
ENSG00000166823	MESP1
ENSG00000271605	MILR1
ENSG00000262406	MMP12
ENSG00000087245	MMP2
ENSG00000149968	MMP3
ENSG00000137673	MMP7
ENSG00000139714	MORN3
ENSG00000143158	MPC2
ENSG00000158186	MRAS
ENSG00000137547	MRPL15
ENSG00000214026	MRPL23
ENSG00000128626	MRPS12
ENSG00000062582	MRPS24
ENSG00000198417	MT1F
ENSG00000087250	MT3
ENSG00000242114	MTFP1
ENSG00000184956	MUC6
ENSG00000171195	MUC7
ENSG00000152082	MZT2B
ENSG00000139597	N4BP2L1
ENSG00000104490	NCALD
ENSG00000100365	NCF4
ENSG00000184454	NCMAP
ENSG00000165795	NDRG2
ENSG00000125356	NDUFA1
ENSG00000186010	NDUFA13
ENSG00000119421	NDUFA8
ENSG00000123545	NDUFAF4
ENSG00000140990	NDUFB10
ENSG00000147123	NDUFB11
ENSG00000136521	NDUFB5
ENSG00000165264	NDUFB6
ENSG00000099795	NDUFB7
ENSG00000109390	NDUFC1
ENSG00000213619	NDUFS3
ENSG00000164258	NDUFS4
ENSG00000104722	NEFM
ENSG00000117691	NENF
ENSG00000131196	NFATC1
ENSG00000146232	NFKBIE
ENSG00000131669	NINJ1
ENSG00000179873	NLRP11
ENSG00000197696	NMB
ENSG00000243678	NME2
ENSG00000181322	NME9
ENSG00000166741	NNMT
ENSG00000105373	NOP53
ENSG00000086991	NOX4
ENSG00000196408	NOXO1
ENSG00000107833	NPM3
ENSG00000171246	NPTX1
ENSG00000012504	NR1H4
ENSG00000197893	NRAP
ENSG00000176046	NUPR1
ENSG00000109205	ODAM
ENSG00000177989	ODF3B
ENSG00000197444	OGDHL
ENSG00000105088	OLFM2
ENSG00000169856	ONECUT1
ENSG00000180785	OR51E1
ENSG00000135124	P2RX4
ENSG00000112530	PACRG
ENSG00000101349	PAK5
ENSG00000099260	PALMD
ENSG00000182752	PAPPA
ENSG00000108187	PBLD
ENSG00000189184	PCDH18
ENSG00000177839	PCDHB9
ENSG00000197461	PDGFA
ENSG00000170962	PDGFD
ENSG00000104213	PDGFRL
ENSG00000162493	PDPN
ENSG00000162366	PDZK1IP1
ENSG00000198300	PEG3
ENSG00000123349	PFDN5
ENSG00000165443	PHYHIPL
ENSG00000162896	PIGR
ENSG00000150773	PIH1D2
ENSG00000234465	PINLYP
ENSG00000159763	PIP
ENSG00000144837	PLA1A
ENSG00000105499	PLA2G4C
ENSG00000182836	PLCXD3
ENSG00000148735	PLEKHS1
ENSG00000117600	PLPPR4
ENSG00000163344	PMVK
ENSG00000130822	PNCK
ENSG00000133110	POSTN
ENSG00000180817	PPA1
ENSG00000108179	PPIF
ENSG00000123131	PRDX4
ENSG00000007062	PROM1
ENSG00000205220	PSMB10
ENSG00000105894	PTN
ENSG00000184489	PTP4A3
ENSG00000155093	PTPRN2
ENSG00000163661	PTX3
ENSG00000115828	QPCT
ENSG00000167994	RAB3IL1
ENSG00000106538	RARRES2
ENSG00000108551	RASD1
ENSG00000189431	RASSF10
ENSG00000138207	RBP4
ENSG00000115386	REG1A
ENSG00000172016	REG3A
ENSG00000189056	RELN
ENSG00000154153	RETREG1
ENSG00000130988	RGN
ENSG00000127074	RGS13
ENSG00000104140	RHOV
ENSG00000178796	RIIAD1
ENSG00000187994	RINL
ENSG00000165799	RNASE7
ENSG00000143365	RORC
ENSG00000147403	RPL10
ENSG00000198755	RPL10A
ENSG00000197958	RPL12
ENSG00000167526	RPL13
ENSG00000142541	RPL13A
ENSG00000265681	RPL17
ENSG00000105640	RPL18A
ENSG00000122026	RPL21
ENSG00000125691	RPL23
ENSG00000114391	RPL24
ENSG00000161970	RPL26
ENSG00000131469	RPL27
ENSG00000166441	RPL27A
ENSG00000156482	RPL30
ENSG00000071082	RPL31
ENSG00000144713	RPL32
ENSG00000109475	RPL34
ENSG00000136942	RPL35
ENSG00000182899	RPL35A
ENSG00000241343	RPL36A
ENSG00000145592	RPL37
ENSG00000197756	RPL37A
ENSG00000172809	RPL38
ENSG00000198918	RPL39
ENSG00000229117	RPL41
ENSG00000163682	RPL9
ENSG00000177600	RPLP2
ENSG00000124614	RPS10
ENSG00000142534	RPS11
ENSG00000112306	RPS12
ENSG00000110700	RPS13
ENSG00000164587	RPS14
ENSG00000134419	RPS15A
ENSG00000105193	RPS16
ENSG00000231500	RPS18
ENSG00000105372	RPS19
ENSG00000171858	RPS21
ENSG00000143947	RPS27A
ENSG00000233927	RPS28
ENSG00000145425	RPS3A
ENSG00000198034	RPS4X
ENSG00000083845	RPS5
ENSG00000137154	RPS6
ENSG00000142937	RPS8
ENSG00000170889	RPS9
ENSG00000025039	RRAGD
ENSG00000186907	RTN4RL2
ENSG00000102445	RUBCNL
ENSG00000173432	SAA1
ENSG00000134339	SAA2
ENSG00000255071	SAA2-SAA4
ENSG00000104112	SCG3
ENSG00000124939	SCGB2A1
ENSG00000133488	SEC14L4
ENSG00000198832	SELENOM
ENSG00000250722	SELENOP
ENSG00000140264	SERF2
ENSG00000196136	SERPINA3
ENSG00000100665	SERPINA4
ENSG00000188488	SERPINA5
ENSG00000170099	SERPINA6
ENSG00000149131	SERPING1
ENSG00000129946	SHC2
ENSG00000089163	SIRT4
ENSG00000110446	SLC15A3
ENSG00000174326	SLC16A11
ENSG00000124568	SLC17A1
ENSG00000135917	SLC19A3
ENSG00000149742	SLC22A9
ENSG00000185052	SLC24A3
ENSG00000156222	SLC28A1
ENSG00000134802	SLC43A3
ENSG00000100170	SLC5A1
ENSG00000157103	SLC6A1
ENSG00000176463	SLCO3A1
ENSG00000166002	SMCO4
ENSG00000235169	SMIM1
ENSG00000128739	SNRPN
ENSG00000112335	SNX3
ENSG00000185338	SOCS1
ENSG00000112096	SOD2
ENSG00000109610	SOD3
ENSG00000184985	SORCS2
ENSG00000177732	SOX12
ENSG00000181449	SOX2
ENSG00000077327	SPAG6
ENSG00000113140	SPARC
ENSG00000269404	SPIB
ENSG00000164266	SPINK1
ENSG00000159674	SPON2
ENSG00000118785	SPP1
ENSG00000116096	SPR
ENSG00000161011	SQSTM1
ENSG00000128039	SRD5A3
ENSG00000145687	SSBP2
ENSG00000146700	SSC4D
ENSG00000157350	ST3GAL2
ENSG00000118804	STBD1
ENSG00000170310	STX8
ENSG00000168952	STXBP6
ENSG00000175600	SUGCT
ENSG00000198075	SULT1C4
ENSG00000177868	SVBP
ENSG00000100321	SYNGR1
ENSG00000147687	TATDN1
ENSG00000204219	TCEA3
ENSG00000118526	TCF21
ENSG00000134827	TCN1
ENSG00000120156	TEK
ENSG00000176946	THAP4
ENSG00000102265	TIMP1
ENSG00000100234	TIMP3
ENSG00000137251	TINAG
ENSG00000144339	TMEFF2
ENSG00000166292	TMEM100
ENSG00000244187	TMEM141
ENSG00000249242	TMEM150C
ENSG00000157111	TMEM171
ENSG00000002933	TMEM176A
ENSG00000106565	TMEM176B
ENSG00000214128	TMEM213
ENSG00000147003	TMEM27
ENSG00000171227	TMEM37
ENSG00000072954	TMEM38A
ENSG00000006042	TMEM98
ENSG00000125827	TMX4
ENSG00000121858	TNFSF10
ENSG00000120659	TNFSF11
ENSG00000239697	TNFSF12
ENSG00000161955	TNFSF13
ENSG00000100216	TOMM22
ENSG00000196683	TOMM7
ENSG00000111907	TPD52L1
ENSG00000133112	TPT1
ENSG00000255690	TRIL
ENSG00000144481	TRPM8
ENSG00000111199	TRPV4
ENSG00000121297	TSHZ3
ENSG00000182612	TSPAN10
ENSG00000118271	TTR
ENSG00000137285	TUBB2B
ENSG00000122691	TWIST1
ENSG00000113621	TXNDC15
ENSG00000025708	TYMP
ENSG00000213886	UBD
ENSG00000156587	UBE2L6
ENSG00000118420	UBE3D
ENSG00000167165	UGT1A6
ENSG00000135220	UGT2A3
ENSG00000113763	UNC5A
ENSG00000127540	UQCR11
ENSG00000156467	UQCRB
ENSG00000053501	USE1
ENSG00000036672	USP2
ENSG00000134215	VAV3
ENSG00000162692	VCAM1
ENSG00000173511	VEGFB
ENSG00000026025	VIM
ENSG00000167397	VKORC1
ENSG00000112303	VNN2
ENSG00000163032	VSNL1
ENSG00000134258	VTCN1
ENSG00000165816	VWA2
ENSG00000101443	WFDC2
ENSG00000104415	WISP1
ENSG00000114251	WNT5A
ENSG00000158125	XDH
ENSG00000182362	YBEY
ENSG00000198839	ZNF277
ENSG00000178187	ZNF454
ENSG00000171443	ZNF524
ENSG00000171425	ZNF581
ENSG00000142684	ZNF593

## Sheet: Genes down in IHBD_CHIR
544 Genes upregulated in both IHBD_NO CHIR and EHBD organoids when compared to IHBD_CHIR organoids
ENSG ID	Gene Name
ENSG00000089159	PXN
ENSG00000156966	B3GNT7
ENSG00000177494	ZBED2
ENSG00000167759	KLK13
ENSG00000147394	ZNF185
ENSG00000088387	DOCK9
ENSG00000170190	SLC16A5
ENSG00000154764	WNT7A
ENSG00000167600	CYP2S1
ENSG00000101605	MYOM1
ENSG00000065970	FOXJ2
ENSG00000184574	LPAR5
ENSG00000162390	ACOT11
ENSG00000203727	SAMD5
ENSG00000175662	TOM1L2
ENSG00000156427	FGF18
ENSG00000147689	FAM83A
ENSG00000131788	PIAS3
ENSG00000001617	SEMA3F
ENSG00000102854	MSLN
ENSG00000112782	CLIC5
ENSG00000198208	RPS6KL1
ENSG00000091622	PITPNM3
ENSG00000079112	CDH17
ENSG00000172201	ID4
ENSG00000147459	DOCK5
ENSG00000178038	ALS2CL
ENSG00000133816	MICAL2
ENSG00000183317	EPHA10
ENSG00000172493	AFF1
ENSG00000072364	AFF4
ENSG00000112837	TBX18
ENSG00000118898	PPL
ENSG00000053438	NNAT
ENSG00000187398	LUZP2
ENSG00000035499	DEPDC1B
ENSG00000114638	UPK1B
ENSG00000140526	ABHD2
ENSG00000101213	PTK6
ENSG00000158321	AUTS2
ENSG00000129451	KLK10
ENSG00000175265	GOLGA8A
ENSG00000205683	DPF3
ENSG00000181409	AATK
ENSG00000111319	SCNN1A
ENSG00000057019	DCBLD2
ENSG00000243130	PSG11
ENSG00000167880	EVPL
ENSG00000164736	SOX17
ENSG00000176692	FOXC2
ENSG00000151503	NCAPD3
ENSG00000038427	VCAN
ENSG00000170703	TTLL6
ENSG00000138119	MYOF
ENSG00000110092	CCND1
ENSG00000136153	LMO7
ENSG00000128833	MYO5C
ENSG00000103056	SMPD3
ENSG00000110888	CAPRIN2
ENSG00000075826	SEC31B
ENSG00000196639	HRH1
ENSG00000107819	SFXN3
ENSG00000102908	NFAT5
ENSG00000166689	PLEKHA7
ENSG00000187800	PEAR1
ENSG00000012124	CD22
ENSG00000169213	RAB3B
ENSG00000134884	ARGLU1
ENSG00000221978	CCNL2
ENSG00000167615	LENG8
ENSG00000205213	LGR4
ENSG00000215252	GOLGA8B
ENSG00000131473	ACLY
ENSG00000105339	DENND3
ENSG00000159784	FAM131B
ENSG00000115020	PIKFYVE
ENSG00000053108	FSTL4
ENSG00000108021	FAM208B
ENSG00000165556	CDX2
ENSG00000139324	TMTC3
ENSG00000132470	ITGB4
ENSG00000137857	DUOX1
ENSG00000169583	CLIC3
ENSG00000160471	COX6B2
ENSG00000064687	ABCA7
ENSG00000170743	SYT9
ENSG00000047365	ARAP2
ENSG00000101188	NTSR1
ENSG00000137504	CREBZF
ENSG00000275832	ARHGAP23
ENSG00000143167	GPA33
ENSG00000196233	LCOR
ENSG00000130164	LDLR
ENSG00000136378	ADAMTS7
ENSG00000081189	MEF2C
ENSG00000100523	DDHD1
ENSG00000088386	SLC15A1
ENSG00000124222	STX16
ENSG00000006025	OSBPL7
ENSG00000249319	AC068533.4
ENSG00000095564	BTAF1
ENSG00000167757	KLK11
ENSG00000243716	NPIPB5
ENSG00000083857	FAT1
ENSG00000154162	CDH12
ENSG00000169914	OTUD3
ENSG00000148399	DPH7
ENSG00000167065	DUSP18
ENSG00000133083	DCLK1
ENSG00000197217	ENTPD4
ENSG00000153317	ASAP1
ENSG00000255339	AL133352.1
ENSG00000145287	PLAC8
ENSG00000075213	SEMA3A
ENSG00000142798	HSPG2
ENSG00000206530	CFAP44
ENSG00000164078	MST1R
ENSG00000114857	NKTR
ENSG00000112902	SEMA5A
ENSG00000163660	CCNL1
ENSG00000145016	RUBCN
ENSG00000081913	PHLPP1
ENSG00000101825	MXRA5
ENSG00000167851	CD300A
ENSG00000198758	EPS8L3
ENSG00000163520	FBLN2
ENSG00000139908	TSSK4
ENSG00000173209	AHSA2
ENSG00000280537	AC068946.1
ENSG00000147874	HAUS6
ENSG00000130598	TNNI2
ENSG00000174607	UGT8
ENSG00000127483	HP1BP3
ENSG00000165185	KIAA1958
ENSG00000126790	L3HYPDH
ENSG00000274808	TBC1D3B
ENSG00000086548	CEACAM6
ENSG00000172508	CARNS1
ENSG00000125676	THOC2
ENSG00000151422	FER
ENSG00000109756	RAPGEF2
ENSG00000131620	ANO1
ENSG00000215788	TNFRSF25
ENSG00000100918	REC8
ENSG00000134294	SLC38A2
ENSG00000225697	SLC26A6
ENSG00000142197	DOPEY2
ENSG00000122591	FAM126A
ENSG00000103067	ESRP2
ENSG00000118263	KLF7
ENSG00000264717	NPY4R2
ENSG00000176953	NFATC2IP
ENSG00000107742	SPOCK2
ENSG00000128567	PODXL
ENSG00000204323	SMIM5
ENSG00000116001	TIA1
ENSG00000116985	BMP8B
ENSG00000068615	REEP1
ENSG00000255423	EBLN2
ENSG00000265763	ZNF488
ENSG00000147162	OGT
ENSG00000142606	MMEL1
ENSG00000213420	GPC2
ENSG00000185513	L3MBTL1
ENSG00000153201	RANBP2
ENSG00000009724	MASP2
ENSG00000197128	ZNF772
ENSG00000184313	MROH7
ENSG00000186166	CCDC84
ENSG00000116191	RALGPS2
ENSG00000170579	DLGAP1
ENSG00000124469	CEACAM8
ENSG00000135960	EDAR
ENSG00000070526	ST6GALNAC1
ENSG00000104327	CALB1
ENSG00000270168	AC004233.2
ENSG00000146247	PHIP
ENSG00000183778	B3GALT5
ENSG00000240053	LY6G5B
ENSG00000149639	SOGA1
ENSG00000169629	RGPD8
ENSG00000131149	GSE1
ENSG00000156030	ELMSAN1
ENSG00000174501	ANKRD36C
ENSG00000168453	HR
ENSG00000187079	TEAD1
ENSG00000266714	MYO15B
ENSG00000122477	LRRC39
ENSG00000124593	AL365205.1
ENSG00000154237	LRRK1
ENSG00000100813	ACIN1
ENSG00000071967	CYBRD1
ENSG00000153291	SLC25A27
ENSG00000144357	UBR3
ENSG00000077157	PPP1R12B
ENSG00000182938	OTOP3
ENSG00000139645	ANKRD52
ENSG00000138182	KIF20B
ENSG00000174482	LINGO2
ENSG00000160796	NBEAL2
ENSG00000135473	PAN2
ENSG00000059804	SLC2A3
ENSG00000188167	TMPPE
ENSG00000121454	LHX4
ENSG00000133056	PIK3C2B
ENSG00000070882	OSBPL3
ENSG00000066923	STAG3
ENSG00000081014	AP4E1
ENSG00000112200	ZNF451
ENSG00000114120	SLC25A36
ENSG00000205307	SAP25
ENSG00000127831	VIL1
ENSG00000134690	CDCA8
ENSG00000130695	CEP85
ENSG00000134186	PRPF38B
ENSG00000198625	MDM4
ENSG00000187066	TMEM262
ENSG00000163629	PTPN13
ENSG00000127586	CHTF18
ENSG00000103540	CCP110
ENSG00000132938	MTUS2
ENSG00000142675	CNKSR1
ENSG00000153885	KCTD15
ENSG00000197601	FAR1
ENSG00000151702	FLI1
ENSG00000012048	BRCA1
ENSG00000140332	TLE3
ENSG00000109046	WSB1
ENSG00000074047	GLI2
ENSG00000135111	TBX3
ENSG00000168807	SNTB2
ENSG00000131069	ACSS2
ENSG00000175164	ABO
ENSG00000100605	ITPK1
ENSG00000143797	MBOAT2
ENSG00000204681	GABBR1
ENSG00000198408	MGEA5
ENSG00000197969	VPS13A
ENSG00000067900	ROCK1
ENSG00000004846	ABCB5
ENSG00000108352	RAPGEFL1
ENSG00000257315	ZBED6
ENSG00000157193	LRP8
ENSG00000184613	NELL2
ENSG00000170537	TMC7
ENSG00000075391	RASAL2
ENSG00000183856	IQGAP3
ENSG00000157741	UBN2
ENSG00000153789	FAM92B
ENSG00000047188	YTHDC2
ENSG00000123552	USP45
ENSG00000128578	STRIP2
ENSG00000118257	NRP2
ENSG00000278540	ACACA
ENSG00000100038	TOP3B
ENSG00000113300	CNOT6
ENSG00000134324	LPIN1
ENSG00000188910	GJB3
ENSG00000143970	ASXL2
ENSG00000076344	RGS11
ENSG00000196872	KIAA1211L
ENSG00000169607	CKAP2L
ENSG00000101104	PABPC1L
ENSG00000064607	SUGP2
ENSG00000114812	VIPR1
ENSG00000158286	RNF207
ENSG00000154839	SKA1
ENSG00000221995	TIAF1
ENSG00000139194	RBP5
ENSG00000175787	ZNF169
ENSG00000169884	WNT10B
ENSG00000104371	DKK4
ENSG00000127423	AUNIP
ENSG00000213413	PVRIG
ENSG00000140199	SLC12A6
ENSG00000267680	ZNF224
ENSG00000075223	SEMA3C
ENSG00000116106	EPHA4
ENSG00000214376	VSTM5
ENSG00000172824	CES4A
ENSG00000187961	KLHL17
ENSG00000136874	STX17
ENSG00000138834	MAPK8IP3
ENSG00000203697	CAPN8
ENSG00000122711	SPINK4
ENSG00000175455	CCDC14
ENSG00000100201	DDX17
ENSG00000196584	XRCC2
ENSG00000197948	FCHSD1
ENSG00000144063	MALL
ENSG00000077044	DGKD
ENSG00000078900	TP73
ENSG00000175544	CABP4
ENSG00000169035	KLK7
ENSG00000132182	NUP210
ENSG00000147854	UHRF2
ENSG00000180776	ZDHHC20
ENSG00000105810	CDK6
ENSG00000115904	SOS1
ENSG00000171320	ESCO2
ENSG00000126500	FLRT1
ENSG00000144426	NBEAL1
ENSG00000099194	SCD
ENSG00000111057	KRT18
ENSG00000149527	PLCH2
ENSG00000197614	MFAP5
ENSG00000275713	HIST1H2BH
ENSG00000147059	SPIN2A
ENSG00000137812	KNL1
ENSG00000142627	EPHA2
ENSG00000040199	PHLPP2
ENSG00000074603	DPP8
ENSG00000187775	DNAH17
ENSG00000134531	EMP1
ENSG00000132424	PNISR
ENSG00000160299	PCNT
ENSG00000176681	LRRC37A
ENSG00000186260	MKL2
ENSG00000181092	ADIPOQ
ENSG00000258366	RTEL1
ENSG00000164087	POC1A
ENSG00000117525	F3
ENSG00000198909	MAP3K3
ENSG00000164687	FABP5
ENSG00000185246	PRPF39
ENSG00000156218	ADAMTSL3
ENSG00000197774	EME2
ENSG00000066735	KIF26A
ENSG00000162601	MYSM1
ENSG00000163293	NIPAL1
ENSG00000180549	FUT7
ENSG00000173269	MMRN2
ENSG00000152104	PTPN14
ENSG00000169085	C8orf46
ENSG00000117616	RSRP1
ENSG00000040275	SPDL1
ENSG00000167654	ATCAY
ENSG00000132297	HHLA1
ENSG00000278224	PRICKLE4
ENSG00000171295	ZNF440
ENSG00000145604	SKP2
ENSG00000008256	CYTH3
ENSG00000243696	AC006254.1
ENSG00000101665	SMAD7
ENSG00000010310	GIPR
ENSG00000169174	PCSK9
ENSG00000163482	STK36
ENSG00000273047	AL121845.2
ENSG00000182685	BRICD5
ENSG00000112972	HMGCS1
ENSG00000089472	HEPH
ENSG00000141449	GREB1L
ENSG00000182183	FAM159A
ENSG00000156299	TIAM1
ENSG00000138658	ZGRF1
ENSG00000184507	NUTM1
ENSG00000221878	PSG7
ENSG00000178209	PLEC
ENSG00000135773	CAPN9
ENSG00000160298	C21orf58
ENSG00000118193	KIF14
ENSG00000176244	ACBD7
ENSG00000185864	NPIPB4
ENSG00000109511	ANXA10
ENSG00000147166	ITGB1BP2
ENSG00000067842	ATP2B3
ENSG00000266302	AC098850.4
ENSG00000014914	MTMR11
ENSG00000137831	UACA
ENSG00000266086	AC015813.2
ENSG00000204311	PJVK
ENSG00000214814	FER1L6
ENSG00000171722	SPATA46
ENSG00000119927	GPAM
ENSG00000126215	XRCC3
ENSG00000136573	BLK
ENSG00000140022	STON2
ENSG00000164794	KCNV1
ENSG00000137440	FGFBP1
ENSG00000214595	EML6
ENSG00000004534	RBM6
ENSG00000234719	NPIPB2
ENSG00000113810	SMC4
ENSG00000064225	ST3GAL6
ENSG00000149970	CNKSR2
ENSG00000102053	ZC3H12B
ENSG00000133858	ZFC3H1
ENSG00000185946	RNPC3
ENSG00000109255	NMU
ENSG00000136457	CHAD
ENSG00000261609	GAN
ENSG00000119682	AREL1
ENSG00000196993	NPIPB9
ENSG00000105426	PTPRS
ENSG00000144852	NR1I2
ENSG00000114841	DNAH1
ENSG00000131097	HIGD1B
ENSG00000180999	C1orf105
ENSG00000160285	LSS
ENSG00000261052	SULT1A3
ENSG00000178623	GPR35
ENSG00000075702	WDR62
ENSG00000166866	MYO1A
ENSG00000151136	BTBD11
ENSG00000169758	TMEM266
ENSG00000112309	B3GAT2
ENSG00000162571	TTLL10
ENSG00000163637	PRICKLE2
ENSG00000176697	BDNF
ENSG00000172766	NAA16
ENSG00000111665	CDCA3
ENSG00000174233	ADCY6
ENSG00000149503	INCENP
ENSG00000186529	CYP4F3
ENSG00000130529	TRPM4
ENSG00000167280	ENGASE
ENSG00000102384	CENPI
ENSG00000174500	GCSAM
ENSG00000136492	BRIP1
ENSG00000141956	PRDM15
ENSG00000242252	BGLAP
ENSG00000215695	RSC1A1
ENSG00000131969	ABHD12B
ENSG00000184949	FAM227A
ENSG00000170571	EMB
ENSG00000167524	SGK494
ENSG00000133392	MYH11
ENSG00000103222	ABCC1
ENSG00000163945	UVSSA
ENSG00000162006	MSLNL
ENSG00000182378	PLCXD1
ENSG00000160781	PAQR6
ENSG00000140522	RLBP1
ENSG00000074211	PPP2R2C
ENSG00000168675	LDLRAD4
ENSG00000157999	ANKRD61
ENSG00000143442	POGZ
ENSG00000149328	GLB1L2
ENSG00000105641	SLC5A5
ENSG00000173157	ADAMTS20
ENSG00000101596	SMCHD1
ENSG00000185900	POMK
ENSG00000261611	AC010547.4
ENSG00000024526	DEPDC1
ENSG00000258881	AC007040.2
ENSG00000157150	TIMP4
ENSG00000205560	CPT1B
ENSG00000061938	TNK2
ENSG00000072786	STK10
ENSG00000184661	CDCA2
ENSG00000123901	GPR83
ENSG00000173218	VANGL1
ENSG00000169876	MUC17
ENSG00000149948	HMGA2
ENSG00000104938	CLEC4M
ENSG00000133116	KL
ENSG00000100697	DICER1
ENSG00000180113	TDRD6
ENSG00000129810	SGO1
ENSG00000123066	MED13L
ENSG00000168490	PHYHIP
ENSG00000144596	GRIP2
ENSG00000142677	IL22RA1
ENSG00000139946	PELI2
ENSG00000177084	POLE
ENSG00000121716	PILRB
ENSG00000173442	EHBP1L1
ENSG00000102780	DGKH
ENSG00000111728	ST8SIA1
ENSG00000036530	CYP46A1
ENSG00000138193	PLCE1
ENSG00000087495	PHACTR3
ENSG00000188766	SPRED3
ENSG00000113161	HMGCR
ENSG00000169031	COL4A3
ENSG00000215018	COL28A1
ENSG00000138756	BMP2K
ENSG00000184995	IFNE
ENSG00000142731	PLK4
ENSG00000166801	FAM111A
ENSG00000149633	KIAA1755
ENSG00000250067	YJEFN3
ENSG00000167680	SEMA6B
ENSG00000148841	ITPRIP
ENSG00000137807	KIF23
ENSG00000198574	SH2D1B
ENSG00000163449	TMEM169
ENSG00000241489	AC244197.3
ENSG00000176208	ATAD5
ENSG00000088002	SULT2B1
ENSG00000249853	HS3ST5
ENSG00000186185	KIF18B
ENSG00000077935	SMC1B
ENSG00000273274	ZBTB8B
ENSG00000198216	CACNA1E
ENSG00000140534	TICRR
ENSG00000081320	STK17B
ENSG00000152253	SPC25
ENSG00000072571	HMMR
ENSG00000111962	UST
ENSG00000164128	NPY1R
ENSG00000120318	ARAP3
ENSG00000168631	DPCR1
ENSG00000166851	PLK1
ENSG00000102189	EEA1
ENSG00000177807	KCNJ10
ENSG00000136014	USP44
ENSG00000255307	OR52B2
ENSG00000155761	SPAG17
ENSG00000249961	TERB1
ENSG00000231738	TSPAN19
ENSG00000185480	PARPBP
ENSG00000277726	AL109811.4
ENSG00000155962	CLIC2
ENSG00000128944	KNSTRN
ENSG00000123612	ACVR1C
ENSG00000092295	TGM1
ENSG00000157933	SKI
ENSG00000124181	PLCG1
ENSG00000157734	SNX22
ENSG00000112419	PHACTR2
ENSG00000197299	BLM
ENSG00000162063	CCNF
ENSG00000170542	SERPINB9
ENSG00000178295	GEN1
ENSG00000104888	SLC17A7
ENSG00000198743	SLC5A3
ENSG00000138346	DNA2
ENSG00000213139	CRYGS
ENSG00000248643	RBM14-RBM4
ENSG00000204536	CCHCR1
ENSG00000180263	FGD6
ENSG00000188158	NHS
ENSG00000204149	AGAP6
ENSG00000136842	TMOD1
ENSG00000181722	ZBTB20
ENSG00000065618	COL17A1
ENSG00000102287	GABRE
ENSG00000269226	TMSB15B
ENSG00000259529	AL136295.5
ENSG00000029534	ANK1
ENSG00000263513	FAM72C
ENSG00000057704	TMCC3
ENSG00000214279	SCART1
