# Supplementary material for: Regional Differences in Human Biliary Tissues and Corresponding In Vitro–Derived Organoids
Source: Hepatology. 2021 Feb 6;73(1):247–67. doi: 10.1002/hep.31252 (PMC8641381; doi:10.1002/hep.31252)
Supplement: Supplementary file 11 — File S10 [file HEP-73-247-s007.xlsx]

## Sheet: GO upreg in IHBD_NO WNT vs EHBD
GO Term	Description	P-value	FDR q-value	Enrichment	N	B	n	b	Genes
GO:0051239	regulation of multicellular organismal process	1.76e-10	2.63e-06	1.69	16712	2505	533	135	[GSTM2 - glutathione s-transferase mu 2 (muscle), MYLIP - myosin regulatory light chain interacting protein, RELN - reelin, APCS - amyloid p component, serum, CTNNA3 - catenin (cadherin-associated protein), alpha 3, PAX2 - paired box 2, TNFRSF12A - tumor necrosis factor receptor superfamily, member 12a, INPP5K - inositol polyphosphate-5-phosphatase k, C16orf45 - chromosome 16 open reading frame 4…
GO:0051240	positive regulation of multicellular organismal process	4.15e-09	3.11e-05	1.91	16712	1396	533	85	[AKT3 - v-akt murine thymoma viral oncogene homolog 3, RELN - reelin, TIMP2 - timp metallopeptidase inhibitor 2, PAX2 - paired box 2, TNFRSF12A - tumor necrosis factor receptor superfamily, member 12a, INPP5K - inositol polyphosphate-5-phosphatase k, OLFM1 - olfactomedin 1, CTGF - connective tissue growth factor, CASR - calcium-sensing receptor, FST - follistatin, NAP1L2 - nucleosome assembly pro…
GO:2000026	regulation of multicellular organismal development	1.35e-08	6.77e-05	1.78	16712	1694	533	96	[AP2A2 - adaptor-related protein complex 2, alpha 2 subunit, MYLIP - myosin regulatory light chain interacting protein, AKT3 - v-akt murine thymoma viral oncogene homolog 3, RELN - reelin, TIMP2 - timp metallopeptidase inhibitor 2, APCS - amyloid p component, serum, PAX2 - paired box 2, TNFRSF12A - tumor necrosis factor receptor superfamily, member 12a, OLFM1 - olfactomedin 1, SEMA3E - sema domai…
GO:0048856	anatomical structure development	1.42e-08	5.32e-05	1.54	16712	3020	533	148	[MYLIP - myosin regulatory light chain interacting protein, MDGA1 - mam domain containing glycosylphosphatidylinositol anchor 1, RELN - reelin, NDN - necdin, melanoma antigen (mage) family member, PAX2 - paired box 2, SEBOX - sebox homeobox, HSD17B2 - hydroxysteroid (17-beta) dehydrogenase 2, SPRR1B - small proline-rich protein 1b, HTRA1 - htra serine peptidase 1, INSC - inscuteable homolog (dros…
GO:0051050	positive regulation of transport	1.87e-08	5.6e-05	2.2	16712	813	533	57	[GSTM2 - glutathione s-transferase mu 2 (muscle), SIRPA - signal-regulatory protein alpha, RELN - reelin, INPP5K - inositol polyphosphate-5-phosphatase k, CASR - calcium-sensing receptor, IRS2 - insulin receptor substrate 2, AGT - angiotensinogen (serpin peptidase inhibitor, clade a, member 8), WNK2 - wnk lysine deficient protein kinase 2, TLR4 - toll-like receptor 4, MYRIP - myosin viia and rab …
GO:0045595	regulation of cell differentiation	2.39e-08	5.97e-05	1.81	16712	1521	533	88	[MYLIP - myosin regulatory light chain interacting protein, RELN - reelin, TIMP2 - timp metallopeptidase inhibitor 2, APCS - amyloid p component, serum, PAX2 - paired box 2, TNFRSF12A - tumor necrosis factor receptor superfamily, member 12a, APC2 - adenomatosis polyposis coli 2, OLFM1 - olfactomedin 1, SEMA3E - sema domain, immunoglobulin domain (ig), short basic domain, secreted, (semaphorin) 3e…
GO:0009653	anatomical structure morphogenesis	2.64e-08	5.65e-05	1.91	16712	1266	533	77	[CST6 - cystatin e/m, AKT3 - v-akt murine thymoma viral oncogene homolog 3, RELN - reelin, PAX2 - paired box 2, HTRA1 - htra serine peptidase 1, APLP1 - amyloid beta (a4) precursor-like protein 1, SEMA3E - sema domain, immunoglobulin domain (ig), short basic domain, secreted, (semaphorin) 3e, CASR - calcium-sensing receptor, CCDC40 - coiled-coil domain containing 40, DKK3 - dickkopf wnt signaling…
GO:0051047	positive regulation of secretion	5.23e-08	9.8e-05	2.88	16712	359	533	33	[CADM1 - cell adhesion molecule 1, FGG - fibrinogen gamma chain, NR0B2 - nuclear receptor subfamily 0, group b, member 2, FGFR1 - fibroblast growth factor receptor 1, TSLP - thymic stromal lymphopoietin, CASR - calcium-sensing receptor, PTGER4 - prostaglandin e receptor 4 (subtype ep4), EGFR - epidermal growth factor receptor, IRS2 - insulin receptor substrate 2, AGT - angiotensinogen (serpin pep…
GO:0050793	regulation of developmental process	5.36e-08	8.93e-05	1.63	16712	2192	533	114	[MYLIP - myosin regulatory light chain interacting protein, RELN - reelin, APCS - amyloid p component, serum, PAX2 - paired box 2, TNFRSF12A - tumor necrosis factor receptor superfamily, member 12a, APC2 - adenomatosis polyposis coli 2, C16orf45 - chromosome 16 open reading frame 45, NAP1L2 - nucleosome assembly protein 1-like 2, FGF18 - fibroblast growth factor 18, NUMBL - numb homolog (drosophi…
GO:0045597	positive regulation of cell differentiation	1e-07	0.00015	2.11	16712	832	533	56	[RELN - reelin, TIMP2 - timp metallopeptidase inhibitor 2, PAX2 - paired box 2, TNFRSF12A - tumor necrosis factor receptor superfamily, member 12a, OLFM1 - olfactomedin 1, CTGF - connective tissue growth factor, AGT - angiotensinogen (serpin peptidase inhibitor, clade a, member 8), WNT9A - wingless-type mmtv integration site family, member 9a, NAP1L2 - nucleosome assembly protein 1-like 2, SEMA6A…
GO:0051094	positive regulation of developmental process	2.24e-07	0.000306	1.88	16712	1169	533	70	[AKT3 - v-akt murine thymoma viral oncogene homolog 3, RELN - reelin, TIMP2 - timp metallopeptidase inhibitor 2, PAX2 - paired box 2, TNFRSF12A - tumor necrosis factor receptor superfamily, member 12a, OLFM1 - olfactomedin 1, CTGF - connective tissue growth factor, FST - follistatin, NAP1L2 - nucleosome assembly protein 1-like 2, AGT - angiotensinogen (serpin peptidase inhibitor, clade a, member …
GO:0032502	developmental process	2.43e-07	0.000303	1.37	16712	4407	533	193	[MYLIP - myosin regulatory light chain interacting protein, MDGA1 - mam domain containing glycosylphosphatidylinositol anchor 1, NDN - necdin, melanoma antigen (mage) family member, TNFRSF12A - tumor necrosis factor receptor superfamily, member 12a, SEBOX - sebox homeobox, HSD17B2 - hydroxysteroid (17-beta) dehydrogenase 2, APC2 - adenomatosis polyposis coli 2, SPRR1B - small proline-rich protein…
GO:0043269	regulation of ion transport	2.51e-07	0.000289	2.39	16712	539	533	41	[GSTM2 - glutathione s-transferase mu 2 (muscle), RELN - reelin, FGF14 - fibroblast growth factor 14, FGFR1 - fibroblast growth factor receptor 1, TF - transferrin, AMIGO1 - adhesion molecule with ig-like domain 1, SNCG - synuclein, gamma (breast cancer-specific protein 1), INPP5K - inositol polyphosphate-5-phosphatase k, CASR - calcium-sensing receptor, KLHL24 - kelch-like family member 24, NTSR…
GO:0032879	regulation of localization	2.92e-07	0.000312	1.58	16712	2289	533	115	[GSTM2 - glutathione s-transferase mu 2 (muscle), SIRPA - signal-regulatory protein alpha, RELN - reelin, CTNNA3 - catenin (cadherin-associated protein), alpha 3, INPP5K - inositol polyphosphate-5-phosphatase k, C16orf45 - chromosome 16 open reading frame 45, MMP28 - matrix metallopeptidase 28, C2CD2L - c2cd2-like, MYRIP - myosin viia and rab interacting protein, SEMG1 - semenogelin i, TRPC1 - tr…
GO:0044057	regulation of system process	3.02e-07	0.000301	2.54	16712	444	533	36	[GSTM2 - glutathione s-transferase mu 2 (muscle), FGG - fibrinogen gamma chain, RELN - reelin, CTNNA3 - catenin (cadherin-associated protein), alpha 3, FGFR1 - fibroblast growth factor receptor 1, INPP5K - inositol polyphosphate-5-phosphatase k, ITGA2 - integrin, alpha 2 (cd49b, alpha 2 subunit of vla-2 receptor), CTGF - connective tissue growth factor, CASR - calcium-sensing receptor, EGFR - epi…
GO:0051093	negative regulation of developmental process	3.08e-07	0.000289	2.07	16712	817	533	54	[MYLIP - myosin regulatory light chain interacting protein, AKT3 - v-akt murine thymoma viral oncogene homolog 3, APCS - amyloid p component, serum, PAX2 - paired box 2, SEMA3E - sema domain, immunoglobulin domain (ig), short basic domain, secreted, (semaphorin) 3e, TLL2 - tolloid-like 2, C16orf45 - chromosome 16 open reading frame 45, AGT - angiotensinogen (serpin peptidase inhibitor, clade a, m…
GO:0007166	cell surface receptor signaling pathway	3.3e-07	0.000291	1.64	16712	1911	533	100	[RELN - reelin, NDN - necdin, melanoma antigen (mage) family member, TNFRSF12A - tumor necrosis factor receptor superfamily, member 12a, APC2 - adenomatosis polyposis coli 2, FGF18 - fibroblast growth factor 18, P2RX5 - purinergic receptor p2x, ligand-gated ion channel, 5, MMP1 - matrix metallopeptidase 1 (interstitial collagenase), NUMBL - numb homolog (drosophila)-like, P2RY2 - purinergic recep…
GO:0010817	regulation of hormone levels	6.12e-07	0.00051	2.43	16712	477	533	37	[HSD17B11 - hydroxysteroid (17-beta) dehydrogenase 11, FGG - fibrinogen gamma chain, NR0B2 - nuclear receptor subfamily 0, group b, member 2, DUOXA1 - dual oxidase maturation factor 1, FGFR1 - fibroblast growth factor receptor 1, SHH - sonic hedgehog, HSD17B2 - hydroxysteroid (17-beta) dehydrogenase 2, DUOX1 - dual oxidase 1, CYP26B1 - cytochrome p450, family 26, subfamily b, polypeptide 1, CASR …
GO:0051049	regulation of transport	7.72e-07	0.000609	1.7	16712	1546	533	84	[SIRPA - signal-regulatory protein alpha, GSTM2 - glutathione s-transferase mu 2 (muscle), RELN - reelin, INPP5K - inositol polyphosphate-5-phosphatase k, CASR - calcium-sensing receptor, IRS2 - insulin receptor substrate 2, AGT - angiotensinogen (serpin peptidase inhibitor, clade a, member 8), KCNS1 - potassium voltage-gated channel, delayed-rectifier, subfamily s, member 1, HCN4 - hyperpolariza…
GO:1903532	positive regulation of secretion by cell	1.18e-06	0.000881	2.71	16712	335	533	29	[CADM1 - cell adhesion molecule 1, FGG - fibrinogen gamma chain, NR0B2 - nuclear receptor subfamily 0, group b, member 2, FGFR1 - fibroblast growth factor receptor 1, TSLP - thymic stromal lymphopoietin, CASR - calcium-sensing receptor, PTGER4 - prostaglandin e receptor 4 (subtype ep4), EGFR - epidermal growth factor receptor, IRS2 - insulin receptor substrate 2, AGT - angiotensinogen (serpin pep…
GO:0032501	multicellular organismal process	1.25e-06	0.000892	1.45	16712	3023	533	140	[GSTM2 - glutathione s-transferase mu 2 (muscle), RELN - reelin, NDN - necdin, melanoma antigen (mage) family member, CTNNA3 - catenin (cadherin-associated protein), alpha 3, PAX2 - paired box 2, SEBOX - sebox homeobox, APC2 - adenomatosis polyposis coli 2, HSD17B2 - hydroxysteroid (17-beta) dehydrogenase 2, INPP5K - inositol polyphosphate-5-phosphatase k, PSG3 - pregnancy specific beta-1-glycopr…
GO:0051960	regulation of nervous system development	1.89e-06	0.00128	2.02	16712	777	533	50	[MYLIP - myosin regulatory light chain interacting protein, RELN - reelin, TIMP2 - timp metallopeptidase inhibitor 2, PAX2 - paired box 2, TNFRSF12A - tumor necrosis factor receptor superfamily, member 12a, OLFM1 - olfactomedin 1, SEMA3E - sema domain, immunoglobulin domain (ig), short basic domain, secreted, (semaphorin) 3e, C16orf45 - chromosome 16 open reading frame 45, AGT - angiotensinogen (…
GO:0051241	negative regulation of multicellular organismal process	1.92e-06	0.00125	1.89	16712	981	533	59	[MYLIP - myosin regulatory light chain interacting protein, APCS - amyloid p component, serum, PAX2 - paired box 2, SEMA3E - sema domain, immunoglobulin domain (ig), short basic domain, secreted, (semaphorin) 3e, TLL2 - tolloid-like 2, C16orf45 - chromosome 16 open reading frame 45, AGT - angiotensinogen (serpin peptidase inhibitor, clade a, member 8), WNT9A - wingless-type mmtv integration site …
GO:0007155	cell adhesion	3.13e-06	0.00195	1.98	16712	791	533	50	[SIRPA - signal-regulatory protein alpha, PCDHA10 - protocadherin alpha 10, RELN - reelin, CTNNA3 - catenin (cadherin-associated protein), alpha 3, LGALS4 - lectin, galactoside-binding, soluble, 4, SVEP1 - sushi, von willebrand factor type a, egf and pentraxin domain containing 1, TNFRSF12A - tumor necrosis factor receptor superfamily, member 12a, EGFL7 - egf-like-domain, multiple 7, APLP1 - amyl…
GO:0010469	regulation of signaling receptor activity	3.22e-06	0.00193	2.3	16712	491	533	36	[RELN - reelin, CLEC11A - c-type lectin domain family 11, member a, FGF14 - fibroblast growth factor 14, SHH - sonic hedgehog, CTGF - connective tissue growth factor, TSLP - thymic stromal lymphopoietin, KLHL24 - kelch-like family member 24, PDGFD - platelet derived growth factor d, WNT9A - wingless-type mmtv integration site family, member 9a, AGT - angiotensinogen (serpin peptidase inhibitor, c…
GO:0051962	positive regulation of nervous system development	3.31e-06	0.00191	2.36	16712	451	533	34	[RELN - reelin, TIMP2 - timp metallopeptidase inhibitor 2, FAM150B - family with sequence similarity 150, member b, PAX2 - paired box 2, DUOXA1 - dual oxidase maturation factor 1, FGFR1 - fibroblast growth factor receptor 1, SHH - sonic hedgehog, TNFRSF12A - tumor necrosis factor receptor superfamily, member 12a, AMIGO1 - adhesion molecule with ig-like domain 1, ITGA3 - integrin, alpha 3 (antigen…
GO:0051046	regulation of secretion	3.52e-06	0.00195	2.08	16712	662	533	44	[CADM1 - cell adhesion molecule 1, FGG - fibrinogen gamma chain, NR0B2 - nuclear receptor subfamily 0, group b, member 2, FGFR1 - fibroblast growth factor receptor 1, SNCG - synuclein, gamma (breast cancer-specific protein 1), LGI3 - leucine-rich repeat lgi family, member 3, PTGER4 - prostaglandin e receptor 4 (subtype ep4), CASR - calcium-sensing receptor, TSLP - thymic stromal lymphopoietin, EG…
GO:0022610	biological adhesion	3.73e-06	0.002	1.97	16712	796	533	50	[SIRPA - signal-regulatory protein alpha, PCDHA10 - protocadherin alpha 10, RELN - reelin, CTNNA3 - catenin (cadherin-associated protein), alpha 3, LGALS4 - lectin, galactoside-binding, soluble, 4, SVEP1 - sushi, von willebrand factor type a, egf and pentraxin domain containing 1, TNFRSF12A - tumor necrosis factor receptor superfamily, member 12a, EGFL7 - egf-like-domain, multiple 7, APLP1 - amyl…
GO:0030154	cell differentiation	4.26e-06	0.0022	1.62	16712	1689	533	87	[MDGA1 - mam domain containing glycosylphosphatidylinositol anchor 1, RELN - reelin, PAX2 - paired box 2, SEBOX - sebox homeobox, SPRR1B - small proline-rich protein 1b, HTRA1 - htra serine peptidase 1, INSC - inscuteable homolog (drosophila), EGFL7 - egf-like-domain, multiple 7, OLFM1 - olfactomedin 1, SEMA3E - sema domain, immunoglobulin domain (ig), short basic domain, secreted, (semaphorin) 3…
GO:0010646	regulation of cell communication	5.69e-06	0.00284	1.42	16712	3079	533	139	[GSTM2 - glutathione s-transferase mu 2 (muscle), RELN - reelin, RNF152 - ring finger protein 152, TNFRSF12A - tumor necrosis factor receptor superfamily, member 12a, APC2 - adenomatosis polyposis coli 2, HTRA1 - htra serine peptidase 1, APLP1 - amyloid beta (a4) precursor-like protein 1, INPP5K - inositol polyphosphate-5-phosphatase k, C2CD2L - c2cd2-like, MYRIP - myosin viia and rab interacting…
GO:0023051	regulation of signaling	5.94e-06	0.00287	1.41	16712	3109	533	140	[GSTM2 - glutathione s-transferase mu 2 (muscle), RELN - reelin, RNF152 - ring finger protein 152, TNFRSF12A - tumor necrosis factor receptor superfamily, member 12a, APC2 - adenomatosis polyposis coli 2, HTRA1 - htra serine peptidase 1, APLP1 - amyloid beta (a4) precursor-like protein 1, INPP5K - inositol polyphosphate-5-phosphatase k, C2CD2L - c2cd2-like, MYRIP - myosin viia and rab interacting…
GO:0050767	regulation of neurogenesis	6.24e-06	0.00292	2.02	16712	699	533	45	[MYLIP - myosin regulatory light chain interacting protein, RELN - reelin, TIMP2 - timp metallopeptidase inhibitor 2, FAM150B - family with sequence similarity 150, member b, CRMP1 - collapsin response mediator protein 1, DUOXA1 - dual oxidase maturation factor 1, FGFR1 - fibroblast growth factor receptor 1, TNFRSF12A - tumor necrosis factor receptor superfamily, member 12a, SHH - sonic hedgehog,…
GO:0048869	cellular developmental process	7.23e-06	0.00329	1.47	16712	2469	533	116	[MDGA1 - mam domain containing glycosylphosphatidylinositol anchor 1, RELN - reelin, PAX2 - paired box 2, SEBOX - sebox homeobox, SPRR1B - small proline-rich protein 1b, HTRA1 - htra serine peptidase 1, APC2 - adenomatosis polyposis coli 2, INSC - inscuteable homolog (drosophila), ANXA13 - annexin a13, PBXIP1 - pre-b-cell leukemia homeobox interacting protein 1, BEX1 - brain expressed, x-linked 1…
GO:1903530	regulation of secretion by cell	7.69e-06	0.00339	2.08	16712	617	533	41	[CADM1 - cell adhesion molecule 1, FGG - fibrinogen gamma chain, NR0B2 - nuclear receptor subfamily 0, group b, member 2, FGFR1 - fibroblast growth factor receptor 1, SNCG - synuclein, gamma (breast cancer-specific protein 1), LGI3 - leucine-rich repeat lgi family, member 3, PTGER4 - prostaglandin e receptor 4 (subtype ep4), TSLP - thymic stromal lymphopoietin, CASR - calcium-sensing receptor, EG…
GO:0043270	positive regulation of ion transport	1.09e-05	0.00466	3.03	16712	207	533	20	[P2RX5 - purinergic receptor p2x, ligand-gated ion channel, 5, GSTM2 - glutathione s-transferase mu 2 (muscle), BDKRB1 - bradykinin receptor b1, RELN - reelin, PINK1 - pten induced putative kinase 1, FGF14 - fibroblast growth factor 14, AMIGO1 - adhesion molecule with ig-like domain 1, LPAR3 - lysophosphatidic acid receptor 3, PLA2G6 - phospholipase a2, group vi (cytosolic, calcium-independent), …
GO:0048731	system development	1.26e-05	0.00526	2.04	16712	630	533	41	[PCDHA10 - protocadherin alpha 10, MYLIP - myosin regulatory light chain interacting protein, RELN - reelin, TIMP2 - timp metallopeptidase inhibitor 2, FGF14 - fibroblast growth factor 14, PAX2 - paired box 2, NDN - necdin, melanoma antigen (mage) family member, CRMP1 - collapsin response mediator protein 1, FGFR3 - fibroblast growth factor receptor 3, FGFR1 - fibroblast growth factor receptor 1,…
GO:0009887	animal organ morphogenesis	1.4e-05	0.00568	2.28	16712	441	533	32	[AKT3 - v-akt murine thymoma viral oncogene homolog 3, PAX2 - paired box 2, FGFR3 - fibroblast growth factor receptor 3, FGFR1 - fibroblast growth factor receptor 1, SHH - sonic hedgehog, HTRA1 - htra serine peptidase 1, APLP1 - amyloid beta (a4) precursor-like protein 1, ITGA2 - integrin, alpha 2 (cd49b, alpha 2 subunit of vla-2 receptor), CYP26B1 - cytochrome p450, family 26, subfamily b, polyp…
GO:0009966	regulation of signal transduction	1.64e-05	0.00647	1.42	16712	2784	533	126	[GSTM2 - glutathione s-transferase mu 2 (muscle), RELN - reelin, RNF152 - ring finger protein 152, TNFRSF12A - tumor necrosis factor receptor superfamily, member 12a, HTRA1 - htra serine peptidase 1, APC2 - adenomatosis polyposis coli 2, INPP5K - inositol polyphosphate-5-phosphatase k, APLP1 - amyloid beta (a4) precursor-like protein 1, FGF18 - fibroblast growth factor 18, LURAP1 - leucine rich a…
GO:1904064	positive regulation of cation transmembrane transport	1.72e-05	0.0066	4.08	16712	100	533	13	[GSTM2 - glutathione s-transferase mu 2 (muscle), RELN - reelin, BDKRB1 - bradykinin receptor b1, PINK1 - pten induced putative kinase 1, FGF14 - fibroblast growth factor 14, AMIGO1 - adhesion molecule with ig-like domain 1, HAP1 - huntingtin-associated protein 1, EDN3 - endothelin 3, NTSR1 - neurotensin receptor 1 (high affinity), AGT - angiotensinogen (serpin peptidase inhibitor, clade a, membe…
GO:0051174	regulation of phosphorus metabolic process	1.73e-05	0.0065	1.61	16712	1522	533	78	[CAMK2N2 - calcium/calmodulin-dependent protein kinase ii inhibitor 2, RELN - reelin, TIMP2 - timp metallopeptidase inhibitor 2, INPP5K - inositol polyphosphate-5-phosphatase k, CTGF - connective tissue growth factor, IRS2 - insulin receptor substrate 2, AGT - angiotensinogen (serpin peptidase inhibitor, clade a, member 8), WNK2 - wnk lysine deficient protein kinase 2, SEMA6A - sema domain, trans…
GO:0045664	regulation of neuron differentiation	1.74e-05	0.00636	2.08	16712	573	533	38	[MYLIP - myosin regulatory light chain interacting protein, RELN - reelin, TIMP2 - timp metallopeptidase inhibitor 2, FAM150B - family with sequence similarity 150, member b, CRMP1 - collapsin response mediator protein 1, DUOXA1 - dual oxidase maturation factor 1, FGFR1 - fibroblast growth factor receptor 1, SHH - sonic hedgehog, TNFRSF12A - tumor necrosis factor receptor superfamily, member 12a,…
GO:0060284	regulation of cell development	1.84e-05	0.00657	1.89	16712	798	533	48	[MYLIP - myosin regulatory light chain interacting protein, FGG - fibrinogen gamma chain, RELN - reelin, TIMP2 - timp metallopeptidase inhibitor 2, FAM150B - family with sequence similarity 150, member b, CRMP1 - collapsin response mediator protein 1, DUOXA1 - dual oxidase maturation factor 1, FGFR1 - fibroblast growth factor receptor 1, SHH - sonic hedgehog, TNFRSF12A - tumor necrosis factor rec…
GO:0001558	regulation of cell growth	1.87e-05	0.0065	2.4	16712	366	533	28	[TNFRSF12A - tumor necrosis factor receptor superfamily, member 12a, HTRA1 - htra serine peptidase 1, OLFM1 - olfactomedin 1, HYAL1 - hyaluronoglucosaminidase 1, SEMA3E - sema domain, immunoglobulin domain (ig), short basic domain, secreted, (semaphorin) 3e, CTGF - connective tissue growth factor, IGFBPL1 - insulin-like growth factor binding protein-like 1, EGFR - epidermal growth factor receptor…
GO:0050878	regulation of body fluid levels	2.05e-05	0.00697	2.43	16712	348	533	27	[FGG - fibrinogen gamma chain, SHH - sonic hedgehog, P2RX6 - purinergic receptor p2x, ligand-gated ion channel, 6, INPP5K - inositol polyphosphate-5-phosphatase k, ITGA2 - integrin, alpha 2 (cd49b, alpha 2 subunit of vla-2 receptor), CYP26B1 - cytochrome p450, family 26, subfamily b, polypeptide 1, HEG1 - heart development protein with egf-like domains 1, TLR4 - toll-like receptor 4, SERPINA5 - s…
GO:0034765	regulation of ion transmembrane transport	2.51e-05	0.00834	2.36	16712	372	533	28	[GSTM2 - glutathione s-transferase mu 2 (muscle), RELN - reelin, FGF14 - fibroblast growth factor 14, AMIGO1 - adhesion molecule with ig-like domain 1, KLHL24 - kelch-like family member 24, AGT - angiotensinogen (serpin peptidase inhibitor, clade a, member 8), IRS2 - insulin receptor substrate 2, NTSR1 - neurotensin receptor 1 (high affinity), KCNS1 - potassium voltage-gated channel, delayed-rect…
GO:0051271	negative regulation of cellular component movement	2.88e-05	0.00939	2.67	16712	258	533	22	[SFRP1 - secreted frizzled-related protein 1, ADAMTS9 - adam metallopeptidase with thrombospondin type 1 motif, 9, NDRG4 - ndrg family member 4, SHH - sonic hedgehog, TACSTD2 - tumor-associated calcium signal transducer 2, HYAL2 - hyaluronoglucosaminidase 2, IGFBP5 - insulin-like growth factor binding protein 5, SEMA3E - sema domain, immunoglobulin domain (ig), short basic domain, secreted, (sema…
GO:0034762	regulation of transmembrane transport	2.96e-05	0.00945	2.19	16712	458	533	32	[GSTM2 - glutathione s-transferase mu 2 (muscle), RELN - reelin, FGF14 - fibroblast growth factor 14, AMIGO1 - adhesion molecule with ig-like domain 1, INPP5K - inositol polyphosphate-5-phosphatase k, GRB10 - growth factor receptor-bound protein 10, KLHL24 - kelch-like family member 24, NTSR1 - neurotensin receptor 1 (high affinity), AGT - angiotensinogen (serpin peptidase inhibitor, clade a, mem…
GO:0019220	regulation of phosphate metabolic process	3.01e-05	0.00941	1.59	16712	1521	533	77	[CAMK2N2 - calcium/calmodulin-dependent protein kinase ii inhibitor 2, RELN - reelin, TIMP2 - timp metallopeptidase inhibitor 2, INPP5K - inositol polyphosphate-5-phosphatase k, CTGF - connective tissue growth factor, IRS2 - insulin receptor substrate 2, AGT - angiotensinogen (serpin peptidase inhibitor, clade a, member 8), WNK2 - wnk lysine deficient protein kinase 2, SEMA6A - sema domain, trans…
GO:0051270	regulation of cellular component movement	3.81e-05	0.0117	1.85	16712	798	533	47	[AKT3 - v-akt murine thymoma viral oncogene homolog 3, RELN - reelin, CTNNA3 - catenin (cadherin-associated protein), alpha 3, ADAMTS9 - adam metallopeptidase with thrombospondin type 1 motif, 9, FGFR1 - fibroblast growth factor receptor 1, TTLL6 - tubulin tyrosine ligase-like family, member 6, SHH - sonic hedgehog, ITGA2 - integrin, alpha 2 (cd49b, alpha 2 subunit of vla-2 receptor), SEMA3E - se…
GO:0043408	regulation of MAPK cascade	3.84e-05	0.0115	1.94	16712	661	533	41	[FGG - fibrinogen gamma chain, TIMP2 - timp metallopeptidase inhibitor 2, FAM150B - family with sequence similarity 150, member b, FGFR3 - fibroblast growth factor receptor 3, FGFR1 - fibroblast growth factor receptor 1, INPP5K - inositol polyphosphate-5-phosphatase k, CTGF - connective tissue growth factor, AXL - axl receptor tyrosine kinase, EGFR - epidermal growth factor receptor, AMBP - alpha…
GO:0010647	positive regulation of cell communication	4.02e-05	0.0118	1.57	16712	1534	533	77	[GSTM2 - glutathione s-transferase mu 2 (muscle), AKT3 - v-akt murine thymoma viral oncogene homolog 3, RELN - reelin, TIMP2 - timp metallopeptidase inhibitor 2, TNFRSF12A - tumor necrosis factor receptor superfamily, member 12a, CTGF - connective tissue growth factor, CASR - calcium-sensing receptor, FRAT1 - frequently rearranged in advanced t-cell lymphomas, IRS2 - insulin receptor substrate 2,…
GO:0007399	nervous system development	4.59e-05	0.0132	2.59	16712	266	533	22	[P2RX5 - purinergic receptor p2x, ligand-gated ion channel, 5, PCDHA10 - protocadherin alpha 10, MYLIP - myosin regulatory light chain interacting protein, NUMBL - numb homolog (drosophila)-like, FGF19 - fibroblast growth factor 19, FGF14 - fibroblast growth factor 14, NDN - necdin, melanoma antigen (mage) family member, CRMP1 - collapsin response mediator protein 1, CBLN1 - cerebellin 1 precurso…
GO:0023056	positive regulation of signaling	4.68e-05	0.0132	1.57	16712	1541	533	77	[GSTM2 - glutathione s-transferase mu 2 (muscle), AKT3 - v-akt murine thymoma viral oncogene homolog 3, RELN - reelin, TIMP2 - timp metallopeptidase inhibitor 2, TNFRSF12A - tumor necrosis factor receptor superfamily, member 12a, CTGF - connective tissue growth factor, CASR - calcium-sensing receptor, FRAT1 - frequently rearranged in advanced t-cell lymphomas, IRS2 - insulin receptor substrate 2,…
GO:0044703	multi-organism reproductive process	4.79e-05	0.0133	3.71	16712	110	533	13	[VGF - vgf nerve growth factor inducible, PI3 - peptidase inhibitor 3, skin-derived, HPGD - hydroxyprostaglandin dehydrogenase 15-(nad), ITGA2 - integrin, alpha 2 (cd49b, alpha 2 subunit of vla-2 receptor), IGFBP5 - insulin-like growth factor binding protein 5, MAFF - v-maf avian musculoaponeurotic fibrosarcoma oncogene homolog f, PSG3 - pregnancy specific beta-1-glycoprotein 3, CLIC5 - chloride …
GO:0009967	positive regulation of signal transduction	5.04e-05	0.0137	1.6	16712	1392	533	71	[GSTM2 - glutathione s-transferase mu 2 (muscle), AKT3 - v-akt murine thymoma viral oncogene homolog 3, RELN - reelin, TIMP2 - timp metallopeptidase inhibitor 2, TNFRSF12A - tumor necrosis factor receptor superfamily, member 12a, CTGF - connective tissue growth factor, FRAT1 - frequently rearranged in advanced t-cell lymphomas, IRS2 - insulin receptor substrate 2, AGT - angiotensinogen (serpin pe…
GO:0040013	negative regulation of locomotion	5.43e-05	0.0145	2.56	16712	269	533	22	[SFRP1 - secreted frizzled-related protein 1, ADAMTS9 - adam metallopeptidase with thrombospondin type 1 motif, 9, NDRG4 - ndrg family member 4, SHH - sonic hedgehog, TACSTD2 - tumor-associated calcium signal transducer 2, HYAL2 - hyaluronoglucosaminidase 2, IGFBP5 - insulin-like growth factor binding protein 5, SEMA3E - sema domain, immunoglobulin domain (ig), short basic domain, secreted, (sema…
GO:0022603	regulation of anatomical structure morphogenesis	5.76e-05	0.0151	1.76	16712	906	533	51	[AP2A2 - adaptor-related protein complex 2, alpha 2 subunit, RELN - reelin, AKT3 - v-akt murine thymoma viral oncogene homolog 3, PAX2 - paired box 2, TNFRSF12A - tumor necrosis factor receptor superfamily, member 12a, OLFM1 - olfactomedin 1, SEMA3E - sema domain, immunoglobulin domain (ig), short basic domain, secreted, (semaphorin) 3e, AGT - angiotensinogen (serpin peptidase inhibitor, clade a,…
GO:0034767	positive regulation of ion transmembrane transport	5.79e-05	0.015	3.64	16712	112	533	13	[GSTM2 - glutathione s-transferase mu 2 (muscle), RELN - reelin, BDKRB1 - bradykinin receptor b1, PINK1 - pten induced putative kinase 1, FGF14 - fibroblast growth factor 14, AMIGO1 - adhesion molecule with ig-like domain 1, HAP1 - huntingtin-associated protein 1, EDN3 - endothelin 3, NTSR1 - neurotensin receptor 1 (high affinity), AGT - angiotensinogen (serpin peptidase inhibitor, clade a, membe…
GO:0050769	positive regulation of neurogenesis	7.88e-05	0.02	2.21	16712	397	533	28	[RELN - reelin, FAM150B - family with sequence similarity 150, member b, TIMP2 - timp metallopeptidase inhibitor 2, DUOXA1 - dual oxidase maturation factor 1, FGFR1 - fibroblast growth factor receptor 1, SHH - sonic hedgehog, TNFRSF12A - tumor necrosis factor receptor superfamily, member 12a, AMIGO1 - adhesion molecule with ig-like domain 1, METRN - meteorin, glial cell differentiation regulator,…
GO:0048583	regulation of response to stimulus	8.03e-05	0.0201	1.33	16712	3525	533	149	[GSTM2 - glutathione s-transferase mu 2 (muscle), RELN - reelin, APCS - amyloid p component, serum, RNF152 - ring finger protein 152, TNFRSF12A - tumor necrosis factor receptor superfamily, member 12a, APC2 - adenomatosis polyposis coli 2, HTRA1 - htra serine peptidase 1, APLP1 - amyloid beta (a4) precursor-like protein 1, INPP5K - inositol polyphosphate-5-phosphatase k, MMP28 - matrix metallopep…
GO:0065008	regulation of biological quality	8.4e-05	0.0206	1.35	16712	3078	533	133	[GSTM2 - glutathione s-transferase mu 2 (muscle), MYLIP - myosin regulatory light chain interacting protein, RELN - reelin, CTNNA3 - catenin (cadherin-associated protein), alpha 3, NDN - necdin, melanoma antigen (mage) family member, PAX2 - paired box 2, ZG16B - zymogen granule protein 16b, HSD17B2 - hydroxysteroid (17-beta) dehydrogenase 2, INSC - inscuteable homolog (drosophila), INPP5K - inosi…
GO:0051896	regulation of protein kinase B signaling	8.62e-05	0.0208	2.9	16712	184	533	17	[PINK1 - pten induced putative kinase 1, FGF19 - fibroblast growth factor 19, SFRP5 - secreted frizzled-related protein 5, IGF2 - insulin-like growth factor 2 (somatomedin a), C1QTNF1 - c1q and tumor necrosis factor related protein 1, FGFR3 - fibroblast growth factor receptor 3, NRG2 - neuregulin 2, FGFR1 - fibroblast growth factor receptor 1, HYAL2 - hyaluronoglucosaminidase 2, INPP5K - inositol…
GO:0014074	response to purine-containing compound	9.73e-05	0.0231	3.28	16712	134	533	14	[GSTM2 - glutathione s-transferase mu 2 (muscle), P2RX5 - purinergic receptor p2x, ligand-gated ion channel, 5, VGF - vgf nerve growth factor inducible, RAPGEF3 - rap guanine nucleotide exchange factor (gef) 3, HCN2 - hyperpolarization activated cyclic nucleotide-gated potassium channel 2, P2RX6 - purinergic receptor p2x, ligand-gated ion channel, 6, HCN1 - hyperpolarization activated cyclic nucl…
GO:0040008	regulation of growth	0.000103	0.0242	1.93	16712	600	533	37	[NDN - necdin, melanoma antigen (mage) family member, FGFR3 - fibroblast growth factor receptor 3, FGFR1 - fibroblast growth factor receptor 1, TNFRSF12A - tumor necrosis factor receptor superfamily, member 12a, HTRA1 - htra serine peptidase 1, OLFM1 - olfactomedin 1, SEMA3E - sema domain, immunoglobulin domain (ig), short basic domain, secreted, (semaphorin) 3e, HYAL1 - hyaluronoglucosaminidase …
GO:0010959	regulation of metal ion transport	0.000105	0.0241	2.4	16712	301	533	23	[P2RX5 - purinergic receptor p2x, ligand-gated ion channel, 5, GSTM2 - glutathione s-transferase mu 2 (muscle), BDKRB1 - bradykinin receptor b1, FGF14 - fibroblast growth factor 14, TF - transferrin, AMIGO1 - adhesion molecule with ig-like domain 1, LPAR3 - lysophosphatidic acid receptor 3, INPP5K - inositol polyphosphate-5-phosphatase k, PLA2G6 - phospholipase a2, group vi (cytosolic, calcium-in…
GO:0014070	response to organic cyclic compound	0.00012	0.0273	1.86	16712	673	533	40	[GSTM2 - glutathione s-transferase mu 2 (muscle), P2RX6 - purinergic receptor p2x, ligand-gated ion channel, 6, INPP5K - inositol polyphosphate-5-phosphatase k, APLP1 - amyloid beta (a4) precursor-like protein 1, ITGA2 - integrin, alpha 2 (cd49b, alpha 2 subunit of vla-2 receptor), KLF2 - kruppel-like factor 2 (lung), DUOX1 - dual oxidase 1, ABCA3 - atp-binding cassette, sub-family a (abc1), memb…
GO:0097187	dentinogenesis	0.000126	0.0282	23.52	16712	4	533	3	[FAM20C - family with sequence similarity 20, member c, SERPINE1 - serpin peptidase inhibitor, clade e (nexin, plasminogen activator inhibitor type 1), member 1, HTRA1 - htra serine peptidase 1]
GO:0051591	response to cAMP	0.000134	0.0294	3.83	16712	90	533	11	[SDC1 - syndecan 1, VGF - vgf nerve growth factor inducible, RAPGEF3 - rap guanine nucleotide exchange factor (gef) 3, HCN4 - hyperpolarization activated cyclic nucleotide-gated potassium channel 4, HCN2 - hyperpolarization activated cyclic nucleotide-gated potassium channel 2, HCN1 - hyperpolarization activated cyclic nucleotide-gated potassium channel 1, INPP5K - inositol polyphosphate-5-phosph…
GO:2000146	negative regulation of cell motility	0.000135	0.0293	2.61	16712	228	533	19	[SFRP1 - secreted frizzled-related protein 1, ADAMTS9 - adam metallopeptidase with thrombospondin type 1 motif, 9, NDRG4 - ndrg family member 4, SHH - sonic hedgehog, TACSTD2 - tumor-associated calcium signal transducer 2, HYAL2 - hyaluronoglucosaminidase 2, IGFBP5 - insulin-like growth factor binding protein 5, LIMCH1 - lim and calponin homology domains 1, PTGER4 - prostaglandin e receptor 4 (su…
GO:0046683	response to organophosphorus	0.00014	0.03	3.34	16712	122	533	13	[P2RX5 - purinergic receptor p2x, ligand-gated ion channel, 5, VGF - vgf nerve growth factor inducible, RAPGEF3 - rap guanine nucleotide exchange factor (gef) 3, HCN2 - hyperpolarization activated cyclic nucleotide-gated potassium channel 2, P2RX6 - purinergic receptor p2x, ligand-gated ion channel, 6, HCN1 - hyperpolarization activated cyclic nucleotide-gated potassium channel 1, INPP5K - inosit…
GO:0048513	animal organ development	0.000152	0.0322	1.62	16712	1139	533	59	[SLC6A11 - solute carrier family 6 (neurotransmitter transporter), member 11, MDGA1 - mam domain containing glycosylphosphatidylinositol anchor 1, RELN - reelin, PAX2 - paired box 2, HTRA1 - htra serine peptidase 1, HSD17B2 - hydroxysteroid (17-beta) dehydrogenase 2, CTGF - connective tissue growth factor, OTC - ornithine carbamoyltransferase, CCDC40 - coiled-coil domain containing 40, DKK3 - dic…
GO:0042221	response to chemical	0.000153	0.0319	1.41	16712	2290	533	103	[GSTM2 - glutathione s-transferase mu 2 (muscle), PAX2 - paired box 2, HSD17B2 - hydroxysteroid (17-beta) dehydrogenase 2, APLP1 - amyloid beta (a4) precursor-like protein 1, INPP5K - inositol polyphosphate-5-phosphatase k, ABCA3 - atp-binding cassette, sub-family a (abc1), member 3, SLC6A19 - solute carrier family 6 (neutral amino acid transporter), member 19, RASA4 - ras p21 protein activator 4…
GO:0046883	regulation of hormone secretion	0.000158	0.0324	2.51	16712	250	533	20	[SFRP1 - secreted frizzled-related protein 1, FGG - fibrinogen gamma chain, NR0B2 - nuclear receptor subfamily 0, group b, member 2, RAPGEF3 - rap guanine nucleotide exchange factor (gef) 3, C1QTNF1 - c1q and tumor necrosis factor related protein 1, FGFR1 - fibroblast growth factor receptor 1, PLA2G6 - phospholipase a2, group vi (cytosolic, calcium-independent), EDN3 - endothelin 3, CASR - calciu…
GO:0042325	regulation of phosphorylation	0.000161	0.0325	1.56	16712	1343	533	67	[CAMK2N2 - calcium/calmodulin-dependent protein kinase ii inhibitor 2, RELN - reelin, TIMP2 - timp metallopeptidase inhibitor 2, INPP5K - inositol polyphosphate-5-phosphatase k, CTGF - connective tissue growth factor, IRS2 - insulin receptor substrate 2, AGT - angiotensinogen (serpin peptidase inhibitor, clade a, member 8), WNK2 - wnk lysine deficient protein kinase 2, SEMA6A - sema domain, trans…
GO:0010720	positive regulation of cell development	0.000179	0.0357	2.04	16712	460	533	30	[RELN - reelin, FGG - fibrinogen gamma chain, TIMP2 - timp metallopeptidase inhibitor 2, FAM150B - family with sequence similarity 150, member b, DUOXA1 - dual oxidase maturation factor 1, FGFR1 - fibroblast growth factor receptor 1, SHH - sonic hedgehog, TNFRSF12A - tumor necrosis factor receptor superfamily, member 12a, AMIGO1 - adhesion molecule with ig-like domain 1, METRN - meteorin, glial c…
GO:0048584	positive regulation of response to stimulus	0.000184	0.0363	1.46	16712	1871	533	87	[GSTM2 - glutathione s-transferase mu 2 (muscle), AKT3 - v-akt murine thymoma viral oncogene homolog 3, RELN - reelin, APCS - amyloid p component, serum, TIMP2 - timp metallopeptidase inhibitor 2, TNFRSF12A - tumor necrosis factor receptor superfamily, member 12a, CTGF - connective tissue growth factor, CASR - calcium-sensing receptor, FRAT1 - frequently rearranged in advanced t-cell lymphomas, I…
GO:0035239	tube morphogenesis	0.000185	0.0361	2.48	16712	253	533	20	[ID2 - inhibitor of dna binding 2, dominant negative helix-loop-helix protein, SFRP1 - secreted frizzled-related protein 1, PAX2 - paired box 2, ADAMTS9 - adam metallopeptidase with thrombospondin type 1 motif, 9, GATA4 - gata binding protein 4, NDRG4 - ndrg family member 4, SHH - sonic hedgehog, NRARP - notch-regulated ankyrin repeat protein, TACSTD2 - tumor-associated calcium signal transducer …
GO:2000145	regulation of cell motility	0.000186	0.0357	1.79	16712	734	533	42	[RELN - reelin, AKT3 - v-akt murine thymoma viral oncogene homolog 3, ADAMTS9 - adam metallopeptidase with thrombospondin type 1 motif, 9, FGFR1 - fibroblast growth factor receptor 1, SHH - sonic hedgehog, ITGA2 - integrin, alpha 2 (cd49b, alpha 2 subunit of vla-2 receptor), SEMA3E - sema domain, immunoglobulin domain (ig), short basic domain, secreted, (semaphorin) 3e, ITGA3 - integrin, alpha 3 …
GO:0030336	negative regulation of cell migration	0.00019	0.036	2.63	16712	215	533	18	[SFRP1 - secreted frizzled-related protein 1, ADAMTS9 - adam metallopeptidase with thrombospondin type 1 motif, 9, NDRG4 - ndrg family member 4, SHH - sonic hedgehog, TACSTD2 - tumor-associated calcium signal transducer 2, HYAL2 - hyaluronoglucosaminidase 2, IGFBP5 - insulin-like growth factor binding protein 5, LIMCH1 - lim and calponin homology domains 1, PTGER4 - prostaglandin e receptor 4 (su…
GO:0051897	positive regulation of protein kinase B signaling	0.000195	0.0365	3.07	16712	143	533	14	[PINK1 - pten induced putative kinase 1, FGF19 - fibroblast growth factor 19, IGF2 - insulin-like growth factor 2 (somatomedin a), FGFR3 - fibroblast growth factor receptor 3, C1QTNF1 - c1q and tumor necrosis factor related protein 1, NRG2 - neuregulin 2, FGFR1 - fibroblast growth factor receptor 1, IGFBP5 - insulin-like growth factor binding protein 5, EGFR - epidermal growth factor receptor, AX…
GO:0007165	signal transduction	0.000196	0.0363	1.27	16712	4107	533	167	[GSTM2 - glutathione s-transferase mu 2 (muscle), RELN - reelin, PAX2 - paired box 2, NDN - necdin, melanoma antigen (mage) family member, TNFRSF12A - tumor necrosis factor receptor superfamily, member 12a, APC2 - adenomatosis polyposis coli 2, INPP5K - inositol polyphosphate-5-phosphatase k, RASA4 - ras p21 protein activator 4, HEBP1 - heme binding protein 1, FGF18 - fibroblast growth factor 18,…
GO:0030334	regulation of cell migration	0.000196	0.0359	1.82	16712	689	533	40	[RELN - reelin, AKT3 - v-akt murine thymoma viral oncogene homolog 3, ADAMTS9 - adam metallopeptidase with thrombospondin type 1 motif, 9, FGFR1 - fibroblast growth factor receptor 1, SHH - sonic hedgehog, ITGA2 - integrin, alpha 2 (cd49b, alpha 2 subunit of vla-2 receptor), SEMA3E - sema domain, immunoglobulin domain (ig), short basic domain, secreted, (semaphorin) 3e, ITGA3 - integrin, alpha 3 …
GO:0009968	negative regulation of signal transduction	0.000201	0.0362	1.63	16712	1076	533	56	[GSTM2 - glutathione s-transferase mu 2 (muscle), TIMP2 - timp metallopeptidase inhibitor 2, RNF152 - ring finger protein 152, HTRA1 - htra serine peptidase 1, APC2 - adenomatosis polyposis coli 2, EGFL7 - egf-like-domain, multiple 7, APLP1 - amyloid beta (a4) precursor-like protein 1, INPP5K - inositol polyphosphate-5-phosphatase k, FST - follistatin, DKK3 - dickkopf wnt signaling pathway inhibi…
GO:0010562	positive regulation of phosphorus metabolic process	0.000209	0.0373	1.67	16712	979	533	52	[RELN - reelin, TIMP2 - timp metallopeptidase inhibitor 2, CTGF - connective tissue growth factor, AGT - angiotensinogen (serpin peptidase inhibitor, clade a, member 8), TLR4 - toll-like receptor 4, FGF18 - fibroblast growth factor 18, CAPRIN2 - caprin family member 2, PINK1 - pten induced putative kinase 1, GUCA2A - guanylate cyclase activator 2a (guanylin), DUSP6 - dual specificity phosphatase …
GO:0045937	positive regulation of phosphate metabolic process	0.000209	0.0369	1.67	16712	979	533	52	[RELN - reelin, TIMP2 - timp metallopeptidase inhibitor 2, CTGF - connective tissue growth factor, AGT - angiotensinogen (serpin peptidase inhibitor, clade a, member 8), TLR4 - toll-like receptor 4, FGF18 - fibroblast growth factor 18, CAPRIN2 - caprin family member 2, PINK1 - pten induced putative kinase 1, GUCA2A - guanylate cyclase activator 2a (guanylin), DUSP6 - dual specificity phosphatase …
GO:0042127	regulation of cell proliferation	0.00021	0.0366	1.54	16712	1407	533	69	[AKT3 - v-akt murine thymoma viral oncogene homolog 3, TIMP2 - timp metallopeptidase inhibitor 2, NDN - necdin, melanoma antigen (mage) family member, PAX2 - paired box 2, HTRA1 - htra serine peptidase 1, EGFL7 - egf-like-domain, multiple 7, CTGF - connective tissue growth factor, CASR - calcium-sensing receptor, IRS2 - insulin receptor substrate 2, AGT - angiotensinogen (serpin peptidase inhibit…
GO:0034764	positive regulation of transmembrane transport	0.000216	0.0373	2.9	16712	162	533	15	[GSTM2 - glutathione s-transferase mu 2 (muscle), RELN - reelin, BDKRB1 - bradykinin receptor b1, FGF19 - fibroblast growth factor 19, PINK1 - pten induced putative kinase 1, FGF14 - fibroblast growth factor 14, AMIGO1 - adhesion molecule with ig-like domain 1, HAP1 - huntingtin-associated protein 1, EDN3 - endothelin 3, NTSR1 - neurotensin receptor 1 (high affinity), IRS2 - insulin receptor subs…
GO:0055117	regulation of cardiac muscle contraction	0.000222	0.0378	4.82	16712	52	533	8	[CTGF - connective tissue growth factor, GSTM2 - glutathione s-transferase mu 2 (muscle), RGS2 - regulator of g-protein signaling 2, 24kda, CTNNA3 - catenin (cadherin-associated protein), alpha 3, GATA4 - gata binding protein 4, ADORA1 - adenosine a1 receptor, HCN4 - hyperpolarization activated cyclic nucleotide-gated potassium channel 4, TNNI3 - troponin i type 3 (cardiac)]
GO:0046887	positive regulation of hormone secretion	0.000227	0.0383	3.18	16712	128	533	13	[FGG - fibrinogen gamma chain, NR0B2 - nuclear receptor subfamily 0, group b, member 2, C1QTNF1 - c1q and tumor necrosis factor related protein 1, FGFR1 - fibroblast growth factor receptor 1, PLA2G6 - phospholipase a2, group vi (cytosolic, calcium-independent), EDN3 - endothelin 3, CASR - calcium-sensing receptor, EGFR - epidermal growth factor receptor, IRS2 - insulin receptor substrate 2, NKX3-…
GO:0031589	cell-substrate adhesion	0.000227	0.0379	3.18	16712	128	533	13	[FGG - fibrinogen gamma chain, ADAMTS9 - adam metallopeptidase with thrombospondin type 1 motif, 9, TNFRSF12A - tumor necrosis factor receptor superfamily, member 12a, ITGA2 - integrin, alpha 2 (cd49b, alpha 2 subunit of vla-2 receptor), FERMT2 - fermitin family member 2, ITGA3 - integrin, alpha 3 (antigen cd49c, alpha 3 subunit of vla-3 receptor), ITGB5 - integrin, beta 5, CTGF - connective tiss…
GO:0048522	positive regulation of cellular process	0.000228	0.0375	1.25	16712	4556	533	182	[GSTM2 - glutathione s-transferase mu 2 (muscle), SIRPA - signal-regulatory protein alpha, RELN - reelin, PAX2 - paired box 2, NDN - necdin, melanoma antigen (mage) family member, RNF152 - ring finger protein 152, AADAC - arylacetamide deacetylase, TNFRSF12A - tumor necrosis factor receptor superfamily, member 12a, HTRA1 - htra serine peptidase 1, INPP5K - inositol polyphosphate-5-phosphatase k, …
GO:0090287	regulation of cellular response to growth factor stimulus	0.000235	0.0383	2.5	16712	238	533	19	[SFRP1 - secreted frizzled-related protein 1, SHISA2 - shisa family member 2, SFRP5 - secreted frizzled-related protein 5, GATA4 - gata binding protein 4, DUSP6 - dual specificity phosphatase 6, FGFR1 - fibroblast growth factor receptor 1, HTRA1 - htra serine peptidase 1, ITGA3 - integrin, alpha 3 (antigen cd49c, alpha 3 subunit of vla-3 receptor), CDKN2B - cyclin-dependent kinase inhibitor 2b (p…
GO:0051130	positive regulation of cellular component organization	0.000236	0.038	1.63	16712	1058	533	55	[SIRPA - signal-regulatory protein alpha, RELN - reelin, TNFRSF12A - tumor necrosis factor receptor superfamily, member 12a, CTGF - connective tissue growth factor, TMED9 - transmembrane emp24 protein transport domain containing 9, AGT - angiotensinogen (serpin peptidase inhibitor, clade a, member 8), NAP1L2 - nucleosome assembly protein 1-like 2, RIMS2 - regulating synaptic membrane exocytosis 2…
GO:1902533	positive regulation of intracellular signal transduction	0.000246	0.0392	1.68	16712	912	533	49	[GSTM2 - glutathione s-transferase mu 2 (muscle), RELN - reelin, AKT3 - v-akt murine thymoma viral oncogene homolog 3, TIMP2 - timp metallopeptidase inhibitor 2, CTGF - connective tissue growth factor, IRS2 - insulin receptor substrate 2, AGT - angiotensinogen (serpin peptidase inhibitor, clade a, member 8), TLR4 - toll-like receptor 4, FGF18 - fibroblast growth factor 18, LURAP1 - leucine rich a…
GO:0031344	regulation of cell projection organization	0.000247	0.039	1.89	16712	581	533	35	[MYLIP - myosin regulatory light chain interacting protein, RELN - reelin, FAM150B - family with sequence similarity 150, member b, CRMP1 - collapsin response mediator protein 1, FGFR1 - fibroblast growth factor receptor 1, TNFRSF12A - tumor necrosis factor receptor superfamily, member 12a, AMIGO1 - adhesion molecule with ig-like domain 1, ITGA2 - integrin, alpha 2 (cd49b, alpha 2 subunit of vla-…
GO:0010975	regulation of neuron projection development	0.000267	0.0417	2.06	16712	427	533	28	[MYLIP - myosin regulatory light chain interacting protein, RELN - reelin, FAM150B - family with sequence similarity 150, member b, CRMP1 - collapsin response mediator protein 1, FGFR1 - fibroblast growth factor receptor 1, TNFRSF12A - tumor necrosis factor receptor superfamily, member 12a, AMIGO1 - adhesion molecule with ig-like domain 1, OLFM1 - olfactomedin 1, SEMA3E - sema domain, immunoglobu…
GO:1901700	response to oxygen-containing compound	0.00027	0.0417	1.59	16712	1164	533	59	[PAX2 - paired box 2, HSD17B2 - hydroxysteroid (17-beta) dehydrogenase 2, FABP1 - fatty acid binding protein 1, liver, P2RX6 - purinergic receptor p2x, ligand-gated ion channel, 6, APLP1 - amyloid beta (a4) precursor-like protein 1, INPP5K - inositol polyphosphate-5-phosphatase k, CTGF - connective tissue growth factor, CASR - calcium-sensing receptor, OTC - ornithine carbamoyltransferase, IRS2 -…
GO:0007275	multicellular organism development	0.000275	0.0421	1.81	16712	677	533	39	[CADM1 - cell adhesion molecule 1, ADAMTS9 - adam metallopeptidase with thrombospondin type 1 motif, 9, FGFR3 - fibroblast growth factor receptor 3, FGFR1 - fibroblast growth factor receptor 1, SEBOX - sebox homeobox, HSD17B2 - hydroxysteroid (17-beta) dehydrogenase 2, UBE2B - ubiquitin-conjugating enzyme e2b, INPP5K - inositol polyphosphate-5-phosphatase k, KLF2 - kruppel-like factor 2 (lung), A…
GO:0008284	positive regulation of cell proliferation	0.000279	0.0423	1.73	16712	796	533	44	[GRK5 - g protein-coupled receptor kinase 5, AKT3 - v-akt murine thymoma viral oncogene homolog 3, CLEC11A - c-type lectin domain family 11, member a, PAX2 - paired box 2, CD1D - cd1d molecule, FGFR3 - fibroblast growth factor receptor 3, FGFR1 - fibroblast growth factor receptor 1, SHH - sonic hedgehog, HTRA1 - htra serine peptidase 1, EGFL7 - egf-like-domain, multiple 7, ITGA2 - integrin, alpha…
GO:0010648	negative regulation of cell communication	0.000282	0.0423	1.59	16712	1166	533	59	[GSTM2 - glutathione s-transferase mu 2 (muscle), TIMP2 - timp metallopeptidase inhibitor 2, RNF152 - ring finger protein 152, HTRA1 - htra serine peptidase 1, APC2 - adenomatosis polyposis coli 2, EGFL7 - egf-like-domain, multiple 7, APLP1 - amyloid beta (a4) precursor-like protein 1, INPP5K - inositol polyphosphate-5-phosphatase k, FST - follistatin, DKK3 - dickkopf wnt signaling pathway inhibi…
GO:0098609	cell-cell adhesion	0.000296	0.0439	2.07	16712	408	533	27	[CADM1 - cell adhesion molecule 1, PCDHA10 - protocadherin alpha 10, FGG - fibrinogen gamma chain, CTNNA3 - catenin (cadherin-associated protein), alpha 3, CD1D - cd1d molecule, NT5E - 5'-nucleotidase, ecto (cd73), AMIGO1 - adhesion molecule with ig-like domain 1, ITGB5 - integrin, beta 5, EGFR - epidermal growth factor receptor, PCDHGC4 - protocadherin gamma subfamily c, 4, TRO - trophinin, CTNN…
GO:0030182	neuron differentiation	0.000298	0.0437	2.53	16712	223	533	18	[ID2 - inhibitor of dna binding 2, dominant negative helix-loop-helix protein, MDGA1 - mam domain containing glycosylphosphatidylinositol anchor 1, ID3 - inhibitor of dna binding 3, dominant negative helix-loop-helix protein, SFRP1 - secreted frizzled-related protein 1, CBLN1 - cerebellin 1 precursor, SHH - sonic hedgehog, DFNA5 - deafness, autosomal dominant 5, ID4 - inhibitor of dna binding 4, …
GO:0030203	glycosaminoglycan metabolic process	0.000299	0.0435	2.95	16712	149	533	14	[CHST3 - carbohydrate (chondroitin 6) sulfotransferase 3, HYAL2 - hyaluronoglucosaminidase 2, HYAL4 - hyaluronoglucosaminidase 4, HS3ST1 - heparan sulfate (glucosamine) 3-o-sulfotransferase 1, CHST7 - carbohydrate (n-acetylglucosamine 6-o) sulfotransferase 7, HYAL1 - hyaluronoglucosaminidase 1, SDC1 - syndecan 1, SDC2 - syndecan 2, CHST12 - carbohydrate (chondroitin 4) sulfotransferase 12, ST3GAL…
GO:0048585	negative regulation of response to stimulus	0.0003	0.0433	1.53	16712	1373	533	67	[GSTM2 - glutathione s-transferase mu 2 (muscle), AKT3 - v-akt murine thymoma viral oncogene homolog 3, TIMP2 - timp metallopeptidase inhibitor 2, APCS - amyloid p component, serum, RNF152 - ring finger protein 152, APC2 - adenomatosis polyposis coli 2, HTRA1 - htra serine peptidase 1, EGFL7 - egf-like-domain, multiple 7, APLP1 - amyloid beta (a4) precursor-like protein 1, INPP5K - inositol polyp…
GO:1902106	negative regulation of leukocyte differentiation	0.000301	0.043	3.78	16712	83	533	10	[ID2 - inhibitor of dna binding 2, dominant negative helix-loop-helix protein, SFRP1 - secreted frizzled-related protein 1, TMEM178A - transmembrane protein 178a, ZBTB46 - zinc finger and btb domain containing 46, APCS - amyloid p component, serum, SHH - sonic hedgehog, NRARP - notch-regulated ankyrin repeat protein, TLR4 - toll-like receptor 4, ZFPM1 - zinc finger protein, fog family member 1, I…
GO:0023057	negative regulation of signaling	0.000301	0.0426	1.58	16712	1169	533	59	[GSTM2 - glutathione s-transferase mu 2 (muscle), TIMP2 - timp metallopeptidase inhibitor 2, RNF152 - ring finger protein 152, HTRA1 - htra serine peptidase 1, APC2 - adenomatosis polyposis coli 2, EGFL7 - egf-like-domain, multiple 7, APLP1 - amyloid beta (a4) precursor-like protein 1, INPP5K - inositol polyphosphate-5-phosphatase k, FST - follistatin, DKK3 - dickkopf wnt signaling pathway inhibi…
GO:0033993	response to lipid	0.000304	0.0426	1.81	16712	657	533	38	[PAX2 - paired box 2, HSD17B2 - hydroxysteroid (17-beta) dehydrogenase 2, ITGA2 - integrin, alpha 2 (cd49b, alpha 2 subunit of vla-2 receptor), CYP26B1 - cytochrome p450, family 26, subfamily b, polypeptide 1, ABCA3 - atp-binding cassette, sub-family a (abc1), member 3, CTGF - connective tissue growth factor, PTGER4 - prostaglandin e receptor 4 (subtype ep4), CASR - calcium-sensing receptor, EGFR…
GO:0001932	regulation of protein phosphorylation	0.000307	0.0426	1.56	16712	1246	533	62	[CAMK2N2 - calcium/calmodulin-dependent protein kinase ii inhibitor 2, RELN - reelin, TIMP2 - timp metallopeptidase inhibitor 2, INPP5K - inositol polyphosphate-5-phosphatase k, CTGF - connective tissue growth factor, AGT - angiotensinogen (serpin peptidase inhibitor, clade a, member 8), WNK2 - wnk lysine deficient protein kinase 2, SEMA6A - sema domain, transmembrane domain (tm), and cytoplasmic…
GO:2000855	regulation of mineralocorticoid secretion	0.000307	0.0423	18.81	16712	5	533	3	[AGT - angiotensinogen (serpin peptidase inhibitor, clade a, member 8), C1QTNF1 - c1q and tumor necrosis factor related protein 1, BMP6 - bone morphogenetic protein 6]
GO:2000858	regulation of aldosterone secretion	0.000307	0.0419	18.81	16712	5	533	3	[AGT - angiotensinogen (serpin peptidase inhibitor, clade a, member 8), C1QTNF1 - c1q and tumor necrosis factor related protein 1, BMP6 - bone morphogenetic protein 6]
GO:0001934	positive regulation of protein phosphorylation	0.000315	0.0425	1.69	16712	873	533	47	[FGG - fibrinogen gamma chain, RELN - reelin, TIMP2 - timp metallopeptidase inhibitor 2, FAM150B - family with sequence similarity 150, member b, FGFR3 - fibroblast growth factor receptor 3, FGFR1 - fibroblast growth factor receptor 1, LIMCH1 - lim and calponin homology domains 1, CTGF - connective tissue growth factor, TSLP - thymic stromal lymphopoietin, EGFR - epidermal growth factor receptor,…
GO:0030198	extracellular matrix organization	0.000322	0.0431	2.32	16712	284	533	21	[TTR - transthyretin, MMP1 - matrix metallopeptidase 1 (interstitial collagenase), FGG - fibrinogen gamma chain, TIMP2 - timp metallopeptidase inhibitor 2, ADAMTS9 - adam metallopeptidase with thrombospondin type 1 motif, 9, NOX1 - nadph oxidase 1, HTRA1 - htra serine peptidase 1, MMP15 - matrix metallopeptidase 15 (membrane-inserted), ITGA2 - integrin, alpha 2 (cd49b, alpha 2 subunit of vla-2 re…
GO:1903522	regulation of blood circulation	0.000336	0.0446	2.59	16712	206	533	17	[GSTM2 - glutathione s-transferase mu 2 (muscle), FGG - fibrinogen gamma chain, BDKRB2 - bradykinin receptor b2, CTNNA3 - catenin (cadherin-associated protein), alpha 3, GATA4 - gata binding protein 4, CACNA1H - calcium channel, voltage-dependent, t type, alpha 1h subunit, EDN3 - endothelin 3, CTGF - connective tissue growth factor, CASR - calcium-sensing receptor, EGFR - epidermal growth factor …
GO:0040012	regulation of locomotion	0.000337	0.0443	1.72	16712	803	533	44	[AKT3 - v-akt murine thymoma viral oncogene homolog 3, RELN - reelin, ADAMTS9 - adam metallopeptidase with thrombospondin type 1 motif, 9, FGFR1 - fibroblast growth factor receptor 1, SHH - sonic hedgehog, TRIM62 - tripartite motif containing 62, ITGA2 - integrin, alpha 2 (cd49b, alpha 2 subunit of vla-2 receptor), SEMA3E - sema domain, immunoglobulin domain (ig), short basic domain, secreted, (s…
GO:0097503	sialylation	0.000337	0.044	7.84	16712	20	533	5	[ST3GAL5 - st3 beta-galactoside alpha-2,3-sialyltransferase 5, ST6GALNAC3 - st6 (alpha-n-acetyl-neuraminyl-2,3-beta-galactosyl-1,3)-n-acetylgalactosaminide alpha-2,6-sialyltransferase 3, ST8SIA3 - st8 alpha-n-acetyl-neuraminide alpha-2,8-sialyltransferase 3, ST3GAL1 - st3 beta-galactoside alpha-2,3-sialyltransferase 1, ST6GAL2 - st6 beta-galactosamide alpha-2,6-sialyltranferase 2]
GO:0045834	positive regulation of lipid metabolic process	0.000358	0.0463	3.22	16712	117	533	12	[CYR61 - cysteine-rich, angiogenic inducer, 61, IRS2 - insulin receptor substrate 2, AGT - angiotensinogen (serpin peptidase inhibitor, clade a, member 8), ADORA1 - adenosine a1 receptor, FGFR3 - fibroblast growth factor receptor 3, AADAC - arylacetamide deacetylase, F2 - coagulation factor ii (thrombin), FABP1 - fatty acid binding protein 1, liver, EEF1A2 - eukaryotic translation elongation fact…
GO:0050817	coagulation	0.000367	0.047	2.89	16712	152	533	14	[P2RX5 - purinergic receptor p2x, ligand-gated ion channel, 5, FGG - fibrinogen gamma chain, TFPI2 - tissue factor pathway inhibitor 2, GATA4 - gata binding protein 4, ANXA8 - annexin a8, SHH - sonic hedgehog, P2RX6 - purinergic receptor p2x, ligand-gated ion channel, 6, ITGA2 - integrin, alpha 2 (cd49b, alpha 2 subunit of vla-2 receptor), MAFF - v-maf avian musculoaponeurotic fibrosarcoma oncoge…
GO:0120035	regulation of plasma membrane bounded cell projection organization	0.000373	0.0474	1.87	16712	571	533	34	[MYLIP - myosin regulatory light chain interacting protein, RELN - reelin, FAM150B - family with sequence similarity 150, member b, CRMP1 - collapsin response mediator protein 1, FGFR1 - fibroblast growth factor receptor 1, TNFRSF12A - tumor necrosis factor receptor superfamily, member 12a, AMIGO1 - adhesion molecule with ig-like domain 1, OLFM1 - olfactomedin 1, SEMA3E - sema domain, immunoglobu…

## Sheet: GO upreg in EHBD vs IHBD_NO WNT
GO Term	Description	P-value	FDR q-value	Enrichment	N	B	n	b	Genes
GO:0022402	cell cycle process	2.58e-21	3.86e-17	2.75	16712	871	719	103	[CDC25A - cell division cycle 25a, RFC4 - replication factor c (activator 1) 4, 37kda, RFC3 - replication factor c (activator 1) 3, 38kda, KIF20B - kinesin family member 20b, RNF112 - ring finger protein 112, ORC1 - origin recognition complex, subunit 1, SGOL1 - shugoshin-like 1 (s. pombe), ANLN - anillin, actin binding protein, CDC25B - cell division cycle 25b, LIG1 - ligase i, dna, atp-dependen…
GO:1903047	mitotic cell cycle process	4.88e-20	3.66e-16	3.25	16712	544	719	76	[CDC25A - cell division cycle 25a, CCNB2 - cyclin b2, CCNE2 - cyclin e2, ORC1 - origin recognition complex, subunit 1, SGOL1 - shugoshin-like 1 (s. pombe), NUF2 - nuf2, ndc80 kinetochore complex component, ANLN - anillin, actin binding protein, CDC25B - cell division cycle 25b, LIG1 - ligase i, dna, atp-dependent, GTSE1 - g-2 and s-phase expressed 1, SPAG5 - sperm associated antigen 5, PRIM1 - pr…
GO:0060337	type I interferon signaling pathway	5.67e-13	2.83e-09	8.03	16712	55	719	19	[IFITM1 - interferon induced transmembrane protein 1, RSAD2 - radical s-adenosyl methionine domain containing 2, IFITM3 - interferon induced transmembrane protein 3, IFIT1 - interferon-induced protein with tetratricopeptide repeats 1, IFIT3 - interferon-induced protein with tetratricopeptide repeats 3, OAS3 - 2'-5'-oligoadenylate synthetase 3, 100kda, IFI27 - interferon, alpha-inducible protein 2…
GO:0051607	defense response to virus	6.92e-13	2.59e-09	4.62	16712	156	719	31	[IFITM1 - interferon induced transmembrane protein 1, IFIT1 - interferon-induced protein with tetratricopeptide repeats 1, IFIT3 - interferon-induced protein with tetratricopeptide repeats 3, IFI16 - interferon, gamma-inducible protein 16, APOBEC3D - apolipoprotein b mrna editing enzyme, catalytic polypeptide-like 3d, OASL - 2'-5'-oligoadenylate synthetase-like, DDX60 - dead (asp-glu-ala-asp) box…
GO:0000278	mitotic cell cycle	1.7e-12	5.09e-09	4.93	16712	132	719	28	[CCNB2 - cyclin b2, NEK2 - nima-related kinase 2, CCNE2 - cyclin e2, CENPE - centromere protein e, 312kda, PRDM5 - pr domain containing 5, ORC1 - origin recognition complex, subunit 1, CCNF - cyclin f, KIF15 - kinesin family member 15, CDC25B - cell division cycle 25b, CCNI2 - cyclin i family, member 2, E2F8 - e2f transcription factor 8, MYBL2 - v-myb avian myeloblastosis viral oncogene homolog-l…
GO:0051276	chromosome organization	3.07e-12	7.66e-09	3.29	16712	311	719	44	[RFC4 - replication factor c (activator 1) 4, 37kda, NEK2 - nima-related kinase 2, CCNE2 - cyclin e2, RFC3 - replication factor c (activator 1) 3, 38kda, CENPE - centromere protein e, 312kda, NUF2 - nuf2, ndc80 kinetochore complex component, KIF18A - kinesin family member 18a, SGOL1 - shugoshin-like 1 (s. pombe), TEX15 - testis expressed 15, CENPK - centromere protein k, ESCO2 - establishment of …
GO:0006260	DNA replication	6.41e-12	1.37e-08	4.68	16712	139	719	28	[RFC4 - replication factor c (activator 1) 4, 37kda, RNASEH2A - ribonuclease h2, subunit a, RFC3 - replication factor c (activator 1) 3, 38kda, ORC1 - origin recognition complex, subunit 1, CHAF1B - chromatin assembly factor 1, subunit b (p60), MCM10 - minichromosome maintenance complex component 10, KIAA0101 - kiaa0101, RMI1 - recq mediated genome instability 1, WDHD1 - wd repeat and hmg-box dna…
GO:0098813	nuclear chromosome segregation	9.25e-11	1.73e-07	8.3	16712	42	719	15	[PLK1 - polo-like kinase 1, NEK2 - nima-related kinase 2, MAD2L1 - mad2 mitotic arrest deficient-like 1 (yeast), M1AP - meiosis 1 associated protein, SGOL1 - shugoshin-like 1 (s. pombe), NUF2 - nuf2, ndc80 kinetochore complex component, KIF18A - kinesin family member 18a, NDC80 - ndc80 kinetochore complex component, SPAG5 - sperm associated antigen 5, KIFC1 - kinesin family member c1, NCAPH - non…
GO:0009615	response to virus	9.96e-11	1.66e-07	3.49	16712	233	719	35	[LGALS9 - lectin, galactoside-binding, soluble, 9, IFITM1 - interferon induced transmembrane protein 1, IFIT1 - interferon-induced protein with tetratricopeptide repeats 1, IFIT3 - interferon-induced protein with tetratricopeptide repeats 3, IFI16 - interferon, gamma-inducible protein 16, OASL - 2'-5'-oligoadenylate synthetase-like, APOBEC3D - apolipoprotein b mrna editing enzyme, catalytic polyp…
GO:0044772	mitotic cell cycle phase transition	9.1e-10	1.36e-06	3.44	16712	216	719	32	[CDC25A - cell division cycle 25a, NEK2 - nima-related kinase 2, CCNB2 - cyclin b2, CCNE2 - cyclin e2, ORC1 - origin recognition complex, subunit 1, TPD52L1 - tumor protein d52-like 1, CDC25B - cell division cycle 25b, PRIM1 - primase, dna, polypeptide 1 (49kda), MCM10 - minichromosome maintenance complex component 10, ABCB1 - atp-binding cassette, sub-family b (mdr/tap), member 1, CDC45 - cell d…
GO:0007049	cell cycle	9.6e-10	1.31e-06	2.59	16712	439	719	49	[CCNB2 - cyclin b2, CCNE2 - cyclin e2, ITGB3BP - integrin beta 3 binding protein (beta3-endonexin), PRDM5 - pr domain containing 5, ORC1 - origin recognition complex, subunit 1, NUF2 - nuf2, ndc80 kinetochore complex component, PLD6 - phospholipase d family, member 6, CDC25B - cell division cycle 25b, CCNI2 - cyclin i family, member 2, CHAF1B - chromatin assembly factor 1, subunit b (p60), MNS1 -…
GO:0045071	negative regulation of viral genome replication	1.12e-09	1.39e-06	7.12	16712	49	719	15	[IFITM1 - interferon induced transmembrane protein 1, APOBEC3G - apolipoprotein b mrna editing enzyme, catalytic polypeptide-like 3g, RSAD2 - radical s-adenosyl methionine domain containing 2, IFITM3 - interferon induced transmembrane protein 3, IFIT1 - interferon-induced protein with tetratricopeptide repeats 1, OAS3 - 2'-5'-oligoadenylate synthetase 3, 100kda, IFI16 - interferon, gamma-inducibl…
GO:0051301	cell division	2.27e-09	2.62e-06	2.69	16712	380	719	44	[CDC25A - cell division cycle 25a, ERCC6L - excision repair cross-complementing rodent repair deficiency, complementation group 6-like, NEK2 - nima-related kinase 2, CCNB2 - cyclin b2, CCNE2 - cyclin e2, ITGB3BP - integrin beta 3 binding protein (beta3-endonexin), CENPE - centromere protein e, 312kda, KIF20B - kinesin family member 20b, CCNF - cyclin f, NUF2 - nuf2, ndc80 kinetochore complex comp…
GO:0044770	cell cycle phase transition	2.3e-09	2.46e-06	3.32	16712	224	719	32	[CDC25A - cell division cycle 25a, NEK2 - nima-related kinase 2, CCNB2 - cyclin b2, CCNE2 - cyclin e2, ORC1 - origin recognition complex, subunit 1, TPD52L1 - tumor protein d52-like 1, CDC25B - cell division cycle 25b, PRIM1 - primase, dna, polypeptide 1 (49kda), MCM10 - minichromosome maintenance complex component 10, ABCB1 - atp-binding cassette, sub-family b (mdr/tap), member 1, CDC45 - cell d…
GO:0010564	regulation of cell cycle process	6.96e-09	6.96e-06	2.21	16712	632	719	60	[CDC25A - cell division cycle 25a, CCNB2 - cyclin b2, CCNE2 - cyclin e2, KIF20B - kinesin family member 20b, RNF112 - ring finger protein 112, ORC1 - origin recognition complex, subunit 1, ANLN - anillin, actin binding protein, CDC25B - cell division cycle 25b, GTSE1 - g-2 and s-phase expressed 1, CCNI2 - cyclin i family, member 2, SPAG5 - sperm associated antigen 5, PLCB1 - phospholipase c, beta…
GO:0051783	regulation of nuclear division	8.08e-09	7.56e-06	3.48	16712	187	719	28	[CCNB2 - cyclin b2, NEK2 - nima-related kinase 2, CCNE2 - cyclin e2, CENPE - centromere protein e, 312kda, KIF20B - kinesin family member 20b, CCNF - cyclin f, ANLN - anillin, actin binding protein, CCNI2 - cyclin i family, member 2, RGCC - regulator of cell cycle, FBXO5 - f-box protein 5, PLCB1 - phospholipase c, beta 1 (phosphoinositide-specific), TACC3 - transforming, acidic coiled-coil contai…
GO:0007088	regulation of mitotic nuclear division	8.18e-09	7.21e-06	3.68	16712	164	719	26	[CCNB2 - cyclin b2, NEK2 - nima-related kinase 2, CCNE2 - cyclin e2, CENPE - centromere protein e, 312kda, KIF20B - kinesin family member 20b, CCNF - cyclin f, ANLN - anillin, actin binding protein, CCNI2 - cyclin i family, member 2, RGCC - regulator of cell cycle, FBXO5 - f-box protein 5, TACC3 - transforming, acidic coiled-coil containing protein 3, ESPL1 - extra spindle pole bodies homolog 1 (…
GO:0045069	regulation of viral genome replication	2.14e-08	1.78e-05	5.13	16712	77	719	17	[STOM - stomatin, IFITM1 - interferon induced transmembrane protein 1, APOBEC3G - apolipoprotein b mrna editing enzyme, catalytic polypeptide-like 3g, RSAD2 - radical s-adenosyl methionine domain containing 2, IFITM3 - interferon induced transmembrane protein 3, IFIT1 - interferon-induced protein with tetratricopeptide repeats 1, OAS3 - 2'-5'-oligoadenylate synthetase 3, 100kda, IFI16 - interfero…
GO:0098542	defense response to other organism	2.39e-08	1.89e-05	2.71	16712	326	719	38	[IFITM1 - interferon induced transmembrane protein 1, IFIT1 - interferon-induced protein with tetratricopeptide repeats 1, IFIT3 - interferon-induced protein with tetratricopeptide repeats 3, IFI16 - interferon, gamma-inducible protein 16, APOBEC3D - apolipoprotein b mrna editing enzyme, catalytic polypeptide-like 3d, OASL - 2'-5'-oligoadenylate synthetase-like, DDX60 - dead (asp-glu-ala-asp) box…
GO:0043900	regulation of multi-organism process	3.54e-08	2.65e-05	2.71	16712	317	719	37	[LGALS9 - lectin, galactoside-binding, soluble, 9, IFITM1 - interferon induced transmembrane protein 1, IFIT1 - interferon-induced protein with tetratricopeptide repeats 1, POU2F3 - pou class 2 homeobox 3, IL15 - interleukin 15, IFI16 - interferon, gamma-inducible protein 16, APOBEC3D - apolipoprotein b mrna editing enzyme, catalytic polypeptide-like 3d, OASL - 2'-5'-oligoadenylate synthetase-lik…
GO:1903046	meiotic cell cycle process	3.78e-08	2.7e-05	3.65	16712	153	719	24	[BUB1 - bub1 mitotic checkpoint serine/threonine kinase, PLK1 - polo-like kinase 1, M1AP - meiosis 1 associated protein, CCNE2 - cyclin e2, SGOL1 - shugoshin-like 1 (s. pombe), KIF18A - kinesin family member 18a, NUF2 - nuf2, ndc80 kinetochore complex component, BLM - bloom syndrome, recq helicase-like, TEX15 - testis expressed 15, FANCA - fanconi anemia, complementation group a, CDC25B - cell di…
GO:0002252	immune effector process	5.02e-08	3.42e-05	1.99	16712	781	719	67	[IFITM1 - interferon induced transmembrane protein 1, IFIT1 - interferon-induced protein with tetratricopeptide repeats 1, IFIT3 - interferon-induced protein with tetratricopeptide repeats 3, SUSD4 - sushi domain containing 4, IFI16 - interferon, gamma-inducible protein 16, ABCA13 - atp-binding cassette, sub-family a (abc1), member 13, OASL - 2'-5'-oligoadenylate synthetase-like, APOBEC3D - apoli…
GO:0006259	DNA metabolic process	5.19e-08	3.38e-05	2.06	16712	700	719	62	[RFC4 - replication factor c (activator 1) 4, 37kda, CCNE2 - cyclin e2, RFC3 - replication factor c (activator 1) 3, 38kda, APOBEC3D - apolipoprotein b mrna editing enzyme, catalytic polypeptide-like 3d, TK1 - thymidine kinase 1, soluble, ORC1 - origin recognition complex, subunit 1, TEX15 - testis expressed 15, FANCA - fanconi anemia, complementation group a, APOBEC1 - apolipoprotein b mrna edit…
GO:0007059	chromosome segregation	6.03e-08	3.77e-05	4.33	16712	102	719	19	[PLK1 - polo-like kinase 1, NEK2 - nima-related kinase 2, MAD2L1 - mad2 mitotic arrest deficient-like 1 (yeast), M1AP - meiosis 1 associated protein, CENPE - centromere protein e, 312kda, SGOL1 - shugoshin-like 1 (s. pombe), KIF18A - kinesin family member 18a, NUF2 - nuf2, ndc80 kinetochore complex component, NDC80 - ndc80 kinetochore complex component, ESCO2 - establishment of sister chromatid c…
GO:0007346	regulation of mitotic cell cycle	6.58e-08	3.94e-05	2.18	16712	577	719	54	[CDC25A - cell division cycle 25a, CCNB2 - cyclin b2, CCNE2 - cyclin e2, KIF20B - kinesin family member 20b, ORC1 - origin recognition complex, subunit 1, BTG3 - btg family, member 3, ANLN - anillin, actin binding protein, CDC25B - cell division cycle 25b, GTSE1 - g-2 and s-phase expressed 1, CCNI2 - cyclin i family, member 2, ZWINT - zw10 interacting kinetochore protein, PLCB1 - phospholipase c,…
GO:0002376	immune system process	7.24e-08	4.17e-05	1.61	16712	1713	719	119	[IFITM1 - interferon induced transmembrane protein 1, LGALS9 - lectin, galactoside-binding, soluble, 9, SECTM1 - secreted and transmembrane 1, EXOSC9 - exosome component 9, IL15 - interleukin 15, DDX60 - dead (asp-glu-ala-asp) box polypeptide 60, APOBEC1 - apolipoprotein b mrna editing enzyme, catalytic polypeptide 1, SAMHD1 - sam domain and hd domain 1, APOBEC3C - apolipoprotein b mrna editing e…
GO:0006270	DNA replication initiation	8.85e-08	4.91e-05	8.61	16712	27	719	10	[MCM8 - minichromosome maintenance complex component 8, MCM4 - minichromosome maintenance complex component 4, MCM6 - minichromosome maintenance complex component 6, MCM10 - minichromosome maintenance complex component 10, MCM5 - minichromosome maintenance complex component 5, CCNE2 - cyclin e2, MCM2 - minichromosome maintenance complex component 2, ORC1 - origin recognition complex, subunit 1, C…
GO:0000070	mitotic sister chromatid segregation	8.85e-08	4.74e-05	8.61	16712	27	719	10	[KIFC1 - kinesin family member c1, PLK1 - polo-like kinase 1, NEK2 - nima-related kinase 2, MAD2L1 - mad2 mitotic arrest deficient-like 1 (yeast), ZWINT - zw10 interacting kinetochore protein, CDCA8 - cell division cycle associated 8, KIF18A - kinesin family member 18a, ESPL1 - extra spindle pole bodies homolog 1 (s. cerevisiae), NDC80 - ndc80 kinetochore complex component, SPAG5 - sperm associat…
GO:1901987	regulation of cell cycle phase transition	1.81e-07	9.37e-05	2.51	16712	352	719	38	[CDC25A - cell division cycle 25a, NEK2 - nima-related kinase 2, ADAMTS1 - adam metallopeptidase with thrombospondin type 1 motif, 1, CENPE - centromere protein e, 312kda, ORC1 - origin recognition complex, subunit 1, AURKB - aurora kinase b, ANLN - anillin, actin binding protein, CDC25B - cell division cycle 25b, GTSE1 - g-2 and s-phase expressed 1, E2F8 - e2f transcription factor 8, RGCC - regu…
GO:1901990	regulation of mitotic cell cycle phase transition	1.88e-07	9.38e-05	2.58	16712	324	719	36	[CDC25A - cell division cycle 25a, NEK2 - nima-related kinase 2, ADAMTS1 - adam metallopeptidase with thrombospondin type 1 motif, 1, CENPE - centromere protein e, 312kda, ORC1 - origin recognition complex, subunit 1, AURKB - aurora kinase b, ANLN - anillin, actin binding protein, CDC25B - cell division cycle 25b, GTSE1 - g-2 and s-phase expressed 1, E2F8 - e2f transcription factor 8, RGCC - regu…
GO:1903901	negative regulation of viral life cycle	2.2e-07	0.000106	4.98	16712	70	719	15	[IFITM1 - interferon induced transmembrane protein 1, APOBEC3G - apolipoprotein b mrna editing enzyme, catalytic polypeptide-like 3g, RSAD2 - radical s-adenosyl methionine domain containing 2, IFITM3 - interferon induced transmembrane protein 3, IFIT1 - interferon-induced protein with tetratricopeptide repeats 1, OAS3 - 2'-5'-oligoadenylate synthetase 3, 100kda, IFI16 - interferon, gamma-inducibl…
GO:0000819	sister chromatid segregation	2.8e-07	0.000131	7.75	16712	30	719	10	[KIFC1 - kinesin family member c1, PLK1 - polo-like kinase 1, NEK2 - nima-related kinase 2, MAD2L1 - mad2 mitotic arrest deficient-like 1 (yeast), ZWINT - zw10 interacting kinetochore protein, CDCA8 - cell division cycle associated 8, KIF18A - kinesin family member 18a, ESPL1 - extra spindle pole bodies homolog 1 (s. cerevisiae), NDC80 - ndc80 kinetochore complex component, SPAG5 - sperm associat…
GO:0048525	negative regulation of viral process	2.87e-07	0.00013	4.59	16712	81	719	16	[IFITM1 - interferon induced transmembrane protein 1, APOBEC3G - apolipoprotein b mrna editing enzyme, catalytic polypeptide-like 3g, RSAD2 - radical s-adenosyl methionine domain containing 2, IFITM3 - interferon induced transmembrane protein 3, IFIT1 - interferon-induced protein with tetratricopeptide repeats 1, OAS3 - 2'-5'-oligoadenylate synthetase 3, 100kda, POU2F3 - pou class 2 homeobox 3, I…
GO:0044843	cell cycle G1/S phase transition	5.43e-07	0.000239	4.16	16712	95	719	17	[IQGAP3 - iq motif containing gtpase activating protein 3, CDC25A - cell division cycle 25a, CCNE2 - cyclin e2, ORC1 - origin recognition complex, subunit 1, PRIM1 - primase, dna, polypeptide 1 (49kda), MCM8 - minichromosome maintenance complex component 8, MCM4 - minichromosome maintenance complex component 4, GPR132 - g protein-coupled receptor 132, POLE2 - polymerase (dna directed), epsilon 2,…
GO:0051726	regulation of cell cycle	5.76e-07	0.000246	1.76	16712	1043	719	79	[CDC25A - cell division cycle 25a, CCNB2 - cyclin b2, CCNE2 - cyclin e2, KIF20B - kinesin family member 20b, ORC1 - origin recognition complex, subunit 1, RNF112 - ring finger protein 112, WDR76 - wd repeat domain 76, BTG3 - btg family, member 3, ANLN - anillin, actin binding protein, CDC25B - cell division cycle 25b, GTSE1 - g-2 and s-phase expressed 1, CCNI2 - cyclin i family, member 2, SPAG5 -…
GO:0043901	negative regulation of multi-organism process	9.26e-07	0.000385	3.39	16712	144	719	21	[APOBEC3G - apolipoprotein b mrna editing enzyme, catalytic polypeptide-like 3g, IFITM1 - interferon induced transmembrane protein 1, RSAD2 - radical s-adenosyl methionine domain containing 2, IFITM3 - interferon induced transmembrane protein 3, IFIT1 - interferon-induced protein with tetratricopeptide repeats 1, OAS3 - 2'-5'-oligoadenylate synthetase 3, 100kda, POU2F3 - pou class 2 homeobox 3, I…
GO:1903900	regulation of viral life cycle	9.68e-07	0.000392	3.65	16712	121	719	19	[STOM - stomatin, LGALS9 - lectin, galactoside-binding, soluble, 9, IFITM1 - interferon induced transmembrane protein 1, APOBEC3G - apolipoprotein b mrna editing enzyme, catalytic polypeptide-like 3g, RSAD2 - radical s-adenosyl methionine domain containing 2, IFITM3 - interferon induced transmembrane protein 3, IFIT1 - interferon-induced protein with tetratricopeptide repeats 1, OAS3 - 2'-5'-olig…
GO:0060333	interferon-gamma-mediated signaling pathway	9.88e-07	0.00039	5.58	16712	50	719	12	[OAS3 - 2'-5'-oligoadenylate synthetase 3, 100kda, IRF4 - interferon regulatory factor 4, PTAFR - platelet-activating factor receptor, OASL - 2'-5'-oligoadenylate synthetase-like, NMI - n-myc (and stat) interactor, OAS1 - 2'-5'-oligoadenylate synthetase 1, 40/46kda, OAS2 - 2'-5'-oligoadenylate synthetase 2, 69/71kda, TRIM22 - tripartite motif containing 22, NCAM1 - neural cell adhesion molecule 1…
GO:0051707	response to other organism	1.14e-06	0.00044	2.2	16712	455	719	43	[IFITM1 - interferon induced transmembrane protein 1, LGALS9 - lectin, galactoside-binding, soluble, 9, IFIT1 - interferon-induced protein with tetratricopeptide repeats 1, IFIT3 - interferon-induced protein with tetratricopeptide repeats 3, IFI16 - interferon, gamma-inducible protein 16, PTAFR - platelet-activating factor receptor, APOBEC3D - apolipoprotein b mrna editing enzyme, catalytic polyp…
GO:0006952	defense response	1.2e-06	0.000451	1.82	16712	869	719	68	[IFITM1 - interferon induced transmembrane protein 1, LGALS9 - lectin, galactoside-binding, soluble, 9, IFIT1 - interferon-induced protein with tetratricopeptide repeats 1, IFIT3 - interferon-induced protein with tetratricopeptide repeats 3, IL15 - interleukin 15, SUSD4 - sushi domain containing 4, IFI16 - interferon, gamma-inducible protein 16, OASL - 2'-5'-oligoadenylate synthetase-like, APOBEC…
GO:0022616	DNA strand elongation	1.26e-06	0.000461	10.85	16712	15	719	7	[PCNA - proliferating cell nuclear antigen, RFC4 - replication factor c (activator 1) 4, 37kda, POLE - polymerase (dna directed), epsilon, catalytic subunit, RFC3 - replication factor c (activator 1) 3, 38kda, DCLRE1B - dna cross-link repair 1b, GINS2 - gins complex subunit 2 (psf2 homolog), LIG1 - ligase i, dna, atp-dependent]
GO:0045132	meiotic chromosome segregation	1.26e-06	0.00045	10.85	16712	15	719	7	[NCAPH - non-smc condensin i complex, subunit h, SMC2 - structural maintenance of chromosomes 2, PLK1 - polo-like kinase 1, M1AP - meiosis 1 associated protein, SGOL1 - shugoshin-like 1 (s. pombe), NUF2 - nuf2, ndc80 kinetochore complex component, ESPL1 - extra spindle pole bodies homolog 1 (s. cerevisiae)]
GO:0006955	immune response	1.36e-06	0.000474	1.91	16712	718	719	59	[SECTM1 - secreted and transmembrane 1, EXOSC9 - exosome component 9, SUSD4 - sushi domain containing 4, IL15 - interleukin 15, IFI16 - interferon, gamma-inducible protein 16, APOBEC3D - apolipoprotein b mrna editing enzyme, catalytic polypeptide-like 3d, DDX60 - dead (asp-glu-ala-asp) box polypeptide 60, SAMHD1 - sam domain and hd domain 1, IL23A - interleukin 23, alpha subunit p19, APOBEC3C - a…
GO:0051716	cellular response to stimulus	1.96e-06	0.000669	1.43	16712	2415	719	149	[LGALS9 - lectin, galactoside-binding, soluble, 9, CDC25A - cell division cycle 25a, RFC4 - replication factor c (activator 1) 4, 37kda, IL15 - interleukin 15, RFC3 - replication factor c (activator 1) 3, 38kda, WDR76 - wd repeat domain 76, AKR1C2 - aldo-keto reductase family 1, member c2, PAX9 - paired box 9, APOBEC1 - apolipoprotein b mrna editing enzyme, catalytic polypeptide 1, LIG1 - ligase …
GO:0050792	regulation of viral process	2.27e-06	0.000755	3.21	16712	152	719	21	[STOM - stomatin, IFITM1 - interferon induced transmembrane protein 1, LGALS9 - lectin, galactoside-binding, soluble, 9, APOBEC3G - apolipoprotein b mrna editing enzyme, catalytic polypeptide-like 3g, RSAD2 - radical s-adenosyl methionine domain containing 2, IFITM3 - interferon induced transmembrane protein 3, IFIT1 - interferon-induced protein with tetratricopeptide repeats 1, OAS3 - 2'-5'-olig…
GO:0000082	G1/S transition of mitotic cell cycle	2.33e-06	0.000758	3.96	16712	94	719	16	[IQGAP3 - iq motif containing gtpase activating protein 3, CDC25A - cell division cycle 25a, CCNE2 - cyclin e2, ORC1 - origin recognition complex, subunit 1, PRIM1 - primase, dna, polypeptide 1 (49kda), MCM8 - minichromosome maintenance complex component 8, MCM4 - minichromosome maintenance complex component 4, POLE2 - polymerase (dna directed), epsilon 2, accessory subunit, GPR132 - g protein-co…
GO:0019221	cytokine-mediated signaling pathway	2.7e-06	0.000861	2.06	16712	518	719	46	[IFITM1 - interferon induced transmembrane protein 1, TNFRSF9 - tumor necrosis factor receptor superfamily, member 9, IFIT1 - interferon-induced protein with tetratricopeptide repeats 1, IFIT3 - interferon-induced protein with tetratricopeptide repeats 3, IL15 - interleukin 15, IFI27 - interferon, alpha-inducible protein 27, PTAFR - platelet-activating factor receptor, OASL - 2'-5'-oligoadenylate…
GO:0010948	negative regulation of cell cycle process	2.91e-06	0.000907	2.63	16712	247	719	28	[NEK2 - nima-related kinase 2, CCNF - cyclin f, ORC1 - origin recognition complex, subunit 1, AURKB - aurora kinase b, GTSE1 - g-2 and s-phase expressed 1, E2F8 - e2f transcription factor 8, RGCC - regulator of cell cycle, FBXO5 - f-box protein 5, ESPL1 - extra spindle pole bodies homolog 1 (s. cerevisiae), TICRR - topbp1-interacting checkpoint and replication regulator, CDC7 - cell division cycl…
GO:0006950	response to stress	3.11e-06	0.000951	1.41	16712	2515	719	153	[LGALS9 - lectin, galactoside-binding, soluble, 9, IFITM1 - interferon induced transmembrane protein 1, RFC4 - replication factor c (activator 1) 4, 37kda, IL15 - interleukin 15, RFC3 - replication factor c (activator 1) 3, 38kda, DDX60 - dead (asp-glu-ala-asp) box polypeptide 60, RNF112 - ring finger protein 112, WDR76 - wd repeat domain 76, APOBEC1 - apolipoprotein b mrna editing enzyme, cataly…
GO:0006974	cellular response to DNA damage stimulus	4.39e-06	0.00132	1.9	16712	660	719	54	[RFC4 - replication factor c (activator 1) 4, 37kda, RFC3 - replication factor c (activator 1) 3, 38kda, IFI16 - interferon, gamma-inducible protein 16, WDR76 - wd repeat domain 76, TEX15 - testis expressed 15, FANCA - fanconi anemia, complementation group a, GTSE1 - g-2 and s-phase expressed 1, LIG1 - ligase i, dna, atp-dependent, CHAF1B - chromatin assembly factor 1, subunit b (p60), FANCD2 - f…
GO:0006271	DNA strand elongation involved in DNA replication	4.59e-06	0.00135	11.62	16712	12	719	6	[PCNA - proliferating cell nuclear antigen, RFC4 - replication factor c (activator 1) 4, 37kda, POLE - polymerase (dna directed), epsilon, catalytic subunit, RFC3 - replication factor c (activator 1) 3, 38kda, LIG1 - ligase i, dna, atp-dependent, GINS2 - gins complex subunit 2 (psf2 homolog)]
GO:0000226	microtubule cytoskeleton organization	5.44e-06	0.00157	2.3	16712	343	719	34	[PRC1 - protein regulator of cytokinesis 1, CAPN6 - calpain 6, PLA2G3 - phospholipase a2, group iii, NEK2 - nima-related kinase 2, CENPE - centromere protein e, 312kda, KIF18A - kinesin family member 18a, AURKB - aurora kinase b, NUF2 - nuf2, ndc80 kinetochore complex component, SPAG5 - sperm associated antigen 5, KIF24 - kinesin family member 24, FBXO5 - f-box protein 5, MAP2 - microtubule-assoc…
GO:0051383	kinetochore organization	5.56e-06	0.00157	9.04	16712	18	719	7	[CENPH - centromere protein h, SMC2 - structural maintenance of chromosomes 2, CENPE - centromere protein e, 312kda, NUF2 - nuf2, ndc80 kinetochore complex component, CENPW - centromere protein w, CENPK - centromere protein k, NDC80 - ndc80 kinetochore complex component]
GO:0045930	negative regulation of mitotic cell cycle	6.34e-06	0.00176	2.64	16712	229	719	26	[ORC1 - origin recognition complex, subunit 1, AURKB - aurora kinase b, BTG3 - btg family, member 3, GTSE1 - g-2 and s-phase expressed 1, E2F8 - e2f transcription factor 8, RGCC - regulator of cell cycle, ZWINT - zw10 interacting kinetochore protein, TICRR - topbp1-interacting checkpoint and replication regulator, MUC1 - mucin 1, cell surface associated, RBL1 - retinoblastoma-like 1 (p107), BUB1 …
GO:0051983	regulation of chromosome segregation	7.22e-06	0.00197	3.83	16712	91	719	15	[BUB1 - bub1 mitotic checkpoint serine/threonine kinase, PLK1 - polo-like kinase 1, NEK2 - nima-related kinase 2, MAD2L1 - mad2 mitotic arrest deficient-like 1 (yeast), CENPE - centromere protein e, 312kda, UBE2C - ubiquitin-conjugating enzyme e2c, AURKB - aurora kinase b, NDC80 - ndc80 kinetochore complex component, SPAG5 - sperm associated antigen 5, CCNB1 - cyclin b1, KIF2C - kinesin family me…
GO:0006281	DNA repair	7.27e-06	0.00194	2.13	16712	425	719	39	[RFC4 - replication factor c (activator 1) 4, 37kda, RNASEH2A - ribonuclease h2, subunit a, RFC3 - replication factor c (activator 1) 3, 38kda, TEX15 - testis expressed 15, FANCA - fanconi anemia, complementation group a, LIG1 - ligase i, dna, atp-dependent, ESCO2 - establishment of sister chromatid cohesion n-acetyltransferase 2, CHAF1B - chromatin assembly factor 1, subunit b (p60), FANCD2 - fa…
GO:0050896	response to stimulus	8.5e-06	0.00223	1.27	16712	4451	719	243	[LGALS9 - lectin, galactoside-binding, soluble, 9, RFC4 - replication factor c (activator 1) 4, 37kda, EXOSC9 - exosome component 9, RFC3 - replication factor c (activator 1) 3, 38kda, DDX60 - dead (asp-glu-ala-asp) box polypeptide 60, WDR76 - wd repeat domain 76, LIG1 - ligase i, dna, atp-dependent, CHAF1B - chromatin assembly factor 1, subunit b (p60), GCNT1 - glucosaminyl (n-acetyl) transferas…
GO:0000083	regulation of transcription involved in G1/S transition of mitotic cell cycle	8.85e-06	0.00229	7.15	16712	26	719	8	[PCNA - proliferating cell nuclear antigen, E2F7 - e2f transcription factor 7, FBXO5 - f-box protein 5, DHFR - dihydrofolate reductase, ORC1 - origin recognition complex, subunit 1, CDC45 - cell division cycle 45, TYMS - thymidylate synthetase, KLF11 - kruppel-like factor 11]
GO:0090068	positive regulation of cell cycle process	9.97e-06	0.00253	2.52	16712	249	719	27	[CDC25A - cell division cycle 25a, ADAMTS1 - adam metallopeptidase with thrombospondin type 1 motif, 1, KIF20B - kinesin family member 20b, RNF112 - ring finger protein 112, AURKB - aurora kinase b, CDC25B - cell division cycle 25b, GTSE1 - g-2 and s-phase expressed 1, E2F8 - e2f transcription factor 8, SPAG5 - sperm associated antigen 5, RGCC - regulator of cell cycle, CDC45 - cell division cycl…
GO:0045787	positive regulation of cell cycle	1.01e-05	0.00252	2.24	16712	353	719	34	[CDC25A - cell division cycle 25a, CCNB2 - cyclin b2, ADAMTS1 - adam metallopeptidase with thrombospondin type 1 motif, 1, CCNE2 - cyclin e2, KIF20B - kinesin family member 20b, CCNF - cyclin f, RNF112 - ring finger protein 112, AURKB - aurora kinase b, CDC25B - cell division cycle 25b, GTSE1 - g-2 and s-phase expressed 1, CCNI2 - cyclin i family, member 2, E2F8 - e2f transcription factor 8, SPAG…
GO:0007017	microtubule-based process	1.13e-05	0.00277	1.91	16712	597	719	49	[CAPN6 - calpain 6, KIF20B - kinesin family member 20b, NUF2 - nuf2, ndc80 kinetochore complex component, GTSE1 - g-2 and s-phase expressed 1, SPAG5 - sperm associated antigen 5, KIF24 - kinesin family member 24, MAP2 - microtubule-associated protein 2, DYNC2H1 - dynein, cytoplasmic 2, heavy chain 1, TACC3 - transforming, acidic coiled-coil containing protein 3, ESPL1 - extra spindle pole bodies …
GO:0007051	spindle organization	1.17e-05	0.00284	3.35	16712	118	719	17	[NEK2 - nima-related kinase 2, CENPE - centromere protein e, 312kda, AURKB - aurora kinase b, NUF2 - nuf2, ndc80 kinetochore complex component, NDC80 - ndc80 kinetochore complex component, SPAG5 - sperm associated antigen 5, KIF11 - kinesin family member 11, KIFC1 - kinesin family member c1, CCNB1 - cyclin b1, FBXO5 - f-box protein 5, KIF4A - kinesin family member 4a, ASPM - asp (abnormal spindle…
GO:0035455	response to interferon-alpha	1.26e-05	0.00299	8.14	16712	20	719	7	[IFITM1 - interferon induced transmembrane protein 1, IFITM3 - interferon induced transmembrane protein 3, IFIT3 - interferon-induced protein with tetratricopeptide repeats 3, MX2 - myxovirus (influenza virus) resistance 2 (mouse), LAMP3 - lysosomal-associated membrane protein 3, EIF2AK2 - eukaryotic translation initiation factor 2-alpha kinase 2, IFITM2 - interferon induced transmembrane protein…
GO:0032508	DNA duplex unwinding	1.34e-05	0.00314	5.28	16712	44	719	10	[RAD51 - rad51 recombinase, MCM4 - minichromosome maintenance complex component 4, MCM6 - minichromosome maintenance complex component 6, MCM2 - minichromosome maintenance complex component 2, DNA2 - dna replication helicase/nuclease 2, RAD54B - rad54 homolog b (s. cerevisiae), CDC45 - cell division cycle 45, BLM - bloom syndrome, recq helicase-like, HELB - helicase (dna) b, GINS2 - gins complex …
GO:0043207	response to external biotic stimulus	1.54e-05	0.00355	1.86	16712	638	719	51	[LGALS9 - lectin, galactoside-binding, soluble, 9, IFITM1 - interferon induced transmembrane protein 1, IFIT1 - interferon-induced protein with tetratricopeptide repeats 1, IFIT3 - interferon-induced protein with tetratricopeptide repeats 3, IFI16 - interferon, gamma-inducible protein 16, APOBEC3D - apolipoprotein b mrna editing enzyme, catalytic polypeptide-like 3d, OASL - 2'-5'-oligoadenylate s…
GO:0042494	detection of bacterial lipoprotein	1.64e-05	0.00373	18.59	16712	5	719	4	[TLR1 - toll-like receptor 1, TLR2 - toll-like receptor 2, TLR6 - toll-like receptor 6, SSC5D - scavenger receptor cysteine rich domain containing (5 domains)]
GO:0043903	regulation of symbiosis, encompassing mutualism through parasitism	1.77e-05	0.00395	2.82	16712	173	719	21	[STOM - stomatin, LGALS9 - lectin, galactoside-binding, soluble, 9, IFITM1 - interferon induced transmembrane protein 1, APOBEC3G - apolipoprotein b mrna editing enzyme, catalytic polypeptide-like 3g, RSAD2 - radical s-adenosyl methionine domain containing 2, IFITM3 - interferon induced transmembrane protein 3, IFIT1 - interferon-induced protein with tetratricopeptide repeats 1, OAS3 - 2'-5'-olig…
GO:0009987	cellular process	1.85e-05	0.00409	1.08	16712	13175	719	610	[DYDC2 - dpy30 domain containing 2, LGALS9 - lectin, galactoside-binding, soluble, 9, EXOSC9 - exosome component 9, SH3BP1 - sh3-domain binding protein 1, ZNF239 - zinc finger protein 239, HS6ST3 - heparan sulfate 6-o-sulfotransferase 3, KIF20B - kinesin family member 20b, WDR76 - wd repeat domain 76, AKAP12 - a kinase (prka) anchor protein 12, LIG1 - ligase i, dna, atp-dependent, GCNT1 - glucosa…
GO:0045786	negative regulation of cell cycle	2.04e-05	0.00444	2	16712	477	719	41	[NEK2 - nima-related kinase 2, KIF20B - kinesin family member 20b, ORC1 - origin recognition complex, subunit 1, CCNF - cyclin f, RNF112 - ring finger protein 112, AURKB - aurora kinase b, BTG3 - btg family, member 3, GTSE1 - g-2 and s-phase expressed 1, E2F8 - e2f transcription factor 8, RGCC - regulator of cell cycle, FBXO5 - f-box protein 5, ZWINT - zw10 interacting kinetochore protein, CDC45 …
GO:0001819	positive regulation of cytokine production	2.16e-05	0.00463	2.22	16712	335	719	32	[LGALS9 - lectin, galactoside-binding, soluble, 9, CXCL17 - chemokine (c-x-c motif) ligand 17, IL15 - interleukin 15, IFI16 - interferon, gamma-inducible protein 16, PTAFR - platelet-activating factor receptor, DDX60 - dead (asp-glu-ala-asp) box polypeptide 60, B2M - beta-2-microglobulin, NOD1 - nucleotide-binding oligomerization domain containing 1, IL23A - interleukin 23, alpha subunit p19, RGC…
GO:0001817	regulation of cytokine production	2.22e-05	0.00469	1.92	16712	545	719	45	[LGALS9 - lectin, galactoside-binding, soluble, 9, TNFRSF9 - tumor necrosis factor receptor superfamily, member 9, CXCL17 - chemokine (c-x-c motif) ligand 17, IL15 - interleukin 15, IFI16 - interferon, gamma-inducible protein 16, PTAFR - platelet-activating factor receptor, DDX60 - dead (asp-glu-ala-asp) box polypeptide 60, TRAIP - traf interacting protein, B2M - beta-2-microglobulin, NOD1 - nucl…
GO:0007052	mitotic spindle organization	2.91e-05	0.00607	4.1	16712	68	719	12	[KIF11 - kinesin family member 11, KIFC1 - kinesin family member c1, CCNB1 - cyclin b1, NEK2 - nima-related kinase 2, CENPE - centromere protein e, 312kda, KIF4A - kinesin family member 4a, STIL - scl/tal1 interrupting locus, AURKB - aurora kinase b, NUF2 - nuf2, ndc80 kinetochore complex component, WDR62 - wd repeat domain 62, NDC80 - ndc80 kinetochore complex component, AURKA - aurora kinase a]
GO:1902850	microtubule cytoskeleton organization involved in mitosis	3.68e-05	0.00755	3.54	16712	92	719	14	[NEK2 - nima-related kinase 2, CENPE - centromere protein e, 312kda, NUF2 - nuf2, ndc80 kinetochore complex component, AURKB - aurora kinase b, NDC80 - ndc80 kinetochore complex component, KIF11 - kinesin family member 11, KIFC1 - kinesin family member c1, CCNB1 - cyclin b1, KIF4A - kinesin family member 4a, STIL - scl/tal1 interrupting locus, WDR62 - wd repeat domain 62, TACC3 - transforming, ac…
GO:0045087	innate immune response	3.86e-05	0.00782	2.16	16712	345	719	32	[SUSD4 - sushi domain containing 4, IFI16 - interferon, gamma-inducible protein 16, APOBEC3D - apolipoprotein b mrna editing enzyme, catalytic polypeptide-like 3d, DDX60 - dead (asp-glu-ala-asp) box polypeptide 60, B2M - beta-2-microglobulin, NOD1 - nucleotide-binding oligomerization domain containing 1, APOBEC3C - apolipoprotein b mrna editing enzyme, catalytic polypeptide-like 3c, IL23A - inter…
GO:0010965	regulation of mitotic sister chromatid separation	4.4e-05	0.00878	4.65	16712	50	719	10	[BUB1 - bub1 mitotic checkpoint serine/threonine kinase, PLK1 - polo-like kinase 1, CCNB1 - cyclin b1, MAD2L1 - mad2 mitotic arrest deficient-like 1 (yeast), CENPE - centromere protein e, 312kda, UBE2C - ubiquitin-conjugating enzyme e2c, TACC3 - transforming, acidic coiled-coil containing protein 3, GEN1 - gen1 holliday junction 5' flap endonuclease, ESPL1 - extra spindle pole bodies homolog 1 (s…
GO:0071103	DNA conformation change	4.7e-05	0.00926	3.46	16712	94	719	14	[NCAPG - non-smc condensin i complex, subunit g, BLM - bloom syndrome, recq helicase-like, HELB - helicase (dna) b, MCM4 - minichromosome maintenance complex component 4, RAD51 - rad51 recombinase, NCAPH - non-smc condensin i complex, subunit h, MCM6 - minichromosome maintenance complex component 6, SMC2 - structural maintenance of chromosomes 2, MCM2 - minichromosome maintenance complex componen…
GO:0036152	phosphatidylethanolamine acyl-chain remodeling	4.83e-05	0.00939	6.78	16712	24	719	7	[HRASLS2 - hras-like suppressor 2, RARRES3 - retinoic acid receptor responder (tazarotene induced) 3, PLA2G3 - phospholipase a2, group iii, MBOAT2 - membrane bound o-acyltransferase domain containing 2, PLA2G4A - phospholipase a2, group iva (cytosolic, calcium-dependent), PLBD1 - phospholipase b domain containing 1, PLA2G4F - phospholipase a2, group ivf]
GO:0009607	response to biotic stimulus	4.97e-05	0.00956	1.78	16712	667	719	51	[LGALS9 - lectin, galactoside-binding, soluble, 9, IFITM1 - interferon induced transmembrane protein 1, IFIT1 - interferon-induced protein with tetratricopeptide repeats 1, IFIT3 - interferon-induced protein with tetratricopeptide repeats 3, IFI16 - interferon, gamma-inducible protein 16, APOBEC3D - apolipoprotein b mrna editing enzyme, catalytic polypeptide-like 3d, OASL - 2'-5'-oligoadenylate s…
GO:1901991	negative regulation of mitotic cell cycle phase transition	5.63e-05	0.0107	2.87	16712	146	719	18	[RBL1 - retinoblastoma-like 1 (p107), MUC1 - mucin 1, cell surface associated, BUB1 - bub1 mitotic checkpoint serine/threonine kinase, PCNA - proliferating cell nuclear antigen, PLK1 - polo-like kinase 1, E2F7 - e2f transcription factor 7, MAD2L1 - mad2 mitotic arrest deficient-like 1 (yeast), ORC1 - origin recognition complex, subunit 1, AURKB - aurora kinase b, BLM - bloom syndrome, recq helica…
GO:1901988	negative regulation of cell cycle phase transition	6.47e-05	0.0121	2.74	16712	161	719	19	[RBL1 - retinoblastoma-like 1 (p107), MUC1 - mucin 1, cell surface associated, BUB1 - bub1 mitotic checkpoint serine/threonine kinase, PCNA - proliferating cell nuclear antigen, CHEK1 - checkpoint kinase 1, PLK1 - polo-like kinase 1, E2F7 - e2f transcription factor 7, MAD2L1 - mad2 mitotic arrest deficient-like 1 (yeast), ORC1 - origin recognition complex, subunit 1, AURKB - aurora kinase b, BLM …
GO:0006333	chromatin assembly or disassembly	6.9e-05	0.0128	4.06	16712	63	719	11	[HELLS - helicase, lymphoid-specific, CHAF1B - chromatin assembly factor 1, subunit b (p60), CENPH - centromere protein h, M1AP - meiosis 1 associated protein, ITGB3BP - integrin beta 3 binding protein (beta3-endonexin), CENPI - centromere protein i, CENPM - centromere protein m, MLF1IP - mlf1 interacting protein, CENPK - centromere protein k, CENPW - centromere protein w, CHAF1A - chromatin asse…
GO:0032392	DNA geometric change	7.43e-05	0.0136	4.39	16712	53	719	10	[RAD51 - rad51 recombinase, MCM4 - minichromosome maintenance complex component 4, MCM6 - minichromosome maintenance complex component 6, MCM2 - minichromosome maintenance complex component 2, DNA2 - dna replication helicase/nuclease 2, CDC45 - cell division cycle 45, RAD54B - rad54 homolog b (s. cerevisiae), BLM - bloom syndrome, recq helicase-like, HELB - helicase (dna) b, GINS2 - gins complex …
GO:0031055	chromatin remodeling at centromere	7.58e-05	0.0137	5.47	16712	34	719	8	[HELLS - helicase, lymphoid-specific, CENPH - centromere protein h, ITGB3BP - integrin beta 3 binding protein (beta3-endonexin), CENPI - centromere protein i, CENPM - centromere protein m, MLF1IP - mlf1 interacting protein, CENPW - centromere protein w, CENPK - centromere protein k]
GO:0071395	cellular response to jasmonic acid stimulus	7.93e-05	0.0142	23.24	16712	3	719	3	[AKR1C3 - aldo-keto reductase family 1, member c3, AKR1C4 - aldo-keto reductase family 1, member c4, AKR1C2 - aldo-keto reductase family 1, member c2]
GO:0070340	detection of bacterial lipopeptide	7.93e-05	0.014	23.24	16712	3	719	3	[TLR1 - toll-like receptor 1, TLR2 - toll-like receptor 2, TLR6 - toll-like receptor 6]
GO:0051307	meiotic chromosome separation	7.93e-05	0.0138	23.24	16712	3	719	3	[M1AP - meiosis 1 associated protein, BLM - bloom syndrome, recq helicase-like, ESPL1 - extra spindle pole bodies homolog 1 (s. cerevisiae)]
GO:0009753	response to jasmonic acid	7.93e-05	0.0137	23.24	16712	3	719	3	[AKR1C3 - aldo-keto reductase family 1, member c3, AKR1C4 - aldo-keto reductase family 1, member c4, AKR1C2 - aldo-keto reductase family 1, member c2]
GO:1905818	regulation of chromosome separation	8.77e-05	0.0149	4.3	16712	54	719	10	[BUB1 - bub1 mitotic checkpoint serine/threonine kinase, PLK1 - polo-like kinase 1, CCNB1 - cyclin b1, MAD2L1 - mad2 mitotic arrest deficient-like 1 (yeast), CENPE - centromere protein e, 312kda, UBE2C - ubiquitin-conjugating enzyme e2c, TACC3 - transforming, acidic coiled-coil containing protein 3, GEN1 - gen1 holliday junction 5' flap endonuclease, ESPL1 - extra spindle pole bodies homolog 1 (s…
GO:0070192	chromosome organization involved in meiotic cell cycle	0.000103	0.0174	4.23	16712	55	719	10	[RAD51 - rad51 recombinase, BUB1 - bub1 mitotic checkpoint serine/threonine kinase, NCAPH - non-smc condensin i complex, subunit h, SMC2 - structural maintenance of chromosomes 2, FANCD2 - fanconi anemia, complementation group d2, CCNE2 - cyclin e2, TEX15 - testis expressed 15, SYCP2 - synaptonemal complex protein 2, SGOL2 - shugoshin-like 2 (s. pombe), DMC1 - dna meiotic recombinase 1]
GO:0008150	biological_process	0.000104	0.0173	1.04	16712	15298	719	684	[DYDC2 - dpy30 domain containing 2, LGALS9 - lectin, galactoside-binding, soluble, 9, EXOSC9 - exosome component 9, SH3BP1 - sh3-domain binding protein 1, ZNF239 - zinc finger protein 239, HS6ST3 - heparan sulfate 6-o-sulfotransferase 3, ARHGEF39 - rho guanine nucleotide exchange factor (gef) 39, KIF20B - kinesin family member 20b, DDX60 - dead (asp-glu-ala-asp) box polypeptide 60, WDR76 - wd rep…
GO:0032201	telomere maintenance via semi-conservative replication	0.000104	0.0171	7.34	16712	19	719	6	[PCNA - proliferating cell nuclear antigen, RFC4 - replication factor c (activator 1) 4, 37kda, RFC3 - replication factor c (activator 1) 3, 38kda, DNA2 - dna replication helicase/nuclease 2, FEN1 - flap structure-specific endonuclease 1, PRIM1 - primase, dna, polypeptide 1 (49kda)]
GO:0072422	signal transduction involved in DNA damage checkpoint	0.000107	0.0174	3.87	16712	66	719	11	[MUC1 - mucin 1, cell surface associated, PCNA - proliferating cell nuclear antigen, RGCC - regulator of cell cycle, CHEK1 - checkpoint kinase 1, E2F7 - e2f transcription factor 7, PLK1 - polo-like kinase 1, CCNB1 - cyclin b1, GEN1 - gen1 holliday junction 5' flap endonuclease, GTSE1 - g-2 and s-phase expressed 1, E2F8 - e2f transcription factor 8, AURKA - aurora kinase a]
GO:0072401	signal transduction involved in DNA integrity checkpoint	0.000107	0.0173	3.87	16712	66	719	11	[MUC1 - mucin 1, cell surface associated, PCNA - proliferating cell nuclear antigen, RGCC - regulator of cell cycle, CHEK1 - checkpoint kinase 1, E2F7 - e2f transcription factor 7, PLK1 - polo-like kinase 1, CCNB1 - cyclin b1, GEN1 - gen1 holliday junction 5' flap endonuclease, GTSE1 - g-2 and s-phase expressed 1, E2F8 - e2f transcription factor 8, AURKA - aurora kinase a]
GO:0070383	DNA cytosine deamination	0.000107	0.0171	13.28	16712	7	719	4	[APOBEC3C - apolipoprotein b mrna editing enzyme, catalytic polypeptide-like 3c, APOBEC3G - apolipoprotein b mrna editing enzyme, catalytic polypeptide-like 3g, APOBEC3D - apolipoprotein b mrna editing enzyme, catalytic polypeptide-like 3d, APOBEC1 - apolipoprotein b mrna editing enzyme, catalytic polypeptide 1]
GO:0000086	G2/M transition of mitotic cell cycle	0.000121	0.0192	3.03	16712	115	719	15	[CDC25A - cell division cycle 25a, PLK1 - polo-like kinase 1, CCNB2 - cyclin b2, NEK2 - nima-related kinase 2, TPD52L1 - tumor protein d52-like 1, PLK4 - polo-like kinase 4, CDC25B - cell division cycle 25b, MELK - maternal embryonic leucine zipper kinase, CCNA2 - cyclin a2, CCNB1 - cyclin b1, CENPJ - centromere protein j, FOXM1 - forkhead box m1, PLCB1 - phospholipase c, beta 1 (phosphoinositide…
GO:0072395	signal transduction involved in cell cycle checkpoint	0.000123	0.0192	3.82	16712	67	719	11	[MUC1 - mucin 1, cell surface associated, PCNA - proliferating cell nuclear antigen, RGCC - regulator of cell cycle, CHEK1 - checkpoint kinase 1, E2F7 - e2f transcription factor 7, PLK1 - polo-like kinase 1, CCNB1 - cyclin b1, GEN1 - gen1 holliday junction 5' flap endonuclease, GTSE1 - g-2 and s-phase expressed 1, E2F8 - e2f transcription factor 8, AURKA - aurora kinase a]
GO:0030071	regulation of mitotic metaphase/anaphase transition	0.000126	0.0195	4.55	16712	46	719	9	[BUB1 - bub1 mitotic checkpoint serine/threonine kinase, PLK1 - polo-like kinase 1, CCNB1 - cyclin b1, MAD2L1 - mad2 mitotic arrest deficient-like 1 (yeast), CENPE - centromere protein e, 312kda, UBE2C - ubiquitin-conjugating enzyme e2c, GEN1 - gen1 holliday junction 5' flap endonuclease, ESPL1 - extra spindle pole bodies homolog 1 (s. cerevisiae), NDC80 - ndc80 kinetochore complex component]
GO:0050778	positive regulation of immune response	0.00013	0.0199	1.86	16712	501	719	40	[LGALS9 - lectin, galactoside-binding, soluble, 9, SFTPA2 - surfactant protein a2, IL15 - interleukin 15, SUSD4 - sushi domain containing 4, IFI16 - interferon, gamma-inducible protein 16, PTAFR - platelet-activating factor receptor, DDX60 - dead (asp-glu-ala-asp) box polypeptide 60, B2M - beta-2-microglobulin, IL23A - interleukin 23, alpha subunit p19, NOD1 - nucleotide-binding oligomerization d…
GO:0031347	regulation of defense response	0.000133	0.0202	1.81	16712	553	719	43	[LGALS9 - lectin, galactoside-binding, soluble, 9, IFIT1 - interferon-induced protein with tetratricopeptide repeats 1, CXCL17 - chemokine (c-x-c motif) ligand 17, SFTPA2 - surfactant protein a2, IL15 - interleukin 15, SUSD4 - sushi domain containing 4, IFI16 - interferon, gamma-inducible protein 16, USP18 - ubiquitin specific peptidase 18, DDX60 - dead (asp-glu-ala-asp) box polypeptide 60, FANCA…
GO:0042127	regulation of cell proliferation	0.000136	0.0204	1.47	16712	1407	719	89	[XDH - xanthine dehydrogenase, IFITM1 - interferon induced transmembrane protein 1, LGALS9 - lectin, galactoside-binding, soluble, 9, AKR1C3 - aldo-keto reductase family 1, member c3, TNFRSF9 - tumor necrosis factor receptor superfamily, member 9, IFIT3 - interferon-induced protein with tetratricopeptide repeats 3, CCNB2 - cyclin b2, S1PR2 - sphingosine-1-phosphate receptor 2, IL15 - interleukin …
GO:0008608	attachment of spindle microtubules to kinetochore	0.000143	0.0213	6.97	16712	20	719	6	[CENPE - centromere protein e, 312kda, KIF2C - kinesin family member 2c, NUF2 - nuf2, ndc80 kinetochore complex component, SGOL1 - shugoshin-like 1 (s. pombe), AURKB - aurora kinase b, NDC80 - ndc80 kinetochore complex component]
GO:0044839	cell cycle G2/M phase transition	0.000148	0.0217	2.98	16712	117	719	15	[CDC25A - cell division cycle 25a, PLK1 - polo-like kinase 1, CCNB2 - cyclin b2, NEK2 - nima-related kinase 2, TPD52L1 - tumor protein d52-like 1, PLK4 - polo-like kinase 4, CDC25B - cell division cycle 25b, MELK - maternal embryonic leucine zipper kinase, CCNA2 - cyclin a2, CCNB1 - cyclin b1, CENPJ - centromere protein j, PLCB1 - phospholipase c, beta 1 (phosphoinositide-specific), FOXM1 - forkh…
GO:1902099	regulation of metaphase/anaphase transition of cell cycle	0.000151	0.0219	4.45	16712	47	719	9	[BUB1 - bub1 mitotic checkpoint serine/threonine kinase, PLK1 - polo-like kinase 1, CCNB1 - cyclin b1, MAD2L1 - mad2 mitotic arrest deficient-like 1 (yeast), CENPE - centromere protein e, 312kda, UBE2C - ubiquitin-conjugating enzyme e2c, GEN1 - gen1 holliday junction 5' flap endonuclease, ESPL1 - extra spindle pole bodies homolog 1 (s. cerevisiae), NDC80 - ndc80 kinetochore complex component]
GO:0033045	regulation of sister chromatid segregation	0.000162	0.0233	3.71	16712	69	719	11	[BUB1 - bub1 mitotic checkpoint serine/threonine kinase, PLK1 - polo-like kinase 1, CCNB1 - cyclin b1, MAD2L1 - mad2 mitotic arrest deficient-like 1 (yeast), CENPE - centromere protein e, 312kda, UBE2C - ubiquitin-conjugating enzyme e2c, FEN1 - flap structure-specific endonuclease 1, TACC3 - transforming, acidic coiled-coil containing protein 3, GEN1 - gen1 holliday junction 5' flap endonuclease,…
GO:0033047	regulation of mitotic sister chromatid segregation	0.00019	0.0271	3.94	16712	59	719	10	[BUB1 - bub1 mitotic checkpoint serine/threonine kinase, PLK1 - polo-like kinase 1, CCNB1 - cyclin b1, MAD2L1 - mad2 mitotic arrest deficient-like 1 (yeast), CENPE - centromere protein e, 312kda, UBE2C - ubiquitin-conjugating enzyme e2c, TACC3 - transforming, acidic coiled-coil containing protein 3, GEN1 - gen1 holliday junction 5' flap endonuclease, ESPL1 - extra spindle pole bodies homolog 1 (s…
GO:0032493	response to bacterial lipoprotein	0.000207	0.0293	11.62	16712	8	719	4	[TLR1 - toll-like receptor 1, TLR2 - toll-like receptor 2, TLR6 - toll-like receptor 6, SSC5D - scavenger receptor cysteine rich domain containing (5 domains)]
GO:0033216	ferric iron import	0.000207	0.029	11.62	16712	8	719	4	[STEAP1 - six transmembrane epithelial antigen of the prostate 1, TFR2 - transferrin receptor 2, STEAP4 - steap family member 4, B2M - beta-2-microglobulin]
GO:0060700	regulation of ribonuclease activity	0.000207	0.0287	11.62	16712	8	719	4	[OAS3 - 2'-5'-oligoadenylate synthetase 3, 100kda, OASL - 2'-5'-oligoadenylate synthetase-like, OAS1 - 2'-5'-oligoadenylate synthetase 1, 40/46kda, OAS2 - 2'-5'-oligoadenylate synthetase 2, 69/71kda]
GO:0051784	negative regulation of nuclear division	0.000255	0.0351	4.65	16712	40	719	8	[CHEK1 - checkpoint kinase 1, BUB1 - bub1 mitotic checkpoint serine/threonine kinase, RGCC - regulator of cell cycle, PLK1 - polo-like kinase 1, FBXO5 - f-box protein 5, MAD2L1 - mad2 mitotic arrest deficient-like 1 (yeast), BMP4 - bone morphogenetic protein 4, BMP7 - bone morphogenetic protein 7]
GO:0034080	CENP-A containing nucleosome assembly	0.000282	0.0384	5.25	16712	31	719	7	[CENPH - centromere protein h, ITGB3BP - integrin beta 3 binding protein (beta3-endonexin), CENPI - centromere protein i, CENPM - centromere protein m, MLF1IP - mlf1 interacting protein, CENPW - centromere protein w, CENPK - centromere protein k]
GO:0045839	negative regulation of mitotic nuclear division	0.000282	0.0381	5.25	16712	31	719	7	[CHEK1 - checkpoint kinase 1, BUB1 - bub1 mitotic checkpoint serine/threonine kinase, RGCC - regulator of cell cycle, PLK1 - polo-like kinase 1, MAD2L1 - mad2 mitotic arrest deficient-like 1 (yeast), BMP4 - bone morphogenetic protein 4, BMP7 - bone morphogenetic protein 7]
GO:0050691	regulation of defense response to virus by host	0.000282	0.0377	5.25	16712	31	719	7	[APOBEC3G - apolipoprotein b mrna editing enzyme, catalytic polypeptide-like 3g, IL23A - interleukin 23, alpha subunit p19, TMEM173 - transmembrane protein 173, IFIT1 - interferon-induced protein with tetratricopeptide repeats 1, MB21D1 - mab-21 domain containing 1, IL15 - interleukin 15, PARP9 - poly (adp-ribose) polymerase family, member 9]
GO:0046605	regulation of centrosome cycle	0.000288	0.0382	4.1	16712	51	719	9	[KIF11 - kinesin family member 11, CHEK1 - checkpoint kinase 1, NEK2 - nima-related kinase 2, CENPJ - centromere protein j, CCNF - cyclin f, STIL - scl/tal1 interrupting locus, PLK4 - polo-like kinase 4, GEN1 - gen1 holliday junction 5' flap endonuclease, AURKA - aurora kinase a]
GO:1902749	regulation of cell cycle G2/M phase transition	0.000296	0.0389	2.6	16712	152	719	17	[CHEK1 - checkpoint kinase 1, CDC25A - cell division cycle 25a, PLK1 - polo-like kinase 1, NEK2 - nima-related kinase 2, ORC1 - origin recognition complex, subunit 1, AURKB - aurora kinase b, BLM - bloom syndrome, recq helicase-like, PLK4 - polo-like kinase 4, CDC25B - cell division cycle 25b, GTSE1 - g-2 and s-phase expressed 1, GPR132 - g protein-coupled receptor 132, CCNB1 - cyclin b1, CENPJ -…
GO:0002682	regulation of immune system process	0.000297	0.0387	1.5	16712	1148	719	74	[IFITM1 - interferon induced transmembrane protein 1, LGALS9 - lectin, galactoside-binding, soluble, 9, IFIT1 - interferon-induced protein with tetratricopeptide repeats 1, SUSD4 - sushi domain containing 4, IL15 - interleukin 15, USP18 - ubiquitin specific peptidase 18, IFI16 - interferon, gamma-inducible protein 16, DDX60 - dead (asp-glu-ala-asp) box polypeptide 60, FANCA - fanconi anemia, comp…
GO:0046209	nitric oxide metabolic process	0.000304	0.0393	7.75	16712	15	719	5	[ARG2 - arginase 2, TLR2 - toll-like receptor 2, NQO1 - nad(p)h dehydrogenase, quinone 1, TLR6 - toll-like receptor 6, CYP1B1 - cytochrome p450, family 1, subfamily b, polypeptide 1]
GO:0090329	regulation of DNA-dependent DNA replication	0.000306	0.0391	4.54	16712	41	719	8	[RFC4 - replication factor c (activator 1) 4, 37kda, E2F7 - e2f transcription factor 7, RFC3 - replication factor c (activator 1) 3, 38kda, DSCC1 - dna replication and sister chromatid cohesion 1, BLM - bloom syndrome, recq helicase-like, TICRR - topbp1-interacting checkpoint and replication regulator, CDC7 - cell division cycle 7, E2F8 - e2f transcription factor 8]
GO:0043137	DNA replication, removal of RNA primer	0.000307	0.039	17.43	16712	4	719	3	[RNASEH2A - ribonuclease h2, subunit a, DNA2 - dna replication helicase/nuclease 2, FEN1 - flap structure-specific endonuclease 1]
GO:0042148	strand invasion	0.000307	0.0387	17.43	16712	4	719	3	[RAD51 - rad51 recombinase, XRCC2 - x-ray repair complementing defective repair in chinese hamster cells 2, DMC1 - dna meiotic recombinase 1]
GO:0045088	regulation of innate immune response	0.000324	0.0405	2.06	16712	305	719	27	[LGALS9 - lectin, galactoside-binding, soluble, 9, SFTPA2 - surfactant protein a2, USP18 - ubiquitin specific peptidase 18, IFI16 - interferon, gamma-inducible protein 16, DDX60 - dead (asp-glu-ala-asp) box polypeptide 60, SAMHD1 - sam domain and hd domain 1, NOD1 - nucleotide-binding oligomerization domain containing 1, TMEM173 - transmembrane protein 173, TLR1 - toll-like receptor 1, TLR2 - tol…
GO:0000212	meiotic spindle organization	0.00036	0.0446	10.33	16712	9	719	4	[FBXO5 - f-box protein 5, ASPM - asp (abnormal spindle) homolog, microcephaly associated (drosophila), ESPL1 - extra spindle pole bodies homolog 1 (s. cerevisiae), AURKA - aurora kinase a]
GO:0006268	DNA unwinding involved in DNA replication	0.00036	0.0442	10.33	16712	9	719	4	[MCM4 - minichromosome maintenance complex component 4, RAD51 - rad51 recombinase, MCM6 - minichromosome maintenance complex component 6, MCM2 - minichromosome maintenance complex component 2]
GO:0009605	response to external stimulus	0.000387	0.0471	1.48	16712	1197	719	76	[IFITM1 - interferon induced transmembrane protein 1, LGALS9 - lectin, galactoside-binding, soluble, 9, AKR1C3 - aldo-keto reductase family 1, member c3, IFIT1 - interferon-induced protein with tetratricopeptide repeats 1, IFIT3 - interferon-induced protein with tetratricopeptide repeats 3, IL15 - interleukin 15, IFI16 - interferon, gamma-inducible protein 16, OASL - 2'-5'-oligoadenylate syntheta…
